# Supplementary material for: The genotype‐phenotype landscape of an allosteric protein
Source: Mol Syst Biol. 2021 Mar 30;17(3):e10179. doi: 10.15252/msb.202010179 (PMC8009258; doi:10.15252/msb.202010179)
Supplement: Supplementary file 2 — Dataset EV1 [file MSB-17-e10179-s004.xlsx]

## Sheet: Dataset Description
Dataset EV1
Single-substitution Hill equation parameters.
The table contains the estimated Hill equation parameter for all of the single-mutant LacI variants analyzed.
The values listed in the table are the base-10 logarithm for each parameter.
The column headings indicate the parameter and the source of the estimate ("exp_" are experimental values; "dnn_" are values predicted by the DNN model; "est_" are values for missing mutations estimated based on previously published results; and, "_err" is the uncertainty (1 standard deviation) of the log10(parameter)) estimated from the Bayesian poterior.
Column headings that start with "best_" contain the values used for the analysis and plots contained in the manuscript. See the Methods for more details.

## Sheet: Single Substitution Effects
position	substitution	best_g0	best_g0_err	best_ginf	best_ginf_err	best_ec50	best_ec50_err	exp_g0	exp_g0_err	exp_ginf	exp_ginf_err	exp_ec50	exp_ec50_err	dnn_g0	dnn_g0_err	dnn_ginf	dnn_ginf_err	dnn_ec50	dnn_ec50_err	est_g0	est_g0_err
N/A	wild-type	2.86753	0.0200986	4.38587	0.00283929	2.02779	0.00621118	2.86753	0.0200986	4.38587	0.00283929	2.02779	0.00621118
1	M1I	4.00146	0.0467985	4.45144	0.0415413	1.56935	0.0523524	4.00146	0.0467985	4.45144	0.0415413	1.56935	0.0523524	3.68221	0.298432	4.47006	0.298432	1.52826	0.298432
1	M1K
1	M1L			4.41461	0.211877	1.88105	0.211877							2.92611	0.211877	4.41461	0.211877	1.88105	0.211877
1	M1R
1	M1T	3.97018	0.246895	4.49551	0.0513526	1.4504	0.136982	3.97018	0.246895	4.49551	0.0513526	1.4504	0.136982	3.8402	0.231035	4.47471	0.231035	1.54747	0.231035
1	M1V	2.75213	0.45646	4.40197	0.0484919	1.90718	0.0838704	2.75213	0.45646	4.40197	0.0484919	1.90718	0.0838704	2.90811	0.134766	4.4061	0.134766	1.93571	0.134766
2	K2*
2	K2E	3.62316	0.36952	4.49568	0.0535796	1.32225	0.130388	3.62316	0.36952	4.49568	0.0535796	1.32225	0.130388	3.61049	0.234814	4.49232	0.234814	1.30771	0.234814
2	K2I			4.47814	0.169726	1.21536	0.169726							3.38547	0.169726	4.47814	0.169726	1.21536	0.169726
2	K2N			4.46436	0.172583	1.47972	0.172583							3.27548	0.172583	4.46436	0.172583	1.47972	0.172583
2	K2Q			4.4512	0.184734	1.48479	0.184734							3.00348	0.184734	4.4512	0.184734	1.48479	0.184734
2	K2R			4.4196	0.115667	1.82761	0.115667							3.05814	0.115667	4.4196	0.115667	1.82761	0.115667
2	K2T			4.47147	0.595125	1.41988	0.595125							3.44509	0.595125	4.47147	0.595125	1.41988	0.595125
3	P3A			4.38261	0.255065	2.07408	0.255065							3.04018	0.255065	4.38261	0.255065	2.07408	0.255065
3	P3L	2.91424	0.482901	4.40393	0.0835119	2.32589	0.213511	2.91424	0.482901	4.40393	0.0835119	2.32589	0.213511	3.11673	0.35898	4.3729	0.35898	2.1098	0.35898
3	P3Q	2.77708	0.375976	4.39829	0.0427885	2.04704	0.0585293	2.77708	0.375976	4.39829	0.0427885	2.04704	0.0585293	2.97851	0.242977	4.37286	0.242977	2.0539	0.242977
3	P3R	2.83853	0.477032	4.3821	0.0575548	1.82502	0.123338	2.83853	0.477032	4.3821	0.0575548	1.82502	0.123338	3.1618	0.241276	4.40269	0.241276	1.91704	0.241276
3	P3S	2.94726	0.482892	4.41089	0.059451	1.98352	0.140687	2.94726	0.482892	4.41089	0.059451	1.98352	0.140687	2.94212	0.128323	4.38211	0.128323	2.02282	0.128323
3	P3T	2.85048	0.466552	4.3929	0.0520041	1.81354	0.0994652	2.85048	0.466552	4.3929	0.0520041	1.81354	0.0994652	2.96389	0.209125	4.41676	0.209125	1.89148	0.209125
4	V4A			4.24343	0.163782	2.41072	0.163782							2.88347	0.163782	4.24343	0.163782	2.41072	0.163782
4	V4E			4.52106	0.385622	1.15747	0.385622							3.61746	0.385622	4.52106	0.385622	1.15747	0.385622
4	V4G			4.46799	0.44412	1.51501	0.44412							3.59832	0.44412	4.46799	0.44412	1.51501	0.44412
4	V4I			4.4091	0.0876401	1.92606	0.0876401							2.92732	0.0876401	4.4091	0.0876401	1.92606	0.0876401
4	V4L	2.91725	0.47718	4.49485	0.0680653	1.95072	0.165124	2.91725	0.47718	4.49485	0.0680653	1.95072	0.165124	3.29346	0.211426	4.43386	0.211426	1.74835	0.211426
5	T5A			4.44431	0.513576	1.71873	0.513576							3.44154	0.513576	4.44431	0.513576	1.71873	0.513576
5	T5K			4.49293	0.33913	1.2878	0.33913							3.26025	0.33913	4.49293	0.33913	1.2878	0.33913
5	T5M			4.42412	0.489216	1.81142	0.489216							3.31553	0.489216	4.42412	0.489216	1.81142	0.489216
5	T5P	4.38585	0.30103																	4.38585	0.30103
5	T5R			4.46353	0.369741	1.58323	0.369741							3.5313	0.369741	4.46353	0.369741	1.58323	0.369741
5	T5S	2.91587	0.50111	4.48175	0.0554193	1.30716	0.120957	2.91587	0.50111	4.48175	0.0554193	1.30716	0.120957	3.04926	0.147265	4.48949	0.147265	1.33807	0.147265
6	L6*
6	L6F			4.38568	0.224912	2.00126	0.224912							3.13795	0.224912	4.38568	0.224912	2.00126	0.224912
6	L6I			4.4223	0.112306	1.86405	0.112306							2.92115	0.112306	4.4223	0.112306	1.86405	0.112306
6	L6S			4.43706	0.343377	1.87824	0.343377							3.5069	0.343377	4.43706	0.343377	1.87824	0.343377
6	L6V	3.26991	0.550164	4.42657	0.0541327	1.26515	0.156562	3.26991	0.550164	4.42657	0.0541327	1.26515	0.156562	3.41648	0.383078	4.48486	0.383078	1.33529	0.383078
7	Y7*
7	Y7C			4.47192	0.310308	1.43187	0.310308							3.10362	0.310308	4.47192	0.310308	1.43187	0.310308
7	Y7D
7	Y7F	2.85524	0.48563	4.4026	0.0509139	1.34438	0.0834501	2.85524	0.48563	4.4026	0.0509139	1.34438	0.0834501	3.20511	0.338016	4.49231	0.338016	1.40271	0.338016
7	Y7H			4.48867	0.17898	1.37782	0.17898							3.40485	0.17898	4.48867	0.17898	1.37782	0.17898
7	Y7N			4.47216	0.12913	1.4796	0.12913							3.21291	0.12913	4.47216	0.12913	1.4796	0.12913
7	Y7S	4.38585	0.30103																	4.38585	0.30103
8	D8A			4.37376	0.222947	1.99382	0.222947							3.00674	0.222947	4.37376	0.222947	1.99382	0.222947
8	D8E	2.9111	0.389547	4.39167	0.0325633	1.9777	0.0549989	2.9111	0.389547	4.39167	0.0325633	1.9777	0.0549989	2.99821	0.127187	4.41011	0.127187	1.96246	0.127187
8	D8G			4.39338	0.15314	1.98456	0.15314							2.99663	0.15314	4.39338	0.15314	1.98456	0.15314
8	D8H			4.40374	0.261198	1.92354	0.261198							3.01519	0.261198	4.40374	0.261198	1.92354	0.261198
8	D8N			4.41002	0.144417	1.91576	0.144417							2.9493	0.144417	4.41002	0.144417	1.91576	0.144417
8	D8V			4.41588	0.217845	1.83072	0.217845							3.25155	0.217845	4.41588	0.217845	1.83072	0.217845
8	D8Y			4.48752	0.34303	1.43651	0.34303							3.33446	0.34303	4.48752	0.34303	1.43651	0.34303
9	V9A	4.38585	0.30103																	4.38585	0.30103
9	V9D			4.40706	0.294154	1.87261	0.294154							3.19171	0.294154	4.40706	0.294154	1.87261	0.294154
9	V9F	4.38585	0.30103																	4.38585	0.30103
9	V9G	4.38585	0.30103																	4.38585	0.30103
9	V9I	2.94	0.519174	4.48602	0.0689127	1.8233	0.132191	2.94	0.519174	4.48602	0.0689127	1.8233	0.132191	3.0904	0.103837	4.42385	0.103837	1.84711	0.103837
9	V9L			4.46612	0.264387	1.45915	0.264387							3.00931	0.264387	4.46612	0.264387	1.45915	0.264387
10	A10E	4.38585	0.30103																	4.38585	0.30103
10	A10G			4.44129	0.267029	1.69625	0.267029							3.16853	0.267029	4.44129	0.267029	1.69625	0.267029
10	A10P	4.38585	0.30103																	4.38585	0.30103
10	A10S	3.47625	0.577855	4.46258	0.0640689	1.77721	0.155535	3.47625	0.577855	4.46258	0.0640689	1.77721	0.155535	3.09481	0.37814	4.46992	0.37814	1.53154	0.37814
10	A10T			4.37575	0.257587	1.99289	0.257587							3.00791	0.257587	4.37575	0.257587	1.99289	0.257587
10	A10V
11	E11*
11	E11A			4.35852	0.193125	2.11025	0.193125							3.01592	0.193125	4.35852	0.193125	2.11025	0.193125
11	E11D	2.893	0.249231	4.37747	0.0257507	2.05527	0.0471005	2.893	0.249231	4.37747	0.0257507	2.05527	0.0471005	2.91158	0.0908292	4.38444	0.0908292	2.04899	0.0908292
11	E11G	2.78062	0.375539	4.45576	0.0532164	2.1098	0.078104	2.78062	0.375539	4.45576	0.0532164	2.1098	0.078104	2.90729	0.122058	4.3934	0.122058	2.02383	0.122058
11	E11K	2.8205	0.474729	4.36336	0.0448996	2.09549	0.0929861	2.8205	0.474729	4.36336	0.0448996	2.09549	0.0929861	2.82549	0.368428	4.38915	0.368428	2.09614	0.368428
11	E11Q			4.38868	0.181299	1.96318	0.181299							2.97899	0.181299	4.38868	0.181299	1.96318	0.181299
11	E11V			4.41474	0.107361	1.92653	0.107361							2.93083	0.107361	4.41474	0.107361	1.92653	0.107361
12	Y12*
12	Y12C	2.93133	0.41341	4.40134	0.0506045	1.80961	0.0992613	2.93133	0.41341	4.40134	0.0506045	1.80961	0.0992613	2.95299	0.139149	4.42058	0.139149	1.84532	0.139149
12	Y12D			4.53	0.399163	1.16495	0.399163							3.74053	0.399163	4.53	0.399163	1.16495	0.399163
12	Y12F			4.38711	0.228937	2.04392	0.228937							2.95005	0.228937	4.38711	0.228937	2.04392	0.228937
12	Y12H	2.89361	0.398098	4.41217	0.0629211	2.09641	0.118836	2.89361	0.398098	4.41217	0.0629211	2.09641	0.118836	2.94228	0.0927966	4.39211	0.0927966	2.02724	0.0927966
12	Y12N			4.39976	0.435332	1.77881	0.435332							3.27892	0.435332	4.39976	0.435332	1.77881	0.435332
12	Y12S	2.95086	0.517835	4.4523	0.0728869	1.97015	0.166662	2.95086	0.517835	4.4523	0.0728869	1.97015	0.166662	3.0378	0.294885	4.39575	0.294885	1.95321	0.294885
13	A13D			4.41129	0.524442	1.90981	0.524442							3.19166	0.524442	4.41129	0.524442	1.90981	0.524442
13	A13G			4.49149	0.306224	1.15096	0.306224							3.80337	0.306224	4.49149	0.306224	1.15096	0.306224
13	A13P	4.38585	0.30103																	4.38585	0.30103
13	A13S			4.42548	0.213673	1.73549	0.213673							3.03453	0.213673	4.42548	0.213673	1.73549	0.213673
13	A13T	2.91348	0.471233	4.43753	0.042974	1.89163	0.0726917	2.91348	0.471233	4.43753	0.042974	1.89163	0.0726917	3.12697	0.26827	4.42735	0.26827	1.84477	0.26827
13	A13V	3.16517	0.439123	4.41715	0.0495417	2.23545	0.112121	3.16517	0.439123	4.41715	0.0495417	2.23545	0.112121	3.03467	0.285151	4.37359	0.285151	2.09838	0.285151
14	G14A			4.44533	0.313089	1.79555	0.313089							3.41005	0.313089	4.44533	0.313089	1.79555	0.313089
14	G14C	2.77623	0.360242	4.41092	0.0414087	1.85486	0.0727599	2.77623	0.360242	4.41092	0.0414087	1.85486	0.0727599	3.1898	0.299401	4.42016	0.299401	1.8524	0.299401
14	G14D	2.8633	0.22293	4.41806	0.0284776	1.77463	0.0557174	2.8633	0.22293	4.41806	0.0284776	1.77463	0.0557174	2.95306	0.230597	4.42194	0.230597	1.77094	0.230597
14	G14R			4.44237	0.326646	1.75024	0.326646							3.35621	0.326646	4.44237	0.326646	1.75024	0.326646
14	G14S	2.8353	0.478679	4.43224	0.0578139	1.87269	0.0935646	2.8353	0.478679	4.43224	0.0578139	1.87269	0.0935646	2.99601	0.095461	4.41464	0.095461	1.89275	0.095461
14	G14V			4.49673	0.394532	1.35946	0.394532							3.57893	0.394532	4.49673	0.394532	1.35946	0.394532
15	V15A			4.53763	0.42059	1.16745	0.42059							3.55382	0.42059	4.53763	0.42059	1.16745	0.42059
15	V15D
15	V15F			4.45577	0.299495	1.65137	0.299495							3.16335	0.299495	4.45577	0.299495	1.65137	0.299495
15	V15G	4.38585	0.30103																	4.38585	0.30103
15	V15I	2.90244	0.508418	4.44177	0.0688417	1.3906	0.199332	2.90244	0.508418	4.44177	0.0688417	1.3906	0.199332	3.31778	0.26954	4.47744	0.26954	1.40208	0.26954
15	V15L			4.48888	0.357137	1.36282	0.357137							3.68645	0.357137	4.48888	0.357137	1.36282	0.357137
16	S16A			4.46826	0.505664	1.52445	0.505664							3.44963	0.505664	4.46826	0.505664	1.52445	0.505664
16	S16C			4.41164	0.311383	1.80797	0.311383							3.07269	0.311383	4.41164	0.311383	1.80797	0.311383
16	S16F	4.38585	0.30103																	4.38585	0.30103
16	S16P			4.35999	0.398394	2.05657	0.398394							3.19715	0.398394	4.35999	0.398394	2.05657	0.398394
16	S16T	2.99459	0.355813	4.44867	0.036731	1.4537	0.0731207	2.99459	0.355813	4.44867	0.036731	1.4537	0.0731207	3.32525	0.148456	4.48034	0.148456	1.41956	0.148456
16	S16Y			4.25417	0.245235	1.96361	0.245235							3.00505	0.245235	4.25417	0.245235	1.96361	0.245235
17	Y17*
17	Y17C			4.51265	0.328575	1.23788	0.328575							3.69572	0.328575	4.51265	0.328575	1.23788	0.328575
17	Y17D
17	Y17F	3.08077	0.539463	4.42089	0.0771047	1.16974	0.317321	3.08077	0.539463	4.42089	0.0771047	1.16974	0.317321	4.02518	0.277148	4.49834	0.277148	1.04988	0.277148
17	Y17H			4.44782	0.297251	1.70721	0.297251							3.14099	0.297251	4.44782	0.297251	1.70721	0.297251
17	Y17N			4.40215	0.2819	1.94473	0.2819							3.10886	0.2819	4.40215	0.2819	1.94473	0.2819
17	Y17S	4.38585	0.30103																	4.38585	0.30103
18	Q18*
18	Q18E	4.38585	0.30103																	4.38585	0.30103
18	Q18H			4.38992	0.540112	1.92019	0.540112							3.48765	0.540112	4.38992	0.540112	1.92019	0.540112
18	Q18K	4.38585	0.30103																	4.38585	0.30103
18	Q18L	4.38585	0.30103																	4.38585	0.30103
18	Q18P	4.38585	0.30103																	4.38585	0.30103
18	Q18R			4.36202	0.276986	2.04509	0.276986							3.04466	0.276986	4.36202	0.276986	2.04509	0.276986
19	T19A	4.38585	0.30103																	4.38585	0.30103
19	T19I
19	T19N			4.37728	0.370544	1.97472	0.370544							3.0417	0.370544	4.37728	0.370544	1.97472	0.370544
19	T19P	4.38585	0.30103																	4.38585	0.30103
19	T19S	3.37174	0.3396	4.46046	0.0338073	1.53838	0.0669693	3.37174	0.3396	4.46046	0.0338073	1.53838	0.0669693	2.98661	0.109672	4.46842	0.109672	1.50585	0.109672
20	V20A			4.49866	0.247852	1.31204	0.247852							3.38547	0.247852	4.49866	0.247852	1.31204	0.247852
20	V20D
20	V20F	4.38585	0.30103																	4.38585	0.30103
20	V20G	4.38585	0.30103																	4.38585	0.30103
20	V20I	2.81659	0.478254	4.38196	0.0599797	1.55366	0.12589	2.81659	0.478254	4.38196	0.0599797	1.55366	0.12589	3.39904	0.2068	4.47765	0.2068	1.51561	0.2068
20	V20L	4.38585	0.30103																	4.38585	0.30103
21	S21A			4.46392	0.531276	1.63029	0.531276							3.77936	0.531276	4.46392	0.531276	1.63029	0.531276
21	S21C	4.38585	0.30103																	4.38585	0.30103
21	S21F	4.38585	0.30103																	4.38585	0.30103
21	S21P			4.39714	0.335523	1.92861	0.335523							3.09529	0.335523	4.39714	0.335523	1.92861	0.335523
21	S21T			4.47742	0.505276	1.30048	0.505276							3.36449	0.505276	4.47742	0.505276	1.30048	0.505276
21	S21Y			4.47637	0.542855	1.63122	0.542855							4.02935	0.542855	4.47637	0.542855	1.63122	0.542855
22	R22C	4.38585	0.30103																	4.38585	0.30103
22	R22G	4.38585	0.30103																	4.38585	0.30103
22	R22H			4.40713	0.578129	1.94412	0.578129							3.391	0.578129	4.40713	0.578129	1.94412	0.578129
22	R22L	4.38585	0.30103																	4.38585	0.30103
22	R22P			4.38661	0.494687	1.77507	0.494687							3.68889	0.494687	4.38661	0.494687	1.77507	0.494687
22	R22S			4.39264	0.492346	1.80753	0.492346							3.63765	0.492346	4.39264	0.492346	1.80753	0.492346
23	V23A	2.91645	0.492809	4.49142	0.0640096	1.28968	0.14092	2.91645	0.492809	4.49142	0.0640096	1.28968	0.14092	3.38625	0.24186	4.50051	0.24186	1.34732	0.24186
23	V23E			4.42219	0.66359	1.87261	0.66359							3.50207	0.66359	4.42219	0.66359	1.87261	0.66359
23	V23G	4.38585	0.30103																	4.38585	0.30103
23	V23L			4.45621	0.40464	1.17749	0.40464							3.78857	0.40464	4.45621	0.40464	1.17749	0.40464
23	V23M			4.50734	0.355752	1.17637	0.355752							3.94882	0.355752	4.50734	0.355752	1.17637	0.355752
24	V24A	2.81232	0.477646	4.43664	0.0577177	1.82143	0.108893	2.81232	0.477646	4.43664	0.0577177	1.82143	0.108893	2.92942	0.17214	4.42938	0.17214	1.75842	0.17214
24	V24E			4.44327	0.53425	1.5563	0.53425							3.54348	0.53425	4.44327	0.53425	1.5563	0.53425
24	V24G			4.46746	0.449984	1.41215	0.449984							3.34977	0.449984	4.46746	0.449984	1.41215	0.449984
24	V24L	2.92417	0.337066	4.36747	0.0436265	2.32218	0.107036	2.92417	0.337066	4.36747	0.0436265	2.32218	0.107036	2.94794	0.121206	4.34881	0.121206	2.21504	0.121206
24	V24M	2.88655	0.395726	4.30527	0.073598	2.33732	0.223121	2.88655	0.395726	4.30527	0.073598	2.33732	0.223121	2.79906	0.128298	4.28535	0.128298	2.23732	0.128298
25	N25D
25	N25H			4.50028	0.292225	1.28231	0.292225							3.42152	0.292225	4.50028	0.292225	1.28231	0.292225
25	N25I			4.40344	0.671162	1.86869	0.671162							3.36596	0.671162	4.40344	0.671162	1.86869	0.671162
25	N25K			4.55211	0.189655	1.06463	0.189655							3.74884	0.189655	4.55211	0.189655	1.06463	0.189655
25	N25S			4.50669	0.154333	1.27536	0.154333							3.26132	0.154333	4.50669	0.154333	1.27536	0.154333
25	N25T			4.41382	0.350082	1.81688	0.350082							3.0921	0.350082	4.41382	0.350082	1.81688	0.350082
25	N25Y			4.41014	0.37347	1.88891	0.37347							3.10955	0.37347	4.41014	0.37347	1.88891	0.37347
26	Q26*
26	Q26E			4.40656	0.173838	1.92354	0.173838							2.99188	0.173838	4.40656	0.173838	1.92354	0.173838
26	Q26H	2.83234	0.324419	4.39203	0.0381433	1.98831	0.0512121	2.83234	0.324419	4.39203	0.0381433	1.98831	0.0512121	2.86533	0.241197	4.3963	0.241197	2.0635	0.241197
26	Q26K	2.85411	0.470538	4.2824	0.0595812	2.16364	0.161579	2.85411	0.470538	4.2824	0.0595812	2.16364	0.161579	2.84585	0.263613	4.35847	0.263613	2.23393	0.263613
26	Q26L			4.44605	0.263749	1.69998	0.263749							3.36072	0.263749	4.44605	0.263749	1.69998	0.263749
26	Q26P	4.38585	0.30103																	4.38585	0.30103
26	Q26R	2.78232	0.382143	4.35476	0.0342447	2.0962	0.0624867	2.78232	0.382143	4.35476	0.0342447	2.0962	0.0624867	2.92543	0.128133	4.37086	0.128133	2.0938	0.128133
27	A27D	3.03362	0.355778	4.39743	0.0408404	1.368	0.0972811	3.03362	0.355778	4.39743	0.0408404	1.368	0.0972811	3.25497	0.19469	4.50153	0.19469	1.31622	0.19469
27	A27G	2.89178	0.472326	4.41837	0.0522392	1.79809	0.113234	2.89178	0.472326	4.41837	0.0522392	1.79809	0.113234	2.9844	0.245917	4.41482	0.245917	1.8615	0.245917
27	A27P			4.45771	0.183847	1.50327	0.183847							3.01576	0.183847	4.45771	0.183847	1.50327	0.183847
27	A27S			4.38621	0.195037	2.00525	0.195037							2.90459	0.195037	4.38621	0.195037	2.00525	0.195037
27	A27T	2.86614	0.194649	4.43403	0.0318477	1.73153	0.0453684	2.86614	0.194649	4.43403	0.0318477	1.73153	0.0453684	2.91056	0.0745246	4.45875	0.0745246	1.72527	0.0745246
27	A27V	2.93342	0.392373	4.42619	0.0400346	1.73797	0.0617054	2.93342	0.392373	4.42619	0.0400346	1.73797	0.0617054	3.06002	0.123405	4.4296	0.123405	1.75021	0.123405
28	S28C	2.94053	0.408427	4.42004	0.0517906	2.07644	0.130509	2.94053	0.408427	4.42004	0.0517906	2.07644	0.130509	2.92253	0.0978107	4.39054	0.0978107	2.05727	0.0978107
28	S28G			4.43021	0.25895	1.79505	0.25895							3.03766	0.25895	4.43021	0.25895	1.79505	0.25895
28	S28I	2.80107	0.447743	4.3334	0.0541111	2.15581	0.122162	2.80107	0.447743	4.3334	0.0541111	2.15581	0.122162	3.05842	0.12821	4.36526	0.12821	2.19219	0.12821
28	S28N	2.85251	0.380411	4.38952	0.0421729	2.19827	0.0674241	2.85251	0.380411	4.38952	0.0421729	2.19827	0.0674241	2.811	0.34848	4.37372	0.34848	2.15796	0.34848
28	S28R	2.90553	0.401052	4.31776	0.0583325	2.36036	0.167395	2.90553	0.401052	4.31776	0.0583325	2.36036	0.167395	2.98041	0.150181	4.32835	0.150181	2.31334	0.150181
28	S28T			4.3848	0.136441	2.05188	0.136441							2.9582	0.136441	4.3848	0.136441	2.05188	0.136441
29	H29D			4.40195	0.448999	1.40245	0.448999							3.31871	0.448999	4.40195	0.448999	1.40245	0.448999
29	H29L			4.46515	0.316607	1.589	0.316607							3.23016	0.316607	4.46515	0.316607	1.589	0.316607
29	H29N			4.41063	0.133412	1.89533	0.133412							2.90204	0.133412	4.41063	0.133412	1.89533	0.133412
29	H29P			4.45535	0.331559	1.61119	0.331559							3.20967	0.331559	4.45535	0.331559	1.61119	0.331559
29	H29Q			4.4302	0.109232	1.73608	0.109232							2.97591	0.109232	4.4302	0.109232	1.73608	0.109232
29	H29R	2.83031	0.385568	4.41204	0.0386034	1.57755	0.063104	2.83031	0.385568	4.41204	0.0386034	1.57755	0.063104	3.32463	0.150271	4.45962	0.150271	1.62745	0.150271
29	H29Y			4.42582	0.168465	1.82993	0.168465							2.94081	0.168465	4.42582	0.168465	1.82993	0.168465
30	V30A			4.47389	0.491183	1.54842	0.491183							3.18831	0.491183	4.47389	0.491183	1.54842	0.491183
30	V30D			4.51065	0.225738	1.24303	0.225738							3.33071	0.225738	4.51065	0.225738	1.24303	0.225738
30	V30F			4.45712	0.57322	1.78252	0.57322							3.70605	0.57322	4.45712	0.57322	1.78252	0.57322
30	V30G	4.38585	0.30103																	4.38585	0.30103
30	V30I			4.45949	0.260329	1.63753	0.260329							3.16506	0.260329	4.45949	0.260329	1.63753	0.260329
30	V30L	3.13066	0.536491	4.4595	0.0527035	1.12978	0.124608	3.13066	0.536491	4.4595	0.0527035	1.12978	0.124608	3.45727	0.285661	4.50677	0.285661	1.1051	0.285661
31	S31A			4.40586	0.272405	1.91988	0.272405							3.04156	0.272405	4.40586	0.272405	1.91988	0.272405
31	S31C			4.47375	0.300402	1.39393	0.300402							3.8032	0.300402	4.47375	0.300402	1.39393	0.300402
31	S31F	4.38585	0.30103																	4.38585	0.30103
31	S31P			4.44229	0.445985	1.70995	0.445985							3.69103	0.445985	4.44229	0.445985	1.70995	0.445985
31	S31T	2.91297	0.391714	4.4122	0.036088	1.65437	0.0699752	2.91297	0.391714	4.4122	0.036088	1.65437	0.0699752	3.2537	0.231948	4.46439	0.231948	1.60141	0.231948
31	S31Y			4.46756	0.727693	1.49096	0.727693							3.90093	0.727693	4.46756	0.727693	1.49096	0.727693
32	A32E	2.73636	0.444033	4.39971	0.044631	1.90462	0.0790119	2.73636	0.444033	4.39971	0.044631	1.90462	0.0790119	3.05612	0.252965	4.39621	0.252965	1.96616	0.252965
32	A32G			4.40479	0.129107	1.91225	0.129107							2.95343	0.129107	4.40479	0.129107	1.91225	0.129107
32	A32P			4.39046	0.219109	2.04297	0.219109							2.94265	0.219109	4.39046	0.219109	2.04297	0.219109
32	A32S			4.39192	0.139961	2.01525	0.139961							2.93808	0.139961	4.39192	0.139961	2.01525	0.139961
32	A32T	3.03664	0.402782	4.41328	0.0360304	2.01077	0.0654952	3.03664	0.402782	4.41328	0.0360304	2.01077	0.0654952	2.87695	0.156208	4.40452	0.156208	1.98687	0.156208
32	A32V	2.81107	0.265448	4.42578	0.0314397	1.99856	0.0618974	2.81107	0.265448	4.42578	0.0314397	1.99856	0.0618974	2.88236	0.11157	4.39857	0.11157	1.99793	0.11157
33	K33*
33	K33E	2.85992	0.332316	4.41806	0.0339276	1.65372	0.0653088	2.85992	0.332316	4.41806	0.0339276	1.65372	0.0653088	3.26651	0.15901	4.45383	0.15901	1.68415	0.15901
33	K33I	2.87633	0.50365	4.40304	0.0622966	1.92205	0.123897	2.87633	0.50365	4.40304	0.0622966	1.92205	0.123897	2.94479	0.190574	4.41796	0.190574	1.88666	0.190574
33	K33N	2.92681	0.48861	4.45477	0.0623936	2.00649	0.12319	2.92681	0.48861	4.45477	0.0623936	2.00649	0.12319	3.01707	0.166397	4.43021	0.166397	1.87575	0.166397
33	K33Q			4.40366	0.418867	1.89213	0.418867							3.1531	0.418867	4.40366	0.418867	1.89213	0.418867
33	K33R	2.96732	0.401246	4.44086	0.057419	2.12897	0.138481	2.96732	0.401246	4.44086	0.057419	2.12897	0.138481	2.85395	0.216297	4.39417	0.216297	2.03146	0.216297
33	K33T			4.41448	0.0878157	1.91316	0.0878157							2.93703	0.0878157	4.41448	0.0878157	1.91316	0.0878157
34	T34A			4.47302	0.213321	1.47912	0.213321							3.18164	0.213321	4.47302	0.213321	1.47912	0.213321
34	T34K			4.53316	0.351845	1.16246	0.351845							3.60078	0.351845	4.53316	0.351845	1.16246	0.351845
34	T34M	2.80221	0.465508	4.42504	0.054243	1.77156	0.0777248	2.80221	0.465508	4.42504	0.054243	1.77156	0.0777248	3.20744	0.206595	4.43048	0.206595	1.76113	0.206595
34	T34P	4.38585	0.30103																	4.38585	0.30103
34	T34R			4.48185	0.437414	1.22465	0.437414							3.79996	0.437414	4.48185	0.437414	1.22465	0.437414
34	T34S			4.4699	0.157286	1.5559	0.157286							3.05701	0.157286	4.4699	0.157286	1.5559	0.157286
35	R35G			4.47699	0.489731	1.28538	0.489731							3.76063	0.489731	4.47699	0.489731	1.28538	0.489731
35	R35L			4.45118	0.223967	1.67209	0.223967							3.33502	0.223967	4.45118	0.223967	1.67209	0.223967
35	R35P	4.38585	0.30103																	4.38585	0.30103
35	R35Q	3.3672	0.588536	4.46457	0.0834983	2.02748	0.232706	3.3672	0.588536	4.46457	0.0834983	2.02748	0.232706	3.22727	0.171981	4.43435	0.171981	1.80606	0.171981
35	R35W			4.51113	0.277187	1.31459	0.277187							3.77376	0.277187	4.51113	0.277187	1.31459	0.277187
36	E36*
36	E36A			4.37674	0.135748	2.10948	0.135748							2.95694	0.135748	4.37674	0.135748	2.10948	0.135748
36	E36D			4.39449	0.168853	2.00964	0.168853							2.87562	0.168853	4.39449	0.168853	2.00964	0.168853
36	E36G	2.9301	0.479991	4.4073	0.0600856	2.00238	0.124325	2.9301	0.479991	4.4073	0.0600856	2.00238	0.124325	2.94556	0.101611	4.38618	0.101611	2.02767	0.101611
36	E36K	2.7956	0.468564	4.46831	0.0735727	2.24184	0.131112	2.7956	0.468564	4.46831	0.0735727	2.24184	0.131112	2.96314	0.157891	4.36909	0.157891	2.08204	0.157891
36	E36Q			4.39878	0.211993	2.01654	0.211993							2.98789	0.211993	4.39878	0.211993	2.01654	0.211993
36	E36V	2.71259	0.44684	4.36914	0.0466543	1.97111	0.0794379	2.71259	0.44684	4.36914	0.0466543	1.97111	0.0794379	2.9412	0.167245	4.39202	0.167245	2.04389	0.167245
37	K37*
37	K37E	3.14933	0.562862	4.43558	0.045212	1.466	0.106219	3.14933	0.562862	4.43558	0.045212	1.466	0.106219	3.38827	0.284981	4.48875	0.284981	1.49068	0.284981
37	K37I	2.93138	0.487664	4.36888	0.0404466	1.71131	0.0798473	2.93138	0.487664	4.36888	0.0404466	1.71131	0.0798473	3.21197	0.197782	4.43211	0.197782	1.79806	0.197782
37	K37N	2.85942	0.388775	4.41849	0.0532129	1.88683	0.111768	2.85942	0.388775	4.41849	0.0532129	1.88683	0.111768	2.99408	0.204809	4.4268	0.204809	1.83843	0.204809
37	K37Q	2.9671	0.531716	4.4029	0.0622952	1.66807	0.127583	2.9671	0.531716	4.4029	0.0622952	1.66807	0.127583	3.15201	0.186353	4.43116	0.186353	1.73783	0.186353
37	K37R	2.94284	0.261557	4.37813	0.029151	1.99043	0.0560532	2.94284	0.261557	4.37813	0.029151	1.99043	0.0560532	2.89964	0.152012	4.3994	0.152012	1.99059	0.152012
37	K37T			4.43897	0.213349	1.73326	0.213349							3.18211	0.213349	4.43897	0.213349	1.73326	0.213349
38	V38A			4.44892	0.577041	1.63745	0.577041							3.62946	0.577041	4.44892	0.577041	1.63745	0.577041
38	V38E			4.35481	0.258649	2.06806	0.258649							3.00801	0.258649	4.35481	0.258649	2.06806	0.258649
38	V38G	4.38585	0.30103																	4.38585	0.30103
38	V38L			4.54876	0.358521	1.11717	0.358521							3.84529	0.358521	4.54876	0.358521	1.11717	0.358521
38	V38M			4.39211	0.384538	1.87862	0.384538							3.19511	0.384538	4.39211	0.384538	1.87862	0.384538
39	E39*
39	E39A			4.44323	0.284169	1.75355	0.284169							3.23925	0.284169	4.44323	0.284169	1.75355	0.284169
39	E39D	2.86154	0.393629	4.43616	0.0462385	1.70365	0.0776656	2.86154	0.393629	4.43616	0.0462385	1.70365	0.0776656	3.07711	0.18063	4.44026	0.18063	1.78391	0.18063
39	E39G	2.78811	0.371856	4.44772	0.0480355	1.84577	0.0966401	2.78811	0.371856	4.44772	0.0480355	1.84577	0.0966401	3.0372	0.204798	4.42732	0.204798	1.81959	0.204798
39	E39K			4.37813	0.13898	2.11088	0.13898							2.94532	0.13898	4.37813	0.13898	2.11088	0.13898
39	E39Q			4.39827	0.262594	2.02754	0.262594							2.99948	0.262594	4.39827	0.262594	2.02754	0.262594
39	E39V			4.40168	0.115117	1.97858	0.115117							2.91904	0.115117	4.40168	0.115117	1.97858	0.115117
40	A40E	2.82294	0.395152	4.40387	0.0498985	2.11279	0.106488	2.82294	0.395152	4.40387	0.0498985	2.11279	0.106488	2.86479	0.260658	4.38947	0.260658	2.08613	0.260658
40	A40G			4.38755	0.141534	2.02198	0.141534							2.92987	0.141534	4.38755	0.141534	2.02198	0.141534
40	A40P	4.38585	0.30103																	4.38585	0.30103
40	A40S			4.38752	0.146664	2.05498	0.146664							2.92749	0.146664	4.38752	0.146664	2.05498	0.146664
40	A40T	2.8874	0.485476	4.39968	0.0510326	2.09984	0.10334	2.8874	0.485476	4.39968	0.0510326	2.09984	0.10334	2.88097	0.19596	4.38942	0.19596	2.03137	0.19596
40	A40V	2.77217	0.368788	4.40262	0.042955	2.03558	0.0792119	2.77217	0.368788	4.40262	0.042955	2.03558	0.0792119	2.91771	0.140458	4.38782	0.140458	2.06324	0.140458
41	A41E	4.38585	0.30103																	4.38585	0.30103
41	A41G	2.8746	0.46251	4.43271	0.0608641	1.68218	0.114689	2.8746	0.46251	4.43271	0.0608641	1.68218	0.114689	3.32855	0.330687	4.45253	0.330687	1.65297	0.330687
41	A41P			4.38569	0.380901	1.95588	0.380901							3.08383	0.380901	4.38569	0.380901	1.95588	0.380901
41	A41S	3.0412	0.401561	4.4784	0.054717	1.90365	0.10661	3.0412	0.401561	4.4784	0.054717	1.90365	0.10661	3.32192	0.392362	4.41924	0.392362	1.83323	0.392362
41	A41T	2.82206	0.467401	4.37982	0.062073	1.76186	0.146498	2.82206	0.467401	4.37982	0.062073	1.76186	0.146498	3.06417	0.15675	4.42242	0.15675	1.83941	0.15675
41	A41V	2.87844	0.486672	4.44136	0.0776599	2.09418	0.183208	2.87844	0.486672	4.44136	0.0776599	2.09418	0.183208	3.05641	0.271506	4.39771	0.271506	2.02851	0.271506
42	M42I	2.98791	0.39817	4.29974	0.0999731	2.783	0.310046	2.98791	0.39817	4.29974	0.0999731	2.783	0.310046	2.91617	0.15827	4.19003	0.15827	2.4085	0.15827
42	M42K	2.98145	0.526408	4.44225	0.0635209	1.5148	0.131297	2.98145	0.526408	4.44225	0.0635209	1.5148	0.131297	3.62245	0.294532	4.47796	0.294532	1.50736	0.294532
42	M42L	3.00895	0.351885	4.38213	0.0598364	2.45084	0.152342	3.00895	0.351885	4.38213	0.0598364	2.45084	0.152342	3.05486	0.228094	4.3489	0.228094	2.22266	0.228094
42	M42R			4.49656	0.448841	1.41888	0.448841							3.47071	0.448841	4.49656	0.448841	1.41888	0.448841
42	M42T			4.43798	0.363993	1.37373	0.363993							3.58403	0.363993	4.43798	0.363993	1.37373	0.363993
42	M42V	2.93856	0.524857	4.41048	0.0855481	2.38747	0.203423	2.93856	0.524857	4.41048	0.0855481	2.38747	0.203423	2.83305	0.223873	4.34999	0.223873	2.1745	0.223873
43	A43E	2.77674	0.443529	4.36581	0.0483857	2.13248	0.0911238	2.77674	0.443529	4.36581	0.0483857	2.13248	0.0911238	2.84154	0.176179	4.37552	0.176179	2.06846	0.176179
43	A43G			4.38941	0.297237	1.9953	0.297237							3.08055	0.297237	4.38941	0.297237	1.9953	0.297237
43	A43P	4.38585	0.30103																	4.38585	0.30103
43	A43S			4.38546	0.175918	2.06538	0.175918							2.90559	0.175918	4.38546	0.175918	2.06538	0.175918
43	A43T	2.96203	0.337012	4.39018	0.0403623	1.98594	0.0916748	2.96203	0.337012	4.39018	0.0403623	1.98594	0.0916748	2.97118	0.175172	4.39407	0.175172	2.02492	0.175172
43	A43V			4.3925	0.260362	2.05485	0.260362							2.86416	0.260362	4.3925	0.260362	2.05485	0.260362
44	E44*
44	E44A			4.3995	0.218093	1.96522	0.218093							2.9789	0.218093	4.3995	0.218093	1.96522	0.218093
44	E44D	2.73473	0.356915	4.40713	0.0338922	1.96119	0.0525773	2.73473	0.356915	4.40713	0.0338922	1.96119	0.0525773	2.87426	0.246705	4.39734	0.246705	2.04357	0.246705
44	E44G	2.84341	0.477331	4.44708	0.0717793	1.87754	0.146618	2.84341	0.477331	4.44708	0.0717793	1.87754	0.146618	3.06075	0.161336	4.44635	0.161336	1.75166	0.161336
44	E44K	2.79813	0.479927	4.33271	0.0644035	1.97873	0.154503	2.79813	0.479927	4.33271	0.0644035	1.97873	0.154503	3.30261	0.172837	4.39692	0.172837	2.01649	0.172837
44	E44Q			4.37917	0.2469	2.05384	0.2469							2.9939	0.2469	4.37917	0.2469	2.05384	0.2469
44	E44V	2.90071	0.528675	4.36572	0.0548337	1.88766	0.113034	2.90071	0.528675	4.36572	0.0548337	1.88766	0.113034	3.18654	0.200787	4.40776	0.200787	1.94964	0.200787
45	L45M	2.8617	0.467008	4.44925	0.0557176	2.11882	0.102849	2.8617	0.467008	4.44925	0.0557176	2.11882	0.102849	2.93696	0.158221	4.38862	0.158221	2.03465	0.158221
45	L45P			4.37994	0.400775	1.95166	0.400775							3.07535	0.400775	4.37994	0.400775	1.95166	0.400775
45	L45Q			4.49695	0.233035	1.29648	0.233035							3.37208	0.233035	4.49695	0.233035	1.29648	0.233035
45	L45R			4.40153	0.497239	1.79218	0.497239							3.17534	0.497239	4.40153	0.497239	1.79218	0.497239
45	L45V			4.50248	0.30192	1.26985	0.30192							3.44464	0.30192	4.50248	0.30192	1.26985	0.30192
46	N46D	2.96114	0.415176	4.41946	0.0476951	1.67197	0.0961733	2.96114	0.415176	4.41946	0.0476951	1.67197	0.0961733	2.99039	0.141203	4.44998	0.141203	1.64511	0.141203
46	N46H			4.37604	0.221749	2.04741	0.221749							2.98667	0.221749	4.37604	0.221749	2.04741	0.221749
46	N46I	3.28571	0.46924	4.48177	0.0662223	1.53922	0.143345	3.28571	0.46924	4.48177	0.0662223	1.53922	0.143345	3.74289	0.406562	4.48874	0.406562	1.4492	0.406562
46	N46K	2.90172	0.284954	4.41114	0.0332501	2.13693	0.0628241	2.90172	0.284954	4.41114	0.0332501	2.13693	0.0628241	3.04277	0.243556	4.39508	0.243556	2.0606	0.243556
46	N46S	2.86097	0.275865	4.39015	0.0349873	1.89355	0.0629318	2.86097	0.275865	4.39015	0.0349873	1.89355	0.0629318	3.22929	0.229293	4.42428	0.229293	1.86336	0.229293
46	N46T	2.83917	0.46585	4.4366	0.052225	1.76682	0.10802	2.83917	0.46585	4.4366	0.052225	1.76682	0.10802	3.18299	0.289671	4.42897	0.289671	1.73908	0.289671
46	N46Y	2.82467	0.316626	4.41028	0.0370299	1.86042	0.0636009	2.82467	0.316626	4.41028	0.0370299	1.86042	0.0636009	3.36895	0.165775	4.41907	0.165775	1.85634	0.165775
47	Y47*
47	Y47C			4.38713	0.315893	2.06157	0.315893							3.08872	0.315893	4.38713	0.315893	2.06157	0.315893
47	Y47D
47	Y47F	3.18169	0.436262	4.41804	0.0312741	1.13027	0.0571578	3.18169	0.436262	4.41804	0.0312741	1.13027	0.0571578	3.66636	0.455115	4.48958	0.455115	1.24356	0.455115
47	Y47H	4.38585	0.30103																	4.38585	0.30103
47	Y47N
47	Y47S	4.38585	0.30103																	4.38585	0.30103
48	I48F			4.52847	0.277563	1.11103	0.277563							3.62634	0.277563	4.52847	0.277563	1.11103	0.277563
48	I48L			4.46215	0.35393	1.08692	0.35393							3.43095	0.35393	4.46215	0.35393	1.08692	0.35393
48	I48M			4.39624	0.641885	1.79991	0.641885							3.46885	0.641885	4.39624	0.641885	1.79991	0.641885
48	I48N			4.45732	0.491699	1.51508	0.491699							3.51208	0.491699	4.45732	0.491699	1.51508	0.491699
48	I48S			4.557	0.411063	0.983823	0.411063							3.86039	0.411063	4.557	0.411063	0.983823	0.411063
48	I48T			4.49334	0.357134	1.16618	0.357134							3.25545	0.357134	4.49334	0.357134	1.16618	0.357134
48	I48V	3.34631	0.493522	4.42676	0.0477326	1.5318	0.10027	3.34631	0.493522	4.42676	0.0477326	1.5318	0.10027	3.21276	0.13904	4.49762	0.13904	1.49183	0.13904
49	P49A			4.48837	0.412074	1.38989	0.412074							3.74966	0.412074	4.48837	0.412074	1.38989	0.412074
49	P49H			4.38475	0.417847	2.23814	0.417847							3.26862	0.417847	4.38475	0.417847	2.23814	0.417847
49	P49L			4.36874	0.32635	2.01889	0.32635							3.07884	0.32635	4.36874	0.32635	2.01889	0.32635
49	P49R			4.40376	0.54659	2.00808	0.54659							3.31752	0.54659	4.40376	0.54659	2.00808	0.54659
49	P49S			4.49183	0.300425	1.38983	0.300425							3.95428	0.300425	4.49183	0.300425	1.38983	0.300425
49	P49T			4.47307	0.167384	1.29573	0.167384							3.9235	0.167384	4.47307	0.167384	1.29573	0.167384
50	N50D			4.49556	0.454199	1.39998	0.454199							3.81767	0.454199	4.49556	0.454199	1.39998	0.454199
50	N50H			4.5253	0.548726	1.08977	0.548726							3.37497	0.548726	4.5253	0.548726	1.08977	0.548726
50	N50I			4.29246	0.165599	2.2145	0.165599							2.97955	0.165599	4.29246	0.165599	2.2145	0.165599
50	N50K			4.39395	0.551622	1.86163	0.551622							3.43292	0.551622	4.39395	0.551622	1.86163	0.551622
50	N50S	2.83755	0.471766	4.4117	0.060137	1.70088	0.130842	2.83755	0.471766	4.4117	0.060137	1.70088	0.130842	3.04024	0.191601	4.42869	0.191601	1.73978	0.191601
50	N50T
50	N50Y			4.46764	0.297807	1.15982	0.297807							3.60837	0.297807	4.46764	0.297807	1.15982	0.297807
51	R51C	4.07058	0.0764535	4.47838	0.053178	0.887662	0.19641	4.07058	0.0764535	4.47838	0.053178	0.887662	0.19641	3.75054	0.210817	4.51072	0.210817	1.08742	0.210817
51	R51G			4.48424	0.313135	1.45173	0.313135							3.48688	0.313135	4.48424	0.313135	1.45173	0.313135
51	R51H	3.39167	0.411952	4.46129	0.0381867	0.982405	0.11952	3.39167	0.411952	4.46129	0.0381867	0.982405	0.11952	3.4442	0.233821	4.49807	0.233821	1.19417	0.233821
51	R51L	2.90878	0.492148	4.44336	0.0459907	1.13435	0.0755406	2.90878	0.492148	4.44336	0.0459907	1.13435	0.0755406	3.37893	0.194126	4.50246	0.194126	1.25893	0.194126
51	R51P	4.38585	0.30103																	4.38585	0.30103
51	R51S	2.96389	0.408639	4.40796	0.0427483	1.07301	0.0735202	2.96389	0.408639	4.40796	0.0427483	1.07301	0.0735202	3.35513	0.214583	4.49884	0.214583	1.28323	0.214583
52	V52A			3.71152	0.260793	2.18284	0.260793							2.65597	0.260793	3.71152	0.260793	2.18284	0.260793
52	V52E	4.38585	0.30103																	4.38585	0.30103
52	V52G	2.94012	0.499703	4.3802	0.0328792	1.35259	0.0667568	2.94012	0.499703	4.3802	0.0328792	1.35259	0.0667568	3.20602	0.272909	4.47752	0.272909	1.3393	0.272909
52	V52L			4.36113	0.178977	1.93323	0.178977							2.90188	0.178977	4.36113	0.178977	1.93323	0.178977
52	V52M	2.87026	0.324769	4.34414	0.0286447	1.95996	0.06255	2.87026	0.324769	4.34414	0.0286447	1.95996	0.06255	2.90991	0.0806267	4.35945	0.0806267	2.06527	0.0806267
53	A53E	4.38585	0.30103																	4.38585	0.30103
53	A53G	4.38585	0.30103																	4.38585	0.30103
53	A53P			4.36427	0.152085	1.91636	0.152085							2.96397	0.152085	4.36427	0.152085	1.91636	0.152085
53	A53S			4.28886	0.32273	2.06839	0.32273							3.01164	0.32273	4.28886	0.32273	2.06839	0.32273
53	A53T			4.45462	0.515745	1.71996	0.515745							3.37117	0.515745	4.45462	0.515745	1.71996	0.515745
53	A53V			4.19188	0.371246	2.78252	0.371246							3.18643	0.371246	4.19188	0.371246	2.78252	0.371246
54	Q54*
54	Q54E			4.47491	0.531588	1.40598	0.531588							3.72611	0.531588	4.47491	0.531588	1.40598	0.531588
54	Q54H			4.38257	0.227659	1.9866	0.227659							2.99259	0.227659	4.38257	0.227659	1.9866	0.227659
54	Q54K	4.01946	0.257466	4.43786	0.0504336	1.08306	0.156592	4.01946	0.257466	4.43786	0.0504336	1.08306	0.156592	3.3876	0.403008	4.48776	0.403008	1.34566	0.403008
54	Q54L			4.45521	0.573083	1.71701	0.573083							3.63622	0.573083	4.45521	0.573083	1.71701	0.573083
54	Q54P	4.38585	0.30103																	4.38585	0.30103
54	Q54R	2.95119	0.417673	4.40379	0.0405329	1.51807	0.0676901	2.95119	0.417673	4.40379	0.0405329	1.51807	0.0676901	2.97965	0.157332	4.46054	0.157332	1.55092	0.157332
55	Q55*
55	Q55E			4.41842	0.339577	1.67748	0.339577							3.95354	0.339577	4.41842	0.339577	1.67748	0.339577
55	Q55H	3.01739	0.319767	4.39618	0.0313812	1.73991	0.0600949	3.01739	0.319767	4.39618	0.0313812	1.73991	0.0600949	3.19237	0.136553	4.43721	0.136553	1.77103	0.136553
55	Q55K			4.39522	0.124402	2.03327	0.124402							2.94154	0.124402	4.39522	0.124402	2.03327	0.124402
55	Q55L	2.94034	0.493028	4.38633	0.0470827	1.47573	0.113745	2.94034	0.493028	4.38633	0.0470827	1.47573	0.113745	3.14928	0.155116	4.43034	0.155116	1.49758	0.155116
55	Q55P	4.38585	0.30103																	4.38585	0.30103
55	Q55R	2.82184	0.381874	4.37657	0.0423507	2.34927	0.0975983	2.82184	0.381874	4.37657	0.0423507	2.34927	0.0975983	2.83461	0.226569	4.36632	0.226569	2.45495	0.226569
56	L56M	4.03297	0.059076	4.48756	0.0500964	0.90096	0.119296	4.03297	0.059076	4.48756	0.0500964	0.90096	0.119296	3.73432	0.370001	4.54258	0.370001	1.12343	0.370001
56	L56P	4.38585	0.30103																	4.38585	0.30103
56	L56Q	4.38585	0.30103																	4.38585	0.30103
56	L56R	4.38585	0.30103																	4.38585	0.30103
56	L56V			4.42216	0.389256	1.82316	0.389256							3.19267	0.389256	4.42216	0.389256	1.82316	0.389256
57	A57E			4.38632	0.376305	1.945	0.376305							3.13821	0.376305	4.38632	0.376305	1.945	0.376305
57	A57G			4.49835	0.385387	1.29677	0.385387							3.36201	0.385387	4.49835	0.385387	1.29677	0.385387
57	A57P	4.38585	0.30103																	4.38585	0.30103
57	A57S			4.49663	0.284049	1.057	0.284049							3.51757	0.284049	4.49663	0.284049	1.057	0.284049
57	A57T			4.5152	0.287738	1.00451	0.287738							3.94225	0.287738	4.5152	0.287738	1.00451	0.287738
57	A57V			4.36841	0.27194	2.01419	0.27194							3.02339	0.27194	4.36841	0.27194	2.01419	0.27194
58	G58A			4.50122	0.418118	1.32135	0.418118							3.84639	0.418118	4.50122	0.418118	1.32135	0.418118
58	G58C			4.53085	0.481151	1.06548	0.481151							3.75364	0.481151	4.53085	0.481151	1.06548	0.481151
58	G58D			4.43456	0.46784	1.82205	0.46784							3.05999	0.46784	4.43456	0.46784	1.82205	0.46784
58	G58R			4.4593	0.3285	1.61251	0.3285							3.09239	0.3285	4.4593	0.3285	1.61251	0.3285
58	G58S	2.85372	0.471618	4.43852	0.0511431	1.11366	0.106964	2.85372	0.471618	4.43852	0.0511431	1.11366	0.106964	3.46303	0.22201	4.5084	0.22201	1.23531	0.22201
58	G58V			4.44062	0.438576	1.77364	0.438576							3.59448	0.438576	4.44062	0.438576	1.77364	0.438576
59	K59*
59	K59E			4.42025	0.592638	1.78271	0.592638							3.36585	0.592638	4.42025	0.592638	1.78271	0.592638
59	K59I	2.92339	0.413936	4.43373	0.0447312	1.03318	0.109455	2.92339	0.413936	4.43373	0.0447312	1.03318	0.109455	3.24769	0.198528	4.52733	0.198528	1.11667	0.198528
59	K59N	3.11769	0.421797	4.4615	0.0373607	1.09617	0.0880805	3.11769	0.421797	4.4615	0.0373607	1.09617	0.0880805	3.50315	0.231019	4.5318	0.231019	1.05281	0.231019
59	K59Q			4.51043	0.434696	1.1855	0.434696							3.24201	0.434696	4.51043	0.434696	1.1855	0.434696
59	K59R	2.94161	0.50392	4.41907	0.0428239	1.66921	0.0676467	2.94161	0.50392	4.41907	0.0428239	1.66921	0.0676467	2.95134	0.0922364	4.44305	0.0922364	1.7071	0.0922364
59	K59T
60	Q60*
60	Q60E	2.90393	0.47717	4.41042	0.0380539	1.78163	0.0533453	2.90393	0.47717	4.41042	0.0380539	1.78163	0.0533453	2.97502	0.218252	4.42708	0.218252	1.78996	0.218252
60	Q60H	2.93529	0.416698	4.37997	0.0533641	2.15535	0.11097	2.93529	0.416698	4.37997	0.0533641	2.15535	0.11097	2.92659	0.114039	4.39195	0.114039	2.1279	0.114039
60	Q60K	2.8562	0.495106	4.39954	0.0659847	2.40055	0.146259	2.8562	0.495106	4.39954	0.0659847	2.40055	0.146259	3.01359	0.227372	4.34797	0.227372	2.26596	0.227372
60	Q60L	2.8022	0.450746	4.36923	0.0456505	1.87606	0.0840827	2.8022	0.450746	4.36923	0.0456505	1.87606	0.0840827	2.89421	0.193621	4.4137	0.193621	1.87388	0.193621
60	Q60P			4.41517	0.240016	1.81243	0.240016							3.06834	0.240016	4.41517	0.240016	1.81243	0.240016
60	Q60R	2.88078	0.329531	4.39765	0.0488624	2.30964	0.10372	2.88078	0.329531	4.39765	0.0488624	2.30964	0.10372	2.93067	0.154297	4.36256	0.154297	2.25888	0.154297
61	S61*
61	S61A			4.39776	0.236298	2.04153	0.236298							2.99965	0.236298	4.39776	0.236298	2.04153	0.236298
61	S61L			3.89609	0.213513	2.39976	0.213513							3.07555	0.213513	3.89609	0.213513	2.39976	0.213513
61	S61P	2.84055	0.460605	4.4208	0.0618016	1.8151	0.098033	2.84055	0.460605	4.4208	0.0618016	1.8151	0.098033	3.14873	0.220794	4.41814	0.220794	1.86765	0.220794
61	S61T	2.8624	0.389633	4.39097	0.0605587	2.26729	0.139231	2.8624	0.389633	4.39097	0.0605587	2.26729	0.139231	2.71022	0.226629	4.37562	0.226629	2.18495	0.226629
61	S61W			4.29408	0.237443	2.4166	0.237443							2.94131	0.237443	4.29408	0.237443	2.4166	0.237443
62	L62*
62	L62F			4.36825	0.200769	2.15926	0.200769							2.83791	0.200769	4.36825	0.200769	2.15926	0.200769
62	L62M	2.83189	0.322874	4.38155	0.0337889	2.0757	0.0583206	2.83189	0.322874	4.38155	0.0337889	2.0757	0.0583206	2.9245	0.211315	4.39177	0.211315	2.0386	0.211315
62	L62S			4.38058	0.213763	2.08772	0.213763							2.89698	0.213763	4.38058	0.213763	2.08772	0.213763
62	L62V			4.39315	0.305779	1.99461	0.305779							2.99841	0.305779	4.39315	0.305779	1.99461	0.305779
62	L62W			4.39296	0.206734	1.97729	0.206734							2.99171	0.206734	4.39296	0.206734	1.97729	0.206734
63	L63M	2.9207	0.48736	4.35208	0.040395	1.92901	0.0639519	2.9207	0.48736	4.35208	0.040395	1.92901	0.0639519	2.92133	0.116697	4.40347	0.116697	1.92021	0.116697
63	L63P	2.99887	0.524373	4.43903	0.0654572	1.61467	0.144885	2.99887	0.524373	4.43903	0.0654572	1.61467	0.144885	3.23065	0.21728	4.46016	0.21728	1.57966	0.21728
63	L63Q	2.95177	0.483847	4.33743	0.0473684	1.83338	0.107065	2.95177	0.483847	4.33743	0.0473684	1.83338	0.107065	2.8994	0.169992	4.35627	0.169992	1.96344	0.169992
63	L63R			4.33336	0.166558	2.36437	0.166558							3.00779	0.166558	4.33336	0.166558	2.36437	0.166558
63	L63V	2.79233	0.365123	4.35643	0.0315554	1.968	0.0737461	2.79233	0.365123	4.35643	0.0315554	1.968	0.0737461	2.95677	0.16868	4.39508	0.16868	1.98125	0.16868
64	I64F	2.9124	0.486711	4.3667	0.0574577	1.98175	0.124016	2.9124	0.486711	4.3667	0.0574577	1.98175	0.124016	2.92995	0.110663	4.38643	0.110663	2.05382	0.110663
64	I64L			4.38238	0.144441	2.01235	0.144441							2.96306	0.144441	4.38238	0.144441	2.01235	0.144441
64	I64M			4.38661	0.400833	2.049	0.400833							3.19449	0.400833	4.38661	0.400833	2.049	0.400833
64	I64N			4.44009	0.538467	1.70318	0.538467							3.73185	0.538467	4.44009	0.538467	1.70318	0.538467
64	I64S			4.39654	0.336035	1.99736	0.336035							3.0977	0.336035	4.39654	0.336035	1.99736	0.336035
64	I64T	2.99549	0.501716	4.39848	0.0505209	1.9659	0.0974707	2.99549	0.501716	4.39848	0.0505209	1.9659	0.0974707	3.18749	0.343467	4.41702	0.343467	1.9111	0.343467
64	I64V	3.02742	0.558102	4.4518	0.080358	2.37497	0.147497	3.02742	0.558102	4.4518	0.080358	2.37497	0.147497	2.94468	0.155742	4.38337	0.155742	2.07632	0.155742
65	G65A			4.36908	0.309292	0.887751	0.309292							3.36504	0.309292	4.36908	0.309292	0.887751	0.309292
65	G65C	4.38585	0.30103																	4.38585	0.30103
65	G65D
65	G65R	4.38585	0.30103																	4.38585	0.30103
65	G65S			4.54061	0.357328	0.977135	0.357328							3.50429	0.357328	4.54061	0.357328	0.977135	0.357328
65	G65V
66	V66A	2.79974	0.380763	4.38708	0.0476155	1.96746	0.0884838	2.79974	0.380763	4.38708	0.0476155	1.96746	0.0884838	2.93858	0.103892	4.40485	0.103892	1.86982	0.103892
66	V66D			4.41185	0.349774	1.93945	0.349774							3.09955	0.349774	4.41185	0.349774	1.93945	0.349774
66	V66F	2.94938	0.473471	3.74495	0.296912	2.10974	0.296912	2.94938	0.473471	3.89954	0.561935	1.88386	0.978735	3.14031	0.296912	3.74495	0.296912	2.10974	0.296912
66	V66G			4.43168	0.539519	1.82441	0.539519							3.33624	0.539519	4.43168	0.539519	1.82441	0.539519
66	V66I	2.86216	0.389929	4.40849	0.0468875	1.82843	0.0952139	2.86216	0.389929	4.40849	0.0468875	1.82843	0.0952139	2.93606	0.122148	4.40901	0.122148	1.79804	0.122148
66	V66L	3.00244	0.5352	4.19377	0.0485098	1.95879	0.170135	3.00244	0.5352	4.19377	0.0485098	1.95879	0.170135	3.03486	0.218357	4.22741	0.218357	2.03908	0.218357
67	A67D			4.3915	0.274011	1.96232	0.274011							3.03025	0.274011	4.3915	0.274011	1.96232	0.274011
67	A67G			4.42133	0.431634	1.80699	0.431634							3.32458	0.431634	4.42133	0.431634	1.80699	0.431634
67	A67P			4.00153	0.382189	1.52639	0.382189							3.35228	0.382189	4.00153	0.382189	1.52639	0.382189
67	A67S	2.77147	0.453163	4.40365	0.0603199	2.11255	0.129288	2.77147	0.453163	4.40365	0.0603199	2.11255	0.129288	2.94113	0.114092	4.40033	0.114092	2.00723	0.114092
67	A67T	2.88079	0.482559	4.37613	0.0678136	2.13103	0.193624	2.88079	0.482559	4.37613	0.0678136	2.13103	0.193624	2.92826	0.0854738	4.38744	0.0854738	1.97443	0.0854738
67	A67V	2.89353	0.249235	4.3393	0.0296426	2.05194	0.0606641	2.89353	0.249235	4.3393	0.0296426	2.05194	0.0606641	2.90861	0.147036	4.34233	0.147036	2.05516	0.147036
68	T68A			4.41829	0.183592	1.79546	0.183592							3.09528	0.183592	4.41829	0.183592	1.79546	0.183592
68	T68I	2.87527	0.323329	4.38813	0.0335068	1.34133	0.0658156	2.87527	0.323329	4.38813	0.0335068	1.34133	0.0658156	3.36317	0.158674	4.37637	0.158674	1.22513	0.158674
68	T68N	3.82083	0.588803	4.45206	0.0583833	0.591	0.230265	3.82083	0.588803	4.45206	0.0583833	0.591	0.230265	3.17597	0.249105	4.44951	0.249105	1.12598	0.249105
68	T68P			4.4109	0.428293	1.70683	0.428293							3.22807	0.428293	4.4109	0.428293	1.70683	0.428293
68	T68S	2.84517	0.389574	4.40825	0.0360103	1.90235	0.0552315	2.84517	0.389574	4.40825	0.0360103	1.90235	0.0552315	2.93301	0.0588448	4.41328	0.0588448	1.90711	0.0588448
69	S69A			4.37062	0.241104	2.11308	0.241104							3.02695	0.241104	4.37062	0.241104	2.11308	0.241104
69	S69C			4.46323	0.172735	1.52965	0.172735							3.02989	0.172735	4.46323	0.172735	1.52965	0.172735
69	S69F	2.92445	0.347344	4.45159	0.0382276	1.05752	0.0674706	2.92445	0.347344	4.45159	0.0382276	1.05752	0.0674706	3.23719	0.149292	4.42174	0.149292	1.09775	0.149292
69	S69P	2.76592	0.361666	4.40321	0.0296982	1.69784	0.0492984	2.76592	0.361666	4.40321	0.0296982	1.69784	0.0492984	2.94085	0.0849282	4.4135	0.0849282	1.75443	0.0849282
69	S69T	3.06415	0.338887	4.39494	0.0268791	1.75342	0.0470484	3.06415	0.338887	4.39494	0.0268791	1.75342	0.0470484	2.94825	0.130505	4.41387	0.130505	1.74531	0.130505
69	S69Y			4.36897	0.163732	1.34278	0.163732							3.10469	0.163732	4.36897	0.163732	1.34278	0.163732
70	S70C	3.57298	0.599522	4.36455	0.0548264	1.38136	0.171066	3.57298	0.599522	4.36455	0.0548264	1.38136	0.171066	3.09627	0.224415	4.45433	0.224415	1.42156	0.224415
70	S70G			4.39276	0.261013	1.18353	0.261013							3.44699	0.261013	4.39276	0.261013	1.18353	0.261013
70	S70I			4.39075	0.246762	0.981027	0.246762							3.83007	0.246762	4.39075	0.246762	0.981027	0.246762
70	S70N	2.80483	0.373398	4.38614	0.0315847	1.63061	0.0470177	2.80483	0.373398	4.38614	0.0315847	1.63061	0.0470177	2.94366	0.0764674	4.43974	0.0764674	1.64423	0.0764674
70	S70R	2.88373	0.402733	4.25589	0.0270648	1.4518	0.101521	2.88373	0.402733	4.25589	0.0270648	1.4518	0.101521	3.06924	0.174532	4.19369	0.174532	1.4604	0.174532
70	S70T	2.91293	0.417096	4.39506	0.0378389	1.86741	0.073304	2.91293	0.417096	4.39506	0.0378389	1.86741	0.073304	3.03269	0.13623	4.40568	0.13623	1.81981	0.13623
71	L71M	2.97164	0.386729	4.39308	0.0313153	1.55762	0.0612748	2.97164	0.386729	4.39308	0.0313153	1.55762	0.0612748	3.00624	0.14434	4.38565	0.14434	1.63712	0.14434
71	L71P			4.34709	0.31635	1.12791	0.31635							3.85948	0.31635	4.34709	0.31635	1.12791	0.31635
71	L71Q	4.18493	0.0457686	4.39795	0.216695	0.887233	0.216695	4.18493	0.0457686	4.4499	0.0609622	1.37379	0.500452	3.93146	0.216695	4.39795	0.216695	0.887233	0.216695
71	L71R			4.51853	0.364232	1.1712	0.364232							3.42581	0.364232	4.51853	0.364232	1.1712	0.364232
71	L71V	2.95173	0.509871	4.44783	0.0561158	1.40258	0.119178	2.95173	0.509871	4.44783	0.0561158	1.40258	0.119178	3.29235	0.142907	4.44623	0.142907	1.55056	0.142907
72	A72D			4.40851	0.177321	1.31544	0.177321							3.1627	0.177321	4.40851	0.177321	1.31544	0.177321
72	A72G			4.41613	0.159353	1.63373	0.159353							3.00656	0.159353	4.41613	0.159353	1.63373	0.159353
72	A72P			4.4544	0.416743	1.64555	0.416743							3.86273	0.416743	4.4544	0.416743	1.64555	0.416743
72	A72S			4.36688	0.193358	1.91021	0.193358							3.0081	0.193358	4.36688	0.193358	1.91021	0.193358
72	A72T	2.97449	0.294354	4.37148	0.0339518	1.714	0.0801239	2.97449	0.294354	4.37148	0.0339518	1.714	0.0801239	3.04229	0.127328	4.33053	0.127328	1.68464	0.127328
72	A72V	2.93814	0.290025	4.34131	0.0193254	1.20443	0.0400793	2.93814	0.290025	4.34131	0.0193254	1.20443	0.0400793	3.02374	0.164681	4.36051	0.164681	1.1167	0.164681
73	L73M	3.0003	0.420775	4.02955	0.107252	2.98803	0.107252	3.0003	0.420775	4.18341	0.118787	2.75556	0.350293	2.79965	0.107252	4.02955	0.107252	2.98803	0.107252
73	L73P	2.94184	0.506189	4.08021	0.235997	2.69767	0.235997	2.94184	0.506189	4.20946	0.117881	2.78109	0.366145	3.23798	0.235997	4.08021	0.235997	2.69767	0.235997
73	L73Q	2.94957	0.49747	4.0637	0.21981	3.04595	0.21981	2.94957	0.49747	4.13095	0.322486	2.71367	0.688931	2.94908	0.21981	4.0637	0.21981	3.04595	0.21981
73	L73R			4.22767	0.193339	2.90422	0.193339							3.00703	0.193339	4.22767	0.193339	2.90422	0.193339
73	L73V			4.14035	0.438245	2.25491	0.438245							3.61884	0.438245	4.14035	0.438245	2.25491	0.438245
74	H74D			4.45215	0.195142	1.54687	0.195142							3.2027	0.195142	4.45215	0.195142	1.54687	0.195142
74	H74L	2.88967	0.328324	4.41489	0.0351182	1.44934	0.0729398	2.88967	0.328324	4.41489	0.0351182	1.44934	0.0729398	3.16086	0.119469	4.39619	0.119469	1.44663	0.119469
74	H74N			4.36538	0.118386	2.02054	0.118386							2.96818	0.118386	4.36538	0.118386	2.02054	0.118386
74	H74P	2.90221	0.505549	3.50246	0.230967	2.52882	0.230967	2.90221	0.505549	3.13175	0.630662	2.13722	1.25342	3.10817	0.230967	3.50246	0.230967	2.52882	0.230967
74	H74Q	2.83446	0.457073	4.39429	0.0389682	1.14234	0.0822519	2.83446	0.457073	4.39429	0.0389682	1.14234	0.0822519	3.0932	0.254664	4.38695	0.254664	1.07337	0.254664
74	H74R			4.20512	0.184639	2.59483	0.184639							2.89722	0.184639	4.20512	0.184639	2.59483	0.184639
74	H74Y	3.06533	0.361181	3.2413	0.115852	2.46253	0.115852	3.06533	0.361181	3.43965	0.384197	1.99207	0.666621	2.98957	0.115852	3.2413	0.115852	2.46253	0.115852
75	A75E	3.03454	0.416729	3.37714	0.250182	2.02209	0.250182	3.03454	0.416729	3.34587	0.536634	2.00562	1.02248	3.24025	0.250182	3.37714	0.250182	2.02209	0.250182
75	A75G			3.59451	0.173003	2.58271	0.173003							3.06933	0.173003	3.59451	0.173003	2.58271	0.173003
75	A75P			3.39801	0.173605	1.9485	0.173605							3.10254	0.173605	3.39801	0.173605	1.9485	0.173605
75	A75S	3.04412	0.532909	3.66156	0.168909	2.35784	0.168909	3.04412	0.532909	3.01645	0.56391	1.92857	1.20689	3.0625	0.168909	3.66156	0.168909	2.35784	0.168909
75	A75T	2.89752	0.4	3.51639	0.144282	3.00924	0.144282	2.89752	0.4	3.68619	0.172782	1.80337	0.353747	3.04013	0.144282	3.51639	0.144282	3.00924	0.144282
75	A75V	2.96514	0.300339	3.34342	0.200682	2.0652	0.200682	2.96514	0.300339	3.37258	0.375599	1.88829	0.691695	2.9767	0.200682	3.34342	0.200682	2.0652	0.200682
76	P76A			4.41566	0.3757	1.82616	0.3757							3.05909	0.3757	4.41566	0.3757	1.82616	0.3757
76	P76L			4.38878	0.600184	1.89503	0.600184							3.78435	0.600184	4.38878	0.600184	1.89503	0.600184
76	P76Q			4.11464	0.281884	2.2748	0.281884							3.4858	0.281884	4.11464	0.281884	2.2748	0.281884
76	P76R			4.33772	0.55536	1.87701	0.55536							3.6589	0.55536	4.33772	0.55536	1.87701	0.55536
76	P76S	2.81714	0.4792	4.34131	0.0672327	2.42223	0.160905	2.81714	0.4792	4.34131	0.0672327	2.42223	0.160905	2.90175	0.182139	4.35477	0.182139	2.41033	0.182139
76	P76T	2.80322	0.458949	4.28251	0.0557474	2.12259	0.135806	2.80322	0.458949	4.28251	0.0557474	2.12259	0.135806	2.95282	0.184391	4.35346	0.184391	2.09445	0.184391
77	S77*
77	S77A			4.36013	0.346782	1.79274	0.346782							3.06281	0.346782	4.36013	0.346782	1.79274	0.346782
77	S77L			4.16228	0.380403	1.86793	0.380403							3.7028	0.380403	4.16228	0.380403	1.86793	0.380403
77	S77P	2.83039	0.477799	4.19337	0.0619943	2.11886	0.20886	2.83039	0.477799	4.19337	0.0619943	2.11886	0.20886	2.97738	0.191444	4.31915	0.191444	2.18978	0.191444
77	S77T	2.85774	0.485417	4.36908	0.0667809	1.28608	0.276483	2.85774	0.485417	4.36908	0.0667809	1.28608	0.276483	3.16837	0.229574	4.28185	0.229574	1.26746	0.229574
77	S77W			4.40126	0.405513	1.96304	0.405513							3.21813	0.405513	4.40126	0.405513	1.96304	0.405513
78	Q78*
78	Q78E			4.40471	0.676751	1.81841	0.676751							3.39174	0.676751	4.40471	0.676751	1.81841	0.676751
78	Q78H	2.87052	0.494899	4.44263	0.0907348	2.44527	0.185139	2.87052	0.494899	4.44263	0.0907348	2.44527	0.185139	2.80883	0.253973	4.36668	0.253973	2.20045	0.253973
78	Q78K			3.5483	0.185145	2.32049	0.185145							3.09931	0.185145	3.5483	0.185145	2.32049	0.185145
78	Q78L	2.83172	0.397342	4.35293	0.0503973	1.69312	0.145154	2.83172	0.397342	4.35293	0.0503973	1.69312	0.145154	2.88674	0.215515	4.33437	0.215515	1.64406	0.215515
78	Q78P			3.63026	0.287089	2.00263	0.287089							3.0758	0.287089	3.63026	0.287089	2.00263	0.287089
78	Q78R	2.95402	0.404775	3.54046	0.139523	2.54917	0.139523	2.95402	0.404775	3.46315	0.524562	2.04532	0.979489	3.0671	0.139523	3.54046	0.139523	2.54917	0.139523
79	I79F	2.88086	0.494549	4.33112	0.0524785	1.72939	0.133874	2.88086	0.494549	4.33112	0.0524785	1.72939	0.133874	3.57133	0.426018	4.26552	0.426018	1.74135	0.426018
79	I79L			4.43677	0.246551	1.56288	0.246551							3.06478	0.246551	4.43677	0.246551	1.56288	0.246551
79	I79M	2.89775	0.505508	4.39764	0.0689592	1.95615	0.136615	2.89775	0.505508	4.39764	0.0689592	1.95615	0.136615	2.98191	0.188457	4.40201	0.188457	1.89414	0.188457
79	I79N	3.15152	0.393333	4.4192	0.0447628	2.53977	0.105205	3.15152	0.393333	4.4192	0.0447628	2.53977	0.105205	3.20199	0.381503	4.40579	0.381503	2.48644	0.381503
79	I79S			4.39091	0.410237	2.04696	0.410237							3.1962	0.410237	4.39091	0.410237	2.04696	0.410237
79	I79T	2.97783	0.498708	4.4399	0.0976265	2.6904	0.269217	2.97783	0.498708	4.4399	0.0976265	2.6904	0.269217	2.77803	0.317137	4.32036	0.317137	2.59383	0.317137
79	I79V			4.36417	0.17304	2.63509	0.17304							2.83527	0.17304	4.36417	0.17304	2.63509	0.17304
80	V80A	3.06931	0.523966	4.41965	0.0486215	1.29155	0.0995051	3.06931	0.523966	4.41965	0.0486215	1.29155	0.0995051	3.15724	0.18129	4.43748	0.18129	1.28199	0.18129
80	V80D			3.40017	0.333514	1.72923	0.333514							3.22051	0.333514	3.40017	0.333514	1.72923	0.333514
80	V80F			3.42802	0.136328	2.10519	0.136328							3.05464	0.136328	3.42802	0.136328	2.10519	0.136328
80	V80G	2.82415	0.47115	4.28798	0.0541313	1.67997	0.143123	2.82415	0.47115	4.28798	0.0541313	1.67997	0.143123	3.03425	0.232842	4.40751	0.232842	1.72759	0.232842
80	V80I			4.322	0.0886784	2.14321	0.0886784							2.91478	0.0886784	4.322	0.0886784	2.14321	0.0886784
80	V80L	2.87312	0.388127	3.98158	0.0577685	1.72853	0.323233	2.87312	0.388127	3.98158	0.0577685	1.72853	0.323233	3.00314	0.163129	4.1281	0.163129	2.10678	0.163129
81	A81E			4.495	0.444704	1.29586	0.444704							3.57491	0.444704	4.495	0.444704	1.29586	0.444704
81	A81G			4.44843	0.193568	1.54388	0.193568							2.99458	0.193568	4.44843	0.193568	1.54388	0.193568
81	A81P			4.36124	0.231789	2.45898	0.231789							3.09738	0.231789	4.36124	0.231789	2.45898	0.231789
81	A81S	2.78584	0.461313	4.42309	0.047671	1.63336	0.0890927	2.78584	0.461313	4.42309	0.047671	1.63336	0.0890927	3.25148	0.24058	4.44504	0.24058	1.58592	0.24058
81	A81T	3.04855	0.505494	4.38063	0.036078	0.823914	0.0805007	3.04855	0.505494	4.38063	0.036078	0.823914	0.0805007	3.41468	0.150928	4.44238	0.150928	0.938685	0.150928
81	A81V			4.4237	0.265917	0.824139	0.265917							3.78228	0.265917	4.4237	0.265917	0.824139	0.265917
82	A82E			4.40741	0.320181	0.499588	0.320181							3.25791	0.320181	4.40741	0.320181	0.499588	0.320181
82	A82G	3.20515	0.543083	4.46662	0.0902423	2.80537	0.224027	3.20515	0.543083	4.46662	0.0902423	2.80537	0.224027	3.03045	0.165105	4.36011	0.165105	2.54138	0.165105
82	A82P			4.39456	0.258057	2.33355	0.258057							3.1052	0.258057	4.39456	0.258057	2.33355	0.258057
82	A82S	2.78883	0.443945	4.4156	0.0587531	2.05813	0.129579	2.78883	0.443945	4.4156	0.0587531	2.05813	0.129579	2.98667	0.153347	4.38163	0.153347	2.00344	0.153347
82	A82T	2.87257	0.380761	4.37693	0.0410929	1.69834	0.0947695	2.87257	0.380761	4.37693	0.0410929	1.69834	0.0947695	3.05985	0.207854	4.41653	0.207854	1.72206	0.207854
82	A82V	2.99359	0.41832	4.30882	0.0599233	2.12306	0.188677	2.99359	0.41832	4.30882	0.0599233	2.12306	0.188677	3.14781	0.223541	4.27935	0.223541	1.95581	0.223541
83	I83F	3.39309	0.467768	4.43322	0.0430665	1.3002	0.0927241	3.39309	0.467768	4.43322	0.0430665	1.3002	0.0927241	3.28127	0.16687	4.44404	0.16687	1.23973	0.16687
83	I83L			4.39506	0.406972	1.74116	0.406972							3.40459	0.406972	4.39506	0.406972	1.74116	0.406972
83	I83M	3.04662	0.495805	4.3563	0.104487	2.74562	0.291582	3.04662	0.495805	4.3563	0.104487	2.74562	0.291582	3.06999	0.251802	4.31424	0.251802	2.4647	0.251802
83	I83N	2.92323	0.394841	4.39246	0.050698	2.46089	0.109856	2.92323	0.394841	4.39246	0.050698	2.46089	0.109856	3.55005	0.409758	4.40639	0.409758	2.36882	0.409758
83	I83S	2.92582	0.397795	4.36478	0.0587733	2.49329	0.154714	2.92582	0.397795	4.36478	0.0587733	2.49329	0.154714	3.09012	0.312149	4.35908	0.312149	2.36173	0.312149
83	I83T	2.84369	0.374503	4.40606	0.0470955	1.99092	0.0861319	2.84369	0.374503	4.40606	0.0470955	1.99092	0.0861319	2.95808	0.121487	4.41421	0.121487	1.92054	0.121487
83	I83V			4.40747	0.107562	1.96491	0.107562							2.95061	0.107562	4.40747	0.107562	1.96491	0.107562
84	K84*
84	K84E	3.07427	0.546204	3.5832	0.166844	1.39533	0.166844	3.07427	0.546204	3.00048	0.522888	1.71908	1.24368	3.10222	0.166844	3.5832	0.166844	1.39533	0.166844
84	K84I	2.94971	0.39848	3.503	0.439837	1.71421	0.439837	2.94971	0.39848	3.39591	0.501376	1.96356	0.912308	3.37442	0.439837	3.503	0.439837	1.71421	0.439837
84	K84N			4.15062	0.220156	0.914421	0.220156							3.25631	0.220156	4.15062	0.220156	0.914421	0.220156
84	K84Q			4.36873	0.476889	1.87126	0.476889							3.19018	0.476889	4.36873	0.476889	1.87126	0.476889
84	K84R			4.26536	0.13049	2.04385	0.13049							3.03797	0.13049	4.26536	0.13049	2.04385	0.13049
84	K84T	2.91874	0.468387	3.73203	0.288033	1.56835	0.288033	2.91874	0.468387	3.80602	0.524358	1.39345	1.08904	3.17542	0.288033	3.73203	0.288033	1.56835	0.288033
85	S85A	2.9736	0.509102	4.41952	0.0553638	1.4387	0.108449	2.9736	0.509102	4.41952	0.0553638	1.4387	0.108449	3.29861	0.411776	4.4375	0.411776	1.66031	0.411776
85	S85C			4.47435	0.182123	1.45753	0.182123							2.96482	0.182123	4.47435	0.182123	1.45753	0.182123
85	S85F	2.86516	0.330875	4.41839	0.0262909	1.11412	0.0516568	2.86516	0.330875	4.41839	0.0262909	1.11412	0.0516568	3.29886	0.132881	4.38373	0.132881	1.14205	0.132881
85	S85P	2.92068	0.392307	4.37891	0.0303953	1.27605	0.0452358	2.92068	0.392307	4.37891	0.0303953	1.27605	0.0452358	3.35092	0.234993	4.43165	0.234993	1.26686	0.234993
85	S85T	2.85068	0.39693	4.37177	0.0334281	1.75855	0.0651834	2.85068	0.39693	4.37177	0.0334281	1.75855	0.0651834	2.88146	0.197292	4.42211	0.197292	1.80948	0.197292
85	S85Y	3.37896	0.552007	4.43861	0.0502554	1.02904	0.113578	3.37896	0.552007	4.43861	0.0502554	1.02904	0.113578	2.98813	0.151328	4.43795	0.151328	1.09591	0.151328
86	R86C	2.76053	0.449306	4.39914	0.0420524	1.5794	0.0689315	2.76053	0.449306	4.39914	0.0420524	1.5794	0.0689315	3.19481	0.173023	4.44606	0.173023	1.50932	0.173023
86	R86G			4.47061	0.41989	1.16616	0.41989							3.33959	0.41989	4.47061	0.41989	1.16616	0.41989
86	R86H	3.28425	0.32832	4.41632	0.0332372	1.95835	0.0743419	3.28425	0.32832	4.41632	0.0332372	1.95835	0.0743419	2.97002	0.128088	4.41055	0.128088	1.86203	0.128088
86	R86L	2.84384	0.383809	4.3199	0.0367744	2.17403	0.0965708	2.84384	0.383809	4.3199	0.0367744	2.17403	0.0965708	3.00921	0.307261	4.34619	0.307261	2.13519	0.307261
86	R86P			4.41479	0.36428	1.86574	0.36428							3.11353	0.36428	4.41479	0.36428	1.86574	0.36428
86	R86S	3.03628	0.502516	4.46491	0.0466057	1.37449	0.0909561	3.03628	0.502516	4.46491	0.0466057	1.37449	0.0909561	3.28787	0.23644	4.49146	0.23644	1.30236	0.23644
87	A87D			4.34256	0.657694	1.91472	0.657694							3.53021	0.657694	4.34256	0.657694	1.91472	0.657694
87	A87G			4.40367	0.382375	1.98493	0.382375							3.16546	0.382375	4.40367	0.382375	1.98493	0.382375
87	A87P			4.39765	0.538962	1.78791	0.538962							3.76847	0.538962	4.39765	0.538962	1.78791	0.538962
87	A87S	2.7182	0.435078	4.37282	0.0493292	2.06389	0.0885979	2.7182	0.435078	4.37282	0.0493292	2.06389	0.0885979	2.98246	0.15468	4.37831	0.15468	2.05206	0.15468
87	A87T	2.84883	0.21652	4.38348	0.0208399	1.42853	0.033976	2.84883	0.21652	4.38348	0.0208399	1.42853	0.033976	3.21412	0.0913079	4.41796	0.0913079	1.48102	0.0913079
87	A87V	2.74818	0.43967	4.31989	0.041359	1.65581	0.0812982	2.74818	0.43967	4.31989	0.041359	1.65581	0.0812982	2.96091	0.110535	4.41773	0.110535	1.8274	0.110535
88	D88A			3.78917	0.25559	2.56584	0.25559							3.08071	0.25559	3.78917	0.25559	2.56584	0.25559
88	D88E			4.20986	0.213433	2.56487	0.213433							2.52127	0.213433	4.20986	0.213433	2.56487	0.213433
88	D88G	2.91488	0.395359	3.89989	0.227303	2.66766	0.227303	2.91488	0.395359	3.78295	0.533269	2.37351	0.917064	2.82486	0.227303	3.89989	0.227303	2.66766	0.227303
88	D88H			3.94602	0.205472	2.66538	0.205472							2.94071	0.205472	3.94602	0.205472	2.66538	0.205472
88	D88N	2.9187	0.327147	3.60715	0.322046	2.75687	0.322046	2.9187	0.327147	3.5754	0.437064	2.04895	0.716596	2.69508	0.322046	3.60715	0.322046	2.75687	0.322046
88	D88V	2.89791	0.394953	3.96011	0.119473	2.65936	0.119473	2.89791	0.394953	3.43932	0.51832	2.1181	0.891011	2.97637	0.119473	3.96011	0.119473	2.65936	0.119473
88	D88Y			3.81959	0.27315	2.85035	0.27315							2.94674	0.27315	3.81959	0.27315	2.85035	0.27315
89	Q89*
89	Q89E			4.40095	0.156977	1.99974	0.156977							2.95118	0.156977	4.40095	0.156977	1.99974	0.156977
89	Q89H			4.39241	0.117673	2.08779	0.117673							2.92778	0.117673	4.39241	0.117673	2.08779	0.117673
89	Q89K			4.35678	0.257331	2.24461	0.257331							2.69059	0.257331	4.35678	0.257331	2.24461	0.257331
89	Q89L	2.79938	0.387854	4.35627	0.0298671	1.95184	0.0496817	2.79938	0.387854	4.35627	0.0298671	1.95184	0.0496817	2.97031	0.178518	4.40086	0.178518	2.02783	0.178518
89	Q89P			4.43002	0.320783	1.7237	0.320783							3.10519	0.320783	4.43002	0.320783	1.7237	0.320783
89	Q89R			4.38296	0.363277	2.17722	0.363277							2.78035	0.363277	4.38296	0.363277	2.17722	0.363277
90	L90M	2.80774	0.380332	4.38132	0.0484015	1.88296	0.0984192	2.80774	0.380332	4.38132	0.0484015	1.88296	0.0984192	3.06821	0.256023	4.40614	0.256023	1.95556	0.256023
90	L90P	3.39168	0.561431	4.17824	0.3056	1.4838	0.3056	3.39168	0.561431	4.27171	0.0829213	1.90999	0.385858	3.3753	0.3056	4.17824	0.3056	1.4838	0.3056
90	L90Q	2.78235	0.357513	4.37757	0.02966	1.67517	0.0442789	2.78235	0.357513	4.37757	0.02966	1.67517	0.0442789	2.97621	0.113291	4.4413	0.113291	1.71782	0.113291
90	L90R			4.40453	0.193449	1.66369	0.193449							3.11765	0.193449	4.40453	0.193449	1.66369	0.193449
90	L90V	2.95138	0.418271	4.40052	0.0373503	1.70508	0.0678702	2.95138	0.418271	4.40052	0.0373503	1.70508	0.0678702	2.99458	0.184481	4.43212	0.184481	1.71577	0.184481
91	G91A	2.82922	0.469868	4.45108	0.0600933	2.10691	0.10998	2.82922	0.469868	4.45108	0.0600933	2.10691	0.10998	2.939	0.151538	4.38589	0.151538	2.02243	0.151538
91	G91C			4.3963	0.129117	1.97854	0.129117							2.97838	0.129117	4.3963	0.129117	1.97854	0.129117
91	G91D	2.85585	0.18744	4.39897	0.0192093	1.94863	0.0346899	2.85585	0.18744	4.39897	0.0192093	1.94863	0.0346899	2.88121	0.174906	4.40336	0.174906	1.96472	0.174906
91	G91R			4.39482	0.240573	1.99393	0.240573							3.02002	0.240573	4.39482	0.240573	1.99393	0.240573
91	G91S	2.87546	0.31571	4.39779	0.0297321	2.05691	0.0467576	2.87546	0.31571	4.39779	0.0297321	2.05691	0.0467576	2.92818	0.0748825	4.3933	0.0748825	2.0195	0.0748825
91	G91V			4.39178	0.263022	1.95389	0.263022							3.02373	0.263022	4.39178	0.263022	1.95389	0.263022
92	A92D	3.09483	0.53992	4.43999	0.060404	1.02392	0.1743	3.09483	0.53992	4.43999	0.060404	1.02392	0.1743	3.80894	0.336816	4.43929	0.336816	0.96242	0.336816
92	A92G			4.30606	0.186036	2.43362	0.186036							3.00922	0.186036	4.30606	0.186036	2.43362	0.186036
92	A92P			4.41136	0.387922	1.36688	0.387922							3.37513	0.387922	4.41136	0.387922	1.36688	0.387922
92	A92S	3.9043	0.474778	4.4073	0.0843614	1.94541	0.295293	3.9043	0.474778	4.4073	0.0843614	1.94541	0.295293	3.30604	0.22483	4.40386	0.22483	1.76922	0.22483
92	A92T	2.9701	0.347559	4.37063	0.0358652	1.81812	0.0766621	2.9701	0.347559	4.37063	0.0358652	1.81812	0.0766621	2.95016	0.104166	4.36375	0.104166	1.80026	0.104166
92	A92V	2.88058	0.163491	4.39085	0.0174848	1.7005	0.0332265	2.88058	0.163491	4.39085	0.0174848	1.7005	0.0332265	2.8949	0.211106	4.43255	0.211106	1.7112	0.211106
93	S93C	2.83885	0.385636	4.36015	0.0381166	1.91686	0.0784124	2.83885	0.385636	4.36015	0.0381166	1.91686	0.0784124	2.92481	0.143733	4.39603	0.143733	1.89686	0.143733
93	S93G	2.85182	0.332604	4.40731	0.0522285	2.08718	0.103144	2.85182	0.332604	4.40731	0.0522285	2.08718	0.103144	2.94344	0.112044	4.38695	0.112044	2.05573	0.112044
93	S93I	2.86804	0.48173	4.3861	0.0530166	1.44247	0.112573	2.86804	0.48173	4.3861	0.0530166	1.44247	0.112573	3.23236	0.18152	4.45794	0.18152	1.63487	0.18152
93	S93N	2.81393	0.270619	4.39239	0.0250207	1.91113	0.0440143	2.81393	0.270619	4.39239	0.0250207	1.91113	0.0440143	2.81412	0.304291	4.41247	0.304291	1.93812	0.304291
93	S93R	2.8143	0.389658	4.41917	0.0551995	2.0455	0.138528	2.8143	0.389658	4.41917	0.0551995	2.0455	0.138528	2.9312	0.0981474	4.38077	0.0981474	2.10197	0.0981474
93	S93T			4.38781	0.136119	1.99524	0.136119							2.93807	0.136119	4.38781	0.136119	1.99524	0.136119
94	V94A	2.94802	0.398438	4.38678	0.073108	2.66879	0.16981	2.94802	0.398438	4.38678	0.073108	2.66879	0.16981	3.01979	0.0814907	4.34867	0.0814907	2.50861	0.0814907
94	V94E			4.50455	0.311775	0.933906	0.311775							3.38194	0.311775	4.50455	0.311775	0.933906	0.311775
94	V94G			4.3826	0.232492	2.07467	0.232492							3.0029	0.232492	4.3826	0.232492	2.07467	0.232492
94	V94L	2.89973	0.391413	4.33907	0.027629	1.19631	0.053341	2.89973	0.391413	4.33907	0.027629	1.19631	0.053341	3.10453	0.159358	4.36557	0.159358	1.18225	0.159358
94	V94M	2.94601	0.397997	4.41691	0.0418304	0.815927	0.103293	2.94601	0.397997	4.41691	0.0418304	0.815927	0.103293	3.26058	0.113125	4.39407	0.113125	0.871698	0.113125
95	V95A			4.0972	0.173042	2.61367	0.173042							2.99105	0.173042	4.0972	0.173042	2.61367	0.173042
95	V95E			3.51417	0.326096	2.32248	0.326096							3.1836	0.326096	3.51417	0.326096	2.32248	0.326096
95	V95G			4.32788	0.294919	2.21995	0.294919							3.01952	0.294919	4.32788	0.294919	2.21995	0.294919
95	V95L	2.90334	0.381505	4.43741	0.0316025	1.42526	0.0480689	2.90334	0.381505	4.43741	0.0316025	1.42526	0.0480689	2.9836	0.133952	4.4729	0.133952	1.37981	0.133952
95	V95M	2.93607	0.397345	4.29226	0.0397611	2.10692	0.11037	2.93607	0.397345	4.29226	0.0397611	2.10692	0.11037	2.90229	0.0991144	4.29015	0.0991144	2.09512	0.0991144
96	V96A	2.89965	0.524342	4.37306	0.0678975	1.91492	0.162726	2.89965	0.524342	4.37306	0.0678975	1.91492	0.162726	2.95159	0.142474	4.39761	0.142474	1.8974	0.142474
96	V96E	2.89913	0.40272	3.3347	0.158544	2.11025	0.158544	2.89913	0.40272	3.26584	0.535364	2.02341	0.961172	3.08379	0.158544	3.3347	0.158544	2.11025	0.158544
96	V96G			4.22402	0.27034	1.81053	0.27034							3.06843	0.27034	4.22402	0.27034	1.81053	0.27034
96	V96L	3.0249	0.422914	3.73332	0.260881	2.36588	0.260881	3.0249	0.422914	3.08718	0.489056	1.68697	1.04013	2.86103	0.260881	3.73332	0.260881	2.36588	0.260881
96	V96M	2.99268	0.202922	4.26356	0.0406934	2.53954	0.114598	2.99268	0.202922	4.26356	0.0406934	2.53954	0.114598	2.89365	0.236957	4.25821	0.236957	2.32419	0.236957
97	S97*
97	S97A			4.40113	0.146214	2.00929	0.146214							2.96309	0.146214	4.40113	0.146214	2.00929	0.146214
97	S97L	2.99273	0.509595	4.37097	0.04197	1.55242	0.089468	2.99273	0.509595	4.37097	0.04197	1.55242	0.089468	3.26838	0.135352	4.44429	0.135352	1.53493	0.135352
97	S97P	3.42185	0.570454	3.26145	0.256765	2.00509	0.256765	3.42185	0.570454	3.14417	0.593389	1.8716	1.23114	3.24228	0.256765	3.26145	0.256765	2.00509	0.256765
97	S97T	2.90928	0.28808	4.44679	0.0366878	1.56069	0.0744275	2.90928	0.28808	4.44679	0.0366878	1.56069	0.0744275	3.03465	0.133846	4.4395	0.133846	1.53515	0.133846
97	S97W			4.50558	0.407888	1.20333	0.407888							3.20728	0.407888	4.50558	0.407888	1.20333	0.407888
98	M98I	2.91802	0.257345	4.31123	0.0225499	1.63595	0.0517378	2.91802	0.257345	4.31123	0.0225499	1.63595	0.0517378	3.00159	0.0807216	4.29404	0.0807216	1.53057	0.0807216
98	M98K	2.93794	0.507982	3.37452	0.242667	1.51904	0.242667	2.93794	0.507982	3.08194	0.595097	1.84994	1.25035	3.3052	0.242667	3.37452	0.242667	1.51904	0.242667
98	M98L			4.38866	0.40099	0.680184	0.40099							3.78521	0.40099	4.38866	0.40099	0.680184	0.40099
98	M98R			3.21887	0.377163	2.05022	0.377163							3.22313	0.377163	3.21887	0.377163	2.05022	0.377163
98	M98T	2.90781	0.323357	4.38965	0.0313633	2.05426	0.0602743	2.90781	0.323357	4.38965	0.0313633	2.05426	0.0602743	2.95545	0.103386	4.36289	0.103386	2.02825	0.103386
98	M98V	2.94667	0.498866	4.34039	0.0754232	2.03629	0.239976	2.94667	0.498866	4.34039	0.0754232	2.03629	0.239976	3.05097	0.200344	4.32918	0.200344	1.93945	0.200344
99	V99A	3.04805	0.309773	4.42498	0.0296773	0.951153	0.0727589	3.04805	0.309773	4.42498	0.0296773	0.951153	0.0727589	3.3824	0.414746	4.49811	0.414746	1.11072	0.414746
99	V99E	2.97505	0.422805	4.43025	0.0352657	0.628122	0.0825473	2.97505	0.422805	4.43025	0.0352657	0.628122	0.0825473	3.34422	0.291428	4.37169	0.291428	0.895911	0.291428
99	V99G			4.36166	0.337313	2.04436	0.337313							3.09565	0.337313	4.36166	0.337313	2.04436	0.337313
99	V99I			4.27494	0.193823	2.56306	0.193823							2.99956	0.193823	4.27494	0.193823	2.56306	0.193823
99	V99L			4.26473	0.137407	2.29569	0.137407							2.95556	0.137407	4.26473	0.137407	2.29569	0.137407
100	E100*
100	E100A	2.96101	0.523213	4.45468	0.0559304	1.22527	0.106584	2.96101	0.523213	4.45468	0.0559304	1.22527	0.106584	3.08326	0.287918	4.46676	0.287918	1.44058	0.287918
100	E100D	3.04973	0.423884	4.43978	0.0342958	0.946377	0.0766011	3.04973	0.423884	4.43978	0.0342958	0.946377	0.0766011	3.23732	0.138603	4.51457	0.138603	1.01682	0.138603
100	E100G	3.03831	0.528554	4.3594	0.0573065	0.778589	0.215909	3.03831	0.528554	4.3594	0.0573065	0.778589	0.215909	3.38622	0.155614	4.47985	0.155614	0.850251	0.155614
100	E100K	2.79425	0.467945	4.31597	0.0567762	2.0389	0.123097	2.79425	0.467945	4.31597	0.0567762	2.0389	0.123097	2.96318	0.127057	4.31149	0.127057	2.05749	0.127057
100	E100Q			4.40243	0.279239	1.91682	0.279239							3.00185	0.279239	4.40243	0.279239	1.91682	0.279239
100	E100V	2.82602	0.487171	4.37278	0.0416399	1.22695	0.0827386	2.82602	0.487171	4.37278	0.0416399	1.22695	0.0827386	3.09123	0.108618	4.45803	0.108618	1.21558	0.108618
101	R101*
101	R101G	2.85902	0.478413	4.36468	0.050224	1.65195	0.0955297	2.85902	0.478413	4.36468	0.050224	1.65195	0.0955297	3.13437	0.119888	4.44188	0.119888	1.65207	0.119888
101	R101L			4.42112	0.150333	1.73443	0.150333							3.08133	0.150333	4.42112	0.150333	1.73443	0.150333
101	R101P			4.47434	0.402224	1.22729	0.402224							3.24998	0.402224	4.47434	0.402224	1.22729	0.402224
101	R101Q			4.4156	0.147167	1.79046	0.147167							2.89839	0.147167	4.4156	0.147167	1.79046	0.147167
102	S102C			4.39128	0.260242	2.12773	0.260242							2.70935	0.260242	4.39128	0.260242	2.12773	0.260242
102	S102G	2.83797	0.465504	4.46133	0.0556071	1.77008	0.118563	2.83797	0.465504	4.46133	0.0556071	1.77008	0.118563	2.89623	0.287044	4.43893	0.287044	1.66384	0.287044
102	S102I	2.82369	0.463286	4.34898	0.0454665	2.1944	0.0927308	2.82369	0.463286	4.34898	0.0454665	2.1944	0.0927308	2.80739	0.247665	4.3574	0.247665	2.22825	0.247665
102	S102N			4.37759	0.12738	2.04817	0.12738							2.96039	0.12738	4.37759	0.12738	2.04817	0.12738
102	S102R	2.81712	0.369496	4.34961	0.0381476	2.12201	0.0781116	2.81712	0.369496	4.34961	0.0381476	2.12201	0.0781116	2.80143	0.209999	4.3619	0.209999	2.16222	0.209999
102	S102T			4.39193	0.32483	2.02475	0.32483							3.0147	0.32483	4.39193	0.32483	2.02475	0.32483
103	G103A			4.41116	0.146258	1.82045	0.146258							2.94947	0.146258	4.41116	0.146258	1.82045	0.146258
103	G103C	2.87453	0.325271	4.37631	0.0279041	1.77232	0.0442764	2.87453	0.325271	4.37631	0.0279041	1.77232	0.0442764	2.95708	0.133081	4.40609	0.133081	1.87558	0.133081
103	G103D	2.82264	0.311975	4.3953	0.026487	1.74557	0.0438423	2.82264	0.311975	4.3953	0.026487	1.74557	0.0438423	2.90398	0.109865	4.41198	0.109865	1.82397	0.109865
103	G103R			4.45391	0.342457	1.62253	0.342457							3.1638	0.342457	4.45391	0.342457	1.62253	0.342457
103	G103S	2.81077	0.374648	4.40354	0.0298035	1.65086	0.0498747	2.81077	0.374648	4.40354	0.0298035	1.65086	0.0498747	2.95822	0.2062	4.43557	0.2062	1.71158	0.2062
103	G103V	2.72162	0.448233	4.33788	0.0373719	1.81881	0.0849345	2.72162	0.448233	4.33788	0.0373719	1.81881	0.0849345	3.05131	0.310914	4.39807	0.310914	1.95912	0.310914
104	V104A	2.86182	0.315788	4.35994	0.028409	1.88243	0.0557936	2.86182	0.315788	4.35994	0.028409	1.88243	0.0557936	2.93669	0.179884	4.4013	0.179884	1.95431	0.179884
104	V104D			4.42821	0.20743	1.7458	0.20743							3.00233	0.20743	4.42821	0.20743	1.7458	0.20743
104	V104F			4.3593	0.113323	2.03689	0.113323							2.95012	0.113323	4.3593	0.113323	2.03689	0.113323
104	V104G			4.39631	0.290775	1.97393	0.290775							3.02591	0.290775	4.39631	0.290775	1.97393	0.290775
104	V104I	2.91148	0.486559	4.39807	0.0697047	2.16206	0.168723	2.91148	0.486559	4.39807	0.0697047	2.16206	0.168723	2.90568	0.0651525	4.38058	0.0651525	2.12548	0.0651525
104	V104L	2.89476	0.393771	4.4267	0.0580159	2.09242	0.121062	2.89476	0.393771	4.4267	0.0580159	2.09242	0.121062	2.97358	0.149765	4.38512	0.149765	2.10646	0.149765
105	E105*
105	E105A			4.3943	0.297615	1.99469	0.297615							3.09594	0.297615	4.3943	0.297615	1.99469	0.297615
105	E105D	3.03749	0.371088	4.42288	0.0447403	2.25779	0.0919155	3.03749	0.371088	4.42288	0.0447403	2.25779	0.0919155	2.9212	0.126215	4.384	0.126215	2.08073	0.126215
105	E105G	3.0414	0.541178	4.35664	0.0511172	2.00323	0.115368	3.0414	0.541178	4.35664	0.0511172	2.00323	0.115368	2.96334	0.181088	4.40125	0.181088	2.02617	0.181088
105	E105K	2.80911	0.455557	4.37935	0.0364875	1.84364	0.0488294	2.80911	0.455557	4.37935	0.0364875	1.84364	0.0488294	2.98075	0.118314	4.40473	0.118314	1.89939	0.118314
105	E105Q			4.33996	0.232387	2.05996	0.232387							3.00643	0.232387	4.33996	0.232387	2.05996	0.232387
105	E105V	2.82597	0.36841	4.43069	0.044305	1.94217	0.0818291	2.82597	0.36841	4.43069	0.044305	1.94217	0.0818291	2.80425	0.282481	4.41871	0.282481	1.8626	0.282481
106	A106D	3.05191	0.535526	4.37134	0.0670985	1.64367	0.18832	3.05191	0.535526	4.37134	0.0670985	1.64367	0.18832	3.20311	0.208427	4.43784	0.208427	1.72893	0.208427
106	A106G			4.395	0.108155	1.92612	0.108155							2.9333	0.108155	4.395	0.108155	1.92612	0.108155
106	A106P			4.40449	0.193577	1.97462	0.193577							2.92402	0.193577	4.40449	0.193577	1.97462	0.193577
106	A106S	3.00007	0.522897	4.42205	0.0590779	1.95436	0.115013	3.00007	0.522897	4.42205	0.0590779	1.95436	0.115013	3.06128	0.197905	4.39701	0.197905	1.97227	0.197905
106	A106T	2.85411	0.487143	4.35783	0.0554547	1.68228	0.118395	2.85411	0.487143	4.35783	0.0554547	1.68228	0.118395	2.98656	0.286748	4.41135	0.286748	1.7828	0.286748
106	A106V	2.79416	0.35969	4.43346	0.0376595	2.08246	0.071636	2.79416	0.35969	4.43346	0.0376595	2.08246	0.071636	2.94625	0.0787091	4.39677	0.0787091	2.00279	0.0787091
107	C107*
107	C107F			4.32153	0.207016	2.24711	0.207016							2.99903	0.207016	4.32153	0.207016	2.24711	0.207016
107	C107G			4.41008	0.202627	1.67374	0.202627							3.03422	0.202627	4.41008	0.202627	1.67374	0.202627
107	C107R	3.14288	0.370494	4.2146	0.0561839	2.40131	0.204793	3.14288	0.370494	4.2146	0.0561839	2.40131	0.204793	3.22999	0.246602	4.23323	0.246602	2.06936	0.246602
107	C107S			4.39158	0.188849	1.86147	0.188849							3.07698	0.188849	4.39158	0.188849	1.86147	0.188849
107	C107W			4.26552	0.201584	2.04443	0.201584							2.99568	0.201584	4.26552	0.201584	2.04443	0.201584
107	C107Y	2.96433	0.507483	4.33426	0.0898349	2.33618	0.302191	2.96433	0.507483	4.33426	0.0898349	2.33618	0.302191	3.04075	0.254131	4.31574	0.254131	2.25556	0.254131
108	K108*
108	K108E	2.9592	0.31414	4.41252	0.0339984	1.81318	0.059499	2.9592	0.31414	4.41252	0.0339984	1.81318	0.059499	3.0861	0.246366	4.43055	0.246366	1.77538	0.246366
108	K108I	2.87595	0.280994	4.43516	0.0412014	2.03692	0.0775615	2.87595	0.280994	4.43516	0.0412014	2.03692	0.0775615	2.91265	0.050472	4.40424	0.050472	1.98908	0.050472
108	K108N	2.87946	0.486083	4.34563	0.064064	1.99665	0.150116	2.87946	0.486083	4.34563	0.064064	1.99665	0.150116	2.95671	0.135317	4.37571	0.135317	2.02214	0.135317
108	K108Q			4.38236	0.231982	2.07331	0.231982							3.00564	0.231982	4.38236	0.231982	2.07331	0.231982
108	K108R	2.95569	0.286917	4.37141	0.0332609	2.04392	0.0741814	2.95569	0.286917	4.37141	0.0332609	2.04392	0.0741814	3.02726	0.155649	4.38453	0.155649	2.03247	0.155649
108	K108T			4.40376	0.207248	1.96035	0.207248							2.96914	0.207248	4.40376	0.207248	1.96035	0.207248
109	A109E			4.40245	0.159932	1.97156	0.159932							2.92441	0.159932	4.40245	0.159932	1.97156	0.159932
109	A109G			4.39155	0.0623564	2.0096	0.0623564							2.92619	0.0623564	4.39155	0.0623564	2.0096	0.0623564
109	A109P			4.41626	0.396574	1.87699	0.396574							3.08474	0.396574	4.41626	0.396574	1.87699	0.396574
109	A109S	2.78689	0.371535	4.37643	0.0365089	2.03139	0.0606593	2.78689	0.371535	4.37643	0.0365089	2.03139	0.0606593	2.89222	0.172792	4.38787	0.172792	2.03963	0.172792
109	A109T	2.83652	0.324186	4.37796	0.0354225	1.95471	0.0629017	2.83652	0.324186	4.37796	0.0354225	1.95471	0.0629017	2.99321	0.192913	4.38388	0.192913	2.00734	0.192913
109	A109V	2.90374	0.409637	4.38239	0.0308285	1.94833	0.0585684	2.90374	0.409637	4.38239	0.0308285	1.94833	0.0585684	2.87865	0.157013	4.39421	0.157013	1.97188	0.157013
110	A110E			4.35119	0.471208	0.609142	0.471208							3.28408	0.471208	4.35119	0.471208	0.609142	0.471208
110	A110G			4.37448	0.157342	2.15912	0.157342							2.93104	0.157342	4.37448	0.157342	2.15912	0.157342
110	A110P			4.44366	0.365823	1.44528	0.365823							3.22833	0.365823	4.44366	0.365823	1.44528	0.365823
110	A110S			4.41904	0.136697	1.86563	0.136697							2.95516	0.136697	4.41904	0.136697	1.86563	0.136697
110	A110T	3.15759	0.45172	4.40652	0.0364992	0.947978	0.0719275	3.15759	0.45172	4.40652	0.0364992	0.947978	0.0719275	3.31295	0.160136	4.47014	0.160136	1.15391	0.160136
110	A110V	2.79086	0.451897	4.42877	0.056595	1.44774	0.116393	2.79086	0.451897	4.42877	0.056595	1.44774	0.116393	3.20691	0.235061	4.42256	0.235061	1.40675	0.235061
111	V111A	2.81229	0.46464	4.37787	0.0376446	1.82104	0.0635984	2.81229	0.46464	4.37787	0.0376446	1.82104	0.0635984	2.99252	0.111142	4.41379	0.111142	1.79373	0.111142
111	V111E			4.43556	0.384758	1.68876	0.384758							3.23418	0.384758	4.43556	0.384758	1.68876	0.384758
111	V111G			4.43536	0.39137	1.73138	0.39137							3.20792	0.39137	4.43536	0.39137	1.73138	0.39137
111	V111L	2.8845	0.472877	4.30542	0.0641246	1.94776	0.186093	2.8845	0.472877	4.30542	0.0641246	1.94776	0.186093	3.21229	0.27165	4.33859	0.27165	2.00537	0.27165
111	V111M			4.36548	0.111686	1.84758	0.111686							2.96915	0.111686	4.36548	0.111686	1.84758	0.111686
112	H112D			4.42846	0.317874	1.45784	0.317874							3.46622	0.317874	4.42846	0.317874	1.45784	0.317874
112	H112L			4.40242	0.128292	1.94714	0.128292							2.96848	0.128292	4.40242	0.128292	1.94714	0.128292
112	H112N			4.42294	0.193445	1.8206	0.193445							2.99987	0.193445	4.42294	0.193445	1.8206	0.193445
112	H112P	2.97006	0.480853	4.39606	0.0502424	1.94559	0.0890779	2.97006	0.480853	4.39606	0.0502424	1.94559	0.0890779	3.02797	0.314903	4.38884	0.314903	1.96881	0.314903
112	H112Q	2.90103	0.488879	4.34414	0.0468268	1.58973	0.109726	2.90103	0.488879	4.34414	0.0468268	1.58973	0.109726	3.14363	0.242687	4.42745	0.242687	1.77559	0.242687
112	H112R			4.37255	0.249977	2.15246	0.249977							2.69994	0.249977	4.37255	0.249977	2.15246	0.249977
112	H112Y	2.77115	0.446299	4.27207	0.0391365	2.21791	0.0800797	2.77115	0.446299	4.27207	0.0391365	2.21791	0.0800797	2.88974	0.123409	4.33138	0.123409	2.25243	0.123409
113	N113D	2.88467	0.375624	4.3375	0.0461422	2.03771	0.121332	2.88467	0.375624	4.3375	0.0461422	2.03771	0.121332	2.81586	0.230363	4.34837	0.230363	2.06481	0.230363
113	N113H			4.40644	0.205556	1.92094	0.205556							2.97833	0.205556	4.40644	0.205556	1.92094	0.205556
113	N113I	2.90391	0.388263	4.42943	0.0393039	1.04517	0.0773102	2.90391	0.388263	4.42943	0.0393039	1.04517	0.0773102	3.39945	0.141855	4.47141	0.141855	0.928897	0.141855
113	N113K	2.93167	0.495747	3.96227	0.122814	2.51223	0.122814	2.93167	0.495747	4.03531	0.178994	2.50276	0.401286	2.97924	0.122814	3.96227	0.122814	2.51223	0.122814
113	N113S	2.95308	0.485478	4.34996	0.0396442	1.81895	0.0754886	2.95308	0.485478	4.34996	0.0396442	1.81895	0.0754886	2.9277	0.086002	4.40863	0.086002	1.91445	0.086002
113	N113T			4.4527	0.207233	1.50859	0.207233							3.12395	0.207233	4.4527	0.207233	1.50859	0.207233
113	N113Y	2.95761	0.348281	4.31464	0.0558612	2.32233	0.155102	2.95761	0.348281	4.31464	0.0558612	2.32233	0.155102	3.03808	0.262023	4.35033	0.262023	2.22027	0.262023
114	L114F			4.18332	0.189218	1.31919	0.189218							3.15726	0.189218	4.18332	0.189218	1.31919	0.189218
114	L114H	2.81462	0.4719	4.21461	0.0379342	1.28165	0.138315	2.81462	0.4719	4.21461	0.0379342	1.28165	0.138315	3.39749	0.14896	4.18458	0.14896	1.18289	0.14896
114	L114I	2.9818	0.413318	4.4074	0.0575712	1.9005	0.148189	2.9818	0.413318	4.4074	0.0575712	1.9005	0.148189	3.29598	0.228099	4.40826	0.228099	1.77412	0.228099
114	L114P			4.49387	0.355431	1.21638	0.355431							3.55413	0.355431	4.49387	0.355431	1.21638	0.355431
114	L114R	4.38585	0.30103																	4.38585	0.30103
114	L114V			4.3972	0.176992	1.80138	0.176992							3.02351	0.176992	4.3972	0.176992	1.80138	0.176992
115	L115F			4.40495	0.0918986	1.77583	0.0918986							3.00853	0.0918986	4.40495	0.0918986	1.77583	0.0918986
115	L115H			4.43817	0.11957	1.71609	0.11957							3.0951	0.11957	4.43817	0.11957	1.71609	0.11957
115	L115I	2.83965	0.473418	4.35479	0.0586739	1.60924	0.126821	2.83965	0.473418	4.35479	0.0586739	1.60924	0.126821	3.03171	0.160785	4.43655	0.160785	1.683	0.160785
115	L115P
115	L115R			4.42705	0.154792	1.78915	0.154792							2.98495	0.154792	4.42705	0.154792	1.78915	0.154792
115	L115V			4.42516	0.224831	1.534	0.224831							3.34101	0.224831	4.42516	0.224831	1.534	0.224831
116	A116E	3.50222	0.614884	4.47929	0.0910192	2.08274	0.199167	3.50222	0.614884	4.47929	0.0910192	2.08274	0.199167	2.9623	0.132492	4.41288	0.132492	1.84446	0.132492
116	A116G			4.39199	0.216704	2.03417	0.216704							2.97367	0.216704	4.39199	0.216704	2.03417	0.216704
116	A116P	2.9545	0.512209	4.40448	0.0563941	1.53724	0.121285	2.9545	0.512209	4.40448	0.0563941	1.53724	0.121285	3.37686	0.26219	4.47671	0.26219	1.45832	0.26219
116	A116S	2.88361	0.399945	4.39648	0.0739595	2.06594	0.172485	2.88361	0.399945	4.39648	0.0739595	2.06594	0.172485	2.94561	0.179673	4.39291	0.179673	2.00978	0.179673
116	A116T	2.829	0.270367	4.41048	0.0339302	1.92716	0.0626212	2.829	0.270367	4.41048	0.0339302	1.92716	0.0626212	2.85286	0.12496	4.45484	0.12496	1.87864	0.12496
116	A116V	2.83555	0.314126	4.4151	0.0271464	1.48469	0.0427741	2.83555	0.314126	4.4151	0.0271464	1.48469	0.0427741	3.28979	0.228945	4.47429	0.228945	1.46698	0.228945
117	Q117*
117	Q117E	2.83776	0.484839	4.27471	0.0700591	2.50223	0.198742	2.83776	0.484839	4.27471	0.0700591	2.50223	0.198742	2.98947	0.178177	4.25681	0.178177	2.46017	0.178177
117	Q117H			4.34852	0.0696942	2.00438	0.0696942							2.93579	0.0696942	4.34852	0.0696942	2.00438	0.0696942
117	Q117K			4.38243	0.189569	2.44324	0.189569							3.06277	0.189569	4.38243	0.189569	2.44324	0.189569
117	Q117L			4.45047	0.307881	0.684567	0.307881							3.70328	0.307881	4.45047	0.307881	0.684567	0.307881
117	Q117P			4.45604	0.460369	1.48333	0.460369							3.31743	0.460369	4.45604	0.460369	1.48333	0.460369
117	Q117R	2.88861	0.378879	4.4329	0.0488332	2.13971	0.0828118	2.88861	0.378879	4.4329	0.0488332	2.13971	0.0828118	3.05344	0.259318	4.38597	0.259318	2.10062	0.259318
118	R118C			4.35902	0.292362	0.833165	0.292362							3.83838	0.292362	4.35902	0.292362	0.833165	0.292362
118	R118G			4.08284	0.366802	1.9753	0.366802							3.28287	0.366802	4.08284	0.366802	1.9753	0.366802
118	R118H			4.48822	0.56544	1.18731	0.56544							3.77428	0.56544	4.48822	0.56544	1.18731	0.56544
118	R118L			4.48325	0.416652	1.48792	0.416652							3.84488	0.416652	4.48325	0.416652	1.48792	0.416652
118	R118P			4.46423	0.40828	1.7293	0.40828							4.09086	0.40828	4.46423	0.40828	1.7293	0.40828
118	R118S			4.42234	0.481511	1.7108	0.481511							3.60307	0.481511	4.42234	0.481511	1.7108	0.481511
119	V119A			4.43785	0.173822	1.70391	0.173822							2.93271	0.173822	4.43785	0.173822	1.70391	0.173822
119	V119D
119	V119F			4.39485	0.263494	1.91698	0.263494							3.06489	0.263494	4.39485	0.263494	1.91698	0.263494
119	V119G			4.44881	0.498881	1.3796	0.498881							3.57496	0.498881	4.44881	0.498881	1.3796	0.498881
119	V119I	2.8981	0.334506	4.43279	0.0401668	1.74719	0.0501946	2.8981	0.334506	4.43279	0.0401668	1.74719	0.0501946	3.08061	0.134891	4.43181	0.134891	1.73264	0.134891
119	V119L	3.00798	0.517582	4.4254	0.0577754	1.00974	0.146292	3.00798	0.517582	4.4254	0.0577754	1.00974	0.146292	3.74297	0.351283	4.45888	0.351283	1.06553	0.351283
120	S120C	2.8845	0.275431	4.37418	0.0284552	1.856	0.0509779	2.8845	0.275431	4.37418	0.0284552	1.856	0.0509779	2.87926	0.224339	4.4184	0.224339	1.88919	0.224339
120	S120G	2.94141	0.298043	4.44055	0.0367887	1.79447	0.081585	2.94141	0.298043	4.44055	0.0367887	1.79447	0.081585	2.94051	0.112958	4.44059	0.112958	1.71168	0.112958
120	S120I	2.85688	0.317121	4.38103	0.0316326	1.8789	0.0604741	2.85688	0.317121	4.38103	0.0316326	1.8789	0.0604741	3.03891	0.195909	4.42168	0.195909	1.87054	0.195909
120	S120N			4.41761	0.140423	1.92908	0.140423							2.96938	0.140423	4.41761	0.140423	1.92908	0.140423
120	S120R			4.23145	0.221912	1.75725	0.221912							2.76511	0.221912	4.23145	0.221912	1.75725	0.221912
120	S120T	2.85452	0.505233	4.35042	0.0444874	1.99332	0.0942958	2.85452	0.505233	4.35042	0.0444874	1.99332	0.0942958	2.87736	0.197879	4.40084	0.197879	1.99424	0.197879
121	G121A
121	G121E	2.81492	0.180212	4.39713	0.0197289	1.76916	0.0418714	2.81492	0.180212	4.39713	0.0197289	1.76916	0.0418714	2.98017	0.168746	4.42865	0.168746	1.74541	0.168746
121	G121R	2.92752	0.388974	4.45891	0.046284	2.03744	0.0842946	2.92752	0.388974	4.45891	0.046284	2.03744	0.0842946	3.05427	0.252147	4.42202	0.252147	1.89008	0.252147
121	G121V	2.83664	0.373604	4.39339	0.0408804	1.95214	0.0651448	2.83664	0.373604	4.39339	0.0408804	1.95214	0.0651448	3.07366	0.134396	4.40732	0.134396	1.95753	0.134396
121	G121W			4.40861	0.227339	1.80997	0.227339							2.98656	0.227339	4.40861	0.227339	1.80997	0.227339
122	L122M	2.79167	0.44739	4.40633	0.0353145	2.05705	0.064246	2.79167	0.44739	4.40633	0.0353145	2.05705	0.064246	3.07517	0.146604	4.38125	0.146604	2.05383	0.146604
122	L122P			4.37481	0.265442	2.00113	0.265442							3.03453	0.265442	4.37481	0.265442	2.00113	0.265442
122	L122Q			4.43106	0.16826	1.69176	0.16826							3.25985	0.16826	4.43106	0.16826	1.69176	0.16826
122	L122R			4.40771	0.562504	1.77608	0.562504							3.3273	0.562504	4.40771	0.562504	1.77608	0.562504
122	L122V			4.26948	0.196497	2.24893	0.196497							3.02092	0.196497	4.26948	0.196497	2.24893	0.196497
123	I123F	2.91584	0.337315	4.44926	0.0325227	1.34918	0.066114	2.91584	0.337315	4.44926	0.0325227	1.34918	0.066114	3.22353	0.243376	4.49046	0.243376	1.41487	0.243376
123	I123L			4.40025	0.368755	1.9656	0.368755							3.13346	0.368755	4.40025	0.368755	1.9656	0.368755
123	I123M			4.41894	0.264562	1.84487	0.264562							3.0423	0.264562	4.41894	0.264562	1.84487	0.264562
123	I123N			4.3983	0.276239	1.88071	0.276239							3.07505	0.276239	4.3983	0.276239	1.88071	0.276239
123	I123S			4.39827	0.245864	1.91821	0.245864							3.01863	0.245864	4.39827	0.245864	1.91821	0.245864
123	I123T	2.76494	0.437924	4.40448	0.0434984	1.90707	0.0686235	2.76494	0.437924	4.40448	0.0434984	1.90707	0.0686235	3.24681	0.34769	4.39972	0.34769	2.01622	0.34769
123	I123V			4.4121	0.207146	1.91507	0.207146							2.89145	0.207146	4.4121	0.207146	1.91507	0.207146
124	I124F	2.86951	0.334189	4.31672	0.0444032	2.09783	0.111999	2.86951	0.334189	4.31672	0.0444032	2.09783	0.111999	3.07031	0.26662	4.35199	0.26662	1.99113	0.26662
124	I124L			4.35579	0.214864	2.02142	0.214864							2.97228	0.214864	4.35579	0.214864	2.02142	0.214864
124	I124M			4.38781	0.304777	2.02622	0.304777							2.99428	0.304777	4.38781	0.304777	2.02622	0.304777
124	I124N	2.75908	0.455571	4.43506	0.062479	1.97526	0.134508	2.75908	0.455571	4.43506	0.062479	1.97526	0.134508	3.33499	0.393229	4.41695	0.393229	1.89269	0.393229
124	I124S			4.37425	0.282915	1.97296	0.282915							3.06857	0.282915	4.37425	0.282915	1.97296	0.282915
124	I124T			4.41127	0.350833	1.8906	0.350833							3.40346	0.350833	4.41127	0.350833	1.8906	0.350833
124	I124V	2.86391	0.403033	4.3948	0.0619643	2.04319	0.122978	2.86391	0.403033	4.3948	0.0619643	2.04319	0.122978	2.93188	0.186328	4.37536	0.186328	2.06697	0.186328
125	N125D	2.93709	0.487424	4.45401	0.0823445	2.76074	0.152089	2.93709	0.487424	4.45401	0.0823445	2.76074	0.152089	3.14795	0.313816	4.32628	0.313816	2.83903	0.313816
125	N125H			4.20353	0.286317	3.0214	0.286317							3.10982	0.286317	4.20353	0.286317	3.0214	0.286317
125	N125I	3.14709	0.585259	4.33145	0.091329	2.54241	0.254984	3.14709	0.585259	4.33145	0.091329	2.54241	0.254984	3.02656	0.15632	4.31334	0.15632	2.29182	0.15632
125	N125K	2.95566	0.339545	4.36705	0.0568005	2.50157	0.146671	2.95566	0.339545	4.36705	0.0568005	2.50157	0.146671	3.10648	0.245529	4.3769	0.245529	2.25098	0.245529
125	N125S	2.95632	0.418664	4.30782	0.0950314	2.88374	0.284034	2.95632	0.418664	4.30782	0.0950314	2.88374	0.284034	3.05911	0.169795	4.27952	0.169795	2.65341	0.169795
125	N125T			4.30367	0.278107	2.53625	0.278107							2.52177	0.278107	4.30367	0.278107	2.53625	0.278107
125	N125Y			3.45359	0.280319	2.19644	0.280319							3.19346	0.280319	3.45359	0.280319	2.19644	0.280319
126	Y126*
126	Y126C	2.92557	0.501539	4.38277	0.0381829	1.72967	0.070625	2.92557	0.501539	4.38277	0.0381829	1.72967	0.070625	3.09921	0.167282	4.41249	0.167282	1.8245	0.167282
126	Y126D	2.852	0.471877	4.41139	0.0530451	1.56061	0.111606	2.852	0.471877	4.41139	0.0530451	1.56061	0.111606	3.39996	0.442921	4.45694	0.442921	1.61011	0.442921
126	Y126F	2.7659	0.450956	4.37502	0.0706509	2.18415	0.160607	2.7659	0.450956	4.37502	0.0706509	2.18415	0.160607	3.05812	0.259257	4.34217	0.259257	2.28075	0.259257
126	Y126H			4.41422	0.204118	1.83903	0.204118							3.07856	0.204118	4.41422	0.204118	1.83903	0.204118
126	Y126N	2.88753	0.378735	4.43476	0.0383609	1.68479	0.0779385	2.88753	0.378735	4.43476	0.0383609	1.68479	0.0779385	3.38588	0.318732	4.44404	0.318732	1.60132	0.318732
126	Y126S	2.88899	0.493553	4.4137	0.0607944	1.34685	0.134401	2.88899	0.493553	4.4137	0.0607944	1.34685	0.134401	3.34065	0.293196	4.31758	0.293196	1.40667	0.293196
127	P127A			4.33931	0.214827	2.38013	0.214827							2.96231	0.214827	4.33931	0.214827	2.38013	0.214827
127	P127L	2.93027	0.333119	3.63704	0.521907	2.59725	0.521907	2.93027	0.333119	3.42869	0.423355	2.22125	0.676387	3.63045	0.521907	3.63704	0.521907	2.59725	0.521907
127	P127Q			4.26081	0.152895	2.98113	0.152895							3.01522	0.152895	4.26081	0.152895	2.98113	0.152895
127	P127R			4.36682	0.396052	2.08147	0.396052							3.12629	0.396052	4.36682	0.396052	2.08147	0.396052
127	P127S	2.84543	0.320759	4.37142	0.0379598	2.40552	0.0758216	2.84543	0.320759	4.37142	0.0379598	2.40552	0.0758216	2.94488	0.220494	4.37942	0.220494	2.33577	0.220494
127	P127T			4.34621	0.281571	2.45291	0.281571							3.32143	0.281571	4.34621	0.281571	2.45291	0.281571
128	L128M	3.00143	0.408675	4.23446	0.0390734	2.00093	0.121323	3.00143	0.408675	4.23446	0.0390734	2.00093	0.121323	3.0044	0.149662	4.31734	0.149662	1.90336	0.149662
128	L128P	4.38585	0.30103																	4.38585	0.30103
128	L128Q	2.91534	0.408154	4.19613	0.0478127	1.57187	0.208232	2.91534	0.408154	4.19613	0.0478127	1.57187	0.208232	3.0277	0.145733	4.24419	0.145733	1.59471	0.145733
128	L128R			4.41218	0.381401	1.91286	0.381401							3.04992	0.381401	4.41218	0.381401	1.91286	0.381401
128	L128V			4.34942	0.4275	1.9797	0.4275							3.31683	0.4275	4.34942	0.4275	1.9797	0.4275
129	D129A			4.33771	0.198896	2.3136	0.198896							2.98367	0.198896	4.33771	0.198896	2.3136	0.198896
129	D129E	2.88409	0.27418	4.40751	0.0298668	2.2753	0.0536467	2.88409	0.27418	4.40751	0.0298668	2.2753	0.0536467	2.76149	0.20933	4.36835	0.20933	2.24635	0.20933
129	D129G			4.36531	0.226008	2.23125	0.226008							2.78839	0.226008	4.36531	0.226008	2.23125	0.226008
129	D129H			4.3581	0.287377	2.32201	0.287377							3.20225	0.287377	4.3581	0.287377	2.32201	0.287377
129	D129N	2.86824	0.387767	4.40307	0.0418102	2.07773	0.086891	2.86824	0.387767	4.40307	0.0418102	2.07773	0.086891	2.9115	0.180952	4.3842	0.180952	2.09454	0.180952
129	D129V	3.19462	0.47276	4.37841	0.0642889	2.48192	0.152365	3.19462	0.47276	4.37841	0.0642889	2.48192	0.152365	2.96235	0.197222	4.34692	0.197222	2.35484	0.197222
129	D129Y	2.80995	0.470614	4.30295	0.0453943	2.17448	0.0877063	2.80995	0.470614	4.30295	0.0453943	2.17448	0.0877063	2.93952	0.144638	4.37465	0.144638	2.14754	0.144638
130	D130A			4.41853	0.176888	1.82164	0.176888							2.97293	0.176888	4.41853	0.176888	1.82164	0.176888
130	D130E	2.77364	0.441783	4.39809	0.0426355	1.86498	0.0668179	2.77364	0.441783	4.39809	0.0426355	1.86498	0.0668179	3.01288	0.135433	4.403	0.135433	1.89883	0.135433
130	D130G			4.40532	0.165596	1.91014	0.165596							2.95746	0.165596	4.40532	0.165596	1.91014	0.165596
130	D130H			4.40681	0.262032	1.88622	0.262032							3.04431	0.262032	4.40681	0.262032	1.88622	0.262032
130	D130N			4.40007	0.118405	1.97592	0.118405							2.94517	0.118405	4.40007	0.118405	1.97592	0.118405
130	D130V			4.38596	0.0942088	2.03611	0.0942088							2.92297	0.0942088	4.38596	0.0942088	2.03611	0.0942088
130	D130Y			4.42598	0.20207	1.83804	0.20207							2.95316	0.20207	4.42598	0.20207	1.83804	0.20207
131	Q131*
131	Q131E			4.36664	0.215654	2.06567	0.215654							2.91354	0.215654	4.36664	0.215654	2.06567	0.215654
131	Q131H	2.88838	0.329064	4.39916	0.0343074	1.97319	0.0664405	2.88838	0.329064	4.39916	0.0343074	1.97319	0.0664405	2.81806	0.1119	4.39695	0.1119	2.00106	0.1119
131	Q131K			4.38217	0.0924579	2.02741	0.0924579							2.93038	0.0924579	4.38217	0.0924579	2.02741	0.0924579
131	Q131L			4.38785	0.13321	2.02146	0.13321							2.92122	0.13321	4.38785	0.13321	2.02146	0.13321
131	Q131P			4.38968	0.254652	2.02565	0.254652							2.98279	0.254652	4.38968	0.254652	2.02565	0.254652
131	Q131R	2.82446	0.380717	4.44322	0.0584055	2.09149	0.110839	2.82446	0.380717	4.44322	0.0584055	2.09149	0.110839	2.90868	0.108022	4.39335	0.108022	2.04636	0.108022
132	D132A			4.3706	0.313634	1.99463	0.313634							3.06399	0.313634	4.3706	0.313634	1.99463	0.313634
132	D132E	3.00952	0.396282	4.43758	0.0469469	2.17043	0.0844387	3.00952	0.396282	4.43758	0.0469469	2.17043	0.0844387	2.98201	0.16579	4.38843	0.16579	2.11964	0.16579
132	D132G	2.8664	0.47376	4.36026	0.0592427	1.96269	0.13129	2.8664	0.47376	4.36026	0.0592427	1.96269	0.13129	2.95234	0.22749	4.38552	0.22749	2.10029	0.22749
132	D132H			4.37916	0.239056	2.00603	0.239056							3.0148	0.239056	4.37916	0.239056	2.00603	0.239056
132	D132N	2.84227	0.325878	4.36987	0.0316864	1.98802	0.0520708	2.84227	0.325878	4.36987	0.0316864	1.98802	0.0520708	2.97033	0.220984	4.38025	0.220984	2.02394	0.220984
132	D132V	3.08812	0.414193	4.21599	0.0322929	1.87834	0.105441	3.08812	0.414193	4.21599	0.0322929	1.87834	0.105441	2.95482	0.163338	4.23838	0.163338	1.88955	0.163338
132	D132Y	2.84314	0.487361	4.33714	0.0494807	1.91215	0.102749	2.84314	0.487361	4.33714	0.0494807	1.91215	0.102749	3.26461	0.398531	4.38849	0.398531	2.00648	0.398531
133	A133D	2.89759	0.500508	4.43811	0.0836436	2.34635	0.172764	2.89759	0.500508	4.43811	0.0836436	2.34635	0.172764	3.02403	0.208389	4.39456	0.208389	2.22646	0.208389
133	A133G	2.77316	0.43953	4.44904	0.0600045	1.99935	0.120191	2.77316	0.43953	4.44904	0.0600045	1.99935	0.120191	2.94364	0.104925	4.37986	0.104925	1.98841	0.104925
133	A133P	2.75795	0.443235	4.41797	0.0665518	2.21339	0.10911	2.75795	0.443235	4.41797	0.0665518	2.21339	0.10911	2.96381	0.187634	4.37634	0.187634	2.0753	0.187634
133	A133S			4.39415	0.15177	2.03179	0.15177							2.95661	0.15177	4.39415	0.15177	2.03179	0.15177
133	A133T	3.09752	0.544595	4.41698	0.0882707	2.1736	0.255706	3.09752	0.544595	4.41698	0.0882707	2.1736	0.255706	3.16187	0.340414	4.41219	0.340414	1.9449	0.340414
133	A133V	2.88107	0.393003	4.42389	0.0573037	1.99502	0.0920305	2.88107	0.393003	4.42389	0.0573037	1.99502	0.0920305	2.94084	0.148092	4.41054	0.148092	1.97675	0.148092
134	I134F	2.84259	0.321252	4.4182	0.0284667	1.72651	0.0511391	2.84259	0.321252	4.4182	0.0284667	1.72651	0.0511391	3.02307	0.116265	4.43323	0.116265	1.77277	0.116265
134	I134L	2.85588	0.498674	4.27873	0.0444756	2.13747	0.110505	2.85588	0.498674	4.27873	0.0444756	2.13747	0.110505	2.95759	0.156142	4.36049	0.156142	2.14681	0.156142
134	I134M	2.88694	0.485033	4.48339	0.0800689	2.25569	0.141568	2.88694	0.485033	4.48339	0.0800689	2.25569	0.141568	2.95524	0.110567	4.36324	0.110567	2.09152	0.110567
134	I134N			4.39253	0.138105	2.02779	0.138105							2.96446	0.138105	4.39253	0.138105	2.02779	0.138105
134	I134S			4.39475	0.17238	2.0196	0.17238							2.95786	0.17238	4.39475	0.17238	2.0196	0.17238
134	I134T	2.80064	0.383683	4.36991	0.0281628	1.98018	0.0447826	2.80064	0.383683	4.36991	0.0281628	1.98018	0.0447826	2.96724	0.143567	4.39637	0.143567	2.02324	0.143567
134	I134V	3.0356	0.382578	4.38725	0.0348589	2.08977	0.0803751	3.0356	0.382578	4.38725	0.0348589	2.08977	0.0803751	2.76421	0.174368	4.38207	0.174368	2.05959	0.174368
135	A135D	2.86427	0.486345	4.34373	0.0434957	2.0362	0.068425	2.86427	0.486345	4.34373	0.0434957	2.0362	0.068425	2.79522	0.210115	4.39844	0.210115	2.00135	0.210115
135	A135G			4.39464	0.194176	1.9723	0.194176							2.99878	0.194176	4.39464	0.194176	1.9723	0.194176
135	A135P			4.40692	0.201929	1.91127	0.201929							2.99264	0.201929	4.40692	0.201929	1.91127	0.201929
135	A135S			4.38579	0.175758	2.00935	0.175758							3.00079	0.175758	4.38579	0.175758	2.00935	0.175758
135	A135T	2.88371	0.250492	4.41653	0.0389439	2.1506	0.0777064	2.88371	0.250492	4.41653	0.0389439	2.1506	0.0777064	3.01356	0.172497	4.39226	0.172497	2.04808	0.172497
135	A135V	2.88441	0.4706	4.41494	0.0532524	2.10694	0.0854309	2.88441	0.4706	4.41494	0.0532524	2.10694	0.0854309	2.96237	0.174785	4.39918	0.174785	2.02076	0.174785
136	V136A	2.85476	0.372099	4.38511	0.0323247	2.00405	0.0677246	2.85476	0.372099	4.38511	0.0323247	2.00405	0.0677246	3.06119	0.270203	4.40237	0.270203	1.92814	0.270203
136	V136E	2.88383	0.487083	4.16609	0.218862	1.96588	0.218862	2.88383	0.487083	3.97595	0.341017	1.82786	0.693312	3.10936	0.218862	4.16609	0.218862	1.96588	0.218862
136	V136G			4.41324	0.363965	1.94248	0.363965							3.07913	0.363965	4.41324	0.363965	1.94248	0.363965
136	V136L			4.3305	0.427088	2.07173	0.427088							2.6565	0.427088	4.3305	0.427088	2.07173	0.427088
136	V136M	2.88574	0.284631	4.28295	0.0273499	1.97694	0.0759234	2.88574	0.284631	4.28295	0.0273499	1.97694	0.0759234	2.93486	0.161936	4.32079	0.161936	2.02867	0.161936
137	E137*
137	E137A			4.38935	0.261343	2.04343	0.261343							2.97758	0.261343	4.38935	0.261343	2.04343	0.261343
137	E137D	2.82679	0.38552	4.34408	0.048196	1.87645	0.115395	2.82679	0.38552	4.34408	0.048196	1.87645	0.115395	2.81786	0.177493	4.37194	0.177493	2.00966	0.177493
137	E137G	3.00707	0.349856	4.3864	0.0421525	2.04248	0.0986162	3.00707	0.349856	4.3864	0.0421525	2.04248	0.0986162	2.96656	0.210552	4.38581	0.210552	1.99156	0.210552
137	E137K			4.38704	0.280818	2.08161	0.280818							3.0689	0.280818	4.38704	0.280818	2.08161	0.280818
137	E137Q	2.93953	0.487042	4.38889	0.0618886	1.98099	0.134981	2.93953	0.487042	4.38889	0.0618886	1.98099	0.134981	3.02743	0.264348	4.38479	0.264348	2.02288	0.264348
137	E137V	2.895	0.382778	4.39177	0.0421751	2.06672	0.0743684	2.895	0.382778	4.39177	0.0421751	2.06672	0.0743684	3.03957	0.282197	4.38539	0.282197	2.0281	0.282197
138	A138D			4.40444	0.140064	1.96356	0.140064							2.98098	0.140064	4.40444	0.140064	1.96356	0.140064
138	A138G	2.95428	0.516777	4.45027	0.096287	2.31391	0.213419	2.95428	0.516777	4.45027	0.096287	2.31391	0.213419	2.87931	0.169681	4.38633	0.169681	2.06009	0.169681
138	A138P			4.38166	0.155427	1.99844	0.155427							2.99385	0.155427	4.38166	0.155427	1.99844	0.155427
138	A138S			4.38317	0.220472	2.06138	0.220472							2.95234	0.220472	4.38317	0.220472	2.06138	0.220472
138	A138T	3.00017	0.39401	4.39567	0.0370743	2.06828	0.0690237	3.00017	0.39401	4.39567	0.0370743	2.06828	0.0690237	2.91721	0.0643191	4.3947	0.0643191	2.05303	0.0643191
138	A138V	2.80743	0.454727	4.42736	0.0682509	2.03035	0.132393	2.80743	0.454727	4.42736	0.0682509	2.03035	0.132393	3.13483	0.13018	4.38903	0.13018	2.0004	0.13018
139	A139D			4.40463	0.132714	1.89925	0.132714							2.9726	0.132714	4.40463	0.132714	1.89925	0.132714
139	A139G	3.30215	0.553898	4.33961	0.0722095	2.12162	0.223252	3.30215	0.553898	4.33961	0.0722095	2.12162	0.223252	3.01039	0.276115	4.36737	0.276115	2.10006	0.276115
139	A139P			4.35017	0.129081	2.17235	0.129081							2.96424	0.129081	4.35017	0.129081	2.17235	0.129081
139	A139S	2.96688	0.483819	4.36653	0.0437262	2.11793	0.0963266	2.96688	0.483819	4.36653	0.0437262	2.11793	0.0963266	2.9779	0.149348	4.35772	0.149348	2.09592	0.149348
139	A139T	2.76921	0.262034	4.33673	0.0227158	1.98976	0.0422592	2.76921	0.262034	4.33673	0.0227158	1.98976	0.0422592	2.86386	0.191064	4.36847	0.191064	2.07061	0.191064
139	A139V	2.79352	0.260382	4.38579	0.0281822	1.82049	0.0703559	2.79352	0.260382	4.38579	0.0281822	1.82049	0.0703559	2.91782	0.131362	4.40378	0.131362	1.92631	0.131362
140	C140*
140	C140F			4.43122	0.14883	1.72308	0.14883							3.11079	0.14883	4.43122	0.14883	1.72308	0.14883
140	C140G			4.37122	0.183911	2.07576	0.183911							2.95682	0.183911	4.37122	0.183911	2.07576	0.183911
140	C140R	2.86422	0.272984	4.41217	0.0417854	2.43848	0.0951684	2.86422	0.272984	4.41217	0.0417854	2.43848	0.0951684	3.02616	0.147366	4.37273	0.147366	2.26306	0.147366
140	C140S	2.86414	0.241788	4.38937	0.0298019	2.16719	0.063237	2.86414	0.241788	4.38937	0.0298019	2.16719	0.063237	2.97379	0.116864	4.38562	0.116864	2.18324	0.116864
140	C140W			4.41509	0.378012	1.85054	0.378012							3.09686	0.378012	4.41509	0.378012	1.85054	0.378012
140	C140Y	2.82955	0.3211	4.37153	0.0374341	2.16146	0.0829424	2.82955	0.3211	4.37153	0.0374341	2.16146	0.0829424	2.94922	0.139608	4.38646	0.139608	2.07933	0.139608
141	T141A	2.78524	0.367135	4.37229	0.0358406	1.9177	0.061594	2.78524	0.367135	4.37229	0.0358406	1.9177	0.061594	3.00322	0.204763	4.39511	0.204763	2.00541	0.204763
141	T141I	2.92711	0.333867	4.40212	0.05559	2.22786	0.135293	2.92711	0.333867	4.40212	0.05559	2.22786	0.135293	2.71579	0.217382	4.36494	0.217382	2.18829	0.217382
141	T141N	2.78931	0.463369	4.37575	0.0536876	2.12857	0.100333	2.78931	0.463369	4.37575	0.0536876	2.12857	0.100333	2.77911	0.355469	4.3809	0.355469	2.11392	0.355469
141	T141P	2.78405	0.470124	4.38306	0.0455473	1.93737	0.0673602	2.78405	0.470124	4.38306	0.0455473	1.93737	0.0673602	2.98864	0.177209	4.38897	0.177209	1.99894	0.177209
141	T141S	2.91195	0.472313	4.4129	0.0388738	2.02877	0.0629708	2.91195	0.472313	4.4129	0.0388738	2.02877	0.0629708	2.94565	0.0973374	4.39299	0.0973374	2.01796	0.0973374
142	N142D	2.96012	0.494815	4.4816	0.063371	2.02635	0.106632	2.96012	0.494815	4.4816	0.063371	2.02635	0.106632	3.1044	0.0938983	4.42654	0.0938983	1.85724	0.0938983
142	N142H			4.377	0.201885	2.12032	0.201885							2.93933	0.201885	4.377	0.201885	2.12032	0.201885
142	N142I	2.85179	0.470535	4.17092	0.0631831	2.17456	0.212931	2.85179	0.470535	4.17092	0.0631831	2.17456	0.212931	2.93769	0.111712	4.22859	0.111712	2.09855	0.111712
142	N142K	2.82206	0.382183	4.38676	0.0351705	1.73483	0.0554157	2.82206	0.382183	4.38676	0.0351705	1.73483	0.0554157	3.00334	0.16395	4.43491	0.16395	1.76573	0.16395
142	N142S			4.37545	0.140032	2.04038	0.140032							2.92135	0.140032	4.37545	0.140032	2.04038	0.140032
142	N142T	2.89574	0.495696	4.44299	0.0796012	2.20141	0.173462	2.89574	0.495696	4.44299	0.0796012	2.20141	0.173462	3.01321	0.218535	4.3809	0.218535	2.04567	0.218535
142	N142Y	3.02123	0.508254	4.28707	0.169569	2.3905	0.169569	3.02123	0.508254	4.28258	0.111743	2.78057	0.357018	2.92705	0.169569	4.28707	0.169569	2.3905	0.169569
143	V143A	2.84064	0.494723	4.39723	0.0710244	2.16892	0.154941	2.84064	0.494723	4.39723	0.0710244	2.16892	0.154941	2.96511	0.152528	4.33931	0.152528	2.03899	0.152528
143	V143D			4.42031	0.184159	1.7245	0.184159							3.15044	0.184159	4.42031	0.184159	1.7245	0.184159
143	V143F			4.3116	0.188887	2.13219	0.188887							2.98878	0.188887	4.3116	0.188887	2.13219	0.188887
143	V143G			4.37115	0.207151	2.03607	0.207151							3.02062	0.207151	4.37115	0.207151	2.03607	0.207151
143	V143I	2.81367	0.480485	4.3576	0.0471541	1.93613	0.0817601	2.81367	0.480485	4.3576	0.0471541	1.93613	0.0817601	2.92494	0.13608	4.39208	0.13608	2.01893	0.13608
143	V143L	2.85593	0.334278	4.43012	0.0458107	2.21288	0.0771677	2.85593	0.334278	4.43012	0.0458107	2.21288	0.0771677	2.92105	0.182547	4.37125	0.182547	2.15614	0.182547
144	P144A	2.75211	0.433822	4.33687	0.0299474	1.85563	0.0441497	2.75211	0.433822	4.33687	0.0299474	1.85563	0.0441497	2.97025	0.164574	4.39316	0.164574	1.95727	0.164574
144	P144L	2.92185	0.497842	4.45261	0.0690768	2.55008	0.169913	2.92185	0.497842	4.45261	0.0690768	2.55008	0.169913	2.94733	0.166446	4.34624	0.166446	2.28412	0.166446
144	P144Q			4.38632	0.278458	2.13086	0.278458							3.11727	0.278458	4.38632	0.278458	2.13086	0.278458
144	P144R	2.87475	0.385265	4.36617	0.0367721	1.94289	0.0717696	2.87475	0.385265	4.36617	0.0367721	1.94289	0.0717696	3.02605	0.179853	4.40227	0.179853	1.92599	0.179853
144	P144S	2.8361	0.460406	4.39172	0.0517147	1.92464	0.101207	2.8361	0.460406	4.39172	0.0517147	1.92464	0.101207	2.98888	0.202368	4.38578	0.202368	2.01844	0.202368
144	P144T	2.81904	0.467124	4.34808	0.0602494	2.32106	0.147539	2.81904	0.467124	4.34808	0.0602494	2.32106	0.147539	3.01548	0.165156	4.37663	0.165156	2.32024	0.165156
145	A145E			4.43729	0.435161	1.75852	0.435161							3.22116	0.435161	4.43729	0.435161	1.75852	0.435161
145	A145G			4.39265	0.191451	1.9416	0.191451							3.02162	0.191451	4.39265	0.191451	1.9416	0.191451
145	A145P			4.39162	0.546153	1.92264	0.546153							3.39739	0.546153	4.39162	0.546153	1.92264	0.546153
145	A145S			4.37257	0.155539	2.09015	0.155539							2.94448	0.155539	4.37257	0.155539	2.09015	0.155539
145	A145T	2.95269	0.291007	4.36836	0.028899	2.03006	0.0618543	2.95269	0.291007	4.36836	0.028899	2.03006	0.0618543	2.88323	0.120701	4.37001	0.120701	2.0726	0.120701
145	A145V	2.8468	0.505826	4.37773	0.0585903	1.98806	0.147098	2.8468	0.505826	4.37773	0.0585903	1.98806	0.147098	2.90011	0.189587	4.37971	0.189587	1.96439	0.189587
146	L146*
146	L146F	2.87349	0.484204	4.37915	0.0640336	2.13651	0.140295	2.87349	0.484204	4.37915	0.0640336	2.13651	0.140295	2.97148	0.114912	4.37245	0.114912	2.17481	0.114912
146	L146I	2.91179	0.333045	4.42984	0.0443368	1.93615	0.0849305	2.91179	0.333045	4.42984	0.0443368	1.93615	0.0849305	2.9348	0.133237	4.42189	0.133237	1.85598	0.133237
146	L146S	2.82847	0.380108	4.37888	0.0398473	1.80784	0.0979823	2.82847	0.380108	4.37888	0.0398473	1.80784	0.0979823	3.58856	0.507573	4.4269	0.507573	1.75954	0.507573
146	L146V			4.39652	0.249159	1.94597	0.249159							3.02525	0.249159	4.39652	0.249159	1.94597	0.249159
147	F147C	2.83323	0.491878	4.46642	0.065319	1.77114	0.163539	2.83323	0.491878	4.46642	0.065319	1.77114	0.163539	3.01602	0.182955	4.44022	0.182955	1.66752	0.182955
147	F147I	2.84426	0.519272	4.40871	0.0502785	1.6245	0.103437	2.84426	0.519272	4.40871	0.0502785	1.6245	0.103437	3.13215	0.337348	4.43094	0.337348	1.83396	0.337348
147	F147L	2.91664	0.321525	4.42549	0.0322886	1.63177	0.0661925	2.91664	0.321525	4.42549	0.0322886	1.63177	0.0661925	3.14671	0.144688	4.43891	0.144688	1.57213	0.144688
147	F147S	2.98176	0.307837	4.38448	0.0225399	1.67165	0.0450379	2.98176	0.307837	4.38448	0.0225399	1.67165	0.0450379	3.60925	0.301667	4.45629	0.301667	1.58681	0.301667
147	F147V			4.40422	0.376082	1.77376	0.376082							3.10932	0.376082	4.40422	0.376082	1.77376	0.376082
147	F147Y	2.8834	0.327684	4.37936	0.0311532	2.07512	0.0691809	2.8834	0.327684	4.37936	0.0311532	2.07512	0.0691809	2.96268	0.20129	4.38604	0.20129	2.03875	0.20129
148	L148F			4.43456	0.278517	0.781419	0.278517							3.42492	0.278517	4.43456	0.278517	0.781419	0.278517
148	L148H	2.92302	0.404783	4.40786	0.0351376	1.41251	0.0701836	2.92302	0.404783	4.40786	0.0351376	1.41251	0.0701836	2.93887	0.130156	4.46301	0.130156	1.33619	0.130156
148	L148I			4.35662	0.154601	2.1771	0.154601							2.90671	0.154601	4.35662	0.154601	2.1771	0.154601
148	L148P			4.43219	0.632636	1.64652	0.632636							3.54736	0.632636	4.43219	0.632636	1.64652	0.632636
148	L148R			4.40975	0.487001	1.7396	0.487001							3.52002	0.487001	4.40975	0.487001	1.7396	0.487001
148	L148V			4.4218	0.350471	1.77042	0.350471							3.25746	0.350471	4.4218	0.350471	1.77042	0.350471
149	D149A	3.09359	0.517515	4.50387	0.0870527	2.72362	0.196899	3.09359	0.517515	4.50387	0.0870527	2.72362	0.196899	2.96392	0.16549	4.36495	0.16549	2.17015	0.16549
149	D149E	2.9195	0.479565	3.94748	0.244517	3.29329	0.244517	2.9195	0.479565	4.00648	0.530644	1.72293	0.823113	3.13054	0.244517	3.94748	0.244517	3.29329	0.244517
149	D149G	2.95286	0.406238	4.37626	0.071698	2.80019	0.161807	2.95286	0.406238	4.37626	0.071698	2.80019	0.161807	3.30062	0.336902	4.2973	0.336902	2.71657	0.336902
149	D149H			4.37632	0.314135	1.67768	0.314135							3.11207	0.314135	4.37632	0.314135	1.67768	0.314135
149	D149N			4.36667	0.388743	2.3434	0.388743							2.87324	0.388743	4.36667	0.388743	2.3434	0.388743
149	D149V	3.16695	0.573266	3.80779	0.107391	2.71485	0.107391	3.16695	0.573266	3.01609	0.573073	1.75989	1.17686	3.03588	0.107391	3.80779	0.107391	2.71485	0.107391
149	D149Y	2.94052	0.509243	3.33416	0.27086	2.09367	0.27086	2.94052	0.509243	2.98844	0.55785	1.81129	1.2527	3.18122	0.27086	3.33416	0.27086	2.09367	0.27086
150	V150A			4.35201	0.174252	1.87192	0.174252							2.9628	0.174252	4.35201	0.174252	1.87192	0.174252
150	V150D	2.90565	0.474376	4.33759	0.10203	2.84635	0.229721	2.90565	0.474376	4.33759	0.10203	2.84635	0.229721	3.02027	0.140022	4.29232	0.140022	2.6605	0.140022
150	V150F			4.40378	0.514178	1.88967	0.514178							3.26814	0.514178	4.40378	0.514178	1.88967	0.514178
150	V150G	2.9249	0.488634	4.33642	0.0979237	2.52886	0.258719	2.9249	0.488634	4.33642	0.0979237	2.52886	0.258719	3.31064	0.55652	4.38256	0.55652	2.3697	0.55652
150	V150I	2.82059	0.373818	4.4037	0.0442632	2.14913	0.0811013	2.82059	0.373818	4.4037	0.0442632	2.14913	0.0811013	2.9521	0.0867979	4.38773	0.0867979	2.12643	0.0867979
150	V150L			4.44986	0.415938	1.68997	0.415938							3.16226	0.415938	4.44986	0.415938	1.68997	0.415938
151	S151A			4.39767	0.242633	2.01504	0.242633							2.99864	0.242633	4.39767	0.242633	2.01504	0.242633
151	S151C			4.39019	0.306333	1.98622	0.306333							3.08436	0.306333	4.39019	0.306333	1.98622	0.306333
151	S151F	2.93144	0.511799	4.43651	0.0663378	2.02411	0.150212	2.93144	0.511799	4.43651	0.0663378	2.02411	0.150212	2.99842	0.194585	4.3962	0.194585	1.9673	0.194585
151	S151P	3.02632	0.390851	4.38413	0.0704503	2.86034	0.11781	3.02632	0.390851	4.38413	0.0704503	2.86034	0.11781	2.79894	0.173189	4.33837	0.173189	2.69842	0.173189
151	S151T			4.39684	0.193607	2.06197	0.193607							2.96572	0.193607	4.39684	0.193607	2.06197	0.193607
151	S151Y	2.97898	0.529687	4.37234	0.0596749	1.98148	0.122301	2.97898	0.529687	4.37234	0.0596749	1.98148	0.122301	2.92965	0.0645121	4.38306	0.0645121	2.02753	0.0645121
152	D152A			4.38228	0.232887	2.08624	0.232887							2.98779	0.232887	4.38228	0.232887	2.08624	0.232887
152	D152E			4.3942	0.180937	1.99813	0.180937							2.73468	0.180937	4.3942	0.180937	1.99813	0.180937
152	D152G			4.38718	0.150978	2.05892	0.150978							2.89806	0.150978	4.38718	0.150978	2.05892	0.150978
152	D152H			4.38165	0.226749	2.10272	0.226749							2.9876	0.226749	4.38165	0.226749	2.10272	0.226749
152	D152N			4.38874	0.205819	2.11574	0.205819							2.92149	0.205819	4.38874	0.205819	2.11574	0.205819
152	D152V			4.38872	0.20976	2.12961	0.20976							2.89796	0.20976	4.38872	0.20976	2.12961	0.20976
152	D152Y	2.78681	0.369823	4.41094	0.0435291	2.30751	0.0747085	2.78681	0.369823	4.41094	0.0435291	2.30751	0.0747085	3.11394	0.33733	4.39758	0.33733	2.24704	0.33733
153	Q153*
153	Q153E			4.39311	0.155182	1.97577	0.155182							2.9591	0.155182	4.39311	0.155182	1.97577	0.155182
153	Q153H	2.81439	0.310018	4.39077	0.0308362	2.01353	0.0575225	2.81439	0.310018	4.39077	0.0308362	2.01353	0.0575225	2.97254	0.163496	4.39062	0.163496	2.03133	0.163496
153	Q153K	2.8074	0.452386	4.38865	0.0389711	2.03542	0.0600378	2.8074	0.452386	4.38865	0.0389711	2.03542	0.0600378	2.86163	0.198316	4.38973	0.198316	2.04579	0.198316
153	Q153L	2.79383	0.314337	4.37354	0.0288597	1.90959	0.0516634	2.79383	0.314337	4.37354	0.0288597	1.90959	0.0516634	3.04051	0.11266	4.40799	0.11266	1.90542	0.11266
153	Q153P			4.39313	0.183474	1.9894	0.183474							2.98899	0.183474	4.39313	0.183474	1.9894	0.183474
153	Q153R	2.82797	0.311061	4.41556	0.0417572	2.14051	0.0785214	2.82797	0.311061	4.41556	0.0417572	2.14051	0.0785214	2.94706	0.161624	4.37264	0.161624	2.05233	0.161624
154	T154A			4.3903	0.130143	2.02812	0.130143							2.90184	0.130143	4.3903	0.130143	2.02812	0.130143
154	T154I	2.90321	0.386103	4.39147	0.0549754	2.20572	0.139781	2.90321	0.386103	4.39147	0.0549754	2.20572	0.139781	2.70686	0.169228	4.37734	0.169228	2.21017	0.169228
154	T154K			4.34827	0.100007	2.27224	0.100007							2.92877	0.100007	4.34827	0.100007	2.27224	0.100007
154	T154P			4.34959	0.154635	2.16799	0.154635							2.97658	0.154635	4.34959	0.154635	2.16799	0.154635
154	T154R	2.78752	0.383675	4.35276	0.033185	2.18299	0.065173	2.78752	0.383675	4.35276	0.033185	2.18299	0.065173	2.9775	0.144008	4.39779	0.144008	2.12283	0.144008
154	T154S	2.87331	0.322061	4.41074	0.0300587	2.02597	0.0578646	2.87331	0.322061	4.41074	0.0300587	2.02597	0.0578646	2.96823	0.126359	4.39606	0.126359	2.03014	0.126359
155	P155A			4.39231	0.144062	2.06616	0.144062							2.9547	0.144062	4.39231	0.144062	2.06616	0.144062
155	P155H	2.8845	0.389446	4.39234	0.0358776	2.23828	0.0643709	2.8845	0.389446	4.39234	0.0358776	2.23828	0.0643709	2.7248	0.19175	4.36905	0.19175	2.12678	0.19175
155	P155L	2.73432	0.440157	4.37014	0.0314949	1.91505	0.0507547	2.73432	0.440157	4.37014	0.0314949	1.91505	0.0507547	2.96871	0.183258	4.39884	0.183258	2.01564	0.183258
155	P155R			4.40602	0.209898	1.99544	0.209898							2.97606	0.209898	4.40602	0.209898	1.99544	0.209898
155	P155S	2.8978	0.244028	4.373	0.0284406	2.06158	0.0562293	2.8978	0.244028	4.373	0.0284406	2.06158	0.0562293	2.91218	0.111141	4.38792	0.111141	2.05083	0.111141
155	P155T			4.37534	0.206303	2.14205	0.206303							2.96776	0.206303	4.37534	0.206303	2.14205	0.206303
156	I156F	3.06207	0.406937	4.49114	0.0688861	2.36175	0.124881	3.06207	0.406937	4.49114	0.0688861	2.36175	0.124881	2.98167	0.136843	4.38795	0.136843	2.31499	0.136843
156	I156L			4.35955	0.25823	2.2309	0.25823							2.85466	0.25823	4.35955	0.25823	2.2309	0.25823
156	I156M			4.34443	0.222915	2.18653	0.222915							3.01436	0.222915	4.34443	0.222915	2.18653	0.222915
156	I156N	2.76944	0.368033	4.36035	0.0331539	2.16244	0.0597412	2.76944	0.368033	4.36035	0.0331539	2.16244	0.0597412	2.97526	0.114323	4.38007	0.114323	2.19929	0.114323
156	I156S			4.39008	0.260533	1.99381	0.260533							3.0527	0.260533	4.39008	0.260533	1.99381	0.260533
156	I156T	3.0741	0.563357	4.38359	0.0654955	2.11808	0.126198	3.0741	0.563357	4.38359	0.0654955	2.11808	0.126198	2.82976	0.235295	4.37158	0.235295	2.10876	0.235295
156	I156V	2.93181	0.403421	4.4112	0.0364564	2.00161	0.0597863	2.93181	0.403421	4.4112	0.0364564	2.00161	0.0597863	2.84901	0.177281	4.39084	0.177281	2.06349	0.177281
157	N157D			4.39639	0.21979	2.006	0.21979							2.99158	0.21979	4.39639	0.21979	2.006	0.21979
157	N157H			4.39903	0.138732	2.00052	0.138732							2.96456	0.138732	4.39903	0.138732	2.00052	0.138732
157	N157I	2.84481	0.319512	4.39758	0.0442907	2.11527	0.0781169	2.84481	0.319512	4.39758	0.0442907	2.11527	0.0781169	3.23741	0.406692	4.39304	0.406692	1.99834	0.406692
157	N157K			4.3872	0.228425	2.0489	0.228425							3.10874	0.228425	4.3872	0.228425	2.0489	0.228425
157	N157S	2.88307	0.380869	4.37603	0.0448415	2.04534	0.101219	2.88307	0.380869	4.37603	0.0448415	2.04534	0.101219	2.92803	0.14151	4.38264	0.14151	2.04988	0.14151
157	N157T			4.39758	0.226263	2.0185	0.226263							2.9572	0.226263	4.39758	0.226263	2.0185	0.226263
157	N157Y	2.78736	0.45782	4.3798	0.0694886	2.14184	0.149981	2.78736	0.45782	4.3798	0.0694886	2.14184	0.149981	3.01115	0.300266	4.38013	0.300266	2.12131	0.300266
158	S158C	3.44157	0.579849	4.43383	0.0926683	2.51636	0.23904	3.44157	0.579849	4.43383	0.0926683	2.51636	0.23904	2.93517	0.160087	4.36211	0.160087	2.20881	0.160087
158	S158G	2.93723	0.516545	4.39584	0.0759364	1.90742	0.25501	2.93723	0.516545	4.39584	0.0759364	1.90742	0.25501	2.95484	0.14953	4.39116	0.14953	1.97615	0.14953
158	S158I			4.31005	0.163538	2.47469	0.163538							2.98599	0.163538	4.31005	0.163538	2.47469	0.163538
158	S158N	2.80742	0.436812	4.33567	0.0369246	2.04199	0.0642826	2.80742	0.436812	4.33567	0.0369246	2.04199	0.0642826	3.14947	0.181238	4.3871	0.181238	2.08714	0.181238
158	S158R			4.40489	0.293924	2.06261	0.293924							3.23663	0.293924	4.40489	0.293924	2.06261	0.293924
158	S158T	3.0306	0.346409	4.39879	0.0712261	2.58509	0.167558	3.0306	0.346409	4.39879	0.0712261	2.58509	0.167558	3.07846	0.123432	4.36445	0.123432	2.41026	0.123432
159	I159F	2.90611	0.402443	4.19839	0.0919533	2.66428	0.262303	2.90611	0.402443	4.19839	0.0919533	2.66428	0.262303	3.12456	0.212196	4.27454	0.212196	2.62983	0.212196
159	I159L			4.18472	0.212704	2.7638	0.212704							3.02415	0.212704	4.18472	0.212704	2.7638	0.212704
159	I159M	3.52476	0.550488	4.3739	0.0842666	2.68184	0.229087	3.52476	0.550488	4.3739	0.0842666	2.68184	0.229087	3.13337	0.412417	4.31885	0.412417	2.46228	0.412417
159	I159N	2.86925	0.3335	4.40402	0.0505218	2.21699	0.110495	2.86925	0.3335	4.40402	0.0505218	2.21699	0.110495	3.04013	0.184822	4.37823	0.184822	2.11467	0.184822
159	I159S	3.18928	0.414497	4.41656	0.0744799	2.84235	0.176046	3.18928	0.414497	4.41656	0.0744799	2.84235	0.176046	2.97511	0.105477	4.35183	0.105477	2.43969	0.105477
159	I159T			4.30812	0.199507	2.4035	0.199507							2.92336	0.199507	4.30812	0.199507	2.4035	0.199507
159	I159V			4.39329	0.0760938	2.05213	0.0760938							2.91428	0.0760938	4.39329	0.0760938	2.05213	0.0760938
160	I160F			4.29549	0.308135	3.10866	0.308135							2.99357	0.308135	4.29549	0.308135	3.10866	0.308135
160	I160L			4.38229	0.329958	2.03323	0.329958							3.02412	0.329958	4.38229	0.329958	2.03323	0.329958
160	I160M			4.33407	0.242501	2.64914	0.242501							2.95303	0.242501	4.33407	0.242501	2.64914	0.242501
160	I160N	2.78419	0.377183	4.37145	0.0506748	2.42517	0.0951694	2.78419	0.377183	4.37145	0.0506748	2.42517	0.0951694	3.0333	0.167015	4.3819	0.167015	2.50425	0.167015
160	I160S			4.36539	0.193404	2.20618	0.193404							2.94563	0.193404	4.36539	0.193404	2.20618	0.193404
160	I160T	2.94503	0.417362	4.43191	0.0559958	1.74202	0.106851	2.94503	0.417362	4.43191	0.0559958	1.74202	0.106851	2.93084	0.0981955	4.43248	0.0981955	1.74922	0.0981955
160	I160V			4.41413	0.181274	1.83665	0.181274							2.89549	0.181274	4.41413	0.181274	1.83665	0.181274
161	F161C	2.6957	0.426334	4.38302	0.0300305	1.71677	0.0411853	2.6957	0.426334	4.38302	0.0300305	1.71677	0.0411853	3.12034	0.304917	4.40785	0.304917	1.7437	0.304917
161	F161I	2.9391	0.338403	4.26451	0.112363	3.05572	0.272227	2.9391	0.338403	4.26451	0.112363	3.05572	0.272227	2.88496	0.424896	4.22451	0.424896	3.11828	0.424896
161	F161L	2.92935	0.249781	4.3087	0.0684216	3.0899	0.134919	2.92935	0.249781	4.3087	0.0684216	3.0899	0.134919	3.05436	0.172937	4.29966	0.172937	3.05118	0.172937
161	F161S	2.80533	0.476223	4.43874	0.0516588	1.19874	0.0808706	2.80533	0.476223	4.43874	0.0516588	1.19874	0.0808706	3.57612	0.263887	4.4255	0.263887	1.03387	0.263887
161	F161V			4.35695	0.273919	2.56173	0.273919							3.22353	0.273919	4.35695	0.273919	2.56173	0.273919
161	F161Y	2.7946	0.450373	4.38938	0.040493	1.88827	0.0825632	2.7946	0.450373	4.38938	0.040493	1.88827	0.0825632	2.92065	0.0759249	4.41459	0.0759249	1.82995	0.0759249
162	S162A	2.77175	0.463976	4.39949	0.0616169	2.19985	0.105225	2.77175	0.463976	4.39949	0.0616169	2.19985	0.105225	2.9812	0.188093	4.35502	0.188093	2.24402	0.188093
162	S162C	2.83017	0.471141	4.39821	0.0649256	2.20528	0.139776	2.83017	0.471141	4.39821	0.0649256	2.20528	0.139776	3.01891	0.253365	4.38	0.253365	2.08691	0.253365
162	S162F			4.36645	0.167085	2.26029	0.167085							2.98672	0.167085	4.36645	0.167085	2.26029	0.167085
162	S162P			4.37063	0.193368	2.18201	0.193368							3.12731	0.193368	4.37063	0.193368	2.18201	0.193368
162	S162T	2.86946	0.325925	4.40175	0.039847	2.05219	0.0781096	2.86946	0.325925	4.40175	0.039847	2.05219	0.0781096	2.97341	0.186294	4.39332	0.186294	2.01632	0.186294
162	S162Y	3.09002	0.5012	4.49317	0.0844205	2.37284	0.195132	3.09002	0.5012	4.49317	0.0844205	2.37284	0.195132	3.17532	0.393857	4.38945	0.393857	2.16078	0.393857
163	H163D			4.37286	0.324422	2.33745	0.324422							3.10822	0.324422	4.37286	0.324422	2.33745	0.324422
163	H163L	2.78188	0.368868	4.3547	0.0422002	2.13147	0.094958	2.78188	0.368868	4.3547	0.0422002	2.13147	0.094958	2.95643	0.140648	4.38027	0.140648	2.09617	0.140648
163	H163N	2.97383	0.488198	4.44531	0.074824	2.29208	0.169505	2.97383	0.488198	4.44531	0.074824	2.29208	0.169505	2.99251	0.132061	4.39854	0.132061	2.21786	0.132061
163	H163P			4.40115	0.231842	1.77291	0.231842							3.03932	0.231842	4.40115	0.231842	1.77291	0.231842
163	H163Q			4.39219	0.170423	2.28294	0.170423							3.02355	0.170423	4.39219	0.170423	2.28294	0.170423
163	H163R			4.35354	0.251828	2.31912	0.251828							3.25946	0.251828	4.35354	0.251828	2.31912	0.251828
163	H163Y			4.3712	0.145825	2.05673	0.145825							2.70953	0.145825	4.3712	0.145825	2.05673	0.145825
164	E164*
164	E164A			4.38016	0.244032	2.11869	0.244032							3.00515	0.244032	4.38016	0.244032	2.11869	0.244032
164	E164D	2.79139	0.374897	4.37685	0.0394894	2.16045	0.0743339	2.79139	0.374897	4.37685	0.0394894	2.16045	0.0743339	2.84755	0.22526	4.37115	0.22526	2.23775	0.22526
164	E164G	2.79811	0.447573	4.39023	0.0598839	2.28287	0.105832	2.79811	0.447573	4.39023	0.0598839	2.28287	0.105832	2.90455	0.180453	4.347	0.180453	2.30572	0.180453
164	E164K	2.89764	0.331588	4.38351	0.0447177	2.05534	0.0858083	2.89764	0.331588	4.38351	0.0447177	2.05534	0.0858083	2.91568	0.115263	4.38229	0.115263	2.02943	0.115263
164	E164Q			4.38444	0.121057	2.01139	0.121057							2.96145	0.121057	4.38444	0.121057	2.01139	0.121057
164	E164V	2.89276	0.401761	4.40435	0.0452423	1.98992	0.0932475	2.89276	0.401761	4.40435	0.0452423	1.98992	0.0932475	2.94556	0.144786	4.39312	0.144786	1.96242	0.144786
165	D165A			4.39885	0.233644	2.02088	0.233644							3.04203	0.233644	4.39885	0.233644	2.02088	0.233644
165	D165E	3.13711	0.43018	4.36798	0.0447039	2.18507	0.0860639	3.13711	0.43018	4.36798	0.0447039	2.18507	0.0860639	2.97321	0.160272	4.38445	0.160272	2.05702	0.160272
165	D165G	2.73753	0.447596	4.39346	0.0494383	1.98638	0.0868342	2.73753	0.447596	4.39346	0.0494383	1.98638	0.0868342	2.99093	0.223779	4.38783	0.223779	2.06613	0.223779
165	D165H	2.73719	0.359748	4.37939	0.0411682	2.08804	0.0766376	2.73719	0.359748	4.37939	0.0411682	2.08804	0.0766376	2.98307	0.228488	4.38365	0.228488	2.05189	0.228488
165	D165N	2.84039	0.455394	4.42167	0.0473483	2.07802	0.0822394	2.84039	0.455394	4.42167	0.0473483	2.07802	0.0822394	3.03598	0.192553	4.40048	0.192553	1.99616	0.192553
165	D165V			4.38435	0.220041	2.12321	0.220041							3.03104	0.220041	4.38435	0.220041	2.12321	0.220041
165	D165Y	2.87925	0.491752	4.38463	0.0806889	2.19789	0.171116	2.87925	0.491752	4.38463	0.0806889	2.19789	0.171116	2.98801	0.214029	4.38159	0.214029	2.10314	0.214029
166	G166A	2.7792	0.435635	4.38454	0.0428395	1.89867	0.0822569	2.7792	0.435635	4.38454	0.0428395	1.89867	0.0822569	3.00789	0.234831	4.38939	0.234831	2.02939	0.234831
166	G166C	2.97116	0.493986	4.45223	0.087388	2.89864	0.155559	2.97116	0.493986	4.45223	0.087388	2.89864	0.155559	3.09545	0.200561	4.32408	0.200561	2.70199	0.200561
166	G166D			3.91854	0.392454	1.67366	0.392454							4.00744	0.392454	3.91854	0.392454	1.67366	0.392454
166	G166R	4.38585	0.30103																	4.38585	0.30103
166	G166S	2.77227	0.436837	4.37996	0.0470874	2.24245	0.0843666	2.77227	0.436837	4.37996	0.0470874	2.24245	0.0843666	3.22756	0.184254	4.34641	0.184254	2.19729	0.184254
166	G166V			3.71891	0.247108	2.07519	0.247108							3.05847	0.247108	3.71891	0.247108	2.07519	0.247108
167	T167A			4.39608	0.189801	2.25707	0.189801							2.97384	0.189801	4.39608	0.189801	2.25707	0.189801
167	T167K			4.38424	0.274744	1.98532	0.274744							3.05824	0.274744	4.38424	0.274744	1.98532	0.274744
167	T167M	2.81328	0.170997	4.41362	0.0252165	2.3812	0.0398114	2.81328	0.170997	4.41362	0.0252165	2.3812	0.0398114	3.35241	0.179962	4.40982	0.179962	2.37339	0.179962
167	T167P			4.36816	0.132927	2.09377	0.132927							2.9565	0.132927	4.36816	0.132927	2.09377	0.132927
167	T167R			4.31834	0.285008	2.35003	0.285008							3.05793	0.285008	4.31834	0.285008	2.35003	0.285008
167	T167S			4.36545	0.320203	2.55699	0.320203							2.84499	0.320203	4.36545	0.320203	2.55699	0.320203
168	R168*	2.85877	0.40831	4.39435	0.0298752	1.51736	0.057011	2.85877	0.40831	4.39435	0.0298752	1.51736	0.057011
168	R168G	2.85029	0.467932	4.43308	0.0695826	2.22572	0.154462	2.85029	0.467932	4.43308	0.0695826	2.22572	0.154462	3.00874	0.20483	4.35664	0.20483	2.03231	0.20483
168	R168L			4.41397	0.217833	1.97985	0.217833							3.13843	0.217833	4.41397	0.217833	1.97985	0.217833
168	R168P	4.38585	0.30103																	4.38585	0.30103
168	R168Q	2.8293	0.388459	4.3354	0.0435505	1.94943	0.0771986	2.8293	0.388459	4.3354	0.0435505	1.94943	0.0771986	2.98508	0.21837	4.3783	0.21837	2.04514	0.21837
169	L169M			4.38137	0.302869	2.12621	0.302869							2.82705	0.302869	4.38137	0.302869	2.12621	0.302869
169	L169P	2.8521	0.483266	4.29723	0.0985874	2.52104	0.29436	2.8521	0.483266	4.29723	0.0985874	2.52104	0.29436	2.97933	0.203222	4.27922	0.203222	2.49053	0.203222
169	L169Q	2.96342	0.410255	4.45527	0.0476583	2.19615	0.0992357	2.96342	0.410255	4.45527	0.0476583	2.19615	0.0992357	2.95498	0.102393	4.37906	0.102393	2.10961	0.102393
169	L169R			4.39454	0.222923	2.01749	0.222923							3.00062	0.222923	4.39454	0.222923	2.01749	0.222923
169	L169V	2.86195	0.477362	4.40634	0.0586104	2.23445	0.109543	2.86195	0.477362	4.40634	0.0586104	2.23445	0.109543	2.94315	0.206538	4.38278	0.206538	2.11088	0.206538
170	G170A	2.87805	0.393112	4.33819	0.0589425	2.22967	0.153451	2.87805	0.393112	4.33819	0.0589425	2.22967	0.153451	2.95584	0.107519	4.26272	0.107519	2.09144	0.107519
170	G170C			4.38028	0.0741731	2.36605	0.0741731							3.01244	0.0741731	4.38028	0.0741731	2.36605	0.0741731
170	G170D			4.40899	0.38745	1.94938	0.38745							3.1518	0.38745	4.40899	0.38745	1.94938	0.38745
170	G170R			4.3902	0.347466	1.95095	0.347466							3.09573	0.347466	4.3902	0.347466	1.95095	0.347466
170	G170S	2.85519	0.406834	4.421	0.0572574	2.30496	0.109274	2.85519	0.406834	4.421	0.0572574	2.30496	0.109274	2.79718	0.241275	4.34158	0.241275	2.32422	0.241275
170	G170V			4.30775	0.156543	2.42474	0.156543							2.96007	0.156543	4.30775	0.156543	2.42474	0.156543
171	V171A	3.332	0.560035	4.45153	0.0852122	2.47975	0.228018	3.332	0.560035	4.45153	0.0852122	2.47975	0.228018	2.92874	0.101791	4.3481	0.101791	2.26874	0.101791
171	V171E			4.38377	0.26182	1.97302	0.26182							3.03404	0.26182	4.38377	0.26182	1.97302	0.26182
171	V171G			4.36351	0.315916	2.03808	0.315916							3.04115	0.315916	4.36351	0.315916	2.03808	0.315916
171	V171L	2.89297	0.411048	4.42945	0.0476118	2.05132	0.0862695	2.89297	0.411048	4.42945	0.0476118	2.05132	0.0862695	3.0151	0.197442	4.40672	0.197442	1.9518	0.197442
171	V171M			4.42039	0.169335	1.91982	0.169335							3.49995	0.169335	4.42039	0.169335	1.91982	0.169335
172	E172*
172	E172A			4.38086	0.327241	2.01833	0.327241							3.07136	0.327241	4.38086	0.327241	2.01833	0.327241
172	E172D	2.88	0.399471	4.35228	0.0373066	1.94926	0.0654722	2.88	0.399471	4.35228	0.0373066	1.94926	0.0654722	2.95147	0.097799	4.39134	0.097799	2.02988	0.097799
172	E172G	2.81113	0.477538	4.37779	0.0557729	2.02172	0.0998682	2.81113	0.477538	4.37779	0.0557729	2.02172	0.0998682	3.00996	0.265053	4.38485	0.265053	2.0375	0.265053
172	E172K	2.77111	0.461592	4.35198	0.0443311	1.99853	0.0775463	2.77111	0.461592	4.35198	0.0443311	1.99853	0.0775463	2.92604	0.176132	4.39735	0.176132	1.98875	0.176132
172	E172Q			4.37337	0.194587	2.0317	0.194587							2.97371	0.194587	4.37337	0.194587	2.0317	0.194587
172	E172V	2.84897	0.45416	4.44884	0.0562599	2.07037	0.0976361	2.84897	0.45416	4.44884	0.0562599	2.07037	0.0976361	3.11008	0.352496	4.4112	0.352496	1.95897	0.352496
173	H173D			4.39848	0.328003	2.09505	0.328003							3.50383	0.328003	4.39848	0.328003	2.09505	0.328003
173	H173L	2.84768	0.384557	4.39456	0.0657876	2.33188	0.15637	2.84768	0.384557	4.39456	0.0657876	2.33188	0.15637	2.98335	0.143303	4.33585	0.143303	2.35549	0.143303
173	H173N			4.33342	0.164218	2.29051	0.164218							2.99744	0.164218	4.33342	0.164218	2.29051	0.164218
173	H173P			4.37155	0.251723	2.0738	0.251723							3.02126	0.251723	4.37155	0.251723	2.0738	0.251723
173	H173Q	2.89595	0.27682	4.36243	0.0406754	2.36365	0.0889682	2.89595	0.27682	4.36243	0.0406754	2.36365	0.0889682	2.97807	0.21848	4.34484	0.21848	2.31084	0.21848
173	H173R			4.34899	0.334841	2.28311	0.334841							3.18066	0.334841	4.34899	0.334841	2.28311	0.334841
173	H173Y	2.82376	0.31241	4.39443	0.0390884	2.02538	0.0704411	2.82376	0.31241	4.39443	0.0390884	2.02538	0.0704411	2.99275	0.1623	4.39126	0.1623	2.05254	0.1623
174	L174M	2.88903	0.389302	4.36513	0.0428162	1.93475	0.0786854	2.88903	0.389302	4.36513	0.0428162	1.93475	0.0786854	3.30351	0.374336	4.40378	0.374336	1.98557	0.374336
174	L174P	4.38585	0.30103																	4.38585	0.30103
174	L174Q	2.83625	0.389874	4.40746	0.0498227	1.87931	0.122745	2.83625	0.389874	4.40746	0.0498227	1.87931	0.122745	3.34732	0.406971	4.40552	0.406971	1.86723	0.406971
174	L174R	4.38585	0.30103																	4.38585	0.30103
174	L174V			4.38311	0.284652	2.04894	0.284652							3.02933	0.284652	4.38311	0.284652	2.04894	0.284652
175	V175A	2.90846	0.250294	4.39725	0.0276264	2.02322	0.0588183	2.90846	0.250294	4.39725	0.0276264	2.02322	0.0588183	3.10691	0.244823	4.39791	0.244823	1.98075	0.244823
175	V175D			4.41305	0.167071	1.90957	0.167071							3.06112	0.167071	4.41305	0.167071	1.90957	0.167071
175	V175F	3.18752	0.542777	4.46812	0.0789057	2.10923	0.205618	3.18752	0.542777	4.46812	0.0789057	2.10923	0.205618	3.05986	0.312157	4.3959	0.312157	2.04936	0.312157
175	V175G			4.38511	0.25363	1.99716	0.25363							3.00974	0.25363	4.38511	0.25363	1.99716	0.25363
175	V175I	2.97948	0.493058	4.44387	0.0754233	2.03158	0.172444	2.97948	0.493058	4.44387	0.0754233	2.03158	0.172444	2.98041	0.112301	4.37256	0.112301	2.04133	0.112301
175	V175L	2.85457	0.32343	4.42483	0.0495544	2.05594	0.0926816	2.85457	0.32343	4.42483	0.0495544	2.05594	0.0926816	2.92151	0.167366	4.3888	0.167366	2.00828	0.167366
176	A176E	2.84599	0.394296	4.40416	0.0559616	2.11798	0.0977181	2.84599	0.394296	4.40416	0.0559616	2.11798	0.0977181	2.98918	0.165386	4.38355	0.165386	1.97628	0.165386
176	A176G			4.39418	0.149156	2.03569	0.149156							2.95849	0.149156	4.39418	0.149156	2.03569	0.149156
176	A176P	2.82119	0.459682	4.37026	0.0535963	1.94501	0.0965378	2.82119	0.459682	4.37026	0.0535963	1.94501	0.0965378	3.03328	0.255023	4.40368	0.255023	1.97387	0.255023
176	A176S			4.38437	0.186892	2.0515	0.186892							3.0111	0.186892	4.38437	0.186892	2.0515	0.186892
176	A176T	2.77636	0.267239	4.40148	0.0262132	2.05323	0.0436574	2.77636	0.267239	4.40148	0.0262132	2.05323	0.0436574	2.87609	0.163006	4.39526	0.163006	2.0297	0.163006
176	A176V	2.94535	0.422464	4.4506	0.0606095	2.13253	0.101913	2.94535	0.422464	4.4506	0.0606095	2.13253	0.101913	2.92509	0.0840678	4.39533	0.0840678	2.0185	0.0840678
177	L177*
177	L177F			4.38755	0.174885	2.11552	0.174885							2.90519	0.174885	4.38755	0.174885	2.11552	0.174885
177	L177M	2.93951	0.277016	4.39928	0.0317011	1.97624	0.0566807	2.93951	0.277016	4.39928	0.0317011	1.97624	0.0566807	2.93345	0.148073	4.3802	0.148073	2.03614	0.148073
177	L177S	2.80694	0.378256	4.40938	0.0350741	1.98545	0.0587401	2.80694	0.378256	4.40938	0.0350741	1.98545	0.0587401	2.96046	0.169207	4.38833	0.169207	1.9427	0.169207
177	L177V	2.77386	0.470599	4.42839	0.058914	2.04014	0.133287	2.77386	0.470599	4.42839	0.058914	2.04014	0.133287	2.96767	0.147069	4.39133	0.147069	1.9684	0.147069
177	L177W	2.94071	0.392818	4.42523	0.0679603	2.14099	0.157318	2.94071	0.392818	4.42523	0.0679603	2.14099	0.157318	2.99736	0.294146	4.38294	0.294146	2.0719	0.294146
178	G178A	2.86919	0.388426	4.39982	0.0385009	1.9696	0.0738658	2.86919	0.388426	4.39982	0.0385009	1.9696	0.0738658	3.00857	0.201528	4.40086	0.201528	1.99534	0.201528
178	G178C	2.86829	0.399963	4.40499	0.040938	2.07355	0.0769605	2.86829	0.399963	4.40499	0.040938	2.07355	0.0769605	3.15927	0.354618	4.40196	0.354618	1.9559	0.354618
178	G178D	2.90338	0.333308	4.35178	0.0566223	2.06342	0.0818945	2.90338	0.333308	4.35178	0.0566223	2.06342	0.0818945	2.97179	0.144678	4.39525	0.144678	2.00131	0.144678
178	G178R			4.39259	0.268775	1.96777	0.268775							3.07876	0.268775	4.39259	0.268775	1.96777	0.268775
178	G178S	2.82736	0.393605	4.37898	0.0471446	2.03342	0.0853001	2.82736	0.393605	4.37898	0.0471446	2.03342	0.0853001	3.01068	0.210234	4.38807	0.210234	2.01995	0.210234
178	G178V	2.92261	0.489726	4.47257	0.0756107	2.18219	0.163277	2.92261	0.489726	4.47257	0.0756107	2.18219	0.163277	3.08524	0.382486	4.40157	0.382486	1.90354	0.382486
179	H179D	2.7554	0.436047	4.40477	0.0481694	1.87995	0.0947673	2.7554	0.436047	4.40477	0.0481694	1.87995	0.0947673	3.07544	0.359445	4.40118	0.359445	1.86399	0.359445
179	H179L	2.96929	0.51917	4.44426	0.074807	1.86058	0.166667	2.96929	0.51917	4.44426	0.074807	1.86058	0.166667	2.95857	0.174858	4.39779	0.174858	1.87557	0.174858
179	H179N	2.82604	0.461378	4.46423	0.0658393	2.19699	0.174058	2.82604	0.461378	4.46423	0.0658393	2.19699	0.174058	3.04527	0.284149	4.40339	0.284149	1.94431	0.284149
179	H179P	2.75111	0.433566	4.3987	0.0513986	1.83242	0.0998452	2.75111	0.433566	4.3987	0.0513986	1.83242	0.0998452	3.03411	0.288596	4.39075	0.288596	1.95057	0.288596
179	H179Q	2.86242	0.465546	4.42465	0.0708219	2.13511	0.148783	2.86242	0.465546	4.42465	0.0708219	2.13511	0.148783	3.29479	0.53611	4.40059	0.53611	2.02913	0.53611
179	H179R	3.21277	0.457883	4.41982	0.0503296	2.16592	0.0922154	3.21277	0.457883	4.41982	0.0503296	2.16592	0.0922154	3.04442	0.298815	4.38065	0.298815	2.04908	0.298815
179	H179Y	3.00932	0.493713	4.44088	0.0746833	2.19485	0.148256	3.00932	0.493713	4.44088	0.0746833	2.19485	0.148256	3.14666	0.327347	4.39268	0.327347	2.09489	0.327347
180	Q180*
180	Q180E	2.8557	0.403262	4.39534	0.0549424	2.01492	0.108444	2.8557	0.403262	4.39534	0.0549424	2.01492	0.108444	2.97182	0.246275	4.38688	0.246275	2.02369	0.246275
180	Q180H	2.8762	0.509911	4.40696	0.0606417	2.01701	0.11356	2.8762	0.509911	4.40696	0.0606417	2.01701	0.11356	2.96311	0.244256	4.39452	0.244256	2.03069	0.244256
180	Q180K	2.83918	0.468964	4.34908	0.0614376	1.99339	0.138461	2.83918	0.468964	4.34908	0.0614376	1.99339	0.138461	2.96695	0.169932	4.37647	0.169932	2.08581	0.169932
180	Q180L	2.78972	0.376975	4.41826	0.0409114	2.03623	0.0823061	2.78972	0.376975	4.41826	0.0409114	2.03623	0.0823061	2.85924	0.412452	4.38915	0.412452	2.04047	0.412452
180	Q180P			4.39181	0.161705	2.02236	0.161705							2.97114	0.161705	4.39181	0.161705	2.02236	0.161705
180	Q180R	2.89951	0.481082	4.42369	0.0786044	2.24752	0.193244	2.89951	0.481082	4.42369	0.0786044	2.24752	0.193244	2.7584	0.234607	4.38464	0.234607	2.07158	0.234607
181	Q181*
181	Q181E			4.36322	0.12639	2.05769	0.12639							2.95401	0.12639	4.36322	0.12639	2.05769	0.12639
181	Q181H	2.79511	0.466787	4.37412	0.0615736	2.00234	0.126879	2.79511	0.466787	4.37412	0.0615736	2.00234	0.126879	3.00397	0.202212	4.40182	0.202212	2.04197	0.202212
181	Q181K	2.74285	0.426384	4.38319	0.0440823	2.02351	0.077759	2.74285	0.426384	4.38319	0.0440823	2.02351	0.077759	2.98603	0.202043	4.36695	0.202043	2.04112	0.202043
181	Q181L	2.94585	0.353312	4.40737	0.0460699	2.04384	0.103449	2.94585	0.353312	4.40737	0.0460699	2.04384	0.103449	3.19818	0.264778	4.40845	0.264778	1.93647	0.264778
181	Q181P			4.41393	0.299991	1.85714	0.299991							3.16433	0.299991	4.41393	0.299991	1.85714	0.299991
181	Q181R	2.98496	0.520132	4.39774	0.0672831	2.12808	0.131637	2.98496	0.520132	4.39774	0.0672831	2.12808	0.131637	2.91291	0.0680381	4.38416	0.0680381	2.05598	0.0680381
182	I182F	2.8659	0.47171	4.27545	0.0567598	1.94154	0.170597	2.8659	0.47171	4.27545	0.0567598	1.94154	0.170597	2.89069	0.194652	4.35258	0.194652	2.16589	0.194652
182	I182L	3.01637	0.521366	4.4453	0.0784088	2.1677	0.204914	3.01637	0.521366	4.4453	0.0784088	2.1677	0.204914	2.99831	0.199919	4.39403	0.199919	1.98933	0.199919
182	I182M			4.40637	0.28426	1.96274	0.28426							3.11025	0.28426	4.40637	0.28426	1.96274	0.28426
182	I182N			4.39235	0.302065	1.75936	0.302065							3.19997	0.302065	4.39235	0.302065	1.75936	0.302065
182	I182S	4.38585	0.30103																	4.38585	0.30103
182	I182T			4.39053	0.195133	2.02641	0.195133							2.98003	0.195133	4.39053	0.195133	2.02641	0.195133
182	I182V	2.82225	0.386799	4.37201	0.0588559	2.11718	0.127052	2.82225	0.386799	4.37201	0.0588559	2.11718	0.127052	2.89683	0.143132	4.37894	0.143132	2.14067	0.143132
183	A183E	2.79293	0.458287	4.40671	0.0612807	1.92663	0.121244	2.79293	0.458287	4.40671	0.0612807	1.92663	0.121244	3.06091	0.287185	4.40023	0.287185	1.99239	0.287185
183	A183G			4.39809	0.207185	2.00773	0.207185							2.99128	0.207185	4.39809	0.207185	2.00773	0.207185
183	A183P	4.38585	0.30103																	4.38585	0.30103
183	A183S	2.80461	0.460596	4.35765	0.0545914	1.96731	0.0931952	2.80461	0.460596	4.35765	0.0545914	1.96731	0.0931952	2.95335	0.161709	4.39838	0.161709	1.93475	0.161709
183	A183T	2.84551	0.376963	4.41654	0.0359288	2.11849	0.0658199	2.84551	0.376963	4.41654	0.0359288	2.11849	0.0658199	2.91486	0.103447	4.38983	0.103447	2.03099	0.103447
183	A183V	2.97197	0.343175	4.4289	0.050985	2.17795	0.117224	2.97197	0.343175	4.4289	0.050985	2.17795	0.117224	2.96328	0.187054	4.3929	0.187054	2.07342	0.187054
184	L184M	2.8179	0.32712	4.40029	0.0339645	1.9786	0.0723635	2.8179	0.32712	4.40029	0.0339645	1.9786	0.0723635	2.80918	0.257585	4.39479	0.257585	2.02823	0.257585
184	L184P	3.36956	0.340595	4.4172	0.0379047	1.92203	0.0882471	3.36956	0.340595	4.4172	0.0379047	1.92203	0.0882471	3.57803	0.548269	4.42871	0.548269	1.90429	0.548269
184	L184Q	2.79483	0.258096	4.40832	0.0254682	1.85005	0.0486211	2.79483	0.258096	4.40832	0.0254682	1.85005	0.0486211	3.48292	0.379214	4.42468	0.379214	1.7614	0.379214
184	L184R			4.30876	0.679322	1.73087	0.679322							3.70648	0.679322	4.30876	0.679322	1.73087	0.679322
184	L184V	2.81154	0.465672	4.41722	0.0661168	2.18084	0.13952	2.81154	0.465672	4.41722	0.0661168	2.18084	0.13952	2.93419	0.162556	4.38881	0.162556	2.0378	0.162556
185	L185*
185	L185F	2.88904	0.493287	4.41349	0.0717786	2.3417	0.168216	2.88904	0.493287	4.41349	0.0717786	2.3417	0.168216	3.21452	0.222546	4.38857	0.222546	2.23799	0.222546
185	L185I			4.37619	0.277156	2.15667	0.277156							2.77715	0.277156	4.37619	0.277156	2.15667	0.277156
185	L185S	2.7587	0.460564	4.40698	0.049619	1.89952	0.082932	2.7587	0.460564	4.40698	0.049619	1.89952	0.082932	3.07765	0.370738	4.39299	0.370738	1.92332	0.370738
185	L185V	2.80129	0.456255	4.40624	0.0620259	2.18743	0.130585	2.80129	0.456255	4.40624	0.0620259	2.18743	0.130585	2.97594	0.22461	4.38483	0.22461	2.05774	0.22461
186	A186E	2.95616	0.402153	4.46177	0.0605333	2.03571	0.134199	2.95616	0.402153	4.46177	0.0605333	2.03571	0.134199	3.10592	0.234305	4.40751	0.234305	1.94771	0.234305
186	A186G			4.38629	0.103905	2.06002	0.103905							2.93685	0.103905	4.38629	0.103905	2.06002	0.103905
186	A186P			4.36341	0.374609	2.18582	0.374609							3.35819	0.374609	4.36341	0.374609	2.18582	0.374609
186	A186S	2.78109	0.443242	4.34738	0.0426515	1.9812	0.0722434	2.78109	0.443242	4.34738	0.0426515	1.9812	0.0722434	2.8325	0.233571	4.40036	0.233571	2.02469	0.233571
186	A186T	2.94791	0.505629	4.39154	0.0833605	2.20288	0.18972	2.94791	0.505629	4.39154	0.0833605	2.20288	0.18972	2.98294	0.132268	4.38065	0.132268	2.14632	0.132268
186	A186V	2.88403	0.320137	4.40612	0.0417215	2.18097	0.0692889	2.88403	0.320137	4.40612	0.0417215	2.18097	0.0692889	2.84366	0.187802	4.38259	0.187802	2.10828	0.187802
187	G187A
187	G187C	4.38585	0.30103																	4.38585	0.30103
187	G187D
187	G187R	4.38585	0.30103																	4.38585	0.30103
187	G187S			4.38474	0.380281	2.0386	0.380281							3.09502	0.380281	4.38474	0.380281	2.0386	0.380281
187	G187V
188	P188A
188	P188L
188	P188Q			4.38671	0.256427	2.03287	0.256427							3.0207	0.256427	4.38671	0.256427	2.03287	0.256427
188	P188R
188	P188S
188	P188T			4.38507	0.345523	2.09177	0.345523							3.06272	0.345523	4.38507	0.345523	2.09177	0.345523
189	L189*
189	L189F	2.87094	0.385956	4.41549	0.0497581	2.01507	0.0918329	2.87094	0.385956	4.41549	0.0497581	2.01507	0.0918329	2.95754	0.142751	4.38769	0.142751	2.00677	0.142751
189	L189I	2.87006	0.275409	4.39183	0.027485	2.00622	0.0498939	2.87006	0.275409	4.39183	0.027485	2.00622	0.0498939	2.94381	0.158053	4.40105	0.158053	2.02828	0.158053
189	L189S	2.81274	0.448086	4.34932	0.0417707	1.90527	0.0715666	2.81274	0.448086	4.34932	0.0417707	1.90527	0.0715666	2.92937	0.0761407	4.38878	0.0761407	1.98631	0.0761407
189	L189V	2.80084	0.482863	4.39249	0.0544897	1.998	0.0951342	2.80084	0.482863	4.39249	0.0544897	1.998	0.0951342	3.00963	0.244831	4.37854	0.244831	2.03538	0.244831
190	S190C	2.98961	0.307662	4.37686	0.031187	2.07124	0.0601961	2.98961	0.307662	4.37686	0.031187	2.07124	0.0601961	2.92622	0.13448	4.39011	0.13448	2.04512	0.13448
190	S190G	2.78011	0.315082	4.38625	0.0367193	2.23258	0.0678952	2.78011	0.315082	4.38625	0.0367193	2.23258	0.0678952	2.93782	0.133846	4.36626	0.133846	2.1882	0.133846
190	S190I	2.85174	0.480358	4.36756	0.0672649	2.1972	0.154244	2.85174	0.480358	4.36756	0.0672649	2.1972	0.154244	3.01787	0.247737	4.38639	0.247737	2.13917	0.247737
190	S190N	2.80839	0.486824	4.39043	0.0494087	2.16325	0.0857782	2.80839	0.486824	4.39043	0.0494087	2.16325	0.0857782	2.90669	0.297768	4.37864	0.297768	2.17524	0.297768
190	S190R	2.8601	0.394472	4.41334	0.0540635	2.20306	0.10857	2.8601	0.394472	4.41334	0.0540635	2.20306	0.10857	2.92977	0.123172	4.36348	0.123172	2.1795	0.123172
190	S190T			4.39469	0.1415	2.03591	0.1415							2.90923	0.1415	4.39469	0.1415	2.03591	0.1415
191	S191A			4.38522	0.133926	2.34024	0.133926							3.02245	0.133926	4.38522	0.133926	2.34024	0.133926
191	S191C			4.31165	0.158636	2.53541	0.158636							2.98298	0.158636	4.31165	0.158636	2.53541	0.158636
191	S191F	2.9062	0.389197	4.43272	0.0742042	3.04207	0.111371	2.9062	0.389197	4.43272	0.0742042	3.04207	0.111371	3.04601	0.172824	4.27996	0.172824	2.81465	0.172824
191	S191P			4.31029	0.171251	2.708	0.171251							3.07952	0.171251	4.31029	0.171251	2.708	0.171251
191	S191T	2.88938	0.475858	4.47654	0.0798627	2.58588	0.184939	2.88938	0.475858	4.47654	0.0798627	2.58588	0.184939	2.89866	0.225754	4.40335	0.225754	2.58604	0.225754
191	S191Y			4.33072	0.162415	2.93045	0.162415							2.98446	0.162415	4.33072	0.162415	2.93045	0.162415
192	V192A	2.92877	0.480886	4.18396	0.166597	2.97632	0.166597	2.92877	0.480886	4.16058	0.177608	2.63138	0.463091	3.07753	0.166597	4.18396	0.166597	2.97632	0.166597
192	V192D	2.86623	0.279398	4.41629	0.050657	2.85394	0.0848384	2.86623	0.279398	4.41629	0.050657	2.85394	0.0848384	3.42729	0.494642	4.33267	0.494642	2.85103	0.494642
192	V192F			3.49634	0.230116	2.03133	0.230116							3.08706	0.230116	3.49634	0.230116	2.03133	0.230116
192	V192G			4.33737	0.199413	2.35225	0.199413							3.02127	0.199413	4.33737	0.199413	2.35225	0.199413
192	V192I	2.9096	0.288408	4.40581	0.0310908	2.08051	0.0535691	2.9096	0.288408	4.40581	0.0310908	2.08051	0.0535691	2.79489	0.302826	4.38385	0.302826	2.08715	0.302826
192	V192L			4.34221	0.268404	2.57448	0.268404							2.98278	0.268404	4.34221	0.268404	2.57448	0.268404
193	S193*
193	S193A			4.33906	0.200888	2.29647	0.200888							3.00849	0.200888	4.33906	0.200888	2.29647	0.200888
193	S193L			3.50522	0.281457	3.24651	0.281457							3.45713	0.281457	3.50522	0.281457	3.24651	0.281457
193	S193P	2.90209	0.45445	3.72692	0.266917	3.25797	0.266917	2.90209	0.45445	3.8956	0.52711	2.03697	0.92244	3.16281	0.266917	3.72692	0.266917	3.25797	0.266917
193	S193T	2.83577	0.39173	4.37157	0.0472636	2.08626	0.0981911	2.83577	0.39173	4.37157	0.0472636	2.08626	0.0981911	2.94363	0.152806	4.38229	0.152806	2.07465	0.152806
193	S193W	2.87328	0.499713	3.50462	0.432849	1.98702	0.432849	2.87328	0.499713	3.1219	0.634369	2.09214	1.26015	3.28483	0.432849	3.50462	0.432849	1.98702	0.432849
194	A194E			3.34054	0.285258	2.02447	0.285258							3.16047	0.285258	3.34054	0.285258	2.02447	0.285258
194	A194G			4.38134	0.112895	2.41752	0.112895							3.01504	0.112895	4.38134	0.112895	2.41752	0.112895
194	A194P			4.25268	0.441944	3.21003	0.441944							3.32016	0.441944	4.25268	0.441944	3.21003	0.441944
194	A194S			4.36272	0.335498	2.19212	0.335498							2.89779	0.335498	4.36272	0.335498	2.19212	0.335498
194	A194T	3.03735	0.524261	4.36616	0.086816	2.95026	0.17719	3.03735	0.524261	4.36616	0.086816	2.95026	0.17719	2.96874	0.177875	4.31762	0.177875	2.8429	0.177875
194	A194V	2.95811	0.291728	4.09746	0.190035	3.28377	0.190035	2.95811	0.291728	3.91535	0.154518	2.63078	0.43398	3.09442	0.190035	4.09746	0.190035	3.28377	0.190035
195	R195C	2.99808	0.22361	4.4199	0.0317616	2.43235	0.0951647	2.99808	0.22361	4.4199	0.0317616	2.43235	0.0951647	2.75197	0.221661	4.36674	0.221661	2.31002	0.221661
195	R195G			4.3608	0.258917	2.18821	0.258917							2.97429	0.258917	4.3608	0.258917	2.18821	0.258917
195	R195H	3.01628	0.412215	4.4081	0.0701452	2.57265	0.171051	3.01628	0.412215	4.4081	0.0701452	2.57265	0.171051	2.84763	0.275043	4.3777	0.275043	2.4744	0.275043
195	R195L	2.89987	0.407642	4.40295	0.0642515	2.38824	0.133374	2.89987	0.407642	4.40295	0.0642515	2.38824	0.133374	3.00316	0.266016	4.33115	0.266016	2.33897	0.266016
195	R195P			4.28014	0.259854	2.7071	0.259854							3.02442	0.259854	4.28014	0.259854	2.7071	0.259854
195	R195S			4.33695	0.188243	2.46718	0.188243							3.05774	0.188243	4.33695	0.188243	2.46718	0.188243
196	L196M			4.38792	0.104385	2.01316	0.104385							2.95061	0.104385	4.38792	0.104385	2.01316	0.104385
196	L196P	2.85925	0.387337	4.47002	0.0612419	2.56216	0.103642	2.85925	0.387337	4.47002	0.0612419	2.56216	0.103642	3.6173	0.353906	4.43291	0.353906	2.36514	0.353906
196	L196Q	2.96467	0.406584	4.42667	0.0518375	2.10256	0.123769	2.96467	0.406584	4.42667	0.0518375	2.10256	0.123769	2.95339	0.113933	4.39416	0.113933	2.05542	0.113933
196	L196R			4.27561	0.19804	2.76311	0.19804							2.96053	0.19804	4.27561	0.19804	2.76311	0.19804
196	L196V			4.32178	0.263791	2.47523	0.263791							3.07321	0.263791	4.32178	0.263791	2.47523	0.263791
197	R197C	3.11893	0.458136	3.28286	0.294741	2.0671	0.294741	3.11893	0.458136	2.99937	0.452861	1.588	1.05155	2.99162	0.294741	3.28286	0.294741	2.0671	0.294741
197	R197G	3.1069	0.572188	3.29993	0.188745	1.99597	0.188745	3.1069	0.572188	3.04168	0.536236	1.72028	1.2353	3.10495	0.188745	3.29993	0.188745	1.99597	0.188745
197	R197H	2.94853	0.333995	3.31656	0.19285	1.86907	0.19285	2.94853	0.333995	3.56867	0.390455	2.02813	0.700109	3.3003	0.19285	3.31656	0.19285	1.86907	0.19285
197	R197L			3.29829	0.191512	2.03692	0.191512							3.00577	0.191512	3.29829	0.191512	2.03692	0.191512
197	R197P	2.91675	0.473464	3.58578	0.393868	2.03697	0.393868	2.91675	0.473464	3.61034	0.669194	2.35832	1.16204	3.44656	0.393868	3.58578	0.393868	2.03697	0.393868
197	R197S			3.41166	0.280901	2.01643	0.280901							3.18916	0.280901	3.41166	0.280901	2.01643	0.280901
198	L198M	2.89272	0.278678	4.3765	0.0436561	2.19475	0.0877496	2.89272	0.278678	4.3765	0.0436561	2.19475	0.0877496	2.8212	0.147374	4.38335	0.147374	2.19005	0.147374
198	L198P			4.33111	0.459832	2.52475	0.459832							3.60089	0.459832	4.33111	0.459832	2.52475	0.459832
198	L198Q	2.81051	0.30729	4.36404	0.0321144	2.04348	0.0415238	2.81051	0.30729	4.36404	0.0321144	2.04348	0.0415238	2.93775	0.101804	4.38382	0.101804	2.09154	0.101804
198	L198R	2.95526	0.4927	4.42056	0.0722316	2.15898	0.150747	2.95526	0.4927	4.42056	0.0722316	2.15898	0.150747	2.99425	0.238159	4.37829	0.238159	2.06661	0.238159
198	L198V			4.34777	0.210476	2.20918	0.210476							2.97622	0.210476	4.34777	0.210476	2.20918	0.210476
199	A199D			4.39229	0.165269	2.10188	0.165269							2.98432	0.165269	4.39229	0.165269	2.10188	0.165269
199	A199G			4.38605	0.147132	2.03127	0.147132							2.94029	0.147132	4.38605	0.147132	2.03127	0.147132
199	A199P			4.38146	0.295144	2.19236	0.295144							3.03665	0.295144	4.38146	0.295144	2.19236	0.295144
199	A199S			4.38298	0.141438	2.01393	0.141438							2.97483	0.141438	4.38298	0.141438	2.01393	0.141438
199	A199T	2.94949	0.267737	4.39198	0.0302771	2.01215	0.0617712	2.94949	0.267737	4.39198	0.0302771	2.01215	0.0617712	2.89852	0.158456	4.39738	0.158456	2.01179	0.158456
199	A199V			4.3883	0.0762941	2.04008	0.0762941							2.88821	0.0762941	4.3883	0.0762941	2.04008	0.0762941
200	G200A			4.36605	0.292211	2.60913	0.292211							3.32507	0.292211	4.36605	0.292211	2.60913	0.292211
200	G200C	3.11225	0.373613	4.44978	0.0598881	2.80657	0.112682	3.11225	0.373613	4.44978	0.0598881	2.80657	0.112682	3.16694	0.202348	4.36435	0.202348	2.69009	0.202348
200	G200D	2.76386	0.448332	4.39586	0.0545544	2.37255	0.110981	2.76386	0.448332	4.39586	0.0545544	2.37255	0.110981	3.0654	0.141696	4.39013	0.141696	2.43114	0.141696
200	G200R			4.33006	0.207033	2.90887	0.207033							3.06798	0.207033	4.33006	0.207033	2.90887	0.207033
200	G200S			4.39935	0.243525	2.56336	0.243525							3.29999	0.243525	4.39935	0.243525	2.56336	0.243525
200	G200V	2.9255	0.413102	4.44746	0.0749293	2.86398	0.140251	2.9255	0.413102	4.44746	0.0749293	2.86398	0.140251	3.00753	0.170419	4.28923	0.170419	2.63101	0.170419
201	W201*
201	W201C	2.91779	0.502358	4.43755	0.069	1.96747	0.187492	2.91779	0.502358	4.43755	0.069	1.96747	0.187492	3.63082	0.397476	4.43603	0.397476	1.76263	0.397476
201	W201G	4.38585	0.30103																	4.38585	0.30103
201	W201L			4.42065	0.474644	1.81164	0.474644							3.40564	0.474644	4.42065	0.474644	1.81164	0.474644
201	W201R			4.37872	0.382676	1.95339	0.382676							3.0462	0.382676	4.37872	0.382676	1.95339	0.382676
201	W201S			4.40214	0.316354	1.79428	0.316354							3.13219	0.316354	4.40214	0.316354	1.79428	0.316354
202	H202D			4.39018	0.232119	2.06639	0.232119							3.01257	0.232119	4.39018	0.232119	2.06639	0.232119
202	H202L			4.38392	0.111811	2.10246	0.111811							2.94729	0.111811	4.38392	0.111811	2.10246	0.111811
202	H202N			4.38051	0.32208	2.10335	0.32208							3.03035	0.32208	4.38051	0.32208	2.10335	0.32208
202	H202P			4.40094	0.272476	2.00326	0.272476							3.05767	0.272476	4.40094	0.272476	2.00326	0.272476
202	H202Q			4.3959	0.17832	2.11675	0.17832							2.92845	0.17832	4.3959	0.17832	2.11675	0.17832
202	H202R			4.37769	0.118445	2.14596	0.118445							2.94469	0.118445	4.37769	0.118445	2.14596	0.118445
202	H202Y	2.7939	0.455674	4.34044	0.046823	1.9841	0.0891084	2.7939	0.455674	4.34044	0.046823	1.9841	0.0891084	2.97012	0.142749	4.38081	0.142749	2.03097	0.142749
203	K203*
203	K203E	2.82776	0.486963	4.36274	0.0534407	2.01434	0.107644	2.82776	0.486963	4.36274	0.0534407	2.01434	0.107644	2.9308	0.0680086	4.38661	0.0680086	2.05715	0.0680086
203	K203I	2.86669	0.387742	4.44591	0.0512223	2.08999	0.102771	2.86669	0.387742	4.44591	0.0512223	2.08999	0.102771	3.00336	0.0969741	4.39372	0.0969741	1.94723	0.0969741
203	K203N	2.76437	0.466651	4.39019	0.0546248	2.11839	0.106807	2.76437	0.466651	4.39019	0.0546248	2.11839	0.106807	2.9447	0.0857539	4.39463	0.0857539	2.0544	0.0857539
203	K203Q			4.38314	0.0952418	2.05561	0.0952418							2.94498	0.0952418	4.38314	0.0952418	2.05561	0.0952418
203	K203R	2.86581	0.280755	4.36296	0.0246416	1.99135	0.0426304	2.86581	0.280755	4.36296	0.0246416	1.99135	0.0426304	2.91135	0.144482	4.39269	0.144482	2.03159	0.144482
203	K203T			4.39131	0.320366	2.02608	0.320366							3.02212	0.320366	4.39131	0.320366	2.02608	0.320366
204	Y204*	4.19275	0.0327359	4.37386	0.0630387	2.06625	0.489142	4.19275	0.0327359	4.37386	0.0630387	2.06625	0.489142
204	Y204C	2.84531	0.498667	4.40832	0.0561386	2.12275	0.122509	2.84531	0.498667	4.40832	0.0561386	2.12275	0.122509	2.88436	0.214969	4.37755	0.214969	2.08138	0.214969
204	Y204D			4.40682	0.213055	1.95338	0.213055							3.0056	0.213055	4.40682	0.213055	1.95338	0.213055
204	Y204F	2.70612	0.428107	4.39881	0.04693	2.105	0.0800764	2.70612	0.428107	4.39881	0.04693	2.105	0.0800764	2.91642	0.115542	4.38595	0.115542	2.08811	0.115542
204	Y204H	3.02684	0.520409	4.44945	0.0783491	2.23516	0.205093	3.02684	0.520409	4.44945	0.0783491	2.23516	0.205093	2.61062	0.255962	4.36055	0.255962	2.14081	0.255962
204	Y204N			4.39511	0.111227	1.95386	0.111227							2.93151	0.111227	4.39511	0.111227	1.95386	0.111227
204	Y204S			4.38191	0.402034	2.04438	0.402034							3.16824	0.402034	4.38191	0.402034	2.04438	0.402034
205	L205F	2.89552	0.478255	4.432	0.0675705	1.86768	0.139879	2.89552	0.478255	4.432	0.0675705	1.86768	0.139879	2.94735	0.0875126	4.41062	0.0875126	1.87411	0.0875126
205	L205H			4.39612	0.134134	1.96749	0.134134							2.94413	0.134134	4.39612	0.134134	1.96749	0.134134
205	L205I	2.85196	0.31177	4.38602	0.0274435	2.07937	0.0491208	2.85196	0.31177	4.38602	0.0274435	2.07937	0.0491208	3.21061	0.264968	4.40693	0.264968	2.04791	0.264968
205	L205P			4.37108	0.373163	2.00276	0.373163							3.09092	0.373163	4.37108	0.373163	2.00276	0.373163
205	L205R	4.38585	0.30103																	4.38585	0.30103
205	L205V			4.40847	0.290308	1.98372	0.290308							3.03389	0.290308	4.40847	0.290308	1.98372	0.290308
206	T206A			4.38478	0.210591	2.05653	0.210591							2.90585	0.210591	4.38478	0.210591	2.05653	0.210591
206	T206I			4.38185	0.192476	2.09683	0.192476							3.03067	0.192476	4.38185	0.192476	2.09683	0.192476
206	T206N	2.84638	0.385557	4.35475	0.0490294	2.00598	0.109264	2.84638	0.385557	4.35475	0.0490294	2.00598	0.109264	2.91088	0.0880659	4.38913	0.0880659	2.05867	0.0880659
206	T206P	2.78862	0.445489	4.39689	0.037751	1.66567	0.057242	2.78862	0.445489	4.39689	0.037751	1.66567	0.057242	3.00576	0.308919	4.43568	0.308919	1.68263	0.308919
206	T206S	2.93645	0.289659	4.38443	0.027333	2.02558	0.0485076	2.93645	0.289659	4.38443	0.027333	2.02558	0.0485076	2.94112	0.144166	4.38796	0.144166	2.05615	0.144166
207	R207C	2.80379	0.483167	4.38149	0.0491091	2.03079	0.101982	2.80379	0.483167	4.38149	0.0491091	2.03079	0.101982	2.92493	0.0604882	4.38292	0.0604882	2.03043	0.0604882
207	R207G			4.39098	0.22788	2.08519	0.22788							3.01798	0.22788	4.39098	0.22788	2.08519	0.22788
207	R207H	2.90909	0.326723	4.38744	0.0450586	2.03227	0.0995258	2.90909	0.326723	4.38744	0.0450586	2.03227	0.0995258	2.91256	0.158662	4.39846	0.158662	2.03962	0.158662
207	R207L			4.39464	0.24961	2.01173	0.24961							3.02931	0.24961	4.39464	0.24961	2.01173	0.24961
207	R207P			4.41037	0.22912	1.90672	0.22912							2.95468	0.22912	4.41037	0.22912	1.90672	0.22912
207	R207S	2.86195	0.396651	4.41664	0.0538098	2.0783	0.098462	2.86195	0.396651	4.41664	0.0538098	2.0783	0.098462	2.92453	0.140834	4.38943	0.140834	2.03365	0.140834
208	N208D	2.9433	0.413095	4.40657	0.0614444	1.99267	0.136063	2.9433	0.413095	4.40657	0.0614444	1.99267	0.136063	2.96514	0.126665	4.40336	0.126665	1.91963	0.126665
208	N208H	2.95984	0.522735	4.44854	0.0887383	2.1767	0.223859	2.95984	0.522735	4.44854	0.0887383	2.1767	0.223859	2.91234	0.226495	4.38603	0.226495	2.07559	0.226495
208	N208I			4.42553	0.119338	1.83919	0.119338							3.00312	0.119338	4.42553	0.119338	1.83919	0.119338
208	N208K	2.8945	0.336697	4.42685	0.0453637	2.07329	0.077133	2.8945	0.336697	4.42685	0.0453637	2.07329	0.077133	2.91941	0.140763	4.40314	0.140763	1.97415	0.140763
208	N208S	2.8776	0.386639	4.39735	0.0395678	1.9746	0.076815	2.8776	0.386639	4.39735	0.0395678	1.9746	0.076815	2.94372	0.111395	4.39095	0.111395	2.00923	0.111395
208	N208T	3.38905	0.581556	4.47419	0.087992	2.30443	0.257631	3.38905	0.581556	4.47419	0.087992	2.30443	0.257631	3.01227	0.193803	4.40396	0.193803	1.91789	0.193803
208	N208Y	2.7792	0.368566	4.42107	0.055247	1.98136	0.0969922	2.7792	0.368566	4.42107	0.055247	1.98136	0.0969922	2.91108	0.0653922	4.39377	0.0653922	2.02668	0.0653922
209	Q209*
209	Q209E			4.3969	0.222032	2.01618	0.222032							2.94219	0.222032	4.3969	0.222032	2.01618	0.222032
209	Q209H	2.81074	0.478488	4.37525	0.0653211	2.00864	0.152103	2.81074	0.478488	4.37525	0.0653211	2.00864	0.152103	2.867	0.207557	4.394	0.207557	2.05172	0.207557
209	Q209K			4.39671	0.188511	2.03379	0.188511							2.90537	0.188511	4.39671	0.188511	2.03379	0.188511
209	Q209L	2.94186	0.508784	4.39622	0.0630793	1.98891	0.15098	2.94186	0.508784	4.39622	0.0630793	1.98891	0.15098	2.75143	0.187703	4.38334	0.187703	2.03926	0.187703
209	Q209P			4.40372	0.31948	1.86185	0.31948							3.0543	0.31948	4.40372	0.31948	1.86185	0.31948
209	Q209R			4.39493	0.316316	2.01282	0.316316							2.99585	0.316316	4.39493	0.316316	2.01282	0.316316
210	I210F	2.78566	0.459093	4.36802	0.0515792	2.01713	0.103058	2.78566	0.459093	4.36802	0.0515792	2.01713	0.103058	2.96579	0.124084	4.38377	0.124084	2.03043	0.124084
210	I210L			4.38067	0.108196	2.02861	0.108196							2.93551	0.108196	4.38067	0.108196	2.02861	0.108196
210	I210M			4.38197	0.175084	2.00054	0.175084							2.98843	0.175084	4.38197	0.175084	2.00054	0.175084
210	I210N	2.82882	0.315271	4.39657	0.0330371	2.00048	0.056486	2.82882	0.315271	4.39657	0.0330371	2.00048	0.056486	3.01995	0.338765	4.41042	0.338765	1.94928	0.338765
210	I210S			4.39243	0.196976	1.92635	0.196976							3.0226	0.196976	4.39243	0.196976	1.92635	0.196976
210	I210T			4.39608	0.0931693	1.95631	0.0931693							2.95629	0.0931693	4.39608	0.0931693	1.95631	0.0931693
210	I210V			4.38169	0.19235	2.03305	0.19235							2.99967	0.19235	4.38169	0.19235	2.03305	0.19235
211	Q211*
211	Q211E			4.3825	0.152994	2.08958	0.152994							2.96809	0.152994	4.3825	0.152994	2.08958	0.152994
211	Q211H	2.84125	0.273424	4.39223	0.0394643	2.08779	0.0685009	2.84125	0.273424	4.39223	0.0394643	2.08779	0.0685009	2.93014	0.168217	4.38628	0.168217	2.04442	0.168217
211	Q211K			4.38645	0.18212	2.05672	0.18212							2.91508	0.18212	4.38645	0.18212	2.05672	0.18212
211	Q211L	2.84583	0.384283	4.3964	0.0461989	1.96337	0.0864496	2.84583	0.384283	4.3964	0.0461989	1.96337	0.0864496	2.87123	0.165939	4.38863	0.165939	2.02232	0.165939
211	Q211P	2.81468	0.462919	4.36139	0.0537637	1.94046	0.113198	2.81468	0.462919	4.36139	0.0537637	1.94046	0.113198	3.04721	0.190979	4.38771	0.190979	2.00018	0.190979
211	Q211R			4.38857	0.29869	2.02277	0.29869							3.04982	0.29869	4.38857	0.29869	2.02277	0.29869
212	P212A	2.81841	0.325434	4.39108	0.0329098	1.99724	0.0731612	2.81841	0.325434	4.39108	0.0329098	1.99724	0.0731612	2.94428	0.0846349	4.3866	0.0846349	2.0906	0.0846349
212	P212L	2.81355	0.372235	4.40138	0.0417228	2.01616	0.068954	2.81355	0.372235	4.40138	0.0417228	2.01616	0.068954	2.93699	0.143616	4.39796	0.143616	2.05375	0.143616
212	P212Q	2.9081	0.477262	4.42516	0.06586	2.02212	0.127764	2.9081	0.477262	4.42516	0.06586	2.02212	0.127764	3.01027	0.198774	4.39377	0.198774	2.01103	0.198774
212	P212R			4.40085	0.360175	2.06162	0.360175							3.03015	0.360175	4.40085	0.360175	2.06162	0.360175
212	P212S	2.8305	0.375171	4.39797	0.054916	2.08471	0.110637	2.8305	0.375171	4.39797	0.054916	2.08471	0.110637	2.99729	0.179079	4.38959	0.179079	2.09037	0.179079
212	P212T			4.39248	0.279002	2.00114	0.279002							3.01608	0.279002	4.39248	0.279002	2.00114	0.279002
213	I213K			4.39384	0.261543	2.01427	0.261543							3.07765	0.261543	4.39384	0.261543	2.01427	0.261543
213	I213L	2.88826	0.320188	4.40055	0.0408885	2.05423	0.0924541	2.88826	0.320188	4.40055	0.0408885	2.05423	0.0924541	3.02489	0.157181	4.38825	0.157181	2.05699	0.157181
213	I213M	2.74171	0.343182	4.37108	0.0293731	2.04217	0.0434724	2.74171	0.343182	4.37108	0.0293731	2.04217	0.0434724	2.90659	0.118119	4.3937	0.118119	2.03989	0.118119
213	I213R			4.36879	0.406848	2.02177	0.406848							3.08635	0.406848	4.36879	0.406848	2.02177	0.406848
213	I213T			4.39833	0.179489	2.02966	0.179489							2.95771	0.179489	4.39833	0.179489	2.02966	0.179489
213	I213V			4.38898	0.191899	2.03519	0.191899							2.9941	0.191899	4.38898	0.191899	2.03519	0.191899
214	A214E			4.38418	0.139139	2.04951	0.139139							2.95866	0.139139	4.38418	0.139139	2.04951	0.139139
214	A214G			4.37805	0.191985	2.08124	0.191985							2.92418	0.191985	4.37805	0.191985	2.08124	0.191985
214	A214P			4.38118	0.28893	2.0049	0.28893							3.05011	0.28893	4.38118	0.28893	2.0049	0.28893
214	A214S	2.83512	0.371891	4.36282	0.0473191	2.04638	0.0911724	2.83512	0.371891	4.36282	0.0473191	2.04638	0.0911724	2.95979	0.125664	4.39312	0.125664	2.02864	0.125664
214	A214T	2.83681	0.464595	4.36949	0.0453974	1.97661	0.0857101	2.83681	0.464595	4.36949	0.0453974	1.97661	0.0857101	2.97072	0.121625	4.3853	0.121625	2.03162	0.121625
214	A214V	2.8495	0.242885	4.36927	0.020999	1.9683	0.0352129	2.8495	0.242885	4.36927	0.020999	1.9683	0.0352129	2.82786	0.182335	4.39448	0.182335	2.05322	0.182335
215	E215*
215	E215A			4.37871	0.148144	2.04349	0.148144							2.95687	0.148144	4.37871	0.148144	2.04349	0.148144
215	E215D	2.81082	0.315761	4.38976	0.033518	2.04644	0.0475415	2.81082	0.315761	4.38976	0.033518	2.04644	0.0475415	2.93148	0.122313	4.38438	0.122313	2.04293	0.122313
215	E215G	2.82729	0.456812	4.39408	0.0519534	2.122	0.0968013	2.82729	0.456812	4.39408	0.0519534	2.122	0.0968013	2.93449	0.128803	4.39087	0.128803	2.01839	0.128803
215	E215K	2.93371	0.327958	4.38787	0.045644	2.14182	0.115431	2.93371	0.327958	4.38787	0.045644	2.14182	0.115431	3.0042	0.258409	4.38455	0.258409	2.09069	0.258409
215	E215Q			4.3973	0.233255	2.06932	0.233255							2.94847	0.233255	4.3973	0.233255	2.06932	0.233255
215	E215V	2.8624	0.380387	4.3655	0.0483194	2.09375	0.100381	2.8624	0.380387	4.3655	0.0483194	2.09375	0.100381	2.96616	0.161144	4.38305	0.161144	2.10971	0.161144
216	R216G	2.92749	0.485776	4.38941	0.0633197	2.15151	0.141837	2.92749	0.485776	4.38941	0.0633197	2.15151	0.141837	2.94955	0.0958616	4.38495	0.0958616	2.08518	0.0958616
216	R216L			4.38668	0.191056	2.13529	0.191056							2.71679	0.191056	4.38668	0.191056	2.13529	0.191056
216	R216P			4.39012	0.307784	2.04844	0.307784							3.08073	0.307784	4.39012	0.307784	2.04844	0.307784
216	R216Q	2.89992	0.471144	4.40318	0.0560297	2.02261	0.120347	2.89992	0.471144	4.40318	0.0560297	2.02261	0.120347	3.01397	0.20813	4.39749	0.20813	1.97896	0.20813
216	R216W	2.93349	0.250955	4.40382	0.03302	2.07485	0.0705354	2.93349	0.250955	4.40382	0.03302	2.07485	0.0705354	2.94685	0.123905	4.39879	0.123905	2.03112	0.123905
217	E217*
217	E217A			4.39295	0.272396	2.03198	0.272396							3.00304	0.272396	4.39295	0.272396	2.03198	0.272396
217	E217D	2.7761	0.374645	4.37225	0.0333928	2.08705	0.0613141	2.7761	0.374645	4.37225	0.0333928	2.08705	0.0613141	3.06122	0.249152	4.38009	0.249152	2.15047	0.249152
217	E217G	2.84429	0.382109	4.37851	0.0523856	2.03411	0.102895	2.84429	0.382109	4.37851	0.0523856	2.03411	0.102895	2.9295	0.122746	4.39809	0.122746	2.05958	0.122746
217	E217K			4.39666	0.2121	1.99719	0.2121							2.97621	0.2121	4.39666	0.2121	1.99719	0.2121
217	E217Q			4.3755	0.328768	2.05667	0.328768							2.98853	0.328768	4.3755	0.328768	2.05667	0.328768
217	E217V			4.39086	0.135449	2.05174	0.135449							2.94297	0.135449	4.39086	0.135449	2.05174	0.135449
218	G218A			4.39459	0.341653	1.93338	0.341653							3.11099	0.341653	4.39459	0.341653	1.93338	0.341653
218	G218C	2.84216	0.324816	4.36712	0.0467445	2.41484	0.0978279	2.84216	0.324816	4.36712	0.0467445	2.41484	0.0978279	3.03829	0.102879	4.37513	0.102879	2.35316	0.102879
218	G218D			4.37637	0.596529	2.43214	0.596529							3.82959	0.596529	4.37637	0.596529	2.43214	0.596529
218	G218R	4.38585	0.30103																	4.38585	0.30103
218	G218S			4.3764	0.122776	2.36827	0.122776							3.02447	0.122776	4.3764	0.122776	2.36827	0.122776
218	G218V	2.99169	0.505214	4.32493	0.0999341	2.83442	0.277643	2.99169	0.505214	4.32493	0.0999341	2.83442	0.277643	3.00934	0.252081	4.32654	0.252081	2.37612	0.252081
219	D219A			4.38181	0.32553	2.02517	0.32553							3.0651	0.32553	4.38181	0.32553	2.02517	0.32553
219	D219E	2.86534	0.320034	4.38912	0.0328283	1.99023	0.0510042	2.86534	0.320034	4.38912	0.0328283	1.99023	0.0510042	3.0208	0.105296	4.4026	0.105296	1.94263	0.105296
219	D219G	2.79789	0.454255	4.37639	0.0518498	2.19784	0.106516	2.79789	0.454255	4.37639	0.0518498	2.19784	0.106516	3.01614	0.20172	4.38512	0.20172	2.13293	0.20172
219	D219H			4.37318	0.162856	2.13931	0.162856							2.94556	0.162856	4.37318	0.162856	2.13931	0.162856
219	D219N			4.38019	0.186986	2.18521	0.186986							2.9911	0.186986	4.38019	0.186986	2.18521	0.186986
219	D219V			4.39028	0.230507	2.13114	0.230507							3.07181	0.230507	4.39028	0.230507	2.13114	0.230507
219	D219Y	2.84908	0.374067	4.3938	0.0402189	2.24491	0.0798564	2.84908	0.374067	4.3938	0.0402189	2.24491	0.0798564	3.02579	0.270922	4.34327	0.270922	2.20568	0.270922
220	W220*
220	W220C	2.89767	0.476467	3.23765	0.112225	1.95475	0.112225	2.89767	0.476467	3.0917	0.562024	1.84472	1.21269	3.12992	0.112225	3.23765	0.112225	1.95475	0.112225
220	W220G	2.88786	0.389828	3.55731	0.156775	2.05736	0.156775	2.88786	0.389828	3.93399	0.481307	2.39534	0.872274	3.06024	0.156775	3.55731	0.156775	2.05736	0.156775
220	W220L	3.00917	0.507705	3.38606	0.230183	1.81555	0.230183	3.00917	0.507705	3.14817	0.585272	1.73408	1.18746	3.22579	0.230183	3.38606	0.230183	1.81555	0.230183
220	W220R	2.91934	0.396173	3.53262	0.30525	1.79226	0.30525	2.91934	0.396173	3.61233	0.485924	1.91696	0.795723	3.49061	0.30525	3.53262	0.30525	1.79226	0.30525
220	W220S			3.58631	0.279301	2.07994	0.279301							3.11924	0.279301	3.58631	0.279301	2.07994	0.279301
221	S221C	2.88947	0.402965	4.40461	0.04291	1.54098	0.100388	2.88947	0.402965	4.40461	0.04291	1.54098	0.100388	2.94992	0.0843091	4.45257	0.0843091	1.57562	0.0843091
221	S221G	3.12663	0.570455	4.40909	0.0704628	2.06388	0.146396	3.12663	0.570455	4.40909	0.0704628	2.06388	0.146396	2.94947	0.159519	4.39147	0.159519	1.98154	0.159519
221	S221I	2.8983	0.49572	4.45918	0.0713354	1.75349	0.181535	2.8983	0.49572	4.45918	0.0713354	1.75349	0.181535	2.96166	0.0890968	4.46191	0.0890968	1.47873	0.0890968
221	S221N	2.88283	0.332323	4.40838	0.0388411	1.71924	0.0604433	2.88283	0.332323	4.40838	0.0388411	1.71924	0.0604433	2.76607	0.245064	4.40409	0.245064	1.68136	0.245064
221	S221R	2.83781	0.307863	4.42923	0.0270588	1.48804	0.0461606	2.83781	0.307863	4.42923	0.0270588	1.48804	0.0461606	3.14279	0.152034	4.38388	0.152034	1.27741	0.152034
221	S221T	2.86568	0.493327	4.37962	0.0602962	1.51153	0.135152	2.86568	0.493327	4.37962	0.0602962	1.51153	0.135152	3.01678	0.102738	4.39319	0.102738	1.41129	0.102738
222	A222D			4.44554	0.559615	1.58042	0.559615							3.19327	0.559615	4.44554	0.559615	1.58042	0.559615
222	A222G			4.36903	0.492835	2.13868	0.492835							3.13847	0.492835	4.36903	0.492835	2.13868	0.492835
222	A222P			4.33347	0.153318	2.11589	0.153318							2.9792	0.153318	4.33347	0.153318	2.11589	0.153318
222	A222S			4.37324	0.233859	1.96858	0.233859							3.02252	0.233859	4.37324	0.233859	1.96858	0.233859
222	A222T			4.42983	0.315429	0.754981	0.315429							3.32683	0.315429	4.42983	0.315429	0.754981	0.315429
222	A222V	2.8398	0.235037	4.41707	0.0308681	1.87912	0.0616237	2.8398	0.235037	4.41707	0.0308681	1.87912	0.0616237	3.12348	0.112396	4.42612	0.112396	1.84865	0.112396
223	M223I	2.82343	0.323098	4.41314	0.0398509	2.08514	0.103342	2.82343	0.323098	4.41314	0.0398509	2.08514	0.103342	2.8496	0.139132	4.39617	0.139132	2.03372	0.139132
223	M223K	2.89941	0.383723	4.41716	0.0461188	2.02559	0.0915687	2.89941	0.383723	4.41716	0.0461188	2.02559	0.0915687	2.94217	0.130591	4.3891	0.130591	2.03431	0.130591
223	M223L			4.37804	0.246797	2.03809	0.246797							2.84208	0.246797	4.37804	0.246797	2.03809	0.246797
223	M223R	2.76576	0.436021	4.3635	0.047118	2.02862	0.0747308	2.76576	0.436021	4.3635	0.047118	2.02862	0.0747308	3.03933	0.317157	4.38547	0.317157	1.96835	0.317157
223	M223T			4.38027	0.140412	2.18239	0.140412							2.98363	0.140412	4.38027	0.140412	2.18239	0.140412
223	M223V	2.82594	0.318243	4.35193	0.0471539	2.0314	0.080923	2.82594	0.318243	4.35193	0.0471539	2.0314	0.080923	2.939	0.0699834	4.38545	0.0699834	2.06906	0.0699834
224	S224A			4.40914	0.241566	2.01628	0.241566							2.98756	0.241566	4.40914	0.241566	2.01628	0.241566
224	S224C			4.39503	0.247448	2.00504	0.247448							3.01466	0.247448	4.39503	0.247448	2.00504	0.247448
224	S224F			4.40391	0.215021	1.93658	0.215021							2.9946	0.215021	4.40391	0.215021	1.93658	0.215021
224	S224P			4.41177	0.492802	1.81905	0.492802							3.38898	0.492802	4.41177	0.492802	1.81905	0.492802
224	S224T			4.3996	0.171367	2.00477	0.171367							3.1253	0.171367	4.3996	0.171367	2.00477	0.171367
224	S224Y			4.38113	0.22169	2.03038	0.22169							3.0187	0.22169	4.38113	0.22169	2.03038	0.22169
225	G225A	2.82998	0.390726	4.4264	0.0533893	2.43342	0.0931234	2.82998	0.390726	4.4264	0.0533893	2.43342	0.0931234	3.08639	0.334588	4.37024	0.334588	2.30573	0.334588
225	G225C	2.91492	0.492192	4.34004	0.0569729	2.28553	0.122766	2.91492	0.492192	4.34004	0.0569729	2.28553	0.122766	3.11304	0.392105	4.39258	0.392105	2.1594	0.392105
225	G225D
225	G225R	4.38585	0.30103																	4.38585	0.30103
225	G225S	2.94591	0.402087	4.38042	0.069936	2.60019	0.195636	2.94591	0.402087	4.38042	0.069936	2.60019	0.195636	3.12118	0.307335	4.36282	0.307335	2.45566	0.307335
225	G225V			4.38938	0.563997	1.98979	0.563997							3.28501	0.563997	4.38938	0.563997	1.98979	0.563997
226	F226C			4.41987	0.360448	1.81597	0.360448							3.42424	0.360448	4.41987	0.360448	1.81597	0.360448
226	F226I			4.43881	0.240092	1.63163	0.240092							3.04004	0.240092	4.43881	0.240092	1.63163	0.240092
226	F226L	3.10317	0.445545	4.42877	0.0525505	1.9044	0.0849311	3.10317	0.445545	4.42877	0.0525505	1.9044	0.0849311	2.94309	0.110721	4.42831	0.110721	1.78754	0.110721
226	F226S	2.84137	0.38151	4.41469	0.0324988	1.6162	0.0575619	2.84137	0.38151	4.41469	0.0324988	1.6162	0.0575619	3.36398	0.151418	4.46053	0.151418	1.53895	0.151418
226	F226V	3.66779	0.593585	4.45223	0.0880115	2.07158	0.264639	3.66779	0.593585	4.45223	0.0880115	2.07158	0.264639	3.37326	0.379108	4.43042	0.379108	1.79605	0.379108
226	F226Y	2.85076	0.317094	4.36431	0.0267872	1.91535	0.0419926	2.85076	0.317094	4.36431	0.0267872	1.91535	0.0419926	2.91769	0.120704	4.39629	0.120704	1.98153	0.120704
227	Q227*
227	Q227E			4.38394	0.408607	2.03238	0.408607							3.08804	0.408607	4.38394	0.408607	2.03238	0.408607
227	Q227H	2.82456	0.234495	4.37484	0.0247107	2.08112	0.0504296	2.82456	0.234495	4.37484	0.0247107	2.08112	0.0504296	2.91895	0.132799	4.38195	0.132799	2.08157	0.132799
227	Q227K			4.36992	0.223077	2.1068	0.223077							2.67602	0.223077	4.36992	0.223077	2.1068	0.223077
227	Q227L	3.25	0.393637	4.41541	0.0530372	2.17688	0.119462	3.25	0.393637	4.41541	0.0530372	2.17688	0.119462	2.91123	0.176641	4.39391	0.176641	2.03478	0.176641
227	Q227P			4.39233	0.344804	1.92048	0.344804							3.09604	0.344804	4.39233	0.344804	1.92048	0.344804
227	Q227R			4.38458	0.212756	2.08974	0.212756							2.88588	0.212756	4.38458	0.212756	2.08974	0.212756
228	Q228*
228	Q228E			4.39708	0.151963	2.00609	0.151963							2.95199	0.151963	4.39708	0.151963	2.00609	0.151963
228	Q228H	2.85571	0.466973	4.41886	0.0492745	1.99064	0.0931669	2.85571	0.466973	4.41886	0.0492745	1.99064	0.0931669	2.88888	0.230388	4.3984	0.230388	2.00901	0.230388
228	Q228K			4.39267	0.183451	2.04444	0.183451							2.95567	0.183451	4.39267	0.183451	2.04444	0.183451
228	Q228L	2.89123	0.323677	4.44163	0.0327761	2.08418	0.096868	2.89123	0.323677	4.44163	0.0327761	2.08418	0.096868	2.99259	0.155452	4.38324	0.155452	2.10295	0.155452
228	Q228P			4.39678	0.323884	2.0523	0.323884							3.38638	0.323884	4.39678	0.323884	2.0523	0.323884
228	Q228R	2.90131	0.482204	4.36858	0.0699153	2.09398	0.161623	2.90131	0.482204	4.36858	0.0699153	2.09398	0.161623	3.08077	0.162954	4.39314	0.162954	2.04054	0.162954
229	T229A	2.85513	0.32353	4.40001	0.0482557	2.13102	0.0984893	2.85513	0.32353	4.40001	0.0482557	2.13102	0.0984893	2.95311	0.128532	4.39654	0.128532	1.98678	0.128532
229	T229I			4.40697	0.118787	1.9123	0.118787							3.07076	0.118787	4.40697	0.118787	1.9123	0.118787
229	T229N			4.43003	0.581036	1.813	0.581036							3.60494	0.581036	4.43003	0.581036	1.813	0.581036
229	T229P	4.38585	0.30103																	4.38585	0.30103
229	T229S	2.85757	0.276675	4.3849	0.0335862	1.98843	0.0703166	2.85757	0.276675	4.3849	0.0335862	1.98843	0.0703166	3.03259	0.153927	4.40612	0.153927	1.9574	0.153927
230	M230I	2.90835	0.351153	4.38945	0.0474482	2.00361	0.115775	2.90835	0.351153	4.38945	0.0474482	2.00361	0.115775	2.87846	0.190548	4.39596	0.190548	2.01398	0.190548
230	M230K	2.95065	0.389074	4.45997	0.0541917	2.16588	0.122341	2.95065	0.389074	4.45997	0.0541917	2.16588	0.122341	2.88533	0.245899	4.38962	0.245899	2.06001	0.245899
230	M230L	2.83873	0.409328	4.42027	0.050811	2.10072	0.0977889	2.83873	0.409328	4.42027	0.050811	2.10072	0.0977889	2.91988	0.108286	4.39483	0.108286	2.05494	0.108286
230	M230R			4.38665	0.252187	1.99415	0.252187							3.01049	0.252187	4.38665	0.252187	1.99415	0.252187
230	M230T			4.40637	0.124213	1.98271	0.124213							2.95684	0.124213	4.40637	0.124213	1.98271	0.124213
230	M230V	2.92041	0.391556	4.40369	0.050395	1.89562	0.0912393	2.92041	0.391556	4.40369	0.050395	1.89562	0.0912393	2.90234	0.133365	4.38448	0.133365	2.07256	0.133365
231	Q231*
231	Q231E	2.9539	0.50389	4.36889	0.0741377	2.08898	0.175659	2.9539	0.50389	4.36889	0.0741377	2.08898	0.175659	2.97497	0.176386	4.38642	0.176386	2.02415	0.176386
231	Q231H	2.81845	0.462882	4.37016	0.0600038	1.98406	0.124458	2.81845	0.462882	4.37016	0.0600038	1.98406	0.124458	2.91416	0.06923	4.38998	0.06923	2.06138	0.06923
231	Q231K			4.3774	0.424243	2.0859	0.424243							3.10716	0.424243	4.3774	0.424243	2.0859	0.424243
231	Q231L	3.07853	0.541708	4.37661	0.0834006	2.13389	0.235135	3.07853	0.541708	4.37661	0.0834006	2.13389	0.235135	2.84875	0.19874	4.37153	0.19874	2.09295	0.19874
231	Q231P			4.41348	0.258784	1.75816	0.258784							3.28566	0.258784	4.41348	0.258784	1.75816	0.258784
231	Q231R	2.85936	0.396691	4.34512	0.0445077	1.95134	0.0928102	2.85936	0.396691	4.34512	0.0445077	1.95134	0.0928102	2.92749	0.106509	4.39043	0.106509	2.04656	0.106509
232	M232I	2.87046	0.319954	4.38533	0.0320627	2.00728	0.0546307	2.87046	0.319954	4.38533	0.0320627	2.00728	0.0546307	2.93164	0.0617973	4.39637	0.0617973	1.98947	0.0617973
232	M232K			4.40856	0.512487	1.86986	0.512487							3.34038	0.512487	4.40856	0.512487	1.86986	0.512487
232	M232L	2.9471	0.406636	4.40932	0.0522754	2.07874	0.101836	2.9471	0.406636	4.40932	0.0522754	2.07874	0.101836	2.89616	0.177388	4.39859	0.177388	2.04223	0.177388
232	M232R	4.38585	0.30103																	4.38585	0.30103
232	M232T	3.02146	0.514955	4.44055	0.0775661	2.05943	0.184372	3.02146	0.514955	4.44055	0.0775661	2.05943	0.184372	3.06405	0.177965	4.40991	0.177965	1.92914	0.177965
232	M232V	2.79281	0.45025	4.38407	0.0414015	1.98352	0.0642422	2.79281	0.45025	4.38407	0.0414015	1.98352	0.0642422	3.01579	0.153687	4.40441	0.153687	1.92888	0.153687
233	L233M			4.39267	0.180219	2.00714	0.180219							2.98811	0.180219	4.39267	0.180219	2.00714	0.180219
233	L233P	4.38585	0.30103																	4.38585	0.30103
233	L233Q	2.84877	0.280733	4.41081	0.0371379	1.86872	0.0639312	2.84877	0.280733	4.41081	0.0371379	1.86872	0.0639312	2.95578	0.180621	4.40469	0.180621	1.91012	0.180621
233	L233R			4.41524	0.251197	1.83421	0.251197							3.19034	0.251197	4.41524	0.251197	1.83421	0.251197
233	L233V			4.39794	0.276963	1.92367	0.276963							3.07498	0.276963	4.39794	0.276963	1.92367	0.276963
234	N234D	2.84243	0.390904	4.37148	0.0387726	2.08895	0.0681766	2.84243	0.390904	4.37148	0.0387726	2.08895	0.0681766	2.90791	0.133151	4.38866	0.133151	2.08282	0.133151
234	N234H			4.36905	0.221683	2.04213	0.221683							2.99955	0.221683	4.36905	0.221683	2.04213	0.221683
234	N234I	2.75763	0.35412	4.38275	0.0305059	2.0249	0.053589	2.75763	0.35412	4.38275	0.0305059	2.0249	0.053589	2.89278	0.147911	4.39908	0.147911	2.02244	0.147911
234	N234K	3.39439	0.58224	4.42949	0.0836064	2.29399	0.221668	3.39439	0.58224	4.42949	0.0836064	2.29399	0.221668	2.87664	0.172614	4.39613	0.172614	2.03826	0.172614
234	N234S			4.40468	0.153264	1.93539	0.153264							2.98184	0.153264	4.40468	0.153264	1.93539	0.153264
234	N234T			4.39017	0.19274	1.94248	0.19274							2.96866	0.19274	4.39017	0.19274	1.94248	0.19274
234	N234Y	2.82343	0.316545	4.39694	0.0361684	2.01882	0.0651932	2.82343	0.316545	4.39694	0.0361684	2.01882	0.0651932	2.97765	0.203144	4.39541	0.203144	2.05199	0.203144
235	E235*
235	E235A	2.67748	0.401065	4.39709	0.0355917	2.06555	0.0563758	2.67748	0.401065	4.39709	0.0355917	2.06555	0.0563758	3.06547	0.257247	4.39347	0.257247	1.98918	0.257247
235	E235D	2.84889	0.391428	4.3977	0.0495425	2.06282	0.104487	2.84889	0.391428	4.3977	0.0495425	2.06282	0.104487	2.95842	0.155306	4.39368	0.155306	2.05797	0.155306
235	E235G	2.93321	0.285844	4.41356	0.0386181	2.00045	0.0779827	2.93321	0.285844	4.41356	0.0386181	2.00045	0.0779827	2.93439	0.170992	4.39854	0.170992	2.04561	0.170992
235	E235K	3.00612	0.519803	4.40458	0.0743235	2.02672	0.151158	3.00612	0.519803	4.40458	0.0743235	2.02672	0.151158	3.03184	0.178928	4.40317	0.178928	2.00823	0.178928
235	E235Q			4.37458	0.310361	2.04464	0.310361							3.03921	0.310361	4.37458	0.310361	2.04464	0.310361
235	E235V			4.38811	0.202999	2.07804	0.202999							2.7788	0.202999	4.38811	0.202999	2.07804	0.202999
236	G236A	2.86023	0.323643	4.3959	0.0334545	1.99596	0.0658247	2.86023	0.323643	4.3959	0.0334545	1.99596	0.0658247	3.016	0.178403	4.3966	0.178403	1.97152	0.178403
236	G236C	2.86909	0.505854	4.39372	0.0471832	2.0495	0.100273	2.86909	0.505854	4.39372	0.0471832	2.0495	0.100273	2.94585	0.108404	4.38818	0.108404	2.00607	0.108404
236	G236D	2.85301	0.195351	4.40752	0.0261827	2.08721	0.0480935	2.85301	0.195351	4.40752	0.0261827	2.08721	0.0480935	2.96197	0.151196	4.39167	0.151196	2.021	0.151196
236	G236R			4.39381	0.273714	2.01923	0.273714							3.01528	0.273714	4.39381	0.273714	2.01923	0.273714
236	G236S	2.79633	0.446376	4.34436	0.0411638	1.94071	0.0734251	2.79633	0.446376	4.34436	0.0411638	1.94071	0.0734251	2.92159	0.15815	4.40104	0.15815	1.96038	0.15815
236	G236V			4.41041	0.153392	1.87424	0.153392							3.01834	0.153392	4.41041	0.153392	1.87424	0.153392
237	I237F			4.38285	0.101796	1.97789	0.101796							2.94272	0.101796	4.38285	0.101796	1.97789	0.101796
237	I237L			4.39212	0.361979	1.96962	0.361979							3.08083	0.361979	4.39212	0.361979	1.96962	0.361979
237	I237M			4.38154	0.152514	2.04349	0.152514							2.93279	0.152514	4.38154	0.152514	2.04349	0.152514
237	I237N			4.39857	0.111475	2.03943	0.111475							2.94502	0.111475	4.39857	0.111475	2.03943	0.111475
237	I237S			4.37079	0.278622	1.98604	0.278622							3.04404	0.278622	4.37079	0.278622	1.98604	0.278622
237	I237T	2.84623	0.467875	4.42763	0.0597688	2.07133	0.110075	2.84623	0.467875	4.42763	0.0597688	2.07133	0.110075	2.93695	0.162351	4.38805	0.162351	2.05327	0.162351
237	I237V			4.37675	0.133282	2.02886	0.133282							2.95303	0.133282	4.37675	0.133282	2.02886	0.133282
238	V238A	2.99404	0.40802	4.39841	0.0454596	2.09279	0.0783019	2.99404	0.40802	4.39841	0.0454596	2.09279	0.0783019	2.80652	0.288846	4.39371	0.288846	2.06697	0.288846
238	V238D	3.01247	0.530296	4.44404	0.0978654	2.11589	0.247087	3.01247	0.530296	4.44404	0.0978654	2.11589	0.247087	3.06971	0.260788	4.39383	0.260788	1.94231	0.260788
238	V238F			4.3848	0.177848	2.03961	0.177848							2.93331	0.177848	4.3848	0.177848	2.03961	0.177848
238	V238G			4.38778	0.265573	1.90065	0.265573							3.03496	0.265573	4.38778	0.265573	1.90065	0.265573
238	V238I	2.81696	0.302114	4.37068	0.030905	2.00548	0.0542485	2.81696	0.302114	4.37068	0.030905	2.00548	0.0542485	3.19991	0.315681	4.38809	0.315681	2.04689	0.315681
238	V238L	2.86293	0.478834	4.46108	0.0683148	2.09257	0.115765	2.86293	0.478834	4.46108	0.0683148	2.09257	0.115765	2.77218	0.333808	4.39793	0.333808	2.07618	0.333808
239	P239A	2.96053	0.494902	4.38169	0.0577796	2.04823	0.124258	2.96053	0.494902	4.38169	0.0577796	2.04823	0.124258	2.96114	0.12254	4.3971	0.12254	1.99141	0.12254
239	P239H	2.87693	0.460928	4.38308	0.0463202	2.0106	0.0750697	2.87693	0.460928	4.38308	0.0463202	2.0106	0.0750697	3.2876	0.394865	4.40134	0.394865	1.94141	0.394865
239	P239L	2.79593	0.385636	4.37435	0.0359779	1.9472	0.0706319	2.79593	0.385636	4.37435	0.0359779	1.9472	0.0706319	2.94796	0.135123	4.40883	0.135123	1.92633	0.135123
239	P239R			4.4408	0.345971	1.68381	0.345971							3.04943	0.345971	4.4408	0.345971	1.68381	0.345971
239	P239S	2.82465	0.481972	4.43399	0.0716313	2.15281	0.11078	2.82465	0.481972	4.43399	0.0716313	2.15281	0.11078	3.05954	0.313991	4.40656	0.313991	1.91985	0.313991
239	P239T	3.00844	0.519153	4.44287	0.0700364	2.12816	0.160638	3.00844	0.519153	4.44287	0.0700364	2.12816	0.160638	2.97029	0.154411	4.41449	0.154411	1.86716	0.154411
240	T240A	2.84243	0.461586	4.48678	0.0837222	2.07199	0.137018	2.84243	0.461586	4.48678	0.0837222	2.07199	0.137018	3.04449	0.26158	4.38611	0.26158	2.03424	0.26158
240	T240I	2.86579	0.194407	4.43393	0.0238533	1.94349	0.0491244	2.86579	0.194407	4.43393	0.0238533	1.94349	0.0491244	3.43772	0.471196	4.42957	0.471196	1.82171	0.471196
240	T240N	2.94145	0.408576	4.4006	0.0440699	2.05826	0.0898407	2.94145	0.408576	4.4006	0.0440699	2.05826	0.0898407	3.064	0.245919	4.39965	0.245919	2.03604	0.245919
240	T240P			4.40563	0.355022	1.88424	0.355022							3.11357	0.355022	4.40563	0.355022	1.88424	0.355022
240	T240S	2.79633	0.254265	4.36434	0.0256235	2.0462	0.0452047	2.79633	0.254265	4.36434	0.0256235	2.0462	0.0452047	2.91876	0.171317	4.38648	0.171317	2.03843	0.171317
241	A241E	4.38585	0.30103																	4.38585	0.30103
241	A241G	2.86014	0.393648	4.36836	0.0309219	1.98355	0.0544209	2.86014	0.393648	4.36836	0.0309219	1.98355	0.0544209	2.96698	0.188988	4.38859	0.188988	2.0391	0.188988
241	A241P	4.38585	0.30103																	4.38585	0.30103
241	A241S	2.92942	0.495884	4.37635	0.0680005	1.94272	0.149331	2.92942	0.495884	4.37635	0.0680005	1.94272	0.149331	2.95986	0.175054	4.40248	0.175054	1.93203	0.175054
241	A241T	3.00099	0.531019	4.44408	0.0684318	2.0932	0.148138	3.00099	0.531019	4.44408	0.0684318	2.0932	0.148138	3.0751	0.299248	4.37084	0.299248	2.03302	0.299248
241	A241V	2.91175	0.336733	4.44209	0.0427164	2.01814	0.0762387	2.91175	0.336733	4.44209	0.0427164	2.01814	0.0762387	3.54496	0.253836	4.42533	0.253836	1.88672	0.253836
242	M242I	2.87903	0.367861	4.38758	0.0372879	1.9135	0.0678379	2.87903	0.367861	4.38758	0.0372879	1.9135	0.0678379	2.83948	0.133454	4.3979	0.133454	1.98803	0.133454
242	M242K	2.87732	0.329971	4.42037	0.0526677	1.60732	0.0684195	2.87732	0.329971	4.42037	0.0526677	1.60732	0.0684195	3.23761	0.248828	4.44917	0.248828	1.6074	0.248828
242	M242L	2.79542	0.462827	4.38824	0.0549284	1.95986	0.0884932	2.79542	0.462827	4.38824	0.0549284	1.95986	0.0884932	2.89446	0.157081	4.40349	0.157081	1.97152	0.157081
242	M242R	4.38585	0.30103																	4.38585	0.30103
242	M242T	2.9295	0.488812	4.3961	0.0627028	1.92599	0.131931	2.9295	0.488812	4.3961	0.0627028	1.92599	0.131931	3.04324	0.165869	4.42073	0.165869	1.85015	0.165869
242	M242V			4.39543	0.301213	1.98616	0.301213							3.06696	0.301213	4.39543	0.301213	1.98616	0.301213
243	L243M			4.38377	0.348998	2.06565	0.348998							2.98113	0.348998	4.38377	0.348998	2.06565	0.348998
243	L243P			4.39075	0.303818	1.94074	0.303818							3.0082	0.303818	4.39075	0.303818	1.94074	0.303818
243	L243Q	2.94789	0.411043	4.4562	0.0552795	1.7338	0.124286	2.94789	0.411043	4.4562	0.0552795	1.7338	0.124286	3.10419	0.297519	4.41883	0.297519	1.64723	0.297519
243	L243R	4.38585	0.30103																	4.38585	0.30103
243	L243V	2.7618	0.470551	4.36591	0.0565213	2.16184	0.102628	2.7618	0.470551	4.36591	0.0565213	2.16184	0.102628	2.95617	0.153079	4.38521	0.153079	2.01511	0.153079
244	V244A	3.20695	0.545779	4.43482	0.0948438	2.67991	0.294169	3.20695	0.545779	4.43482	0.0948438	2.67991	0.294169	2.76334	0.19954	4.36465	0.19954	2.40967	0.19954
244	V244D
244	V244F			4.39827	0.168959	2.01599	0.168959							2.95894	0.168959	4.39827	0.168959	2.01599	0.168959
244	V244G			4.35869	0.29373	2.11855	0.29373							3.04627	0.29373	4.35869	0.29373	2.11855	0.29373
244	V244I	2.93122	0.47617	4.42964	0.0485895	1.83737	0.092386	2.93122	0.47617	4.42964	0.0485895	1.83737	0.092386	2.94457	0.0968573	4.40708	0.0968573	1.88251	0.0968573
244	V244L	2.73611	0.426826	4.42387	0.0403156	1.83825	0.0576874	2.73611	0.426826	4.42387	0.0403156	1.83825	0.0576874	2.92566	0.174806	4.41454	0.174806	1.83446	0.174806
245	A245D	2.85406	0.463769	3.43168	0.199145	2.01097	0.199145	2.85406	0.463769	3.21606	0.57204	1.70789	1.19005	3.1462	0.199145	3.43168	0.199145	2.01097	0.199145
245	A245G			4.35276	0.136258	2.06556	0.136258							2.90904	0.136258	4.35276	0.136258	2.06556	0.136258
245	A245P	2.81923	0.483631	4.38784	0.0856634	2.53729	0.195871	2.81923	0.483631	4.38784	0.0856634	2.53729	0.195871	3.04333	0.3288	4.32578	0.3288	2.29418	0.3288
245	A245S			4.362	0.228828	2.1397	0.228828							3.01125	0.228828	4.362	0.228828	2.1397	0.228828
245	A245T	2.83668	0.47296	4.38806	0.093801	2.91238	0.170747	2.83668	0.47296	4.38806	0.093801	2.91238	0.170747	3.25722	0.272384	4.33769	0.272384	2.8813	0.272384
245	A245V	3.02852	0.507301	4.46607	0.0877065	2.73546	0.180482	3.02852	0.507301	4.46607	0.0877065	2.73546	0.180482	3.39029	0.289644	4.4034	0.289644	2.46148	0.289644
246	N246D			4.14741	0.328567	3.09044	0.328567							3.37059	0.328567	4.14741	0.328567	3.09044	0.328567
246	N246H			3.50483	0.378772	1.97315	0.378772							3.20118	0.378772	3.50483	0.378772	1.97315	0.378772
246	N246I			3.50366	0.280284	2.04058	0.280284							3.14571	0.280284	3.50366	0.280284	2.04058	0.280284
246	N246K	2.85994	0.378984	3.22866	0.292973	1.97969	0.292973	2.85994	0.378984	3.4821	0.356918	1.5324	0.693163	3.25387	0.292973	3.22866	0.292973	1.97969	0.292973
246	N246S	2.9443	0.412295	4.40924	0.0812643	2.91956	0.192362	2.9443	0.412295	4.40924	0.0812643	2.91956	0.192362	2.99489	0.282831	4.32521	0.282831	2.86655	0.282831
246	N246T	2.92736	0.476178	3.35629	0.253942	2.14396	0.253942	2.92736	0.476178	3.97724	0.538754	2.63317	0.992125	3.09501	0.253942	3.35629	0.253942	2.14396	0.253942
246	N246Y	2.98392	0.412335	3.43329	0.412095	2.13579	0.412095	2.98392	0.412335	3.42762	0.51496	1.76335	0.864128	3.32897	0.412095	3.43329	0.412095	2.13579	0.412095
247	D247A	2.81669	0.455446	3.66219	0.214583	2.07867	0.214583	2.81669	0.455446	3.34708	0.616202	2.13748	1.16463	3.08867	0.214583	3.66219	0.214583	2.07867	0.214583
247	D247E	2.99283	0.438254	3.57207	0.419638	2.14721	0.419638	2.99283	0.438254	3.4556	0.507121	2.04529	0.976942	3.73108	0.419638	3.57207	0.419638	2.14721	0.419638
247	D247G			3.77689	0.219125	2.07872	0.219125							3.05638	0.219125	3.77689	0.219125	2.07872	0.219125
247	D247H			3.51992	0.433798	2.03866	0.433798							3.28943	0.433798	3.51992	0.433798	2.03866	0.433798
247	D247N	2.9363	0.40184	3.36665	0.404262	1.88126	0.404262	2.9363	0.40184	3.23327	0.495184	1.87513	0.963115	3.51285	0.404262	3.36665	0.404262	1.88126	0.404262
247	D247V	3.12976	0.364724	3.66567	0.341464	2.01455	0.341464	3.12976	0.364724	3.2301	0.409045	1.85555	0.875605	3.63314	0.341464	3.66567	0.341464	2.01455	0.341464
247	D247Y	2.90244	0.474388	3.80884	0.423709	1.71417	0.423709	2.90244	0.474388	3.35286	0.630227	1.85017	1.16978	3.57622	0.423709	3.80884	0.423709	1.71417	0.423709
248	Q248*
248	Q248E	2.89641	0.488086	4.33907	0.0698346	2.11097	0.157558	2.89641	0.488086	4.33907	0.0698346	2.11097	0.157558	3.46494	0.548486	4.4033	0.548486	1.89666	0.548486
248	Q248H			3.41341	0.0611128	2.66209	0.0611128							3.02917	0.0611128	3.41341	0.0611128	2.66209	0.0611128
248	Q248K			3.24079	0.24421	2.07911	0.24421							3.12392	0.24421	3.24079	0.24421	2.07911	0.24421
248	Q248L	3.00946	0.557576	3.82511	0.140416	2.89976	0.140416	3.00946	0.557576	3.83105	0.614371	2.22167	1.0344	3.01588	0.140416	3.82511	0.140416	2.89976	0.140416
248	Q248P			3.44534	0.240342	2.72291	0.240342							3.0283	0.240342	3.44534	0.240342	2.72291	0.240342
248	Q248R	2.90865	0.495685	3.38891	0.268837	2.89995	0.268837	2.90865	0.495685	3.1644	0.616131	2.06281	1.19852	2.8489	0.268837	3.38891	0.268837	2.89995	0.268837
249	M249I			4.27137	0.187135	2.62564	0.187135							2.93614	0.187135	4.27137	0.187135	2.62564	0.187135
249	M249K	3.13822	0.535794	4.36442	0.0752558	2.57	0.181922	3.13822	0.535794	4.36442	0.0752558	2.57	0.181922	3.55353	0.361109	4.37723	0.361109	2.59591	0.361109
249	M249L			4.37094	0.244098	2.3396	0.244098							2.91834	0.244098	4.37094	0.244098	2.3396	0.244098
249	M249R			4.35552	0.269602	1.93639	0.269602							3.00826	0.269602	4.35552	0.269602	1.93639	0.269602
249	M249T	3.00056	0.501236	4.39677	0.0803631	2.77089	0.197748	3.00056	0.501236	4.39677	0.0803631	2.77089	0.197748	3.08751	0.274307	4.37197	0.274307	2.45504	0.274307
249	M249V	2.88741	0.494948	4.23795	0.233686	2.80346	0.233686	2.88741	0.494948	4.26087	0.26131	3.02816	0.512022	3.04401	0.233686	4.23795	0.233686	2.80346	0.233686
250	A250E	4.38585	0.30103																	4.38585	0.30103
250	A250G	2.88391	0.49084	4.40194	0.0837574	2.21225	0.193857	2.88391	0.49084	4.40194	0.0837574	2.21225	0.193857	3.29366	0.358231	4.38726	0.358231	2.03024	0.358231
250	A250P			4.32548	0.258665	2.36252	0.258665							2.99446	0.258665	4.32548	0.258665	2.36252	0.258665
250	A250S	2.90813	0.509235	4.41399	0.0487549	1.76322	0.0847007	2.90813	0.509235	4.41399	0.0487549	1.76322	0.0847007	2.96363	0.183091	4.42306	0.183091	1.8217	0.183091
250	A250T			4.41447	0.319024	1.91527	0.319024							3.16549	0.319024	4.41447	0.319024	1.91527	0.319024
250	A250V	2.90776	0.332952	4.44226	0.0374422	1.4188	0.070201	2.90776	0.332952	4.44226	0.0374422	1.4188	0.070201	3.45308	0.318204	4.45886	0.318204	1.3308	0.318204
251	L251M			4.41508	0.112966	1.83663	0.112966							2.9828	0.112966	4.41508	0.112966	1.83663	0.112966
251	L251P	4.38585	0.30103																	4.38585	0.30103
251	L251Q	2.86748	0.396215	4.42676	0.0385587	1.57875	0.055237	2.86748	0.396215	4.42676	0.0385587	1.57875	0.055237	3.36487	0.172039	4.4579	0.172039	1.54641	0.172039
251	L251R			4.47158	0.5832	1.68074	0.5832							3.81016	0.5832	4.47158	0.5832	1.68074	0.5832
251	L251V			4.36623	0.134957	2.10805	0.134957							2.95832	0.134957	4.36623	0.134957	2.10805	0.134957
252	G252A	4.38585	0.30103																	4.38585	0.30103
252	G252C			4.3843	0.221007	1.99862	0.221007							3.0081	0.221007	4.3843	0.221007	1.99862	0.221007
252	G252D
252	G252R	4.38585	0.30103																	4.38585	0.30103
252	G252S
252	G252V
253	A253E	4.38585	0.30103																	4.38585	0.30103
253	A253G			4.38855	0.196929	1.92616	0.196929							2.98906	0.196929	4.38855	0.196929	1.92616	0.196929
253	A253P	4.38585	0.30103																	4.38585	0.30103
253	A253S	2.85368	0.481504	4.36225	0.0451663	2.00655	0.0906192	2.85368	0.481504	4.36225	0.0451663	2.00655	0.0906192	2.96943	0.166755	4.38801	0.166755	2.03308	0.166755
253	A253T	2.91432	0.220805	4.40955	0.0254345	1.89804	0.0466745	2.91432	0.220805	4.40955	0.0254345	1.89804	0.0466745	3.03784	0.234586	4.41628	0.234586	1.88639	0.234586
253	A253V			4.46332	0.089046	1.54121	0.089046							2.9464	0.089046	4.46332	0.089046	1.54121	0.089046
254	M254I	2.86236	0.388006	4.436	0.0433343	1.93648	0.0682605	2.86236	0.388006	4.436	0.0433343	1.93648	0.0682605	3.12145	0.137134	4.41327	0.137134	1.90149	0.137134
254	M254K	2.88257	0.390406	4.38045	0.0311737	1.8029	0.0478352	2.88257	0.390406	4.38045	0.0311737	1.8029	0.0478352	3.30895	0.333621	4.42736	0.333621	1.79736	0.333621
254	M254L	3.00831	0.323541	4.41488	0.0369302	1.94506	0.075015	3.00831	0.323541	4.41488	0.0369302	1.94506	0.075015	3.03463	0.163272	4.41438	0.163272	1.90307	0.163272
254	M254R			4.43063	0.571581	1.83362	0.571581							3.46715	0.571581	4.43063	0.571581	1.83362	0.571581
254	M254T	2.86052	0.327118	4.39181	0.0461049	1.9476	0.107931	2.86052	0.327118	4.39181	0.0461049	1.9476	0.107931	3.05672	0.295555	4.40484	0.295555	1.96913	0.295555
254	M254V	2.83915	0.387437	4.40775	0.0428793	1.93533	0.0772136	2.83915	0.387437	4.40775	0.0428793	1.93533	0.0772136	2.97157	0.104322	4.41485	0.104322	1.8872	0.104322
255	R255C	2.9655	0.257754	4.37276	0.0256714	1.04752	0.0516375	2.9655	0.257754	4.37276	0.0256714	1.04752	0.0516375	3.19418	0.138043	4.40236	0.138043	1.01455	0.138043
255	R255G			4.43847	0.26405	1.19642	0.26405							3.12264	0.26405	4.43847	0.26405	1.19642	0.26405
255	R255H	3.32146	0.447824	4.43975	0.0387078	1.34579	0.0814075	3.32146	0.447824	4.43975	0.0387078	1.34579	0.0814075	3.1587	0.106067	4.44641	0.106067	1.26231	0.106067
255	R255L	2.85768	0.38816	4.39005	0.0323482	1.63874	0.0519357	2.85768	0.38816	4.39005	0.0323482	1.63874	0.0519357	2.97895	0.109285	4.43681	0.109285	1.6285	0.109285
255	R255P			4.41715	0.528041	1.81814	0.528041							3.37347	0.528041	4.41715	0.528041	1.81814	0.528041
255	R255S	3.00851	0.532857	4.45441	0.0544166	0.920159	0.153877	3.00851	0.532857	4.45441	0.0544166	0.920159	0.153877	3.1501	0.239108	4.45477	0.239108	0.994135	0.239108
256	A256D
256	A256G			4.39761	0.230041	1.994	0.230041							3.0012	0.230041	4.39761	0.230041	1.994	0.230041
256	A256P			4.38663	0.211722	2.00824	0.211722							3.01125	0.211722	4.38663	0.211722	2.00824	0.211722
256	A256S	2.80695	0.484518	4.38695	0.0610949	1.99214	0.130789	2.80695	0.484518	4.38695	0.0610949	1.99214	0.130789	2.93092	0.0978731	4.3935	0.0978731	1.94448	0.0978731
256	A256T			4.4223	0.195263	1.86837	0.195263							3.13093	0.195263	4.4223	0.195263	1.86837	0.195263
256	A256V	2.82265	0.323953	4.43333	0.039472	2.02169	0.0830217	2.82265	0.323953	4.43333	0.039472	2.02169	0.0830217	2.9975	0.224646	4.40013	0.224646	1.91023	0.224646
257	I257F	2.62929	0.408596	4.36018	0.0330184	1.83747	0.0528983	2.62929	0.408596	4.36018	0.0330184	1.83747	0.0528983	2.92365	0.0991146	4.40045	0.0991146	1.94639	0.0991146
257	I257L			4.38441	0.295112	1.96867	0.295112							3.06348	0.295112	4.38441	0.295112	1.96867	0.295112
257	I257M
257	I257N	3.55741	0.363196	4.42821	0.051047	1.79331	0.126649	3.55741	0.363196	4.42821	0.051047	1.79331	0.126649	3.848	0.408066	4.47119	0.408066	1.68381	0.408066
257	I257S			4.39744	0.265046	1.9897	0.265046							3.03198	0.265046	4.39744	0.265046	1.9897	0.265046
257	I257T			4.41822	0.250306	1.89231	0.250306							3.0984	0.250306	4.41822	0.250306	1.89231	0.250306
257	I257V			4.39139	0.114414	1.9736	0.114414							2.95423	0.114414	4.39139	0.114414	1.9736	0.114414
258	T258A	3.06466	0.420368	4.4108	0.0545883	2.09513	0.137859	3.06466	0.420368	4.4108	0.0545883	2.09513	0.137859	2.96279	0.185148	4.3913	0.185148	1.97984	0.185148
258	T258I	2.79869	0.26802	4.39937	0.0273175	1.86623	0.051408	2.79869	0.26802	4.39937	0.0273175	1.86623	0.051408	2.99386	0.0850993	4.43116	0.0850993	1.81893	0.0850993
258	T258N	2.78986	0.379444	4.39461	0.0379147	1.80329	0.0696194	2.78986	0.379444	4.39461	0.0379147	1.80329	0.0696194	2.94141	0.149241	4.42438	0.149241	1.83162	0.149241
258	T258P			4.48029	0.505762	1.47737	0.505762							3.43758	0.505762	4.48029	0.505762	1.47737	0.505762
258	T258S	2.90297	0.244198	4.36988	0.0279694	2.00103	0.0479827	2.90297	0.244198	4.36988	0.0279694	2.00103	0.0479827	2.9029	0.183697	4.38661	0.183697	2.03415	0.183697
259	E259*
259	E259A			4.44608	0.371094	1.55885	0.371094							3.10898	0.371094	4.44608	0.371094	1.55885	0.371094
259	E259D	2.90632	0.475608	4.5015	0.0719174	1.83546	0.145949	2.90632	0.475608	4.5015	0.0719174	1.83546	0.145949	2.94897	0.131745	4.42807	0.131745	1.77001	0.131745
259	E259G			4.46127	0.196526	1.45597	0.196526							3.23869	0.196526	4.46127	0.196526	1.45597	0.196526
259	E259K	2.75681	0.350841	4.40233	0.0306269	1.50965	0.0500428	2.75681	0.350841	4.40233	0.0306269	1.50965	0.0500428	3.05385	0.146399	4.47388	0.146399	1.58353	0.146399
259	E259Q			4.40717	0.369161	1.80712	0.369161							3.12686	0.369161	4.40717	0.369161	1.80712	0.369161
259	E259V	2.83427	0.40996	4.40891	0.0513418	1.80295	0.0975472	2.83427	0.40996	4.40891	0.0513418	1.80295	0.0975472	3.19909	0.104005	4.43802	0.104005	1.71914	0.104005
260	S260A			4.39545	0.166386	1.97241	0.166386							2.97926	0.166386	4.39545	0.166386	1.97241	0.166386
260	S260C			4.38055	0.121159	2.00006	0.121159							2.94267	0.121159	4.38055	0.121159	2.00006	0.121159
260	S260F	2.74718	0.429547	4.34029	0.0328158	1.98573	0.051602	2.74718	0.429547	4.34029	0.0328158	1.98573	0.051602	2.9204	0.102797	4.37462	0.102797	2.05614	0.102797
260	S260P	2.81803	0.382568	4.39599	0.0333957	1.51325	0.0452193	2.81803	0.382568	4.39599	0.0333957	1.51325	0.0452193	3.40678	0.344163	4.45644	0.344163	1.47385	0.344163
260	S260T			4.38814	0.400014	2.03355	0.400014							2.99605	0.400014	4.38814	0.400014	2.03355	0.400014
260	S260Y			4.39567	0.199619	2.07905	0.199619							2.96514	0.199619	4.39567	0.199619	2.07905	0.199619
261	G261A			4.37788	0.220882	2.02035	0.220882							2.94589	0.220882	4.37788	0.220882	2.02035	0.220882
261	G261E	2.93653	0.518701	4.3811	0.0768305	2.03224	0.19851	2.93653	0.518701	4.3811	0.0768305	2.03224	0.19851	2.9457	0.121818	4.39638	0.121818	1.91948	0.121818
261	G261R	2.883	0.466268	4.3937	0.0514704	2.03573	0.0998953	2.883	0.466268	4.3937	0.0514704	2.03573	0.0998953	2.92222	0.129703	4.39422	0.129703	2.03539	0.129703
261	G261V	2.98498	0.501964	4.41233	0.0649214	1.99634	0.138434	2.98498	0.501964	4.41233	0.0649214	1.99634	0.138434	3.00866	0.285114	4.38445	0.285114	1.92749	0.285114
261	G261W	2.85631	0.469751	4.40361	0.0591413	2.02133	0.116075	2.85631	0.469751	4.40361	0.0591413	2.02133	0.116075	2.95805	0.131736	4.41157	0.131736	1.89807	0.131736
262	L262M	2.88023	0.502196	4.34798	0.061532	1.95354	0.136594	2.88023	0.502196	4.34798	0.061532	1.95354	0.136594	2.88649	0.147995	4.39375	0.147995	2.01681	0.147995
262	L262P	2.79453	0.314514	4.40055	0.0334269	2.05278	0.0594303	2.79453	0.314514	4.40055	0.0334269	2.05278	0.0594303	3.62632	0.519177	4.41255	0.519177	1.93624	0.519177
262	L262Q			4.40691	0.249205	1.93059	0.249205							2.91252	0.249205	4.40691	0.249205	1.93059	0.249205
262	L262R			4.40206	0.304262	1.95064	0.304262							3.00826	0.304262	4.40206	0.304262	1.95064	0.304262
262	L262V			4.39307	0.171997	1.98373	0.171997							2.99988	0.171997	4.39307	0.171997	1.98373	0.171997
263	R263C	2.85362	0.273317	4.39418	0.0322122	2.00926	0.0592628	2.85362	0.273317	4.39418	0.0322122	2.00926	0.0592628	2.92731	0.0559284	4.39685	0.0559284	2.01104	0.0559284
263	R263G	2.85703	0.480284	4.43724	0.0761643	2.07556	0.177657	2.85703	0.480284	4.43724	0.0761643	2.07556	0.177657	2.96841	0.120623	4.39474	0.120623	2.01168	0.120623
263	R263H	2.84066	0.271803	4.40807	0.0323572	2.03699	0.0663034	2.84066	0.271803	4.40807	0.0323572	2.03699	0.0663034	2.91937	0.141046	4.39308	0.141046	2.03018	0.141046
263	R263L	2.94983	0.503674	4.3864	0.0712336	1.85553	0.177187	2.94983	0.503674	4.3864	0.0712336	1.85553	0.177187	3.09136	0.18426	4.40201	0.18426	2.00302	0.18426
263	R263P			4.39329	0.237387	1.99664	0.237387							3.01919	0.237387	4.39329	0.237387	1.99664	0.237387
263	R263S	2.84408	0.476288	4.45103	0.0747635	2.15916	0.144466	2.84408	0.476288	4.45103	0.0747635	2.15916	0.144466	2.87437	0.203413	4.38645	0.203413	1.96877	0.203413
264	V264A	2.78952	0.454999	4.35056	0.0514142	2.18681	0.091	2.78952	0.454999	4.35056	0.0514142	2.18681	0.091	2.94058	0.147784	4.3158	0.147784	2.29046	0.147784
264	V264D			4.43862	0.428466	1.74868	0.428466							3.79894	0.428466	4.43862	0.428466	1.74868	0.428466
264	V264F			4.43393	0.44958	1.74501	0.44958							3.30414	0.44958	4.43393	0.44958	1.74501	0.44958
264	V264G			4.34324	0.200087	2.18488	0.200087							3.0133	0.200087	4.34324	0.200087	2.18488	0.200087
264	V264I	2.85401	0.380962	4.42649	0.050725	1.88825	0.101127	2.85401	0.380962	4.42649	0.050725	1.88825	0.101127	3.13999	0.118639	4.42526	0.118639	1.82001	0.118639
264	V264L	2.83669	0.477082	4.44173	0.0603116	1.95178	0.10001	2.83669	0.477082	4.44173	0.0603116	1.95178	0.10001	3.11736	0.22863	4.40377	0.22863	1.91926	0.22863
265	G265A	2.96294	0.412246	4.40633	0.0541369	2.01902	0.134918	2.96294	0.412246	4.40633	0.0541369	2.01902	0.134918	3.04514	0.259104	4.37068	0.259104	1.93947	0.259104
265	G265C			4.41475	0.363907	1.84114	0.363907							3.25662	0.363907	4.41475	0.363907	1.84114	0.363907
265	G265D	3.00731	0.353724	4.41581	0.04016	2.03788	0.0793634	3.00731	0.353724	4.41581	0.04016	2.03788	0.0793634	3.56782	0.399411	4.40944	0.399411	1.9824	0.399411
265	G265R			4.37981	0.301573	1.93527	0.301573							3.07543	0.301573	4.37981	0.301573	1.93527	0.301573
265	G265S	2.84771	0.331623	4.3846	0.0339491	1.92966	0.0638722	2.84771	0.331623	4.3846	0.0339491	1.92966	0.0638722	2.93797	0.138021	4.40918	0.138021	1.94001	0.138021
265	G265V			4.3954	0.298657	1.93766	0.298657							3.13816	0.298657	4.3954	0.298657	1.93766	0.298657
266	A266E			4.39382	0.140732	2.04395	0.140732							2.89192	0.140732	4.39382	0.140732	2.04395	0.140732
266	A266G	2.78936	0.360534	4.38199	0.0276765	2.06673	0.0453938	2.78936	0.360534	4.38199	0.0276765	2.06673	0.0453938	2.93952	0.134033	4.37967	0.134033	2.05465	0.134033
266	A266P			4.39147	0.129256	2.04729	0.129256							2.95555	0.129256	4.39147	0.129256	2.04729	0.129256
266	A266S			4.3903	0.207081	2.06233	0.207081							2.8866	0.207081	4.3903	0.207081	2.06233	0.207081
266	A266T	3.00694	0.570026	4.37583	0.0463548	1.92447	0.0854518	3.00694	0.570026	4.37583	0.0463548	1.92447	0.0854518	2.94886	0.108482	4.35838	0.108482	2.05878	0.108482
266	A266V	2.99221	0.230283	4.41308	0.0297717	2.11593	0.063179	2.99221	0.230283	4.41308	0.0297717	2.11593	0.063179	2.80878	0.176787	4.38623	0.176787	2.06882	0.176787
267	D267A			4.38105	0.503905	2.08411	0.503905							3.09077	0.503905	4.38105	0.503905	2.08411	0.503905
267	D267E			4.38654	0.17881	2.09833	0.17881							3.08555	0.17881	4.38654	0.17881	2.09833	0.17881
267	D267G			4.39982	0.205241	1.98427	0.205241							2.96994	0.205241	4.39982	0.205241	1.98427	0.205241
267	D267H			4.39541	0.367622	2.08098	0.367622							3.20542	0.367622	4.39541	0.367622	2.08098	0.367622
267	D267N	2.89489	0.290893	4.40767	0.0336587	2.14236	0.0689067	2.89489	0.290893	4.40767	0.0336587	2.14236	0.0689067	3.13603	0.181689	4.40221	0.181689	2.06787	0.181689
267	D267V			4.4025	0.313126	2.02452	0.313126							3.32532	0.313126	4.4025	0.313126	2.02452	0.313126
267	D267Y	3.02349	0.532529	4.38809	0.0768887	2.20184	0.206866	3.02349	0.532529	4.38809	0.0768887	2.20184	0.206866	3.08131	0.361084	4.36691	0.361084	2.04794	0.361084
268	I268F			4.40278	0.170463	1.90615	0.170463							2.97398	0.170463	4.40278	0.170463	1.90615	0.170463
268	I268L			4.41019	0.367838	1.96654	0.367838							3.04009	0.367838	4.41019	0.367838	1.96654	0.367838
268	I268M			4.37426	0.16718	2.01504	0.16718							3.00085	0.16718	4.37426	0.16718	2.01504	0.16718
268	I268N			4.37487	0.371693	1.99685	0.371693							3.06839	0.371693	4.37487	0.371693	1.99685	0.371693
268	I268S	4.38585	0.30103																	4.38585	0.30103
268	I268T	2.84058	0.476053	4.39499	0.0489027	2.04834	0.097923	2.84058	0.476053	4.39499	0.0489027	2.04834	0.097923	3.00322	0.237684	4.39027	0.237684	2.0169	0.237684
268	I268V	2.81043	0.467657	4.39528	0.0493146	2.02452	0.0888286	2.81043	0.467657	4.39528	0.0493146	2.02452	0.0888286	2.85691	0.25476	4.38837	0.25476	2.00662	0.25476
269	S269*
269	S269A			4.37209	0.182802	2.02221	0.182802							3.0091	0.182802	4.37209	0.182802	2.02221	0.182802
269	S269L	3.14731	0.587234	4.43849	0.0713535	2.34239	0.209212	3.14731	0.587234	4.43849	0.0713535	2.34239	0.209212	2.96132	0.166973	4.36434	0.166973	2.06211	0.166973
269	S269P			4.42854	0.597652	1.73289	0.597652							3.77023	0.597652	4.42854	0.597652	1.73289	0.597652
269	S269T	2.81489	0.360228	4.39891	0.0328835	1.99168	0.0499606	2.81489	0.360228	4.39891	0.0328835	1.99168	0.0499606	2.96739	0.187807	4.41369	0.187807	1.94108	0.187807
269	S269W			4.38912	0.367511	1.88575	0.367511							3.06518	0.367511	4.38912	0.367511	1.88575	0.367511
270	V270A			4.40312	0.227618	1.99525	0.227618							3.03371	0.227618	4.40312	0.227618	1.99525	0.227618
270	V270E			4.4017	0.309541	1.9453	0.309541							3.09047	0.309541	4.4017	0.309541	1.9453	0.309541
270	V270G	4.38585	0.30103																	4.38585	0.30103
270	V270I	2.97156	0.40071	4.43317	0.0480289	2.08765	0.0944056	2.97156	0.40071	4.43317	0.0480289	2.08765	0.0944056	2.89457	0.144786	4.4003	0.144786	2.01901	0.144786
270	V270L			4.39467	0.179644	1.97017	0.179644							3.01344	0.179644	4.39467	0.179644	1.97017	0.179644
271	V271A	2.94522	0.498394	4.43175	0.0699815	2.1533	0.174049	2.94522	0.498394	4.43175	0.0699815	2.1533	0.174049	3.04741	0.230622	4.38314	0.230622	2.08134	0.230622
271	V271E			4.394	0.362213	2.04473	0.362213							3.49544	0.362213	4.394	0.362213	2.04473	0.362213
271	V271G	2.91729	0.507891	4.37616	0.0809159	2.18841	0.203358	2.91729	0.507891	4.37616	0.0809159	2.18841	0.203358	3.05492	0.352695	4.35661	0.352695	2.03886	0.352695
271	V271L	2.79012	0.37597	4.35109	0.0425153	1.93578	0.0861514	2.79012	0.37597	4.35109	0.0425153	1.93578	0.0861514	2.89308	0.123985	4.40133	0.123985	1.97332	0.123985
271	V271M	2.83191	0.365704	4.38022	0.0339452	2.06471	0.066491	2.83191	0.365704	4.38022	0.0339452	2.06471	0.066491	2.8681	0.168375	4.38711	0.168375	2.09644	0.168375
272	G272*
272	G272A			4.42071	0.367529	1.69685	0.367529							3.46299	0.367529	4.42071	0.367529	1.69685	0.367529
272	G272E	4.38585	0.30103																	4.38585	0.30103
272	G272R			4.54494	0.456362	1.06723	0.456362							3.54848	0.456362	4.54494	0.456362	1.06723	0.456362
272	G272V			4.39225	0.288034	1.98638	0.288034							3.04425	0.288034	4.39225	0.288034	1.98638	0.288034
273	Y273*
273	Y273C			4.16876	0.172699	2.99595	0.172699							3.14253	0.172699	4.16876	0.172699	2.99595	0.172699
273	Y273D
273	Y273F	2.71391	0.417135	4.34418	0.0304424	1.87726	0.0490314	2.71391	0.417135	4.34418	0.0304424	1.87726	0.0490314	3.29212	0.220488	4.36696	0.220488	2.02617	0.220488
273	Y273H	2.83188	0.467599	4.40722	0.0963106	2.98603	0.164725	2.83188	0.467599	4.40722	0.0963106	2.98603	0.164725	3.25624	0.381329	4.31847	0.381329	2.84417	0.381329
273	Y273N	2.90098	0.493504	4.15137	0.160827	2.87901	0.160827	2.90098	0.493504	4.13722	0.51249	2.86647	0.843104	2.98871	0.160827	4.15137	0.160827	2.87901	0.160827
273	Y273S			3.72716	0.456693	3.0929	0.456693							3.53547	0.456693	3.72716	0.456693	3.0929	0.456693
274	D274A			3.6132	0.215656	2.08177	0.215656							3.06497	0.215656	3.6132	0.215656	2.08177	0.215656
274	D274E			3.27549	0.139523	1.73664	0.139523							3.07617	0.139523	3.27549	0.139523	1.73664	0.139523
274	D274G	2.90632	0.489698	3.34156	0.197916	1.83348	0.197916	2.90632	0.489698	3.55096	0.598087	1.83682	1.06812	3.18586	0.197916	3.34156	0.197916	1.83348	0.197916
274	D274H			3.22411	0.252693	2.02245	0.252693							3.19094	0.252693	3.22411	0.252693	2.02245	0.252693
274	D274N			3.33176	0.21402	1.95136	0.21402							3.10049	0.21402	3.33176	0.21402	1.95136	0.21402
274	D274V	2.88309	0.467775	3.47729	0.385345	1.76851	0.385345	2.88309	0.467775	3.08062	0.562284	1.93809	1.25551	3.28562	0.385345	3.47729	0.385345	1.76851	0.385345
274	D274Y			3.36713	0.356697	2.02824	0.356697							3.16272	0.356697	3.36713	0.356697	2.02824	0.356697
275	D275A			3.479	0.296842	2.69873	0.296842							3.10357	0.296842	3.479	0.296842	2.69873	0.296842
275	D275E	2.84825	0.47355	3.81812	0.235468	2.87418	0.235468	2.84825	0.47355	3.16451	0.607096	1.91792	1.25105	2.98981	0.235468	3.81812	0.235468	2.87418	0.235468
275	D275G			3.28966	0.183593	2.3453	0.183593							3.07549	0.183593	3.28966	0.183593	2.3453	0.183593
275	D275H			3.52023	0.198306	2.09968	0.198306							3.08193	0.198306	3.52023	0.198306	2.09968	0.198306
275	D275N	3.01125	0.531977	3.95011	0.152093	2.8387	0.152093	3.01125	0.531977	3.1578	0.587222	1.7878	1.26275	2.95543	0.152093	3.95011	0.152093	2.8387	0.152093
275	D275V	2.92698	0.335525	3.37264	0.417993	1.83106	0.417993	2.92698	0.335525	3.45372	0.422238	1.8807	0.839	3.45594	0.417993	3.37264	0.417993	1.83106	0.417993
275	D275Y	2.86902	0.488842	3.66774	0.443275	2.76755	0.443275	2.86902	0.488842	3.20517	0.59271	1.88886	1.1721	3.5757	0.443275	3.66774	0.443275	2.76755	0.443275
276	T276A			3.40934	0.170763	2.02751	0.170763							2.82732	0.170763	3.40934	0.170763	2.02751	0.170763
276	T276I	2.88557	0.399659	3.9737	0.0818626	2.83673	0.0818626	2.88557	0.399659	3.85765	0.460712	2.07619	0.851154	2.98693	0.0818626	3.9737	0.0818626	2.83673	0.0818626
276	T276N			3.38069	0.19426	2.04579	0.19426							3.10914	0.19426	3.38069	0.19426	2.04579	0.19426
276	T276P			4.28858	0.388772	2.03257	0.388772							3.09561	0.388772	4.28858	0.388772	2.03257	0.388772
276	T276S			3.72724	0.129257	2.66495	0.129257							3.03705	0.129257	3.72724	0.129257	2.66495	0.129257
277	E277*
277	E277A			4.36928	0.098512	2.15526	0.098512							2.94799	0.098512	4.36928	0.098512	2.15526	0.098512
277	E277D			4.40486	0.0828596	1.96207	0.0828596							2.86874	0.0828596	4.40486	0.0828596	1.96207	0.0828596
277	E277G			4.24255	0.337597	2.38738	0.337597							3.22299	0.337597	4.24255	0.337597	2.38738	0.337597
277	E277K	2.87828	0.467798	4.34779	0.0478813	2.22251	0.0822052	2.87828	0.467798	4.34779	0.0478813	2.22251	0.0822052	2.83404	0.235811	4.37548	0.235811	2.15309	0.235811
277	E277Q	2.70962	0.348827	4.3811	0.0333156	2.12211	0.0574782	2.70962	0.348827	4.3811	0.0333156	2.12211	0.0574782	2.95981	0.151095	4.38622	0.151095	2.11634	0.151095
277	E277V			4.42693	0.144491	1.68458	0.144491							2.94481	0.144491	4.42693	0.144491	1.68458	0.144491
278	D278A			4.36978	0.280026	1.99601	0.280026							3.04	0.280026	4.36978	0.280026	1.99601	0.280026
278	D278E	2.95908	0.487728	4.37052	0.0987237	2.95756	0.219775	2.95908	0.487728	4.37052	0.0987237	2.95756	0.219775	2.99893	0.183786	4.28764	0.183786	2.53805	0.183786
278	D278G			4.34831	0.156139	2.46329	0.156139							3.0448	0.156139	4.34831	0.156139	2.46329	0.156139
278	D278H			4.14627	0.217811	2.38179	0.217811							3.02959	0.217811	4.14627	0.217811	2.38179	0.217811
278	D278N	3.10616	0.424895	4.06975	0.284452	2.76456	0.284452	3.10616	0.424895	3.8118	0.396525	2.08869	0.695689	3.13785	0.284452	4.06975	0.284452	2.76456	0.284452
278	D278V	2.89309	0.325845	4.3618	0.0765601	3.18343	0.142093	2.89309	0.325845	4.3618	0.0765601	3.18343	0.142093	2.99067	0.257382	4.2682	0.257382	2.79603	0.257382
278	D278Y	2.97936	0.509503	4.29465	0.370821	2.49553	0.370821	2.97936	0.509503	3.9209	0.47315	1.7261	0.944045	3.13397	0.370821	4.29465	0.370821	2.49553	0.370821
279	S279C	2.95876	0.502375	4.24139	0.206754	2.85094	0.206754	2.95876	0.502375	4.33928	0.131132	2.98232	0.365068	3.13237	0.206754	4.24139	0.206754	2.85094	0.206754
279	S279G			3.80336	0.366577	2.60857	0.366577							3.36141	0.366577	3.80336	0.366577	2.60857	0.366577
279	S279I	3.16481	0.44222	4.38718	0.0383715	1.68252	0.0831881	3.16481	0.44222	4.38718	0.0383715	1.68252	0.0831881	3.79309	0.246806	4.40876	0.246806	1.65055	0.246806
279	S279N	3.12762	0.309533	4.41132	0.0366098	1.99667	0.103331	3.12762	0.309533	4.41132	0.0366098	1.99667	0.103331	3.86572	0.288385	4.433	0.288385	1.78304	0.288385
279	S279R			4.32462	0.203797	2.34345	0.203797							2.98298	0.203797	4.32462	0.203797	2.34345	0.203797
279	S279T			4.45662	0.476294	1.53976	0.476294							3.10581	0.476294	4.45662	0.476294	1.53976	0.476294
280	S280*
280	S280A	2.85805	0.323508	4.42216	0.0406794	1.88718	0.0681586	2.85805	0.323508	4.42216	0.0406794	1.88718	0.0681586	2.98021	0.184496	4.41228	0.184496	1.85936	0.184496
280	S280L	2.89519	0.423167	4.38327	0.0537927	1.76233	0.0885077	2.89519	0.423167	4.38327	0.0537927	1.76233	0.0885077	2.93002	0.110624	4.41576	0.110624	1.85152	0.110624
280	S280P			4.35465	0.155641	2.25426	0.155641							2.98187	0.155641	4.35465	0.155641	2.25426	0.155641
280	S280T	2.95001	0.390544	4.43664	0.0513766	2.06131	0.119797	2.95001	0.390544	4.43664	0.0513766	2.06131	0.119797	2.91277	0.113131	4.40419	0.113131	1.97397	0.113131
281	C281*
281	C281F	2.81545	0.457351	4.38052	0.0322041	1.45252	0.0478766	2.81545	0.457351	4.38052	0.0322041	1.45252	0.0478766	3.04475	0.202664	4.42066	0.202664	1.45827	0.202664
281	C281G			4.41517	0.370361	1.86088	0.370361							3.12342	0.370361	4.41517	0.370361	1.86088	0.370361
281	C281R			4.41804	0.297931	1.92699	0.297931							3.23064	0.297931	4.41804	0.297931	1.92699	0.297931
281	C281S			4.41104	0.131658	1.86438	0.131658							3.03643	0.131658	4.41104	0.131658	1.86438	0.131658
281	C281W			4.41782	0.169524	1.30523	0.169524							3.35511	0.169524	4.41782	0.169524	1.30523	0.169524
281	C281Y			4.40097	0.110428	1.58845	0.110428							2.96904	0.110428	4.40097	0.110428	1.58845	0.110428
282	Y282*
282	Y282C	2.98196	0.534475	4.44682	0.0696086	1.33664	0.154182	2.98196	0.534475	4.44682	0.0696086	1.33664	0.154182	3.52497	0.380325	4.4849	0.380325	1.42938	0.380325
282	Y282D
282	Y282F	2.88459	0.214655	4.36988	0.0331237	2.22227	0.0625295	2.88459	0.214655	4.36988	0.0331237	2.22227	0.0625295	2.73043	0.258115	4.35636	0.258115	2.25867	0.258115
282	Y282H	2.88467	0.487629	4.41809	0.051536	1.81261	0.100047	2.88467	0.487629	4.41809	0.051536	1.81261	0.100047	3.58208	0.34268	4.40946	0.34268	1.81093	0.34268
282	Y282N			4.43663	0.408189	1.79202	0.408189							3.08654	0.408189	4.43663	0.408189	1.79202	0.408189
282	Y282S			4.44483	0.323315	1.75897	0.323315							3.6051	0.323315	4.44483	0.323315	1.75897	0.323315
283	I283F			4.45002	0.19924	1.65411	0.19924							3.12892	0.19924	4.45002	0.19924	1.65411	0.19924
283	I283L			4.38761	0.317058	1.98842	0.317058							3.02158	0.317058	4.38761	0.317058	1.98842	0.317058
283	I283M			4.38805	0.155846	1.91329	0.155846							2.99623	0.155846	4.38805	0.155846	1.91329	0.155846
283	I283N	2.80816	0.362309	4.40787	0.038393	1.45443	0.0574495	2.80816	0.362309	4.40787	0.038393	1.45443	0.0574495	3.12017	0.158016	4.44661	0.158016	1.45365	0.158016
283	I283S			4.42774	0.364464	1.77823	0.364464							3.17047	0.364464	4.42774	0.364464	1.77823	0.364464
283	I283T	2.84707	0.474849	4.36752	0.0527179	1.50753	0.106246	2.84707	0.474849	4.36752	0.0527179	1.50753	0.106246	2.98145	0.163168	4.37867	0.163168	1.51282	0.163168
283	I283V			4.40278	0.18294	1.81821	0.18294							2.92216	0.18294	4.40278	0.18294	1.81821	0.18294
284	P284A	2.761	0.444691	4.39144	0.0488832	1.82448	0.0990013	2.761	0.444691	4.39144	0.0488832	1.82448	0.0990013	3.17863	0.20698	4.39782	0.20698	1.87178	0.20698
284	P284L	2.99354	0.39869	4.40236	0.0462539	1.76702	0.0779385	2.99354	0.39869	4.40236	0.0462539	1.76702	0.0779385	2.97622	0.128979	4.41099	0.128979	1.77037	0.128979
284	P284Q			4.42662	0.181341	1.7741	0.181341							2.97293	0.181341	4.42662	0.181341	1.7741	0.181341
284	P284R			4.40515	0.472475	1.9207	0.472475							3.47577	0.472475	4.40515	0.472475	1.9207	0.472475
284	P284S	2.85936	0.393966	4.4425	0.0458996	1.95972	0.0779864	2.85936	0.393966	4.4425	0.0458996	1.95972	0.0779864	3.09955	0.236351	4.40613	0.236351	1.88899	0.236351
284	P284T	3.06287	0.571129	4.37218	0.0665653	1.9345	0.145064	3.06287	0.571129	4.37218	0.0665653	1.9345	0.145064	3.17944	0.293797	4.41267	0.293797	1.85057	0.293797
285	P285A	3.01412	0.426498	4.42569	0.0433064	1.44153	0.0866011	3.01412	0.426498	4.42569	0.0433064	1.44153	0.0866011	3.28593	0.259234	4.45209	0.259234	1.41901	0.259234
285	P285L	3.0545	0.348076	4.43066	0.0333779	1.06101	0.0728943	3.0545	0.348076	4.43066	0.0333779	1.06101	0.0728943	3.5805	0.416524	4.50132	0.416524	1.13023	0.416524
285	P285Q			4.45691	0.229339	1.47434	0.229339							3.23451	0.229339	4.45691	0.229339	1.47434	0.229339
285	P285R			4.49193	0.409911	1.23601	0.409911							3.28422	0.409911	4.49193	0.409911	1.23601	0.409911
285	P285S	2.88452	0.478845	4.42288	0.0644638	1.53636	0.159304	2.88452	0.478845	4.42288	0.0644638	1.53636	0.159304	3.14932	0.151203	4.41992	0.151203	1.5197	0.151203
285	P285T	2.80231	0.463935	4.41683	0.0530851	1.65405	0.100158	2.80231	0.463935	4.41683	0.0530851	1.65405	0.100158	3.3319	0.305339	4.4532	0.305339	1.59571	0.305339
286	L286*
286	L286F			4.44615	0.558273	1.6658	0.558273							3.81321	0.558273	4.44615	0.558273	1.6658	0.558273
286	L286I			4.37408	0.195911	2.07104	0.195911							3.00927	0.195911	4.37408	0.195911	2.07104	0.195911
286	L286S			4.41336	0.410355	1.84071	0.410355							3.12775	0.410355	4.41336	0.410355	1.84071	0.410355
286	L286V			4.36908	0.227965	2.07006	0.227965							2.97255	0.227965	4.36908	0.227965	2.07006	0.227965
287	T287A	2.83214	0.467275	4.39611	0.0600696	1.9423	0.110308	2.83214	0.467275	4.39611	0.0600696	1.9423	0.110308	3.00995	0.278879	4.41265	0.278879	1.85941	0.278879
287	T287I			4.3671	0.253902	2.05528	0.253902							2.99786	0.253902	4.3671	0.253902	2.05528	0.253902
287	T287N	2.85643	0.47667	4.38727	0.0528282	2.08466	0.102227	2.85643	0.47667	4.38727	0.0528282	2.08466	0.102227	3.01888	0.225193	4.38459	0.225193	1.99804	0.225193
287	T287P	4.38585	0.30103																	4.38585	0.30103
287	T287S	2.84248	0.384154	4.36731	0.0389694	1.93721	0.0596486	2.84248	0.384154	4.36731	0.0389694	1.93721	0.0596486	3.32325	0.286303	4.41112	0.286303	1.98136	0.286303
288	T288A			4.46327	0.238171	1.48972	0.238171							3.28417	0.238171	4.46327	0.238171	1.48972	0.238171
288	T288I			4.41394	0.469269	2.0788	0.469269							3.76068	0.469269	4.41394	0.469269	2.0788	0.469269
288	T288N	3.09644	0.42378	4.43837	0.0428793	1.95668	0.0935962	3.09644	0.42378	4.43837	0.0428793	1.95668	0.0935962	3.05655	0.283478	4.40843	0.283478	1.96369	0.283478
288	T288P			4.38258	0.231388	1.97761	0.231388							2.98682	0.231388	4.38258	0.231388	1.97761	0.231388
288	T288S	3.00815	0.498573	4.45657	0.0844946	2.44564	0.208152	3.00815	0.498573	4.45657	0.0844946	2.44564	0.208152	2.998	0.260888	4.37908	0.260888	2.10973	0.260888
289	I289F			3.76163	0.346152	3.03538	0.346152							3.18882	0.346152	3.76163	0.346152	3.03538	0.346152
289	I289L			4.38194	0.174914	2.40034	0.174914							3.02285	0.174914	4.38194	0.174914	2.40034	0.174914
289	I289M			4.32877	0.250859	2.10084	0.250859							3.01537	0.250859	4.32877	0.250859	2.10084	0.250859
289	I289N			4.35916	0.249615	2.25854	0.249615							3.04276	0.249615	4.35916	0.249615	2.25854	0.249615
289	I289S	4.38585	0.30103																	4.38585	0.30103
289	I289T			4.38175	0.296742	2.08161	0.296742							3.01682	0.296742	4.38175	0.296742	2.08161	0.296742
289	I289V	3.45878	0.576485	4.41465	0.0790048	2.18836	0.232747	3.45878	0.576485	4.41465	0.0790048	2.18836	0.232747	3.05717	0.142727	4.41073	0.142727	1.94077	0.142727
290	K290*
290	K290E	2.84427	0.488063	4.2708	0.0583099	2.16985	0.158014	2.84427	0.488063	4.2708	0.0583099	2.16985	0.158014	3.03776	0.118339	4.33861	0.118339	2.29339	0.118339
290	K290I	2.7597	0.441661	4.37975	0.0460168	1.96563	0.0660792	2.7597	0.441661	4.37975	0.0460168	1.96563	0.0660792	3.01325	0.179035	4.39875	0.179035	1.94134	0.179035
290	K290N	2.96418	0.492365	4.31508	0.0772334	2.59445	0.187286	2.96418	0.492365	4.31508	0.0772334	2.59445	0.187286	2.9521	0.158259	4.27808	0.158259	2.51017	0.158259
290	K290Q			4.33829	0.134406	2.25783	0.134406							2.94087	0.134406	4.33829	0.134406	2.25783	0.134406
290	K290R	2.85078	0.378417	4.38065	0.0419742	2.32459	0.0750136	2.85078	0.378417	4.38065	0.0419742	2.32459	0.0750136	2.9038	0.186014	4.34427	0.186014	2.39545	0.186014
290	K290T			4.28106	0.16498	2.57326	0.16498							2.98151	0.16498	4.28106	0.16498	2.57326	0.16498
291	Q291*
291	Q291E			4.25236	0.368891	2.92385	0.368891							3.35228	0.368891	4.25236	0.368891	2.92385	0.368891
291	Q291H	2.83179	0.314974	4.39368	0.0448549	2.18732	0.0915318	2.83179	0.314974	4.39368	0.0448549	2.18732	0.0915318	3.20428	0.212175	4.37004	0.212175	2.26565	0.212175
291	Q291K	2.92242	0.484021	4.43928	0.0996109	2.88629	0.196325	2.92242	0.484021	4.43928	0.0996109	2.88629	0.196325	3.42748	0.374971	4.34947	0.374971	2.56196	0.374971
291	Q291L	2.82888	0.488167	4.43664	0.0744022	2.30325	0.140705	2.82888	0.488167	4.43664	0.0744022	2.30325	0.140705	3.04156	0.15974	4.37561	0.15974	2.22926	0.15974
291	Q291P			4.32611	0.456213	2.72904	0.456213							3.47825	0.456213	4.32611	0.456213	2.72904	0.456213
291	Q291R	3.03247	0.537225	3.49955	0.340021	1.71102	0.340021	3.03247	0.537225	2.99881	0.536302	1.64196	1.221	3.32055	0.340021	3.49955	0.340021	1.71102	0.340021
292	D292A			4.41674	0.356018	1.88341	0.356018							3.13677	0.356018	4.41674	0.356018	1.88341	0.356018
292	D292E	2.90793	0.287244	4.36492	0.0478566	2.47424	0.110473	2.90793	0.287244	4.36492	0.0478566	2.47424	0.110473	3.03247	0.190645	4.37677	0.190645	2.4931	0.190645
292	D292G	2.82128	0.451196	4.38244	0.0525638	2.19834	0.0947404	2.82128	0.451196	4.38244	0.0525638	2.19834	0.0947404	3.063	0.229079	4.38611	0.229079	2.22188	0.229079
292	D292H			4.39218	0.258507	2.02802	0.258507							3.00989	0.258507	4.39218	0.258507	2.02802	0.258507
292	D292N	2.93758	0.53076	4.34509	0.0706021	2.33461	0.172781	2.93758	0.53076	4.34509	0.0706021	2.33461	0.172781	2.91349	0.159337	4.37996	0.159337	2.17476	0.159337
292	D292V	2.98529	0.50067	4.24073	0.340951	2.79882	0.340951	2.98529	0.50067	4.2497	0.12918	2.83108	0.451492	3.10789	0.340951	4.24073	0.340951	2.79882	0.340951
292	D292Y	2.83724	0.471208	4.41388	0.0758045	2.14132	0.155609	2.83724	0.471208	4.41388	0.0758045	2.14132	0.155609	3.06209	0.366515	4.37048	0.366515	2.06772	0.366515
293	F293C	2.9115	0.490192	4.43976	0.0947262	3.06973	0.14148	2.9115	0.490192	4.43976	0.0947262	3.06973	0.14148	3.20908	0.382957	4.27725	0.382957	2.91166	0.382957
293	F293I			4.39484	0.17186	2.19805	0.17186							3.04474	0.17186	4.39484	0.17186	2.19805	0.17186
293	F293L	2.92645	0.335164	4.38299	0.0598689	2.57522	0.146588	2.92645	0.335164	4.38299	0.0598689	2.57522	0.146588	2.92214	0.135993	4.32788	0.135993	2.42418	0.135993
293	F293S	2.91854	0.501034	4.4297	0.0648947	2.43805	0.137367	2.91854	0.501034	4.4297	0.0648947	2.43805	0.137367	3.07827	0.159805	4.38287	0.159805	2.48075	0.159805
293	F293V	3.00806	0.473366	4.45537	0.0802436	2.83702	0.159724	3.00806	0.473366	4.45537	0.0802436	2.83702	0.159724	3.08403	0.189966	4.31055	0.189966	2.79282	0.189966
293	F293Y	2.9378	0.339857	3.37854	0.162175	3.13043	0.162175	2.9378	0.339857	3.46888	0.44615	2.02406	0.75067	3.10339	0.162175	3.37854	0.162175	3.13043	0.162175
294	R294C	2.89738	0.40384	4.36524	0.0295143	1.58985	0.056255	2.89738	0.40384	4.36524	0.0295143	1.58985	0.056255	2.96337	0.158262	4.42422	0.158262	1.5988	0.158262
294	R294G	3.04907	0.51222	4.48603	0.081167	1.71481	0.210536	3.04907	0.51222	4.48603	0.081167	1.71481	0.210536	3.22063	0.331953	4.4532	0.331953	1.67244	0.331953
294	R294H	3.09165	0.434465	4.40434	0.0423511	1.78301	0.0761601	3.09165	0.434465	4.40434	0.0423511	1.78301	0.0761601	3.03054	0.110401	4.41602	0.110401	1.75059	0.110401
294	R294L			4.43057	0.155024	1.50806	0.155024							2.9574	0.155024	4.43057	0.155024	1.50806	0.155024
294	R294P			4.38489	0.288842	1.99133	0.288842							3.06117	0.288842	4.38489	0.288842	1.99133	0.288842
294	R294S	2.80439	0.464282	4.39837	0.0451752	1.70783	0.0708506	2.80439	0.464282	4.39837	0.0451752	1.70783	0.0708506	3.14761	0.141607	4.45348	0.141607	1.65676	0.141607
295	L295M	2.76723	0.302241	4.39601	0.0365672	2.11601	0.0649206	2.76723	0.302241	4.39601	0.0365672	2.11601	0.0649206	2.93293	0.137414	4.37295	0.137414	2.09434	0.137414
295	L295P	2.84843	0.390259	4.36448	0.0338307	1.92466	0.0580877	2.84843	0.390259	4.36448	0.0338307	1.92466	0.0580877	2.99156	0.183624	4.4007	0.183624	2.00291	0.183624
295	L295Q	2.96314	0.409383	4.40409	0.0521538	2.23486	0.121086	2.96314	0.409383	4.40409	0.0521538	2.23486	0.121086	2.91253	0.208088	4.36063	0.208088	2.14218	0.208088
295	L295R			4.38652	0.172133	2.09834	0.172133							2.97035	0.172133	4.38652	0.172133	2.09834	0.172133
295	L295V			4.4031	0.208287	1.99741	0.208287							2.94699	0.208287	4.4031	0.208287	1.99741	0.208287
296	L296M	2.91083	0.324034	4.4072	0.0332823	2.16268	0.075191	2.91083	0.324034	4.4072	0.0332823	2.16268	0.075191	2.94924	0.141035	4.38033	0.141035	2.07057	0.141035
296	L296P	2.89059	0.493361	3.98348	0.180296	2.67131	0.180296	2.89059	0.493361	3.9755	0.565627	2.41648	0.977561	3.0499	0.180296	3.98348	0.180296	2.67131	0.180296
296	L296Q	2.93358	0.39786	4.12054	0.125873	3.04436	0.125873	2.93358	0.39786	4.19579	0.319955	2.98385	0.688061	3.06941	0.125873	4.12054	0.125873	3.04436	0.125873
296	L296R	3.13935	0.418057	3.95874	0.322831	2.01299	0.322831	3.13935	0.418057	3.3774	0.504009	1.98061	1.04413	3.10048	0.322831	3.95874	0.322831	2.01299	0.322831
296	L296V			4.4269	0.348456	1.80794	0.348456							3.13356	0.348456	4.4269	0.348456	1.80794	0.348456
297	G297A	3.01983	0.535395	4.42184	0.0639492	1.02412	0.153787	3.01983	0.535395	4.42184	0.0639492	1.02412	0.153787	3.25774	0.305077	4.50826	0.305077	1.08638	0.305077
297	G297E			4.39465	0.328563	1.93426	0.328563							3.1405	0.328563	4.39465	0.328563	1.93426	0.328563
297	G297R	4.38585	0.30103																	4.38585	0.30103
297	G297V	3.00949	0.414594	3.94883	0.697048	1.27654	0.697048	3.00949	0.414594	3.9547	0.3374	1.01905	0.60935	3.77631	0.697048	3.94883	0.697048	1.27654	0.697048
297	G297W	2.84311	0.484808	3.83904	0.392457	1.94299	0.392457	2.84311	0.484808	3.68763	0.624937	2.01382	1.05881	3.25534	0.392457	3.83904	0.392457	1.94299	0.392457
298	Q298*
298	Q298E			4.35535	0.159522	2.20769	0.159522							2.96636	0.159522	4.35535	0.159522	2.20769	0.159522
298	Q298H	2.90698	0.417073	4.38995	0.0568483	2.3198	0.110193	2.90698	0.417073	4.38995	0.0568483	2.3198	0.110193	2.8303	0.242543	4.35327	0.242543	2.21554	0.242543
298	Q298K			4.39802	0.131235	1.97959	0.131235							2.92027	0.131235	4.39802	0.131235	1.97959	0.131235
298	Q298L	2.92042	0.396359	4.40713	0.0574212	2.22745	0.125888	2.92042	0.396359	4.40713	0.0574212	2.22745	0.125888	2.88072	0.239647	4.37084	0.239647	2.20014	0.239647
298	Q298P			4.39699	0.311519	2.06337	0.311519							3.18029	0.311519	4.39699	0.311519	2.06337	0.311519
298	Q298R	2.70602	0.417752	4.32413	0.0305194	2.04537	0.0552733	2.70602	0.417752	4.32413	0.0305194	2.04537	0.0552733	2.82008	0.178919	4.38068	0.178919	2.15688	0.178919
299	T299A			4.39539	0.111668	1.99506	0.111668							2.96092	0.111668	4.39539	0.111668	1.99506	0.111668
299	T299I			4.43517	0.0687108	1.77557	0.0687108							2.91954	0.0687108	4.43517	0.0687108	1.77557	0.0687108
299	T299N	3.09136	0.543274	4.46902	0.0880461	2.21382	0.156705	3.09136	0.543274	4.46902	0.0880461	2.21382	0.156705	3.10043	0.256989	4.3868	0.256989	2.00581	0.256989
299	T299P			4.34934	0.26535	2.01726	0.26535							2.95489	0.26535	4.34934	0.26535	2.01726	0.26535
299	T299S	2.89878	0.384632	4.40491	0.0633275	2.31877	0.144661	2.89878	0.384632	4.40491	0.0633275	2.31877	0.144661	2.88862	0.165521	4.36713	0.165521	2.163	0.165521
300	S300C	2.8793	0.318931	4.40563	0.0320869	1.69428	0.0558575	2.8793	0.318931	4.40563	0.0320869	1.69428	0.0558575	3.00658	0.0854306	4.42901	0.0854306	1.7304	0.0854306
300	S300G	2.90727	0.399717	4.4219	0.0608355	2.15878	0.141213	2.90727	0.399717	4.4219	0.0608355	2.15878	0.141213	2.91468	0.133044	4.37133	0.133044	2.09137	0.133044
300	S300I	3.2777	0.466995	4.44801	0.0466646	1.34985	0.0916254	3.2777	0.466995	4.44801	0.0466646	1.34985	0.0916254	3.37052	0.163871	4.47126	0.163871	1.26539	0.163871
300	S300N	3.01114	0.548404	4.43377	0.0672203	1.61347	0.119584	3.01114	0.548404	4.43377	0.0672203	1.61347	0.119584	3.71423	0.392847	4.45635	0.392847	1.54921	0.392847
300	S300R	4.38585	0.30103																	4.38585	0.30103
300	S300T			4.45457	0.239349	1.57655	0.239349							3.36928	0.239349	4.45457	0.239349	1.57655	0.239349
301	V301A			4.35817	0.18041	2.2075	0.18041							2.94974	0.18041	4.35817	0.18041	2.2075	0.18041
301	V301E			4.40738	0.410648	1.89292	0.410648							3.11543	0.410648	4.40738	0.410648	1.89292	0.410648
301	V301G			4.40015	0.533033	1.95202	0.533033							3.18042	0.533033	4.40015	0.533033	1.95202	0.533033
301	V301L			4.39932	0.142386	2.03632	0.142386							2.96851	0.142386	4.39932	0.142386	2.03632	0.142386
301	V301M	2.82344	0.210492	4.41077	0.0234002	1.78968	0.0375694	2.82344	0.210492	4.41077	0.0234002	1.78968	0.0375694	3.00259	0.137697	4.41533	0.137697	1.81807	0.137697
302	D302A			4.38815	0.255687	2.01125	0.255687							2.99229	0.255687	4.38815	0.255687	2.01125	0.255687
302	D302E			4.35664	0.157352	2.25481	0.157352							2.71875	0.157352	4.35664	0.157352	2.25481	0.157352
302	D302G			4.38062	0.448891	2.05493	0.448891							3.32958	0.448891	4.38062	0.448891	2.05493	0.448891
302	D302H			4.28561	0.127583	2.25671	0.127583							2.97435	0.127583	4.28561	0.127583	2.25671	0.127583
302	D302N			4.3812	0.326286	2.09915	0.326286							3.01405	0.326286	4.3812	0.326286	2.09915	0.326286
302	D302V	2.95787	0.409481	4.40401	0.059366	2.50825	0.17471	2.95787	0.409481	4.40401	0.059366	2.50825	0.17471	3.15198	0.236484	4.37184	0.236484	2.41486	0.236484
302	D302Y	2.80716	0.456602	4.37004	0.0523457	2.06744	0.0946613	2.80716	0.456602	4.37004	0.0523457	2.06744	0.0946613	3.1076	0.258646	4.39374	0.258646	2.05481	0.258646
303	R303C			4.38408	0.125837	2.13457	0.125837							2.96622	0.125837	4.38408	0.125837	2.13457	0.125837
303	R303G	2.82228	0.469833	4.47058	0.0700213	2.06826	0.11462	2.82228	0.469833	4.47058	0.0700213	2.06826	0.11462	2.98444	0.180335	4.40113	0.180335	1.94456	0.180335
303	R303H			4.34369	0.233965	2.26478	0.233965							2.7588	0.233965	4.34369	0.233965	2.26478	0.233965
303	R303L			4.38026	0.202321	1.88024	0.202321							3.09929	0.202321	4.38026	0.202321	1.88024	0.202321
303	R303P			4.38622	0.220441	2.04392	0.220441							3.03292	0.220441	4.38622	0.220441	2.04392	0.220441
303	R303S	2.88223	0.464353	4.4014	0.0514565	2.00022	0.0796373	2.88223	0.464353	4.4014	0.0514565	2.00022	0.0796373	2.96413	0.101877	4.40348	0.101877	1.99755	0.101877
304	L304*
304	L304F	2.88928	0.472932	4.36903	0.0647034	2.18519	0.153776	2.88928	0.472932	4.36903	0.0647034	2.18519	0.153776	3.02861	0.18799	4.37973	0.18799	2.30161	0.18799
304	L304M	2.87767	0.324433	4.38599	0.0522762	2.43763	0.129557	2.87767	0.324433	4.38599	0.0522762	2.43763	0.129557	2.95866	0.0903135	4.36793	0.0903135	2.34246	0.0903135
304	L304S	2.87342	0.481237	4.32885	0.0826182	2.37394	0.255906	2.87342	0.481237	4.32885	0.0826182	2.37394	0.255906	2.9783	0.148454	4.33043	0.148454	2.28434	0.148454
304	L304V			4.38497	0.115971	2.12569	0.115971							2.97793	0.115971	4.38497	0.115971	2.12569	0.115971
304	L304W			4.37348	0.394792	2.06164	0.394792							3.12923	0.394792	4.37348	0.394792	2.06164	0.394792
305	L305M	2.79158	0.377591	4.406	0.0413222	1.87337	0.0873283	2.79158	0.377591	4.406	0.0413222	1.87337	0.0873283	2.9159	0.171992	4.40766	0.171992	1.95522	0.171992
305	L305P	2.83222	0.32933	4.32264	0.0336245	2.06247	0.0892916	2.83222	0.32933	4.32264	0.0336245	2.06247	0.0892916	2.92838	0.118157	4.36007	0.118157	2.02621	0.118157
305	L305Q			4.32536	0.194586	2.26707	0.194586							2.70117	0.194586	4.32536	0.194586	2.26707	0.194586
305	L305R			4.32289	0.146926	2.34549	0.146926							2.97373	0.146926	4.32289	0.146926	2.34549	0.146926
305	L305V			4.38444	0.222647	2.09684	0.222647							2.97025	0.222647	4.38444	0.222647	2.09684	0.222647
306	Q306*
306	Q306E			4.36943	0.139673	2.09183	0.139673							2.98143	0.139673	4.36943	0.139673	2.09183	0.139673
306	Q306H	2.86913	0.487057	4.4042	0.058714	2.06207	0.122989	2.86913	0.487057	4.4042	0.058714	2.06207	0.122989	2.99495	0.245741	4.39504	0.245741	2.0546	0.245741
306	Q306K			4.40213	0.270184	1.99009	0.270184							3.15879	0.270184	4.40213	0.270184	1.99009	0.270184
306	Q306L	2.85691	0.322294	4.41346	0.0373927	1.97755	0.0739349	2.85691	0.322294	4.41346	0.0373927	1.97755	0.0739349	2.94483	0.0981816	4.40726	0.0981816	1.94759	0.0981816
306	Q306P			4.37369	0.128492	2.01639	0.128492							2.95323	0.128492	4.37369	0.128492	2.01639	0.128492
306	Q306R	2.95679	0.343216	4.43004	0.0404738	1.9895	0.0783665	2.95679	0.343216	4.43004	0.0404738	1.9895	0.0783665	2.9882	0.164213	4.40035	0.164213	1.98158	0.164213
307	L307F	2.90505	0.32541	4.41333	0.0369054	1.95216	0.0581508	2.90505	0.32541	4.41333	0.0369054	1.95216	0.0581508	2.87272	0.156391	4.41185	0.156391	1.94011	0.156391
307	L307H			4.41947	0.0856308	1.85438	0.0856308							2.92343	0.0856308	4.41947	0.0856308	1.85438	0.0856308
307	L307I			4.38532	0.186932	2.08309	0.186932							2.90191	0.186932	4.38532	0.186932	2.08309	0.186932
307	L307P			4.41875	0.14919	1.68919	0.14919							3.02764	0.14919	4.41875	0.14919	1.68919	0.14919
307	L307R			4.42029	0.241727	1.78461	0.241727							3.02053	0.241727	4.42029	0.241727	1.78461	0.241727
307	L307V			4.41359	0.186984	1.89932	0.186984							3.00162	0.186984	4.41359	0.186984	1.89932	0.186984
308	S308A			4.39602	0.180587	2.02702	0.180587							2.975	0.180587	4.39602	0.180587	2.02702	0.180587
308	S308C			4.34433	0.118263	2.26911	0.118263							2.9574	0.118263	4.34433	0.118263	2.26911	0.118263
308	S308F			4.36714	0.0683118	2.08443	0.0683118							2.91824	0.0683118	4.36714	0.0683118	2.08443	0.0683118
308	S308P			4.43492	0.1634	1.74317	0.1634							3.00035	0.1634	4.43492	0.1634	1.74317	0.1634
308	S308T	2.77841	0.465531	4.39029	0.0650414	2.1649	0.12735	2.77841	0.465531	4.39029	0.0650414	2.1649	0.12735	2.9554	0.148483	4.37868	0.148483	2.29191	0.148483
308	S308Y	2.83554	0.378991	4.36346	0.0530196	1.91242	0.134035	2.83554	0.378991	4.36346	0.0530196	1.91242	0.134035	2.92387	0.144295	4.39116	0.144295	2.04415	0.144295
309	Q309*
309	Q309E			4.39172	0.15636	1.98401	0.15636							2.93888	0.15636	4.39172	0.15636	1.98401	0.15636
309	Q309H	2.81418	0.385158	4.44587	0.0578548	2.0582	0.128294	2.81418	0.385158	4.44587	0.0578548	2.0582	0.128294	2.85183	0.166607	4.39086	0.166607	2.00008	0.166607
309	Q309K	2.85016	0.45593	4.39711	0.0528977	2.15225	0.0702888	2.85016	0.45593	4.39711	0.0528977	2.15225	0.0702888	2.95116	0.094539	4.37042	0.094539	2.06914	0.094539
309	Q309L			4.39843	0.170122	2.00291	0.170122							2.9572	0.170122	4.39843	0.170122	2.00291	0.170122
309	Q309P			4.41514	0.222355	1.91247	0.222355							2.99175	0.222355	4.41514	0.222355	1.91247	0.222355
309	Q309R	2.834	0.382316	4.42378	0.0599554	2.09423	0.0957415	2.834	0.382316	4.42378	0.0599554	2.09423	0.0957415	2.96244	0.0846023	4.39167	0.0846023	2.00882	0.0846023
310	G310A			4.39354	0.126977	2.06014	0.126977							2.92538	0.126977	4.39354	0.126977	2.06014	0.126977
310	G310C	2.74336	0.430709	4.36051	0.0410408	2.01327	0.0603531	2.74336	0.430709	4.36051	0.0410408	2.01327	0.0603531	2.95309	0.138094	4.37282	0.138094	2.05451	0.138094
310	G310D	2.80759	0.371325	4.37636	0.0284595	2.06276	0.0397637	2.80759	0.371325	4.37636	0.0284595	2.06276	0.0397637	2.95786	0.123029	4.38578	0.123029	2.07137	0.123029
310	G310R			4.3679	0.392058	1.87829	0.392058							3.1045	0.392058	4.3679	0.392058	1.87829	0.392058
310	G310S			4.38968	0.255983	2.0659	0.255983							2.99001	0.255983	4.38968	0.255983	2.0659	0.255983
310	G310V			4.37679	0.180309	2.11792	0.180309							2.95779	0.180309	4.37679	0.180309	2.11792	0.180309
311	Q311*
311	Q311E			4.40354	0.353132	1.96224	0.353132							3.11347	0.353132	4.40354	0.353132	1.96224	0.353132
311	Q311H	2.93086	0.301618	4.40081	0.0359944	2.04152	0.0744729	2.93086	0.301618	4.40081	0.0359944	2.04152	0.0744729	3.00251	0.117966	4.39768	0.117966	2.02667	0.117966
311	Q311K	2.86265	0.494308	4.36325	0.0559764	1.99153	0.104182	2.86265	0.494308	4.36325	0.0559764	1.99153	0.104182	2.93949	0.128281	4.38935	0.128281	2.03396	0.128281
311	Q311L	2.80651	0.463254	4.41126	0.0697062	2.05013	0.119554	2.80651	0.463254	4.41126	0.0697062	2.05013	0.119554	2.84867	0.216309	4.39545	0.216309	2.03948	0.216309
311	Q311P			4.3896	0.138131	2.02	0.138131							2.96616	0.138131	4.3896	0.138131	2.02	0.138131
311	Q311R	2.89512	0.499366	4.37608	0.0658606	1.94541	0.178724	2.89512	0.499366	4.37608	0.0658606	1.94541	0.178724	2.90909	0.108169	4.39343	0.108169	1.98086	0.108169
312	A312E	2.84806	0.473841	4.39551	0.0576081	1.99202	0.117927	2.84806	0.473841	4.39551	0.0576081	1.99202	0.117927	2.92117	0.0648826	4.39006	0.0648826	2.04018	0.0648826
312	A312G	2.98351	0.503588	4.40089	0.0770449	2.05316	0.198079	2.98351	0.503588	4.40089	0.0770449	2.05316	0.198079	2.92923	0.109957	4.39513	0.109957	1.98702	0.109957
312	A312P			4.39161	0.162831	2.05568	0.162831							2.94232	0.162831	4.39161	0.162831	2.05568	0.162831
312	A312S	2.90305	0.477473	4.35723	0.0597984	1.97729	0.126188	2.90305	0.477473	4.35723	0.0597984	1.97729	0.126188	2.96942	0.150542	4.39831	0.150542	2.02706	0.150542
312	A312T	2.91988	0.291396	4.41916	0.0364735	2.02081	0.0697014	2.91988	0.291396	4.41916	0.0364735	2.02081	0.0697014	2.91611	0.126214	4.39072	0.126214	2.02829	0.126214
312	A312V	3.23888	0.464047	4.43857	0.0627764	2.108	0.137423	3.23888	0.464047	4.43857	0.0627764	2.108	0.137423	2.88077	0.150475	4.39503	0.150475	1.98998	0.150475
313	V313A	2.90073	0.390301	4.39958	0.0376808	2.08651	0.0784774	2.90073	0.390301	4.39958	0.0376808	2.08651	0.0784774	2.95405	0.175366	4.39202	0.175366	2.05163	0.175366
313	V313E	2.86476	0.274181	4.36926	0.0410517	2.08308	0.0808052	2.86476	0.274181	4.36926	0.0410517	2.08308	0.0808052	2.9381	0.117743	4.37722	0.117743	2.08285	0.117743
313	V313G	2.86646	0.388282	4.36976	0.0368797	2.02348	0.0723698	2.86646	0.388282	4.36976	0.0368797	2.02348	0.0723698	2.93294	0.151164	4.38936	0.151164	2.02561	0.151164
313	V313L			4.39797	0.227409	2.02085	0.227409							2.99455	0.227409	4.39797	0.227409	2.02085	0.227409
313	V313M	2.88117	0.246085	4.40156	0.0352694	2.07914	0.0788877	2.88117	0.246085	4.40156	0.0352694	2.07914	0.0788877	2.83126	0.29851	4.3893	0.29851	2.04677	0.29851
314	K314*
314	K314E	2.80596	0.267934	4.42958	0.0369921	2.12502	0.0514743	2.80596	0.267934	4.42958	0.0369921	2.12502	0.0514743	2.75874	0.205852	4.38691	0.205852	2.08673	0.205852
314	K314M			4.39565	0.151386	2.00598	0.151386							2.91403	0.151386	4.39565	0.151386	2.00598	0.151386
314	K314N	3.05219	0.535757	4.47132	0.0702304	2.11453	0.116808	3.05219	0.535757	4.47132	0.0702304	2.11453	0.116808	2.91158	0.131964	4.39891	0.131964	2.00219	0.131964
314	K314Q	2.75481	0.451873	4.37802	0.056359	2.09813	0.108872	2.75481	0.451873	4.37802	0.056359	2.09813	0.108872	2.93646	0.174428	4.39189	0.174428	2.10104	0.174428
314	K314R			4.38912	0.219657	2.00547	0.219657							2.91818	0.219657	4.38912	0.219657	2.00547	0.219657
314	K314T	2.84874	0.491664	4.45209	0.064718	2.15819	0.169682	2.84874	0.491664	4.45209	0.064718	2.15819	0.169682	2.94995	0.137427	4.39317	0.137427	2.02188	0.137427
315	G315A	3.17811	0.541969	4.38821	0.0643669	2.16818	0.162195	3.17811	0.541969	4.38821	0.0643669	2.16818	0.162195	2.94179	0.119451	4.35255	0.119451	2.06349	0.119451
315	G315C	2.94203	0.394706	4.25397	0.0479078	1.90079	0.0870578	2.94203	0.394706	4.25397	0.0479078	1.90079	0.0870578	2.84865	0.181094	4.32996	0.181094	2.13571	0.181094
315	G315D	2.98698	0.498064	4.46503	0.0743262	2.21733	0.149412	2.98698	0.498064	4.46503	0.0743262	2.21733	0.149412	2.78764	0.361799	4.40361	0.361799	2.03991	0.361799
315	G315R	2.85924	0.475768	4.42859	0.069678	2.19493	0.160024	2.85924	0.475768	4.42859	0.069678	2.19493	0.160024	2.95879	0.145447	4.37906	0.145447	2.13643	0.145447
315	G315S	3.01793	0.501215	4.34074	0.0670952	2.01175	0.207051	3.01793	0.501215	4.34074	0.0670952	2.01175	0.207051	2.91403	0.0945518	4.37866	0.0945518	2.1025	0.0945518
315	G315V			4.34871	0.133726	2.07501	0.133726							2.95555	0.133726	4.34871	0.133726	2.07501	0.133726
316	N316D	2.91917	0.487787	4.33574	0.0743691	2.24607	0.19981	2.91917	0.487787	4.33574	0.0743691	2.24607	0.19981	2.97804	0.133427	4.38217	0.133427	2.12817	0.133427
316	N316H			4.38313	0.121648	2.22896	0.121648							2.98254	0.121648	4.38313	0.121648	2.22896	0.121648
316	N316I	2.78393	0.365388	4.36893	0.0367948	1.97823	0.0505876	2.78393	0.365388	4.36893	0.0367948	1.97823	0.0505876	3.0034	0.216247	4.38658	0.216247	2.05659	0.216247
316	N316K	2.94966	0.522301	4.41498	0.0827993	2.22522	0.165062	2.94966	0.522301	4.41498	0.0827993	2.22522	0.165062	2.87417	0.173804	4.37702	0.173804	2.07759	0.173804
316	N316S	2.81595	0.392005	4.35237	0.0442524	2.10292	0.100007	2.81595	0.392005	4.35237	0.0442524	2.10292	0.100007	2.71304	0.176336	4.36019	0.176336	2.12309	0.176336
316	N316T			4.37863	0.416888	1.96787	0.416888							3.09221	0.416888	4.37863	0.416888	1.96787	0.416888
316	N316Y			4.39548	0.233394	2.02717	0.233394							2.95494	0.233394	4.39548	0.233394	2.02717	0.233394
317	Q317*
317	Q317E			4.36771	0.239452	2.14882	0.239452							2.85171	0.239452	4.36771	0.239452	2.14882	0.239452
317	Q317H	2.85032	0.476171	4.39598	0.0554805	2.25094	0.104549	2.85032	0.476171	4.39598	0.0554805	2.25094	0.104549	2.95047	0.104828	4.3418	0.104828	2.21823	0.104828
317	Q317K	2.7707	0.450801	4.34891	0.0501091	2.03765	0.0864765	2.7707	0.450801	4.34891	0.0501091	2.03765	0.0864765	2.96608	0.0994133	4.38108	0.0994133	2.08422	0.0994133
317	Q317L	2.78689	0.461348	4.38492	0.052176	2.02489	0.0929821	2.78689	0.461348	4.38492	0.052176	2.02489	0.0929821	2.71657	0.22192	4.37554	0.22192	2.08855	0.22192
317	Q317P	3.06411	0.541071	4.46702	0.0759612	2.2135	0.183599	3.06411	0.541071	4.46702	0.0759612	2.2135	0.183599	2.95234	0.103876	4.36985	0.103876	2.07377	0.103876
317	Q317R	2.79931	0.312047	4.36948	0.033945	1.89788	0.066278	2.79931	0.312047	4.36948	0.033945	1.89788	0.066278	2.88947	0.16612	4.39117	0.16612	2.05772	0.16612
318	L318M	2.88869	0.330996	4.39942	0.0324777	1.76143	0.0474153	2.88869	0.330996	4.39942	0.0324777	1.76143	0.0474153	3.04032	0.186487	4.38878	0.186487	1.81135	0.186487
318	L318P			4.39243	0.183815	2.15917	0.183815							3.02861	0.183815	4.39243	0.183815	2.15917	0.183815
318	L318Q			4.38965	0.248781	2.20637	0.248781							2.76427	0.248781	4.38965	0.248781	2.20637	0.248781
318	L318R	2.77709	0.378978	4.37218	0.0431264	2.07031	0.0820517	2.77709	0.378978	4.37218	0.0431264	2.07031	0.0820517	3.20178	0.404815	4.39552	0.404815	2.05132	0.404815
318	L318V	2.75785	0.464907	4.35093	0.0338884	1.75139	0.0563903	2.75785	0.464907	4.35093	0.0338884	1.75139	0.0563903	2.95556	0.194403	4.4125	0.194403	1.80073	0.194403
319	L319*
319	L319F			4.27331	0.304734	2.69046	0.304734							3.02995	0.304734	4.27331	0.304734	2.69046	0.304734
319	L319M	2.98115	0.332846	4.39902	0.0494672	2.62782	0.115487	2.98115	0.332846	4.39902	0.0494672	2.62782	0.115487	2.81329	0.22348	4.31735	0.22348	2.47661	0.22348
319	L319S	2.90526	0.486556	4.38556	0.106886	2.93772	0.225949	2.90526	0.486556	4.38556	0.106886	2.93772	0.225949	3.15669	0.277817	4.38867	0.277817	2.53656	0.277817
319	L319V			4.32815	0.202268	2.4207	0.202268							2.97302	0.202268	4.32815	0.202268	2.4207	0.202268
319	L319W			4.29685	0.321815	2.1434	0.321815							3.08661	0.321815	4.29685	0.321815	2.1434	0.321815
320	P320A			4.34431	0.211776	2.1866	0.211776							2.95274	0.211776	4.34431	0.211776	2.1866	0.211776
320	P320L	2.89325	0.393822	4.39555	0.0584313	2.17863	0.13467	2.89325	0.393822	4.39555	0.0584313	2.17863	0.13467	2.92196	0.188686	4.37914	0.188686	2.12258	0.188686
320	P320Q			4.35809	0.167442	2.16709	0.167442							2.96144	0.167442	4.35809	0.167442	2.16709	0.167442
320	P320R			4.37345	0.188252	2.04148	0.188252							2.96853	0.188252	4.37345	0.188252	2.04148	0.188252
320	P320S	2.83068	0.272557	4.37049	0.0310879	2.1137	0.0627355	2.83068	0.272557	4.37049	0.0310879	2.1137	0.0627355	2.93651	0.105112	4.36339	0.105112	2.16782	0.105112
320	P320T			4.3924	0.252246	2.1237	0.252246							2.99429	0.252246	4.3924	0.252246	2.1237	0.252246
321	V321A	2.90677	0.468481	4.42121	0.0609279	2.12724	0.136252	2.90677	0.468481	4.42121	0.0609279	2.12724	0.136252	2.94674	0.130052	4.38453	0.130052	2.0182	0.130052
321	V321D			4.37613	0.349102	1.95865	0.349102							3.10385	0.349102	4.37613	0.349102	1.95865	0.349102
321	V321F			4.32585	0.508494	2.64453	0.508494							3.23545	0.508494	4.32585	0.508494	2.64453	0.508494
321	V321G			4.37956	0.351692	2.07476	0.351692							3.06757	0.351692	4.37956	0.351692	2.07476	0.351692
321	V321I	3.00059	0.418407	4.46514	0.0644846	2.17715	0.131527	3.00059	0.418407	4.46514	0.0644846	2.17715	0.131527	2.99473	0.239279	4.39458	0.239279	1.95332	0.239279
321	V321L	2.90972	0.496373	4.3809	0.0609492	2.46605	0.118479	2.90972	0.496373	4.3809	0.0609492	2.46605	0.118479	3.14155	0.238986	4.37253	0.238986	2.5931	0.238986
322	S322*
322	S322A	2.98696	0.495922	4.34143	0.045516	2.12303	0.0888734	2.98696	0.495922	4.34143	0.045516	2.12303	0.0888734	2.93462	0.177566	4.3903	0.177566	2.04798	0.177566
322	S322L	2.83561	0.320581	4.35299	0.0403447	2.12546	0.081373	2.83561	0.320581	4.35299	0.0403447	2.12546	0.081373	2.93189	0.171385	4.35898	0.171385	2.21652	0.171385
322	S322P	3.64839	0.595229	4.08073	0.329075	2.94462	0.329075	3.64839	0.595229	3.77766	0.683367	2.519	1.27899	3.36896	0.329075	4.08073	0.329075	2.94462	0.329075
322	S322T	2.80999	0.259337	4.3928	0.0308126	2.05597	0.0534833	2.80999	0.259337	4.3928	0.0308126	2.05597	0.0534833	2.92271	0.0985243	4.39529	0.0985243	2.04238	0.0985243
323	L323M			4.38911	0.199734	2.06493	0.199734							2.95577	0.199734	4.38911	0.199734	2.06493	0.199734
323	L323P	2.9794	0.496102	4.49987	0.0836968	2.37971	0.183044	2.9794	0.496102	4.49987	0.0836968	2.37971	0.183044	3.03791	0.292249	4.36248	0.292249	2.19787	0.292249
323	L323Q	2.80295	0.452673	4.39029	0.0547896	2.14988	0.105342	2.80295	0.452673	4.39029	0.0547896	2.14988	0.105342	3.01277	0.234379	4.38091	0.234379	2.09236	0.234379
323	L323R			4.38536	0.190018	2.07529	0.190018							2.97256	0.190018	4.38536	0.190018	2.07529	0.190018
323	L323V	2.7374	0.366219	4.37166	0.0394447	1.80126	0.0733185	2.7374	0.366219	4.37166	0.0394447	1.80126	0.0733185	3.10529	0.199007	4.41614	0.199007	1.86081	0.199007
324	V324A	2.92919	0.390699	4.4318	0.0432808	1.55005	0.0845522	2.92919	0.390699	4.4318	0.0432808	1.55005	0.0845522	3.18188	0.211296	4.40683	0.211296	1.53244	0.211296
324	V324E	2.81297	0.459776	4.38848	0.0393424	1.74035	0.0629642	2.81297	0.459776	4.38848	0.0393424	1.74035	0.0629642	2.92869	0.118074	4.427	0.118074	1.76618	0.118074
324	V324G			4.35231	0.440737	1.96169	0.440737							3.10747	0.440737	4.35231	0.440737	1.96169	0.440737
324	V324L			4.43261	0.169526	1.77896	0.169526							2.92508	0.169526	4.43261	0.169526	1.77896	0.169526
324	V324M	2.96129	0.347779	4.43307	0.0439292	1.79619	0.0862214	2.96129	0.347779	4.43307	0.0439292	1.79619	0.0862214	2.91937	0.0921103	4.44124	0.0921103	1.67485	0.0921103
325	K325*
325	K325E	3.03077	0.43083	4.44024	0.046993	2.11325	0.0792692	3.03077	0.43083	4.44024	0.046993	2.11325	0.0792692	2.89461	0.161216	4.39567	0.161216	2.0122	0.161216
325	K325I	2.82236	0.379654	4.37257	0.0433934	1.9409	0.0865968	2.82236	0.379654	4.37257	0.0433934	1.9409	0.0865968	2.92663	0.0670546	4.39762	0.0670546	2.00021	0.0670546
325	K325N	2.81521	0.481404	4.44362	0.0855956	2.07449	0.185327	2.81521	0.481404	4.44362	0.0855956	2.07449	0.185327	2.8353	0.177082	4.40265	0.177082	1.94952	0.177082
325	K325Q			4.38165	0.181365	1.98354	0.181365							2.96445	0.181365	4.38165	0.181365	1.98354	0.181365
325	K325R	2.82907	0.266587	4.35035	0.0262087	1.98815	0.0601391	2.82907	0.266587	4.35035	0.0262087	1.98815	0.0601391	2.95807	0.178214	4.38575	0.178214	2.02601	0.178214
325	K325T	2.88667	0.379383	4.41168	0.0420908	2.02577	0.0639389	2.88667	0.379383	4.41168	0.0420908	2.02577	0.0639389	2.91801	0.112991	4.40088	0.112991	1.99103	0.112991
326	R326*
326	R326G			4.43598	0.214335	1.83819	0.214335							3.25384	0.214335	4.43598	0.214335	1.83819	0.214335
326	R326I			4.3827	0.471207	1.94717	0.471207							3.1332	0.471207	4.3827	0.471207	1.94717	0.471207
[truncated: 204 more rows]
