# Supplementary material for: The genotype‐phenotype landscape of an allosteric protein
Source: Mol Syst Biol. 2021 Mar 30;17(3):e10179. doi: 10.15252/msb.202010179 (PMC8009258; doi:10.15252/msb.202010179)
Supplement: Supplementary file 3 — Source Data for Appendix [file MSB-17-e10179-s008.zip]

Archive with 76 entries (76 files):
- Appendix Figure S10A.source.csv
- Appendix Figure S10B.source.csv
- Appendix Figure S10C.source.csv
- Appendix Figure S11-bottom-hist2d.source.csv
- Appendix Figure S11-bottom-line.source.csv
- Appendix Figure S11-top.source.csv
- Appendix Figure S12B.source.csv
- Appendix Figure S13A.source.csv
- Appendix Figure S13B.source.csv
- Appendix Figure S13C.source.csv
- Appendix Figure S14A.source.csv
- Appendix Figure S14B.source.csv
- Appendix Figure S14C.source.csv
- Appendix Figure S15A.source.csv
- Appendix Figure S15B.source.csv
- Appendix Figure S15C.source.csv
- Appendix Figure S16A.source.csv
- Appendix Figure S16B.source.csv
- Appendix Figure S16C.source.csv
- Appendix Figure S17.source.csv
- Appendix Figure S18.source.csv
- Appendix Figure S19.source.csv
- Appendix Figure S2.source.csv
- Appendix Figure S21A.source.csv
- Appendix Figure S21B.source.csv
- Appendix Figure S22A.source.csv
- Appendix Figure S22B.source.csv
- Appendix Figure S23A.source.csv
- Appendix Figure S23B.source.csv
- Appendix Figure S23C.source.csv
- Appendix Figure S23D.source.csv
- Appendix Figure S24.source.csv
- Appendix Figure S25A.source.csv
- Appendix Figure S25B.source.csv
- Appendix Figure S25C.source.csv
- Appendix Figure S25D.source.csv
- Appendix Figure S26.source.csv
- Appendix Figure S27A.source.csv
- Appendix Figure S27B.source.csv
- Appendix Figure S27C.source.csv
- Appendix Figure S27D.source.csv
- Appendix Figure S3A-B.source.csv
- Appendix Figure S4.source.csv
- Appendix Figure S5A.cytometry.source.csv
- Appendix Figure S5A.source.csv
- Appendix Figure S5B.cytometry.source.csv
- Appendix Figure S5B.source.csv
- Appendix Figure S5C.cytometry.source.csv
- Appendix Figure S5C.source.csv
- Appendix Figure S5D.cytometry.source.csv
- Appendix Figure S5D.source.csv
- Appendix Figure S6A.cytometry.source.csv
- Appendix Figure S6A.source.csv
- Appendix Figure S6B.cytometry.source.csv
- Appendix Figure S6B.source.csv
- Appendix Figure S6C.cytometry.source.csv
- Appendix Figure S6C.source.csv
- Appendix Figure S6D.cytometry.source.csv
- Appendix Figure S6D.source.csv
- Appendix Figure S7A.cytometry.source.csv
- Appendix Figure S7A.source.csv
- Appendix Figure S7B.cytometry.source.csv
- Appendix Figure S7B.source.csv
- Appendix Figure S7C.cytometry.source.csv
- Appendix Figure S7C.source.csv
- Appendix Figure S7D.cytometry.source.csv
- Appendix Figure S7D.source.csv
- Appendix Figure S8A.cytometry.source.csv
- Appendix Figure S8A.source.csv
- Appendix Figure S8B.cytometry.source.csv
- Appendix Figure S8B.source.csv
- Appendix Figure S9A.source.csv
- Appendix Figure S9B.source.csv
- Appendix Figure S9C.source.csv
- Appendix Figure S9D.source.csv
- Appendix Figure S20.source.txt
