# Supplementary material for: The genotype‐phenotype landscape of an allosteric protein
Source: Mol Syst Biol. 2021 Mar 30;17(3):e10179. doi: 10.15252/msb.202010179 (PMC8009258; doi:10.15252/msb.202010179)
Supplement: Supplementary file 3 — Source Data for Appendix [file MSB-17-e10179-s008.zip › Appendix Figure S10A.source.csv]

[IPTG] (µmol/L)	pVER-RS-01	pVER-RS-01 err	pVER-RS-04	pVER-RS-04 err	pVER-RS-05	pVER-RS-05 err	pVER-RS-10	pVER-RS-10 err	pVER-RS-14	pVER-RS-14 err	pVER-RS-15	pVER-RS-15 err	pVER-RS-17	pVER-RS-17 err	pVER-RS-18	pVER-RS-18 err	pVER-RS-19	pVER-RS-19 err
0.0	87.84958578751986	1.1859911049678593	190.98336286230466	1.4423794593586636	589.2571338416648	2.292816677305811	953.9736669640131	2.879572836191547	2326.1184201054502	9.096232300588262	481.04848687351216	1.901816438725473	265.6345516812145	1.689527596589024	98.69399577411338	1.3012014871471693	315.6916013275025	1.75533109214803
2.0	151.73153119601497	1.5065136042850746	326.87020332216423	2.1676394212774044	1026.6812589511328	4.019884522466274	990.6592963545088	3.1031053462297105	6088.778966900279	23.85541470134585	622.9929411663815	2.367548651911712	393.4915211546046	1.9915865265898849	103.76580164359427	1.2313612762581578	377.347384293152	1.9255673628744547
4.0	214.95265657789184	1.6574500476967555	496.7163162240528	2.3098955876162206	1575.1089227367515	5.585537815700725	1074.8556874319986	3.3341808979837384	9816.08960594303	40.64334434755903	808.0725007618503	2.919418978942426	565.6575443980612	2.4334763119516416	102.05886976834378	1.1943136128326939	439.6811772939543	2.0744471999471137
8.0	426.01002399313495	2.3658174681854627	908.163970653687	3.6244106209273035	2834.7018894731123	9.84487251276478	1263.5219796823915	4.025975081103127	16587.43784723395	61.00574881908912	1224.8817627729811	4.065626762669358	1022.8599818911625	3.904223729143961	100.83985207062537	1.2273723939639392	582.6607041061803	2.520541809357554
16.0	1015.5472635680092	4.275720041362248	2050.89098967979	7.466776373948433	5791.651771944501	19.323062266541733	1740.2593762333895	5.588546779071753	24257.822100192185	85.21475282564074	2511.496705323201	8.573732879023533	2130.7726998627527	7.4703683313213824	103.77473628391445	1.1951448653060461	950.480347607288	3.628317320679909
32.0	2669.7733761226955	10.489082727326414	4947.608351442202	18.039996733031014	11353.54873174569	37.207726862775004	2945.413535971616	9.930744858143639	28961.522466760445	102.14721146116997	5372.995095480179	17.62799693826936	4698.900076667607	16.255047138786246	104.54112889809238	1.1263439085452778	1784.6761617224126	6.190195270170878
64.0	6404.090425384957	24.257256327106152	10655.822546249328	39.33186424250423	18086.272772553562	58.51473158455049	5622.698029166464	19.977095572771283	30770.46950090168	114.2932479211994	11095.553373475248	35.61802521402725	10141.56152003399	31.611433291428945	120.15672630786139	1.2207387710135218	3969.794904562341	13.439688684063798
128.0	11693.69392810637	46.55819280682127	18669.21190164858	59.220428761516324	21994.004766407143	70.33219294907934	9804.568958025431	31.905607095656322	33536.425300945695	121.01442571053978	17713.592920018866	54.501547045455276	15725.705193769514	50.38532128236111	158.5784635255874	1.3645137276953156	8253.11067198799	26.831045239791695
256.0	16576.844283906397	57.48786292219315	23082.216286180024	78.01233109868494	24191.335401384407	70.69138668166639	13547.24101471	42.91862814571297	31941.42959207722	112.11031894873848	21801.601798417872	63.79086817284781	19584.335889494545	57.582817953164394	238.3535065024929	1.584845517365428	14821.03175685168	45.79102252776243
512.0	19510.35767838396	59.59010929115014	25337.599050874876	86.9301183917164	25288.927952423375	70.23894562139913	14892.082142551879	51.356961975474846	31487.159661381793	111.31006129168186	23671.25272862471	70.99180941573127	19478.85036196752	82.89734405582978	413.92878808135316	2.1076876839738614	19248.87706425736	61.34829813713834
1024.0	20306.554875513928	65.87183210346791	26324.603107441355	78.62784676966112	24891.598061632372	72.01662956620767	16076.822492088677	49.189379505434594	31607.936351084038	123.32815096220486	23889.665452168447	70.72913006189734	22021.05254373097	63.48263837750088	890.2008492222106	3.6175606303215893	21920.18296177504	67.93073983202336
2048.0	20900.55757482064	65.61208513370666	27101.642777264606	77.72771589116161	24763.92725913493	69.68492697525892	16579.2659821128	48.450479931662855	31015.836406494524	106.57614782417453	24092.70359206678	68.11738495512688	22152.48378374265	64.25272288771048	2084.550382510083	7.597412687083125	23323.320889547307	72.25513494064356
