# Supplementary material for: The genotype‐phenotype landscape of an allosteric protein
Source: Mol Syst Biol. 2021 Mar 30;17(3):e10179. doi: 10.15252/msb.202010179 (PMC8009258; doi:10.15252/msb.202010179)
Supplement: Supplementary file 3 — Source Data for Appendix [file MSB-17-e10179-s008.zip › Appendix Figure S10B.source.csv]

Output (MEF)	Output err (MEF)	Fitness Impact	Fitness Impact err	plasmid
87.84958578751986	1.1859911049678593	-0.8115690560532484	0.005851970123450544	pVER-RS-01
151.73153119601497	1.5065136042850746	-0.8263275256971638	0.006188207612083922	pVER-RS-01
214.95265657789184	1.6574500476967555	-0.8279445805451167	0.0059372094515367894	pVER-RS-01
426.01002399313495	2.3658174681854627	-0.7763669425001601	0.006843686886012127	pVER-RS-01
1015.5472635680092	4.275720041362248	-0.8122022051531539	0.005812525971002522	pVER-RS-01
2669.7733761226955	10.489082727326414	-0.7779369346853101	0.0061263018130699775	pVER-RS-01
6404.090425384957	24.257256327106152	-0.7231384250294105	0.0059118573445471785	pVER-RS-01
11693.69392810637	46.55819280682127	-0.5588008217684635	0.008062619344308661	pVER-RS-01
16576.844283906397	57.48786292219315	-0.2982239704170755	0.004325223025527083	pVER-RS-01
19510.35767838396	59.59010929115014	-0.20765226837816966	0.004537941174336122	pVER-RS-01
20306.554875513928	65.87183210346791	-0.20082601577930556	0.004562167655737128	pVER-RS-01
20900.55757482064	65.61208513370666	-0.16549487633175103	0.005152185720390138	pVER-RS-01
190.98336286230466	1.4423794593586636	-0.7843458399898107	0.006023806528580281	pVER-RS-04
326.87020332216423	2.1676394212774044	-0.7965727434128819	0.0063067879954963385	pVER-RS-04
496.7163162240528	2.3098955876162206	-0.8109885285520844	0.006099586989859015	pVER-RS-04
908.163970653687	3.6244106209273035	-0.7563408223669777	0.007025553933664914	pVER-RS-04
2050.89098967979	7.466776373948433	-0.7797687494783678	0.005888672384948508	pVER-RS-04
4947.608351442202	18.039996733031014	-0.7495858161436074	0.006141684200073029	pVER-RS-04
10655.822546249328	39.33186424250423	-0.5470250116774957	0.005127799239291645	pVER-RS-04
18669.21190164858	59.220428761516324	-0.3177749706774235	0.006485105033851548	pVER-RS-04
23082.216286180024	78.01233109868494	-0.1479159213904735	0.003982369080548117	pVER-RS-04
25337.599050874876	86.9301183917164	-0.10097954499924475	0.004360074998431964	pVER-RS-04
26324.603107441355	78.62784676966112	-0.08672481340496725	0.004396277001009343	pVER-RS-04
27101.642777264606	77.72771589116161	-0.08612243842218902	0.005004390008467343	pVER-RS-04
589.2571338416648	2.292816677305811	-0.7880971524335451	0.005957547785593184	pVER-RS-05
1026.6812589511328	4.019884522466274	-0.7997729982341948	0.006282494144882708	pVER-RS-05
1575.1089227367515	5.585537815700725	-0.8179278066873358	0.006060278518457145	pVER-RS-05
2834.7018894731123	9.84487251276478	-0.780588200788013	0.007317321224169033	pVER-RS-05
5791.651771944501	19.323062266541733	-0.7686404224824953	0.005635407204514533	pVER-RS-05
11353.54873174569	37.207726862775004	-0.5876708189563861	0.00524345675797964	pVER-RS-05
18086.272772553562	58.51473158455049	-0.2952986611417036	0.00434295910983653	pVER-RS-05
21994.004766407143	70.33219294907934	-0.2407545689397983	0.006399200718103558	pVER-RS-05
24191.335401384407	70.69138668166639	-0.09046951764243148	0.003973688538012335	pVER-RS-05
25288.927952423375	70.23894562139913	-0.08312810922249053	0.00459681043913073	pVER-RS-05
24891.598061632372	72.01662956620767	-0.014723469836636804	0.004624945763840642	pVER-RS-05
24763.92725913493	69.68492697525892	-0.07224873866023943	0.005210874702304797	pVER-RS-05
953.9736669640131	2.879572836191547	-0.7871351587716163	0.005419687470859763	pVER-RS-10
990.6592963545088	3.1031053462297105	-0.7999564867511605	0.005779062306023664	pVER-RS-10
1074.8556874319986	3.3341808979837384	-0.818238606015744	0.005489911178084895	pVER-RS-10
1263.5219796823915	4.025975081103127	-0.8104855538303966	0.006784135728577642	pVER-RS-10
1740.2593762333895	5.588546779071753	-0.7784809324032829	0.005330879243268969	pVER-RS-10
2945.413535971616	9.930744858143639	-0.7889297998284726	0.005908660226716337	pVER-RS-10
5622.698029166464	19.977095572771283	-0.7519442158191607	0.0060300732322842755	pVER-RS-10
9804.568958025431	31.905607095656322	-0.6273926590166967	0.00801420380327879	pVER-RS-10
13547.24101471	42.91862814571297	-0.3980385832981612	0.0045311660116502525	pVER-RS-10
14892.082142551879	51.356961975474846	-0.2856888162107777	0.004865007638887667	pVER-RS-10
16076.822492088677	49.189379505434594	-0.19765874416282453	0.004727557668970712	pVER-RS-10
16579.2659821128	48.450479931662855	-0.2412383131499288	0.005295761194561835	pVER-RS-10
2326.1184201054502	9.096232300588262	-0.688605405755975	0.00789837685544333	pVER-RS-14
6088.778966900279	23.85541470134585	-0.5754193827180408	0.007618577852921267	pVER-RS-14
9816.08960594303	40.64334434755903	-0.5584212747548114	0.006968371820665962	pVER-RS-14
16587.43784723395	61.00574881908912	-0.2021824706937818	0.007338891508824843	pVER-RS-14
24257.822100192185	85.21475282564074	-0.17277683093034854	0.0051928003834395995	pVER-RS-14
28961.522466760445	102.14721146116997	-0.07416642080454801	0.005269783043789866	pVER-RS-14
30770.46950090168	114.2932479211994	-0.06947662462161881	0.004984429465926512	pVER-RS-14
33536.425300945695	121.01442571053978	-0.2398560325401813	0.010512946631587578	pVER-RS-14
31941.42959207722	112.11031894873848	-0.08429741560920492	0.005347053237095027	pVER-RS-14
31487.159661381793	111.31006129168186	-0.0553876698590893	0.005972269996647723	pVER-RS-14
31607.936351084038	123.32815096220486	-0.12612126400266066	0.006394762075448371	pVER-RS-14
31015.836406494524	106.57614782417453	-0.07797054490139692	0.00717912983157106	pVER-RS-14
481.04848687351216	1.901816438725473	-0.775770756267282	0.005963915344127639	pVER-RS-15
622.9929411663815	2.367548651911712	-0.7908526590490631	0.0063909364297446486	pVER-RS-15
808.0725007618503	2.919418978942426	-0.796665511528251	0.006141736853512762	pVER-RS-15
1224.8817627729811	4.065626762669358	-0.7667766038119009	0.007371488492218082	pVER-RS-15
2511.496705323201	8.573732879023533	-0.7720133133247908	0.005873857385169235	pVER-RS-15
5372.995095480179	17.62799693826936	-0.765617785288155	0.006409643339492601	pVER-RS-15
11095.553373475248	35.61802521402725	-0.5808594100430722	0.005503208638050044	pVER-RS-15
17713.592920018866	54.501547045455276	-0.37830303200330617	0.007280990783669218	pVER-RS-15
21801.601798417872	63.79086817284781	-0.12321956497114318	0.004105155053555044	pVER-RS-15
23671.25272862471	70.99180941573127	-0.09283139389139504	0.004700906150051922	pVER-RS-15
23889.665452168447	70.72913006189734	-0.03228379681009138	0.004689099466548974	pVER-RS-15
24092.70359206678	68.11738495512688	-0.0798576342508057	0.005265394667468504	pVER-RS-15
265.6345516812145	1.689527596589024	-0.8154054216010912	0.005785957061001171	pVER-RS-17
393.4915211546046	1.9915865265898849	-0.807477097176555	0.006015165042545357	pVER-RS-17
565.6575443980612	2.4334763119516416	-0.8232859690142185	0.005801304993375416	pVER-RS-17
1022.8599818911625	3.904223729143961	-0.7613060160854431	0.006684921174293862	pVER-RS-17
2130.7726998627527	7.4703683313213824	-0.7961202942914634	0.0056414631864740335	pVER-RS-17
4698.900076667607	16.255047138786246	-0.7704502499361191	0.005923595615622523	pVER-RS-17
10141.56152003399	31.611433291428945	-0.6247764686234001	0.005192930640591847	pVER-RS-17
15725.705193769514	50.38532128236111	-0.3762712284049482	0.006460061982101803	pVER-RS-17
19584.335889494545	57.582817953164394	-0.21595444819747253	0.004017741117564935	pVER-RS-17
19478.85036196752	82.89734405582978	-0.1713516063266046	0.00438887311878879	pVER-RS-17
22021.05254373097	63.48263837750088	-0.1522900206995694	0.004417649635245017	pVER-RS-17
22152.48378374265	64.25272288771048	-0.14123186364965518	0.004985852361645805	pVER-RS-17
98.69399577411338	1.3012014871471693	-0.8709670828659514	0.006882244206504162	pVER-RS-18
103.76580164359427	1.2313612762581578	-0.8987023943527356	0.007519682050749154	pVER-RS-18
102.05886976834378	1.1943136128326939	-0.8826462766181659	0.0071165759681087876	pVER-RS-18
100.83985207062537	1.2273723939639392	-0.9020751377046854	0.009277853474183416	pVER-RS-18
103.77473628391445	1.1951448653060461	-0.8500062683250935	0.006690519729163444	pVER-RS-18
104.54112889809238	1.1263439085452778	-0.9253420488739077	0.00816801035208052	pVER-RS-18
120.15672630786139	1.2207387710135218	-0.8493265396644455	0.008271479505740375	pVER-RS-18
158.5784635255874	1.3645137276953156	-0.7712864616717381	0.011871558297708052	pVER-RS-18
238.3535065024929	1.584845517365428	-0.7258876189791427	0.008389299892444685	pVER-RS-18
413.92878808135316	2.1076876839738614	-0.622760523147946	0.00934396735050421	pVER-RS-18
890.2008492222106	3.6175606303215893	-0.6356437425963278	0.00952115363636289	pVER-RS-18
2084.550382510083	7.597412687083125	-0.6996605260333654	0.009926692764843977	pVER-RS-18
315.6916013275025	1.75533109214803	-0.808210015425435	0.005685232041379978	pVER-RS-19
377.347384293152	1.9255673628744547	-0.8132185788019574	0.005883378950231308	pVER-RS-19
439.6811772939543	2.0744471999471137	-0.8285096056323578	0.005736750262337862	pVER-RS-19
582.6607041061803	2.520541809357554	-0.7219114763007184	0.006518011660407089	pVER-RS-19
950.480347607288	3.628317320679909	-0.8005997756661013	0.0055612122916346195	pVER-RS-19
1784.6761617224126	6.190195270170878	-0.7726475277535159	0.005978303851878567	pVER-RS-19
3969.794904562341	13.439688684063798	-0.7739155072194704	0.006186349913087116	pVER-RS-19
8253.11067198799	26.831045239791695	-0.662341688476607	0.00893127632240626	pVER-RS-19
14821.03175685168	45.79102252776243	-0.397063464359509	0.004638441461374166	pVER-RS-19
19248.87706425736	61.34829813713834	-0.21938231521603418	0.004492156011482281	pVER-RS-19
21920.18296177504	67.93073983202336	-0.201066267386265	0.004451263566614163	pVER-RS-19
23323.320889547307	72.25513494064356	-0.13593933735147803	0.004951529682233076	pVER-RS-19
