# Supplementary material for: The genotype‐phenotype landscape of an allosteric protein
Source: Mol Syst Biol. 2021 Mar 30;17(3):e10179. doi: 10.15252/msb.202010179 (PMC8009258; doi:10.15252/msb.202010179)
Supplement: Supplementary file 3 — Source Data for Appendix [file MSB-17-e10179-s008.zip › Appendix Figure S10C.source.csv]

Output (MEF)	Output err (MEF)	Fitness Impact	Fitness Impact err	plasmid
87.84958578751986	1.1859911049678593	-0.8041432954546082	0.0235718518969461	pVER-RS-01
151.73153119601497	1.5065136042850746	-0.7831144300471736	0.028305899436595304	pVER-RS-01
214.95265657789184	1.6574500476967555	-0.7840436001287425	0.020581556585795788	pVER-RS-01
426.01002399313495	2.3658174681854627	-0.6871999181912185	0.031527215724765016	pVER-RS-01
1015.5472635680092	4.275720041362248	-0.7919766934559886	0.021002293980195114	pVER-RS-01
2669.7733761226955	10.489082727326414	-0.8386043931853396	0.02171153565883721	pVER-RS-01
6404.090425384957	24.257256327106152	-0.7096365045557417	0.018347556619580232	pVER-RS-01
11693.69392810637	46.55819280682127	-0.37913319245675187	0.01593085246512398	pVER-RS-01
16576.844283906397	57.48786292219315	-0.25972005189747543	0.01118488325730473	pVER-RS-01
19510.35767838396	59.59010929115014	-0.2606960092016004	0.02194482805074862	pVER-RS-01
20306.554875513928	65.87183210346791	-0.1376863529016053	0.011195582345210297	pVER-RS-01
20900.55757482064	65.61208513370666	-0.15447419491752878	0.017460492437066245	pVER-RS-01
190.98336286230466	1.4423794593586636	-0.6207135851385244	0.04135418573493216	pVER-RS-04
326.87020332216423	2.1676394212774044	-0.66050224176774	0.05423367429403549	pVER-RS-04
496.7163162240528	2.3098955876162206	-0.7344425759280331	0.03773115426106535	pVER-RS-04
908.163970653687	3.6244106209273035	-0.5968856464168313	0.057344332656162914	pVER-RS-04
2050.89098967979	7.466776373948433	-0.764205146308222	0.04118570238380154	pVER-RS-04
4947.608351442202	18.039996733031014	-0.7338771063984558	0.04327598845514979	pVER-RS-04
10655.822546249328	39.33186424250423	-0.40731850928775715	0.028225665436134813	pVER-RS-04
18669.21190164858	59.220428761516324	-0.1944642162251933	0.025324258274821723	pVER-RS-04
23082.216286180024	78.01233109868494	-0.0846490521609244	0.020168537411258323	pVER-RS-04
25337.599050874876	86.9301183917164	-0.08093607504874097	0.036181321342165375	pVER-RS-04
26324.603107441355	78.62784676966112	-0.09988730791115433	0.020151355543986872	pVER-RS-04
27101.642777264606	77.72771589116161	-0.14230516197022236	0.03157192603925857	pVER-RS-04
589.2571338416648	2.292816677305811	-0.7991416682001866	0.06397537486741071	pVER-RS-05
1026.6812589511328	4.019884522466274	-0.455410771089025	0.06768626071810671	pVER-RS-05
1575.1089227367515	5.585537815700725	-0.6067033364489167	0.051952786801723605	pVER-RS-05
2834.7018894731123	9.84487251276478	-0.5529750451713799	0.08819022672238777	pVER-RS-05
5791.651771944501	19.323062266541733	-0.8751819023057594	0.06153909093792991	pVER-RS-05
11353.54873174569	37.207726862775004	-0.6474594924547737	0.04596266597987418	pVER-RS-05
18086.272772553562	58.51473158455049	-0.22214012262627802	0.03829496975709148	pVER-RS-05
21994.004766407143	70.33219294907934	-0.06642035413653721	0.038699326251917326	pVER-RS-05
24191.335401384407	70.69138668166639	-0.13854876044478748	0.027009748239053746	pVER-RS-05
25288.927952423375	70.23894562139913	-0.07520982260723996	0.05362297029180417	pVER-RS-05
24891.598061632372	72.01662956620767	-0.019704732643761498	0.031721149427383244	pVER-RS-05
24763.92725913493	69.68492697525892	-0.05216712913927597	0.047354857389566275	pVER-RS-05
953.9736669640131	2.879572836191547	-0.8135625512629957	0.02247037018279052	pVER-RS-10
990.6592963545088	3.1031053462297105	-0.7115719579169562	0.026733000118276302	pVER-RS-10
1074.8556874319986	3.3341808979837384	-0.7865510380962712	0.019757747578891358	pVER-RS-10
1263.5219796823915	4.025975081103127	-0.6756680253119336	0.030428352015965977	pVER-RS-10
1740.2593762333895	5.588546779071753	-0.7667138200051808	0.0187722031914723	pVER-RS-10
2945.413535971616	9.930744858143639	-0.7681209339257709	0.019354264237695856	pVER-RS-10
5622.698029166464	19.977095572771283	-0.7631500848533259	0.019070293054870145	pVER-RS-10
9804.568958025431	31.905607095656322	-0.5480697178880317	0.018374558543004793	pVER-RS-10
13547.24101471	42.91862814571297	-0.387216529876744	0.012208527233430605	pVER-RS-10
14892.082142551879	51.356961975474846	-0.35003117997640376	0.02350578178427831	pVER-RS-10
16076.822492088677	49.189379505434594	-0.20282621757395022	0.011653545249548525	pVER-RS-10
16579.2659821128	48.450479931662855	-0.19807939403816593	0.017409415243939134	pVER-RS-10
2326.1184201054502	9.096232300588262	-0.41474929736535976	0.03838912423544363	pVER-RS-14
6088.778966900279	23.85541470134585	-0.35108283850509764	0.04816165193336122	pVER-RS-14
9816.08960594303	40.64334434755903	-0.41822487658931234	0.034656907521218534	pVER-RS-14
16587.43784723395	61.00574881908912	-0.13305539625326523	0.04461980321363836	pVER-RS-14
24257.822100192185	85.21475282564074	-0.03696479193779268	0.025949358729876835	pVER-RS-14
28961.522466760445	102.14721146116997	0.0460386610624701	0.02120720746118221	pVER-RS-14
30770.46950090168	114.2932479211994	0.021364332391912485	0.02672327291600526	pVER-RS-14
33536.425300945695	121.01442571053978	-0.10005457633884077	0.02945009637715096	pVER-RS-14
31941.42959207722	112.11031894873848	-0.05944118728153103	0.02174396837261805	pVER-RS-14
31487.159661381793	111.31006129168186	-0.052878461570032745	0.04138016550306854	pVER-RS-14
31607.936351084038	123.32815096220486	-0.05188327869329149	0.026184179445303973	pVER-RS-14
31015.836406494524	106.57614782417453	0.006364281704079847	0.039437282165316674	pVER-RS-14
481.04848687351216	1.901816438725473	-0.608432809076491	0.04436392193921314	pVER-RS-15
622.9929411663815	2.367548651911712	-0.36518142617089216	0.05030776208508942	pVER-RS-15
808.0725007618503	2.919418978942426	-0.7182511999731737	0.048585891381706436	pVER-RS-15
1224.8817627729811	4.065626762669358	-0.6716191174394761	0.08308183195985264	pVER-RS-15
2511.496705323201	8.573732879023533	-0.6698267693671434	0.04086441377789034	pVER-RS-15
5372.995095480179	17.62799693826936	-0.6904943924523508	0.04444199503173746	pVER-RS-15
11095.553373475248	35.61802521402725	-0.49069242998831963	0.036394468548478956	pVER-RS-15
17713.592920018866	54.501547045455276	-0.15793788846755874	0.0302407749740819	pVER-RS-15
21801.601798417872	63.79086817284781	-0.10947974831322432	0.023410924143892897	pVER-RS-15
23671.25272862471	70.99180941573127	-0.1397132895759237	0.04325516560595781	pVER-RS-15
23889.665452168447	70.72913006189734	-0.023685216163815172	0.023738068589976333	pVER-RS-15
24092.70359206678	68.11738495512688	-0.051834402889695784	0.037592020855584427	pVER-RS-15
265.6345516812145	1.689527596589024	-0.7522764188382918	0.03069725928032937	pVER-RS-17
393.4915211546046	1.9915865265898849	-0.73307257281119	0.039034634868734694	pVER-RS-17
565.6575443980612	2.4334763119516416	-0.8055030857597717	0.02951958638190521	pVER-RS-17
1022.8599818911625	3.904223729143961	-0.8421097089938553	0.05186960473576134	pVER-RS-17
2130.7726998627527	7.4703683313213824	-0.7167432812404043	0.028175579836702356	pVER-RS-17
4698.900076667607	16.255047138786246	-0.788629009565908	0.02860010217009317	pVER-RS-17
10141.56152003399	31.611433291428945	-0.5768779550468182	0.021715782949781697	pVER-RS-17
15725.705193769514	50.38532128236111	-0.296034426162003	0.020292772712069414	pVER-RS-17
19584.335889494545	57.582817953164394	-0.1862049101793308	0.014607061222648274	pVER-RS-17
19478.85036196752	82.89734405582978	-0.21838974912535286	0.028854806587987454	pVER-RS-17
22021.05254373097	63.48263837750088	-0.1379237363548128	0.014707713388314777	pVER-RS-17
22152.48378374265	64.25272288771048	-0.08323751446272637	0.02357760627787896	pVER-RS-17
98.69399577411338	1.3012014871471693	-0.72160349712355	0.039599041236836864	pVER-RS-18
103.76580164359427	1.2313612762581578	-0.586662439366956	0.045699378562002076	pVER-RS-18
102.05886976834378	1.1943136128326939	-0.8232419986624135	0.040622014601642276	pVER-RS-18
100.83985207062537	1.2273723939639392	-0.73602270221919	0.06461006162863453	pVER-RS-18
103.77473628391445	1.1951448653060461	-0.6458638664636359	0.03536472975263115	pVER-RS-18
104.54112889809238	1.1263439085452778	-0.6907152247078315	0.03570914941604179	pVER-RS-18
120.15672630786139	1.2207387710135218	-0.7245844787936824	0.0382746276775392	pVER-RS-18
158.5784635255874	1.3645137276953156	-0.5471548698823497	0.042647874812387306	pVER-RS-18
238.3535065024929	1.584845517365428	-0.6599013021532408	0.03910821209373135	pVER-RS-18
413.92878808135316	2.1076876839738614	-0.5502930957312164	0.059113982069536455	pVER-RS-18
890.2008492222106	3.6175606303215893	-0.5243373942447509	0.03883131318146748	pVER-RS-18
2084.550382510083	7.597412687083125	-0.6498839896573168	0.058836444335222886	pVER-RS-18
315.6916013275025	1.75533109214803	-0.880698209518973	0.05284619183880185	pVER-RS-19
377.347384293152	1.9255673628744547	-0.7286131726060461	0.060722943462113106	pVER-RS-19
439.6811772939543	2.0744471999471137	-0.7026705862932665	0.04155753790344153	pVER-RS-19
582.6607041061803	2.520541809357554	-0.8113896232082799	0.0809832765291141	pVER-RS-19
950.480347607288	3.628317320679909	-0.6837177085056549	0.04148065012992215	pVER-RS-19
1784.6761617224126	6.190195270170878	-0.7738201695834728	0.045349240055612736	pVER-RS-19
3969.794904562341	13.439688684063798	-0.8247747991658033	0.04437374842536595	pVER-RS-19
8253.11067198799	26.831045239791695	-0.6450309190734659	0.04694652770615555	pVER-RS-19
14821.03175685168	45.79102252776243	-0.2813448335893107	0.028049542511581045	pVER-RS-19
19248.87706425736	61.34829813713834	-0.17859096618845732	0.04667731814043519	pVER-RS-19
21920.18296177504	67.93073983202336	-0.1444746419120522	0.02394283527572562	pVER-RS-19
23323.320889547307	72.25513494064356	-0.08675940317944197	0.03928494179201138	pVER-RS-19
