# Supplementary material for: The genotype‐phenotype landscape of an allosteric protein
Source: Mol Syst Biol. 2021 Mar 30;17(3):e10179. doi: 10.15252/msb.202010179 (PMC8009258; doi:10.15252/msb.202010179)
Supplement: Supplementary file 3 — Source Data for Appendix [file MSB-17-e10179-s008.zip › Appendix Figure S11-bottom-hist2d.source.csv]

G(L)	stdev[log10(G(L))]
380.75803810497837	0.5909443730567467
260.49233088051346	0.5053163493891416
264.38347151475335	0.508167880195173
270.2487319337915	0.5234395609838235
312.48501757322845	0.52402807305323
381.1024182624017	0.5146550046296315
523.5362752839661	0.49961938556824176
852.762656617483	0.4501660492968262
1632.6545269692676	0.340578922875621
3629.6532458423503	0.1710670787093453
8269.660649752877	0.03437278512313547
15992.416924712137	0.023870209932688083
49851.6952187993	0.030787050149829437
49720.89524822339	0.021431449982498355
49261.100381911405	0.025302214060844295
48097.1939338278	0.03220268198819613
45321.48658354804	0.04302727578550534
40476.153141567695	0.05613747442890595
34805.181218887585	0.06614796023057018
29985.79479372591	0.06870354263481143
27250.656374978564	0.06924250764965693
26707.392098988337	0.06902166232463847
27930.283675281877	0.06684934614303428
30075.8150427649	0.07416770200501856
3394.19318812868	0.5984151574341233
1017.952929333787	0.5025241538420615
811.6943368437458	0.4839065653472066
751.7448526780455	0.4743719869575477
757.4711429617164	0.46817802543421483
865.8024493634048	0.47038724425891293
1019.6780155995152	0.4716973026727864
1214.2127648333408	0.4704911431343996
1680.396579764194	0.4677056427182533
2509.095727019179	0.4582748248115788
4090.2771905354725	0.4554538964488063
6098.098163914076	0.48214357930260576
406.7550954553934	0.5498521646643667
382.948002042478	0.4750102820517519
502.6002349421774	0.44251484815385583
797.9158760317318	0.40921798165413487
1517.8357315072276	0.350173976118036
3128.8089443952417	0.2518407676283964
6047.804163337645	0.11243407050167603
10793.615675525585	0.027447013552805842
15815.570634807757	0.022203348239188618
19088.4136921652	0.033834640663689096
21756.80134614739	0.030763301758772007
23113.903730976963	0.04136906764579147
262.80368957585335	0.5751498955624512
515.4539882221287	0.3925619109885843
977.6771677863047	0.29459427343678857
2239.4311858387905	0.17369093080893697
5294.539284267642	0.07594912358450916
10992.449828243123	0.025480193966851507
17626.601776404343	0.02421183481403292
22419.104403467856	0.030608570666426166
24652.728722558833	0.03620814830778402
25361.999709092237	0.04006943806193147
25842.075276056414	0.04008364414430496
26552.53044499229	0.047805260403995076
890.769695779339	0.6363024876331514
534.0717877520848	0.5222874372392917
530.1441256585922	0.49292020591821256
567.7785328147183	0.4636021453419199
692.8073150340626	0.42654770012719073
981.2232027140723	0.3788546844977742
1594.4694712656242	0.3131414940798853
2799.6436294572386	0.22591672210150518
4988.60356207873	0.12951698092591696
8497.586380524755	0.05123602739304039
12822.633929680514	0.020777768811946463
16176.534662528038	0.0267858906262875
346.43002041971187	0.5220408904238939
950.2955693883849	0.29020400322091966
1969.7496442930494	0.17790393812685334
4501.160778110931	0.08239374633078231
9593.084876757324	0.028725122587451822
16408.751389350236	0.021751645147362143
21861.081615169292	0.030152293556172417
24524.2957554369	0.03494201852461709
25401.470441056055	0.038285503316683345
26053.490727927317	0.040200892175063674
27308.604279588177	0.04158848304376226
28489.115870488084	0.04991981583566353
299.7632522279011	0.5516681292842058
481.91945886730207	0.37892453104439827
766.8304990684857	0.30990446198834276
1399.3038334328849	0.223926846088643
2779.2162994699556	0.1353683131008958
5505.239800734323	0.06519430848373547
10000.482164318226	0.026486721755331843
15398.641462563884	0.020676541401368948
19981.286660588128	0.025801338728503626
22888.799757459597	0.03070549344684546
24163.435980708564	0.03254016569441441
24057.93948204456	0.03673394628004984
276.4277354864511	0.5423519506684533
320.2159909903341	0.43934823572479964
438.52369213328274	0.40702805284342264
706.2410472989337	0.3602874424279942
1286.195866423294	0.2859907761187529
2549.5952239730927	0.1828335579058586
5096.236375112582	0.08153639367406777
9229.746925415806	0.030307420038653183
14234.167382151209	0.019821008458555504
18697.069087529682	0.024794242442628036
21711.093543204104	0.028090674103049638
22848.990123193395	0.034794059867371024
333.8831610075258	0.681387644314624
329.5926281531314	0.42104382676915
568.3685440577755	0.3303360836474996
1338.7735270558985	0.20943033906768738
3708.3634418641673	0.09791932628364808
9107.09783135954	0.03333405507487667
16246.087657781973	0.022178964985560726
21314.769682001435	0.027590075043183254
23202.553173521883	0.032236862131935266
23467.388933098533	0.03514737425884069
23716.800845127713	0.034614137753193205
24325.34243735833	0.04172101414456401
279.64482710136207	0.5512828804143385
263.93787838391154	0.47422754783702015
361.3483789448532	0.4547687575138815
637.951527037374	0.393330909759696
1394.8976830946265	0.2683533058682828
3589.0231477450534	0.12913134968474455
8282.69609887016	0.041652494856785974
14617.94713656848	0.02190920748640971
19629.84849790804	0.0263674595826827
22328.92265656016	0.033767410359105854
23762.888398847328	0.03503180938947995
24362.49890110782	0.04351829191812204
260.4374470660276	0.5851876289263305
289.98207438402216	0.4526495845006287
486.54922572400585	0.4173417114725111
1048.7002067513158	0.3394190064655638
2850.8526174017857	0.20306871168195595
7276.975552654408	0.0738390061413658
14064.297025766606	0.023691425637896616
19828.808019214153	0.028035011782595768
22759.98913479837	0.034360914559114206
24026.986074895525	0.03906562779952625
24690.151411936047	0.03895146887956511
24648.00341663186	0.052104718449888385
235.61847384085027	0.5505890602267006
391.7023052925954	0.41862851369119664
709.5361815923068	0.35599629169001723
1527.9602709865262	0.25096698503585346
3677.111510021271	0.13091385033465133
8112.544245235857	0.04705397787607712
14349.1813869945	0.02227306033684728
19868.52985063074	0.027550814424616384
23158.840486897454	0.03416611790197084
24770.86384084703	0.03824470995460359
25104.958986527832	0.03897453032363445
24183.399127931003	0.046323951708518094
393.13240859832644	0.6349825692006431
165.68602184814873	0.5091171981779634
179.26136946110847	0.47013937249807924
255.99637509758807	0.44516891990840424
622.2859600347988	0.3758664136725307
2258.0685710492667	0.19056428612187346
7672.070301547291	0.045002014039835246
15029.416951418169	0.023542116700722957
19635.38054175456	0.027807400790514275
22960.715520490514	0.035576476060704965
26065.736050663705	0.03895930841284452
26473.509798333394	0.054432130643867205
374.74325546632804	0.6510601660110998
648.7313906156587	0.37793508444014057
1227.7543539304686	0.2720996509457128
2772.5383666750695	0.15844067891505723
6252.981835699685	0.0680776660158542
12162.899902908683	0.02293592889206205
18472.68147666988	0.025594599973885312
22709.121865070167	0.032372209773297606
24819.574096524186	0.039011529414050804
26124.255556824563	0.04198647214781276
27184.65461018446	0.04255574494102052
27673.278428773392	0.05359566153520132
439.1398795009447	0.5608703931326255
498.30823606656367	0.48408170743336154
634.8310410105686	0.44638816303773404
939.6254258429921	0.3947202820465737
1576.8686661554348	0.31842417002491513
2893.091884765566	0.22329557426131505
5327.7272252891335	0.11838911961412953
9259.205827646294	0.04211021283156595
14204.089806313465	0.021844289676160842
18606.897684373263	0.028860938662692737
21544.2663490759	0.030954861005791333
22268.26195649297	0.042170590424455874
749.1886485411259	0.5314515884235749
767.3980563741336	0.49696060454524404
887.6191168998174	0.4749941472090089
1148.8116865965687	0.43283559435081775
1628.7862286544555	0.36052653788427874
2519.7713586017953	0.26808742145349945
3733.9598451588777	0.19181278482268893
5110.881086092123	0.14625489105324002
6172.75307926607	0.11117108161441797
7030.226492164328	0.07527879754569636
8214.619948226002	0.04204339446475546
10201.640785925585	0.02891079786841563
315.1292147205225	0.5352648839994513
385.20871829785665	0.4336055181522192
561.520974730272	0.3899825902395815
988.025267593088	0.32169184276166557
1945.880732316793	0.22610728536156693
3981.512160665739	0.12460060993291487
7709.3227535566775	0.050520718468455274
12902.219884761455	0.021711323308228208
17988.135849399925	0.023324918953329225
21571.10386725321	0.028614283762166754
23128.605202140305	0.03144555009244531
22890.0611699273	0.038469431073640606
309.9937646458611	0.5574906308326496
351.9858479547679	0.42773284153324964
523.2739787832495	0.3697039546077159
964.5099288288247	0.2834862826084035
2054.593202045475	0.17787288113920918
4522.646220644485	0.08415099616286564
9218.334803491429	0.03046760392623597
15445.36347820104	0.02015930585298831
20806.51944891824	0.027033966964760233
23848.926803206126	0.032662871151603656
24592.563573152456	0.034545586761360346
23669.21607545955	0.03780175018953474
296.8961519512286	0.5875470655657977
195.9860573999392	0.4808966873606994
252.37754817932458	0.43872337255754906
449.1482080229051	0.3762032243897272
1080.3878228842823	0.2634578502053219
3109.109209230547	0.1255257609729267
7879.560171785207	0.039175723101292415
14486.531236146053	0.020677171449164797
19418.851789091455	0.02470649607267072
21989.11025228105	0.032177915041982
23767.85201090102	0.03280148002489049
25081.99858086079	0.03969996063740822
281.27185533762804	0.6157390669649474
286.40991332638515	0.43126634259215807
496.67594416338596	0.3525177170119534
1216.5822341896337	0.22836140286512638
3505.4360800480385	0.10139498960197621
8912.030178448511	0.03090703057760572
16250.223072196013	0.02145019896390261
21713.68453138528	0.027850433624057563
24422.048237044222	0.034175218805716855
26244.541606719078	0.038722730918351086
28403.9244743339	0.04098961873691805
30329.80585454416	0.051788097643573804
903.6993681151653	0.5486433778856205
822.162026550962	0.500248350386892
917.8794005117122	0.4810191214771224
1137.9861322091422	0.454425722207997
1661.0043421831544	0.4079266705389233
2596.044917788021	0.35954529500771293
4046.6655785296202	0.3450424999495938
5186.787617284335	0.3291344479533518
5627.246412982352	0.28258778094486364
5775.870584989567	0.2359833471643991
6566.575039365461	0.2063453108049951
8248.109194595112	0.20499162778822957
237.43303895162498	0.5757572932737366
244.1190916653491	0.4213111084768899
391.72815460212206	0.3803661562103117
822.3019351704456	0.3060877004816325
2088.7254359321973	0.1859662481034625
5265.740442593043	0.07550992177454854
10806.484775817687	0.02362106076392161
16547.023605649818	0.0223442483348039
20234.395124822484	0.027035510854036892
22217.95154510095	0.0321923027684249
23552.145488041144	0.033221861834485854
24480.572538118515	0.04155905293313588
1456.499528857103	0.6053194618873311
1123.7251682823166	0.5710058430408737
1023.6746610671282	0.5642248957459349
953.9666405334196	0.5643334257569232
906.8296711019068	0.5527140617149713
901.9612149773342	0.5349805042745922
893.1205267494861	0.5311645191501976
901.9259807002894	0.538170925848768
954.7001157974682	0.54534581337121
1052.79546224134	0.5518904552157182
1224.6771822788528	0.5682993708779734
1369.3487858020494	0.5887734282148108
320.70427988453656	0.549617211582045
483.4786835238248	0.4481849314874105
697.0271620500126	0.4046036828263747
1214.1588657114692	0.33259331774431206
2337.5455659103877	0.2275343213653489
4654.447130380249	0.11432694523262665
8722.650219125933	0.04183637011410305
14278.148159014505	0.021467321945240446
19671.457411258136	0.027469924096797743
23636.41876583176	0.03533144745524315
25816.666783149612	0.039958956738153154
26190.744712258314	0.05218263532392078
1001.7735962864224	0.45101694978761814
1258.5947538149105	0.4245230491775137
1471.1517834969263	0.4088176311703425
1793.1072195411682	0.3834654594875502
2312.110597620327	0.35116779366433515
3066.9957113372375	0.31465550309057294
3995.625246083975	0.28460595170179165
5067.203715395893	0.2706781132592995
6103.566638005891	0.26837398807874313
6837.556060030474	0.2691794618124676
7011.769731454704	0.26290729748537695
6610.442111723358	0.2544486619233035
395.25662163908765	0.5585690635425087
513.8128646514288	0.44554678219402144
708.1129871200434	0.4091228574023361
1071.9930245878263	0.3585400709770481
1843.249249002355	0.28116739592576306
3348.735717505413	0.1773208692820237
6070.831025561131	0.082514690937906
10096.30901049061	0.030503719717418824
14578.229667139789	0.02018704012643034
18196.6174553535	0.024055568648887693
20451.148264526284	0.02760504315455399
21479.014752269988	0.03432817042383376
372.8729828015536	0.5405008336168404
446.9705195389794	0.44535185517955356
620.183973795859	0.4063272794628532
1012.1282467057337	0.3440425656111753
1881.5266981714994	0.2521961892939476
3728.8351371585804	0.1471633753422986
7097.861902053799	0.06139368835503807
11925.47936670049	0.023411244789819513
16741.103938831253	0.022507099265188416
19954.15550947447	0.028167681300266163
21294.475152785493	0.030568631280935725
20807.55409225267	0.0361754851153588
275.10828490256387	0.6070140685638952
412.10388127237826	0.418849253258708
697.374970346343	0.3614325639635048
1406.9335375058174	0.26948090101926936
3181.4663583795696	0.1522829014616341
6946.394143674515	0.05921660932787983
12766.255819159665	0.023416310453256605
18792.832026939315	0.02752270357455867
22972.000553817023	0.033265794440707
25062.174544076217	0.03794133030113521
25268.612691268125	0.04023878392624867
24332.701002253893	0.04855139426898198
386.30100616362677	0.5531489145314726
424.89042864097286	0.4817465522628675
561.2475530695575	0.4533563138190271
820.7509565115795	0.43280557757585825
1440.8800320352357	0.3977728860402577
2766.425335426541	0.29331061333740127
5324.23071298261	0.12579945134880155
9328.84391186567	0.03168801863361211
13588.504855602689	0.019008535345941914
17270.765497686087	0.028571527985197045
20571.03764260333	0.028190715975220524
22596.525216845832	0.040286609821443845
314.57840758517426	0.5248148554943544
528.5419656715927	0.34847079150309257
852.5926184939286	0.2725631905557377
1578.1025855193218	0.18557709811539966
3157.469800949563	0.10643833046913967
6203.750499712894	0.049565996092670525
11149.401353890666	0.020500287690950157
17090.986156606854	0.020571050735490787
22157.095936402085	0.027545312426012068
25138.54600137606	0.03186209297866599
25759.316488840126	0.033951969376553544
24414.875708619627	0.03705536356316972
336.03563217616914	0.5976995456655324
534.8060128317186	0.42109781293272286
979.015129361483	0.33497097525689024
2257.9502313470684	0.2112886354552028
5520.937876367921	0.08990035964199541
11928.644428091644	0.02455629178039109
19474.654993586646	0.02889358307827842
24291.558938733473	0.034279561421009394
26100.558629660285	0.04137902912612549
26743.273529566854	0.044785470146877386
27457.307381914892	0.043468464125531944
27437.572750481002	0.05637212606987824
348.89736245709776	0.5616487496052898
409.21400670271447	0.46583612663047663
601.6752696484135	0.4187414686330995
1040.363039794008	0.3505091534014211
2058.10704541474	0.24828740846472155
4187.327069917265	0.12819106189052623
8051.725290306097	0.0488751705982224
13364.842461265662	0.02334069112557695
18197.6971196017	0.025616611248546042
21209.99163674386	0.031646682466323614
22490.077378185706	0.03363774914970535
22103.172974885627	0.04039882198435352
286.67582606977027	0.5696235095722375
298.8587437268394	0.44884808430939727
450.2633319292726	0.4061059817404003
883.2526098064604	0.33110836891266615
2105.325574586093	0.21210034874922598
5292.322576887103	0.09198034186227742
11618.305487844767	0.02657793996503505
19215.80302240564	0.029669702439963624
24384.637102391363	0.03707870728736185
26212.835323747535	0.04451846559133713
25952.652002325987	0.04633434156997296
24777.018777659698	0.0533075720171548
328.04029771298536	0.6191528424740885
256.62328504655153	0.5553168787232944
387.2871706547756	0.46801094912634894
820.3883361914325	0.3413853134092635
2439.472158346971	0.1767142744449637
7545.502973173929	0.05742822129344872
15929.718176394093	0.024702087786849018
21807.673192253067	0.03160884105962854
23825.922180651654	0.04056266825589826
25065.971986992994	0.04417314332149277
26373.432074174685	0.04481096097091621
25646.369449893144	0.057723055988686246
304.4771941193647	0.6256666023883207
337.86901250130813	0.4568526723826116
604.6298755922465	0.39271908150910606
1345.1066921315905	0.2877546318036004
3339.4326867623745	0.15509327754975702
7824.789151798223	0.05574233168837344
13909.625219840453	0.024196574279058875
18944.219868310684	0.02729683666374044
21736.70713450243	0.03382352192841257
23264.45637688765	0.03923136230964592
24403.74542224922	0.04061793747872942
25134.83324164847	0.05377939284318936
982.2049935480788	0.5214246871144855
972.5087905619557	0.5300181779399668
1051.7289538304642	0.5240796112885816
1212.8193281555189	0.5259433247508476
1485.0895283879604	0.5429536563849232
1819.7257336488763	0.571749738118343
2142.5991195628453	0.5979332367301088
2605.24607529765	0.6173139643285604
2925.916724395348	0.626571242870615
3010.424646439143	0.6209323366167385
2803.580505589457	0.5998081392323251
2619.9726751253274	0.5792023323626139
258.1577500831664	0.5372959683830473
753.6343075605255	0.3581662460084106
1531.384776490243	0.26915432186450633
3387.121189123486	0.1595757687866439
7275.372264484147	0.06456229805548405
13435.531263098967	0.023520123065444206
19927.424405911283	0.02925747671721021
24508.71564946563	0.03660712932211258
26878.37276183241	0.04222558410835808
27627.525073966535	0.04499298386775125
27161.94540095967	0.0455067431177196
25590.631608223972	0.05631364014767843
271.29800604398173	0.5504042779983078
309.96997089328437	0.4062180689668233
494.0200695339243	0.346152716088887
1024.657975458694	0.2517905350119243
2504.8517474648793	0.14210639037528788
6058.258530238456	0.057565058289846364
12150.405009691327	0.019716087278415784
18475.198888563304	0.02412047259270447
22456.268930976283	0.03028682584635306
24086.90749412699	0.03499841360774383
24904.717821814324	0.03585045617981623
25878.206371443608	0.04117686886303094
215.31970048438686	0.5561844840983013
238.79269542240067	0.4250727579538013
342.7689262489982	0.3887609998574576
607.2440427895959	0.3366094001832614
1376.217154120012	0.24698515499227203
3269.6934809115955	0.13712792134643412
6995.835828650744	0.053587735941530545
12279.12807325464	0.020955066435880396
17251.67734635731	0.021715107218353343
20532.037689296227	0.028371068119169403
22002.064318250403	0.030738552690717205
22131.479605481636	0.03509950564240605
168.49570824284893	0.5480139820897575
384.4343817729752	0.395208825844023
877.5580875960254	0.33374955043841775
2390.8874905088865	0.2051098254882036
6218.447610359933	0.07505033766506211
12731.35668961094	0.022397451668628776
19128.411030839874	0.026340089873870015
23379.820799190795	0.034025029952333426
25931.462051822484	0.038300406612382654
27148.770052689997	0.0406027282313954
26874.441250133917	0.04155864803385882
24939.36940563105	0.048700533637758635
438.446044005182	0.572732179464545
314.720407341419	0.5190601937361171
323.23059079407443	0.5102797685879553
353.9557789687564	0.4955276331326977
432.6680568164001	0.46653333823636634
582.4047727687656	0.4250294850229342
915.913387235694	0.3764580936491255
1625.2979504796413	0.3053069918841934
3152.0146585678744	0.20100890598267543
6227.132716431193	0.08596237658870508
11361.314436181337	0.020631641180614304
17471.401642447723	0.024049949166513544
429.27680345533076	0.5624194806802523
1020.285185542534	0.40184742064597295
2069.5840552118407	0.24895846091492077
4752.147750128954	0.10927160885204518
10208.395972909126	0.034248891259605084
17510.7019648353	0.02516699467543432
22825.089974014732	0.032846307736303336
24502.450172860965	0.03630001037383573
24304.144928807604	0.04031187483312451
24946.641226774074	0.04358395997990194
27804.778634562605	0.04761331437031905
31467.72319780944	0.06345213311166796
473.2777851794842	0.693712569577041
284.07942914827305	0.5271204189730542
373.8249905535665	0.48979915311079636
637.2773363856985	0.4420640971860191
1522.6182845328044	0.3242663811503662
4261.896752189193	0.14793693902802443
10151.167079887697	0.034328886000854535
16901.020640355968	0.028519435536178812
20874.022463116395	0.03183594147162848
23004.50594757295	0.043485495060813256
25154.783366218842	0.044811006774739634
26780.40343722083	0.06405673351175552
330.487579422626	0.5417787166531521
421.139830892011	0.4601949972541681
622.5671462189476	0.4279204991673231
1087.5637905255992	0.35530299925529507
2209.519170098217	0.23458971335513495
4673.430459939216	0.11280143142954129
8761.801717279608	0.03937822421919546
13433.125116792708	0.02204527663438705
16842.785512743798	0.022528090112431516
18615.94526599289	0.028510868663054197
19793.675647476673	0.029312282125172312
20848.79971033753	0.03695694765295732
394.3810988253824	0.5679924317451803
604.2487747032661	0.41269400376503595
934.2935710898788	0.35681623954663916
1657.1235824134446	0.2751691241675553
3248.700888273167	0.1676201960617721
6414.463683551223	0.07317003892440102
11540.31068466155	0.02635090603868489
17608.6128049955	0.025318831099886755
22695.896177222523	0.03235617534222884
25683.14081605185	0.03802431508277132
26477.873570269137	0.04193703400931439
25489.450092619143	0.05210359548035852
344.2066942198414	0.5716463243724125
366.57600549822934	0.44304231696394364
472.4523659196023	0.40078481035049196
718.1172033792022	0.34226440448907103
1252.5299452303816	0.2636445003518043
2364.8687587282425	0.17238575890039332
4618.460838303409	0.0866024562924294
8412.31704753603	0.035208461451621625
13314.314190357829	0.019393916555447872
18005.621901558363	0.02340353180691548
21308.86516115948	0.02770885006942264
22679.95555125883	0.03568685330863181
381.35055521010895	0.6418195176217693
399.68557168916783	0.4884870769566267
541.3232237553134	0.44349863515229876
891.8035643593014	0.38933165016857985
1723.5308158558958	0.3018763683099065
3580.515214340731	0.1768617943097918
7080.444450609148	0.06800943572618094
11929.03520265859	0.026164858028896416
16496.313156762168	0.023127370946990793
19817.353725692963	0.030516462329656515
21933.967432112295	0.03180395779016115
22654.788807822748	0.043030300785752304
360.3754084910556	0.6223643680230271
459.94890427739625	0.45285554707582293
666.8250661083335	0.39646610942777394
1160.6243030761455	0.31465789445330333
2311.766159508449	0.20365699658017244
4812.924236627734	0.09602290185025075
9405.523095345181	0.033651543275302516
15539.677184872267	0.021995336154145645
21018.717174955207	0.02870739809127793
24545.181840222187	0.03755861229430481
26540.39401074689	0.04206407953038415
27924.644608221854	0.050920351890120806
549.5499994599608	0.5805360788075637
631.8726972852521	0.503718485002608
731.5524284229659	0.4858786978122196
908.0085355087896	0.46132919285214113
1240.612969918138	0.4247632188162888
1805.234115992165	0.37159988948594647
2736.5587539649105	0.3002403525117574
4233.099406885325	0.2118184509233063
6518.813756075848	0.12195201667251207
9893.268585219368	0.05285293212371222
14289.325291469946	0.02557210341616157
18704.267494777774	0.03432253597892587
464.0918456315656	0.5197576216038398
1557.2573886588975	0.2578039406280686
3177.8745292343897	0.14821215947247027
6711.656987711403	0.06137157498580447
12749.022040006386	0.020882247486450702
19573.478616765264	0.0260146124500752
24257.268168734252	0.03307932809494153
26215.384720332204	0.037506553585539365
26704.23885831019	0.04053776188755713
27081.436883589544	0.04155296188388339
27632.64488389204	0.041791551270743216
27736.90683325341	0.048260410604300544
326.7425573734697	0.5937880775527775
183.39119424958838	0.4627129686948665
260.9054054550644	0.41179308028296885
595.525680897961	0.3262197877125694
2071.9932136843	0.1812820371532749
6907.503639346198	0.059150401981108276
14709.364997581271	0.02086161951578249
19977.39488034897	0.02667433559955765
21870.337928553992	0.03089998709619245
23271.392087246375	0.03373452617277953
24987.14781793781	0.03638846602755318
24920.30996930114	0.04766476947986014
379.85212679286377	0.5732421508037439
586.1497369885087	0.4119734003761075
895.3607372973597	0.3473438626099177
1646.3128002638157	0.2573817950746597
3312.10868130202	0.15477115633815872
6725.002108869685	0.06692639669767793
12259.044912473513	0.023960709794921858
18609.163457277242	0.025950284776539812
23462.244960076285	0.03216138233089311
25680.441440959286	0.036148601147390505
25584.381033037625	0.03734338945264075
23182.588040016577	0.04265525259168813
482.7524620715077	0.544108724423446
680.9750015407863	0.45388131330262865
912.3025719356511	0.41846302856167916
1360.7443629049833	0.3655309428515408
2208.423665179166	0.29255767174962677
3698.0708144735218	0.1982100001114459
6129.450697382819	0.09823680229070238
9573.437807204276	0.03620292359776808
13483.299911135853	0.021696291812930705
16872.734972437942	0.025555793983454082
19251.299794205457	0.028194629775298928
20277.166127609868	0.036791460345440286
360.83635767197273	0.5295047967133985
546.6643137624865	0.4310206804552994
764.5187860800637	0.3862248270470447
1236.134416264298	0.320720897140209
2224.93052065737	0.23214261255735352
4102.10431084382	0.13504813012307304
7304.354854562865	0.0602216504395024
11500.804606443955	0.026259368597479415
15671.916111124609	0.021530518874812856
18752.098378038176	0.026421101643638385
20487.735671214738	0.029279781389005156
20825.682841518294	0.03757185545159386
1240.9186990801813	0.55123874693849
936.2055282656288	0.5283747212147768
892.4298645442963	0.5200343866935347
913.8137035903117	0.5182837297536886
945.194326268345	0.5187874866403428
1038.7208933156958	0.5264571536058661
1204.9177418669274	0.5433801928738873
1422.1543216629739	0.5676623811239154
1641.2377087625478	0.5877500678169818
1791.5213348702493	0.596173509348914
2063.7334416080585	0.6005378402369197
2437.131472230307	0.611103395269042
334.9561552518883	0.5533238767972805
665.3716654732294	0.4177660860819388
1239.7831440793288	0.31706950296875874
2651.12535704201	0.18813696562330515
5703.086281709712	0.07802773136537187
10647.798105054748	0.02348566084854634
15897.79543842827	0.021174763733050883
19711.06500031029	0.026027065130387193
22320.385509023556	0.03179440011642813
24378.00456425011	0.034784914673609314
25613.198397678727	0.03692302884391035
24997.120632076683	0.04459876790748768
267.0683739791428	0.5432202333733109
218.27873330493412	0.48443558396099884
290.5673992664919	0.45310369961716834
509.1051029311689	0.37974807066169275
1238.037431408783	0.24545023716931777
3437.6582603924307	0.10813182345216503
8612.08672500953	0.03293197753880154
15708.805824168912	0.021640181267977385
20848.622293143853	0.02724644454683079
22930.74831697407	0.032821079478246126
23694.022865527775	0.03386029285899191
24659.13489285028	0.03851626695313007
9563.077593689693	0.09307718974002739
10075.719932193948	0.049177398073370765
12545.57120150837	0.03606020481564552
16517.35199867216	0.0315031306497983
21813.863515413566	0.03684628093859673
27095.636920862307	0.04441628871407303
31418.373417300707	0.0494571660162118
34115.06353133316	0.0525731445075236
35230.503353498636	0.05500596035742299
34847.97125621888	0.05704857160104357
32824.63229379931	0.059322405879822904
29398.475013019684	0.06868602879374416
650.8161727399902	0.5565341652136953
2631.61949218059	0.1905448812000367
4957.741376604429	0.10138909122910693
9243.900304525225	0.0430411408383165
15526.856244493918	0.023182816434064987
21802.323819299618	0.030001026445860786
25905.01814530048	0.03561520955782216
27173.620782755086	0.038804485444432275
26534.556463066034	0.04195116789762076
25441.0144355944	0.043236581208447616
24866.54030041778	0.0396317319185524
25071.04333066256	0.04482655379241298
1292.6358384172918	0.41619810057056134
8521.344538859203	0.0587795328658055
13549.409337917012	0.02817974755647937
18982.346781342432	0.03165700262132658
23147.340832181097	0.036803642160261635
25326.569956734584	0.039200666145004164
25926.808666059416	0.04107302948624728
25600.162885351107	0.042733419214571584
25142.23695579234	0.04339347930318464
25072.77777216911	0.04274912333236854
25116.841214415846	0.04317453752570445
24833.24245926865	0.054881849760965634
538.6303902901228	0.5951629607789117
387.65571446447666	0.537579613550652
390.551635201971	0.5214001297355014
459.17962443449585	0.516797195429927
596.7005011389083	0.5030638066389904
923.8060346030877	0.46809185915607376
1825.7001764895906	0.42650860398262164
3233.4345440880106	0.3468700069772914
5778.768351288145	0.19199914141604008
9945.319986885068	0.07015637565143278
16825.943618348843	0.027437376689034763
21903.275881193116	0.0480454639956546
663.6654407766343	0.5421457122642304
929.1354003364709	0.4641468600590897
1170.6315763293653	0.4271064958335939
1626.4647457940475	0.3780682794869695
2352.048197767055	0.31296773121722105
3457.547953272997	0.22639893235828593
5176.7203316736395	0.1277826041523717
7788.528175555462	0.05585267853524578
11324.177391589286	0.026084037907548315
15551.208319895175	0.024730680382068552
19764.946863637724	0.02845651360166041
22891.954059339525	0.04143081032581883
349.91147948142117	0.5626928738348433
583.2826412830378	0.43452300775768776
903.3360017154477	0.3743479177754232
1618.7477660793231	0.282874436688583
3196.803648519461	0.17069580263296275
6199.718763232605	0.07595404346412546
10953.907162047662	0.026623176570808035
16323.297240305876	0.022455527940492406
20556.51176236188	0.02773096269261539
23280.252892787772	0.03511821224099801
25032.124768219222	0.03839756348476733
26207.698161767363	0.04754473290109337
259.0558431085484	0.5779004244432113
237.6105007962068	0.46067923111702574
328.5335075945412	0.42397327617568425
586.5207993764683	0.3666982133654442
1271.2264613147656	0.26823730861623374
3129.1220823321746	0.1461689294353848
7318.27669842924	0.054167104838302844
13718.911298505827	0.022468872389179297
19955.787439160937	0.028991375905366053
23846.320317202866	0.03618824592523969
25189.494106174425	0.03901017585821726
24503.70891320485	0.04888832435480634
497.63655475460325	0.5892808119684567
298.15202145877026	0.5231813823275772
324.76003887599444	0.4991259588603143
428.6501563012314	0.4753833404884605
758.9317106260658	0.4249242460095338
1897.4747750799959	0.3061587178100619
4869.042643370805	0.13160338306721373
9735.646240973907	0.032507642249198845
13429.73565746109	0.02294511897234646
14798.868190329402	0.027222875329896645
15824.090538491759	0.024325473484671855
16999.61547139759	0.030866501068958125
290.02034940033684	0.5105137841653872
1168.0086192346828	0.271108440039715
2571.6753374426216	0.16333471004635114
5666.142081288616	0.07312875258765446
10748.34404097881	0.027358429328257907
16177.91379675389	0.02244225247619407
19980.544314343206	0.02615129921455626
21964.67515441775	0.030194006021366036
23102.66516411707	0.033249442057018165
24211.01535755679	0.034884826950011424
25308.28569613032	0.03640714781421443
25649.27723675994	0.045940498352976006
243.9270279311408	0.6381550976203774
223.1877536011502	0.4558722174590481
328.57215819901114	0.4032920843919479
615.3077393822846	0.32829734685246215
1507.3124874957557	0.214562965128304
4036.528801127786	0.10013347679897427
9465.782849693327	0.03338589727579991
16700.750901509455	0.02417386076235101
22423.604056957025	0.03182926675072171
25448.987397524714	0.0396805474336159
26222.817401421977	0.04228981505825549
25456.990937829767	0.05111510022821341
152.5303397458127	0.4971526248758808
1081.7523369694775	0.28399510240549813
2813.6262598046446	0.16344299324923986
6819.354510589097	0.06104971614830182
13076.487655095516	0.020604026737384186
19121.316736709345	0.025701105718355405
23082.361394029198	0.03222421402855609
25125.412931256556	0.03618837085634267
26007.806570369576	0.037818331487974505
26300.634430529568	0.038179035923962344
26146.671923969257	0.037607044803786155
25244.3510628795	0.04133654025184872
403.7966763659215	0.5650375735630663
941.0934065239469	0.38505993792470616
1566.0966027658233	0.30227348626050854
2890.8183705251304	0.19813361447204933
5492.966544958529	0.10135370393735187
9648.181328407503	0.04021544084343994
14691.116514152844	0.024111142318234403
18838.682454240097	0.026760598034837758
21234.294675392783	0.03292540146383804
22509.22908463677	0.04045966526456482
24042.666283418555	0.03944934805000201
25846.92273337757	0.05302996146452177
503.9018231419131	0.5899759642473337
437.3501578717532	0.4762612744436035
555.1157911836707	0.43651130828484347
811.8056239957392	0.4006162325419367
1415.1667356455123	0.35075929243439363
2772.527849474949	0.2614849358998637
5436.48080379379	0.12014979891244716
9505.343358246237	0.03314933586636916
13695.956503532305	0.021151511576720506
16697.66260213703	0.027519855681198212
18687.860285199687	0.02575524854891385
19155.997491619586	0.03240182642470805
314.3453841385059	0.5397081010542786
698.6204451185912	0.4000249195915753
1214.2430028693775	0.3079696424870206
2392.0735048461893	0.19267798437032949
5009.7678441888775	0.09131936763602812
9873.79571082408	0.03207577507874645
16350.613931051641	0.02232526828723652
22008.615940423293	0.03052604159710193
25314.979236858504	0.03691426070074563
26575.510637978492	0.041841698734672673
26828.18310244535	0.04273749905548244
26562.026092940767	0.04874503756244003
717.0431004675432	0.48420936021278543
1191.0398756706484	0.37589519558774165
1531.2356438740126	0.32588947943349006
2076.6176804221836	0.2625105235873594
2905.387263827969	0.1923870833613648
4213.1592029357325	0.12570631671645122
6153.99994129282	0.07227506135571866
8938.599129324568	0.036993308061380736
12589.780682082668	0.021077543671312225
16952.66890949745	0.02192180657361538
21438.979495930376	0.02724289422870347
25313.85396434344	0.03661447442102224
778.4179782582319	0.5240279762955751
193.5148719924663	0.443023616694353
258.0278680501717	0.4377919696228931
407.68559275673664	0.41193704741028775
799.8535361818116	0.34486015118948454
1890.8301042028927	0.2296653518004427
4427.068936030284	0.10235194237912082
9222.598200415989	0.03207449408529062
14492.80173511798	0.018640869141121275
18076.968752572164	0.025485853174680283
19986.062271773586	0.02997303511749956
20418.730055061456	0.03293422951410804
223.79767241889408	0.532272800476
383.8488420865596	0.41848083264540314
839.3468131856667	0.323667451245173
2303.3193125679627	0.1857292515017181
6292.226191072322	0.07124704472397148
13294.688334222188	0.02204019710066824
19830.434244886805	0.02743806838324731
23105.708339217617	0.032423478095621946
24261.839891149386	0.03806626227204475
25655.756433917104	0.04118770227990289
28101.994235975704	0.0437095808443455
30195.604974039023	0.05974687066058574
991.8124105844909	0.464962690584639
1349.8687973679625	0.386428776698961
1685.6828809771744	0.3495303348361024
2166.153065767583	0.3022339567666402
2862.777079546478	0.24225118117526903
3818.55492823216	0.1750073805275709
5073.843962582816	0.11755755350938353
6638.748787085583	0.07355222993042693
8418.921175316536	0.0436071658739753
10468.048215013467	0.028556490645018494
12504.872500994261	0.021584460411824807
13947.976392623914	0.02386794216263681
992.10840301587	0.5078392877657214
1496.365554483786	0.457375462020215
1856.2313854865558	0.4351866633076946
2381.690717565466	0.39644067130563604
3161.0195542535726	0.32640284900503785
4292.326504519341	0.22753921854899548
5693.502533809684	0.11745110204695282
7349.550462959373	0.05692986743733963
8858.763077887568	0.03839676913966619
10028.149425399419	0.03171431921951621
10995.772611965207	0.026769308199953698
11713.648993783918	0.031232931397414405
408.76573186919734	0.545795323180245
358.6614540879812	0.5304288699418662
386.9666170440111	0.5338511586555721
447.9616659425462	0.5284353663705508
565.2340552036893	0.5067214745505049
780.6390510074461	0.4614112641514362
1264.0486273685249	0.38918957452523256
2229.960963986663	0.2837209672748832
4227.994070784946	0.16056230564591537
7873.2202319776225	0.06685980308752641
13154.493247142998	0.021419286803703343
18419.971565384207	0.028960467126971003
359.82425891364215	0.5843761427026563
550.156394723099	0.42772498637901274
873.3093408268392	0.36636869300029845
1634.972023213046	0.2764242339334856
3300.2077000529453	0.16912046172864875
6585.094632585119	0.07173090446425584
11835.891763369753	0.02479111822850904
17632.362904585727	0.025659494581898583
22096.002329928102	0.03194421853702973
24591.58252536174	0.0377616711765766
25427.5082084586	0.04079392650360093
24945.54979847228	0.04962816822993833
265.5651689014825	0.6392329067887463
159.12276797901941	0.4436804868205857
246.1259229761957	0.3883634664539484
579.215785225535	0.307530101398409
1908.356060195798	0.18014023272557125
6297.417689059978	0.06589766676856663
14262.431718550435	0.02123299612006332
20805.126035296034	0.027534723593053912
23258.090179910218	0.03224749295068003
23588.718704485953	0.035382964521749695
23998.207860899653	0.03408324289885474
24504.686098480408	0.04146829976538995
209.15857267951137	0.5784399587284805
182.9864314822772	0.4270995610200084
305.54662468747637	0.3708324822754946
755.0069925255858	0.269081518545354
2478.2326309768055	0.13999957286219766
7327.6105762812385	0.048134755232297245
14849.369884783626	0.02051641976875644
20512.32459280819	0.02652575446416707
22830.961027628888	0.03161941933196334
23826.523025898263	0.03553084799226925
25231.16575702345	0.03695524949984037
27042.225312854393	0.04845031658217899
676.0483339600756	0.5670942485869744
806.9048099674444	0.4464567983718378
983.7836501856651	0.4134195160837284
1319.9713286411409	0.3729019886691243
1893.871691905498	0.31000776438641947
2866.7084925643785	0.21707499294493418
4445.357511379085	0.11891403109270711
6757.837257260933	0.058489337226979785
9653.926925463275	0.03159529015502644
12915.090702909258	0.0243871434039871
16192.939552509151	0.02244302117129928
18717.79794203272	0.03212080794391835
1667.230061841867	0.35037958127862434
6408.911865233361	0.08754670362733703
9454.933703378189	0.04753930641319825
13492.112963585272	0.029605308977829394
18022.358218053654	0.029240632670087557
22229.159988288317	0.03492319329978363
25531.492249209387	0.04038715261843418
27765.279870098657	0.04461620305837291
28781.94386356997	0.04813528124075137
28849.986138495766	0.051620744448476766
27954.72468812391	0.055692340051109415
26401.398976713164	0.065273038014868
336.50337416327653	0.5486354234231665
757.7932831367982	0.357574022770702
1353.6278549138406	0.2705677858884832
2740.6568181488283	0.166570091252469
5737.849255558447	0.07822160892438339
10725.295171443213	0.02863307179329002
16493.539512149637	0.023724364835021383
20893.759353922313	0.029489998550588377
23116.310928351322	0.034603688780293344
23578.516413197474	0.03796834792210771
23149.667989620757	0.03671766793385488
22440.308181240318	0.042271045241964934
310.78358885940844	0.6528721010505841
413.60932129937265	0.4733119829410215
701.1122318038268	0.3959277491789465
1426.503605679466	0.2798235089348934
3402.925616381844	0.14734920125371256
7842.216773487682	0.053876439651252175
14566.812282904597	0.0243810699313782
20761.35850899772	0.03000800937354691
24779.590874491216	0.04315503401705954
28075.495647830925	0.05212201784463664
31529.273483760695	0.05398949125275776
34637.81764815133	0.06860540683458624
211.16692419411132	0.5073180648661649
1275.6422650407403	0.3081692087659225
3143.0778939211414	0.1860983422842926
7437.49544763978	0.06857505601343715
14275.493519856844	0.021631686439509242
20777.278711525345	0.029919112984162433
25044.18995127318	0.037468298786856515
27303.82819778711	0.04156717943740123
28312.126404571758	0.043924928701307146
28397.334341054997	0.04537982896282474
27811.849551705858	0.045527944108236
26533.145428780837	0.0519193542355761
506.2772274201603	0.49809681709450915
2373.9716863780322	0.2095338114162405
4711.7998810198615	0.1240976414308669
9262.07736032396	0.0558733445395427
15886.903209646985	0.026551772517190132
22535.325503887027	0.034439241243257056
26969.518680621193	0.041443202835355644
28756.79616194633	0.04625687482948555
28547.09374172669	0.05049308537403742
27421.9401250539	0.05226398809443662
25927.83873776925	0.049993389707670303
24151.667892526744	0.05602941011880027
509.1380102602036	0.5324009942203598
646.9657487865196	0.4781294172349625
802.4789548388804	0.45202837056973044
1127.5940690110208	0.40654276364743996
1664.9383910703018	0.33570774084193195
2627.1879347707195	0.2414221882962854
4337.131349756118	0.1402057262233462
7240.660753289315	0.06257876819270575
11715.25255289084	0.025558304039724474
17348.92417733494	0.028354633548550855
22956.155647707652	0.03485633792230676
26997.064852627056	0.05023517363546122
302.22465315698736	0.6556681667347466
259.7430726951535	0.46980248000463365
345.22003401225373	0.4257406399342235
549.4026608495707	0.37165415867246615
1061.5446176011428	0.28898635802880146
2362.5683885192934	0.17745327835993954
5187.782856413829	0.07918672563621638
10101.607476016437	0.02927614878244516
15680.462888158503	0.021649995458179853
20090.882005956028	0.02728196976539798
22706.159120454664	0.031212666761387085
23796.991278828104	0.039329719906022687
286.7736544005845	0.5564725393501285
344.73439470512346	0.45448565675984054
513.425079467223	0.4102919342637488
941.2471894199468	0.3441932158770966
2022.1956994892162	0.23593997356604
4464.916942585355	0.10989071983056628
9005.897998382432	0.03400266561668883
14907.799448455748	0.021989433286764892
19783.459859683593	0.026688327835753877
22769.038676493616	0.03192162912348155
23694.994494078084	0.032495420739980935
22098.544423378375	0.03629278985626523
1768.6082681369178	0.38716532449407
6906.42907463895	0.08688530324360062
10429.023358592562	0.042943030515550415
15448.311207770195	0.03139099617909361
21346.9778092408	0.03675278793864065
26469.392577958	0.04485982471415643
29489.10380883207	0.0492111765014854
30405.824966316755	0.05217388156823654
29660.998931038415	0.056466849309728506
28181.590997967724	0.05962063070837342
26911.72079320147	0.058245909950734136
26166.669851532413	0.06594955892809772
257.5864236549938	0.5566480023154045
593.8813457335241	0.35743183194573086
1172.8088142512108	0.2639564257958691
2772.184611231358	0.15445667049425313
6502.65817186489	0.0645090211742514
13001.584356631083	0.021485225014795353
20180.5069527403	0.028568818364661738
24896.5840525107	0.03580858274718321
27015.749336453297	0.04135488988595004
27600.973158746743	0.04482362476845123
27884.532964492326	0.04447410896115745
28085.378839616107	0.05118175143294948
321.33316303874295	0.5274980910501774
544.934059691309	0.4205893996235864
847.6150528485022	0.3553833191439924
1496.8865894932458	0.2628558200336919
2900.567277308035	0.16018378754069398
5657.292458025781	0.07691145285079577
10191.99757459882	0.030381924826499516
15753.173171062455	0.02175320891283358
20672.53465998914	0.02718103846065969
23775.106428471187	0.03264430159838011
24876.27226600839	0.03612012365575423
24272.793123262476	0.044694315058787654
393.37332388044416	0.504300799111505
1874.9969588876397	0.24224945623471728
3846.177419926376	0.1358706703054037
7738.004643857416	0.055388967146160116
13509.384206925495	0.020968377301243304
19168.07348602837	0.02440158507965064
22629.994922606755	0.02926971064077154
23774.781329144378	0.03151806642884196
23793.427214596293	0.033232704722045134
23960.971044794205	0.03472526834113179
25262.647622787623	0.036073582273257215
27411.05578899686	0.04530492918952926
303.6594037062555	0.5574432953507136
301.8305974916732	0.4533229684630483
429.5054461963532	0.41185673099903697
727.7978274965442	0.343626382590278
1523.2968414556942	0.240397293342661
3488.912729462779	0.13119194298555925
7611.24859406056	0.05224467076026436
13764.740014953493	0.020809189794705474
19490.857287645857	0.02491936927058795
22749.129999713317	0.031214935279984098
23653.810100002247	0.03382586749971966
22998.613363481083	0.04082840760981436
1066.5836979391142	0.5780826490298098
1084.027170294926	0.47752799137523255
1209.5516780704115	0.4398570308110174
1410.9920132398568	0.3982048505624995
1820.958777635594	0.34511296400857233
2511.9229573838484	0.277181885370878
3485.6099701834114	0.2061404655504968
4856.38959247117	0.1460399042437427
6430.984262219431	0.08990708764330971
8117.175366968366	0.04889274166610055
9839.052730367226	0.029571018789542217
11311.079536708647	0.028054684898897203
284.8006069256475	0.6289161320256033
497.4685519157573	0.3757367208961433
917.8522703934635	0.29024358856030746
1994.612278417909	0.18246994848109924
4608.382879426947	0.0857795126217926
9700.43153888174	0.031266250121189124
16558.702576592084	0.02268946722096784
22679.17044464278	0.030769680565805722
26698.824853927086	0.038331927207830026
28777.506837517707	0.042721664185041086
29207.782108043943	0.04536741613640193
27966.045998000383	0.057793588633030545
263.3840616862485	0.599441648819948
343.42894751657303	0.4114517078870411
578.18341932062	0.35060744528967985
1246.6387774879088	0.2546615660093244
3137.9481228096192	0.14130474618499664
7537.726986080895	0.05395171301519486
14517.530735767006	0.022774410535322698
21252.64016145945	0.030404067376845857
25298.709513613365	0.03818676362069177
27069.780079637643	0.04431237283432899
27470.641507771652	0.04593811168236066
27094.203378560655	0.05377190508703572
510.4877655684191	0.5934191933763749
632.2995369637393	0.4515790954262324
876.4210758959514	0.39538857170487335
1365.9303905947952	0.31835917752910764
2440.3648278237165	0.21946691692628087
4639.520529019385	0.12005552858262146
8555.664362065627	0.05001296414129058
13958.281810603306	0.024779539963651027
19402.26808225462	0.028026448117281996
23274.255466632745	0.034799974196800997
24868.493886716496	0.04043207331052342
24454.291518020316	0.05481399428871795
260.09536391212407	0.5559462256580495
252.37431243882364	0.4520065044025587
365.53156002957166	0.4114394417277629
648.9691989255176	0.3563745594430969
1448.5668190812642	0.2577115335684705
3527.683581717535	0.12960690441249295
7889.6574757757035	0.04161057599374468
13807.68471380818	0.020435975701099035
18999.83093828686	0.024971174578702522
22634.048000988954	0.0316734041408563
24819.937630950037	0.034661952806154125
25232.72810095431	0.04290465922442048
1079.328415117193	0.506868548150995
1189.5144222809188	0.5418323510102403
1315.2973103085214	0.5551560813346155
1384.4839494853509	0.5681809533245006
1540.9761133264599	0.5842415003324887
1723.4409590067055	0.5979663176503599
1881.7293739277204	0.6131739935917372
2175.554488646181	0.6230822319436118
2493.748866872108	0.6211538638770348
2883.421878860531	0.610503656831988
3257.506227927166	0.5999362589315145
3739.934332183847	0.6006824614883575
315.5826881586099	0.517724710954064
895.1368297395973	0.29765481104929487
1726.3607512349035	0.20984173974075906
3558.3228619371953	0.12060078000535529
7207.741240117355	0.052232764369964456
12571.414431387257	0.020194428426887127
18193.458354247698	0.023066831749841806
22235.3090230671	0.029329404123823555
24436.294251912583	0.03465993489455962
25500.49331411074	0.03754050721659277
26009.88230303628	0.03776408724597385
26094.255055798516	0.0444586722736404
244.24905785931722	0.5961096183435599
331.91544503269176	0.3964486609110928
570.4371891661702	0.31387548492980377
1270.873676895385	0.2053090438916595
3220.0602007533657	0.10511993091546021
7714.298691900158	0.0398167918362432
14658.13893969829	0.018475345334054417
21070.21295255055	0.027100586619610595
24561.058541961644	0.032923356532065275
25414.01496318286	0.03627807355257055
25154.266048763915	0.03601772323411197
25141.892660598496	0.03926538115673735
307.33097439159496	0.5838355040583887
284.0472772146136	0.4807231255435326
393.22942135172707	0.45635496495090394
669.3014848867857	0.4204548571976837
1440.7755607900917	0.328020562028338
3462.837550463553	0.1804093497197154
7749.953389347735	0.06146849333131444
13841.872474571795	0.025859627473927043
18856.11104628652	0.027964444373592037
21591.875683519458	0.03495858549238474
22745.175592134285	0.03651522902648005
22970.492224203404	0.04691068061744272
2792.1117036052387	0.4536389852733893
5213.311348900821	0.15410279184472117
7197.424815124566	0.093601628268226
10287.048146106466	0.05088332494847929
14630.406496978416	0.029788123679851085
19879.831548232185	0.03318776387298792
24787.00726375023	0.042496956340585444
28420.592284869068	0.048561220054863165
30351.317496321415	0.05310366661072204
30667.620366561023	0.057708015882720884
29529.20985992976	0.062025848608634845
27550.797951184195	0.07347122846944332
392.882326179755	0.5935882828439312
591.054870964697	0.4262960759076509
991.549682679097	0.3314311991371839
2085.838166696809	0.20652603082072962
4643.033355802301	0.09358422613838398
9495.478418093448	0.03124852293048943
15737.24722719826	0.021613313369061287
20349.294486540624	0.02653426454374752
22370.633778748102	0.031325095921519296
23482.58710100875	0.03666091326951964
25637.470668923415	0.03822019942372509
28917.63466461975	0.051876267533801444
1774.148164008586	0.2878018065068754
8061.105199872629	0.06182353708644562
12061.744075085357	0.03530345178181931
16869.67642961606	0.029512785351919528
21561.821730898002	0.03311585921388049
25211.91892670265	0.036920222275809704
27363.726035715496	0.040351159189938327
28291.488943934495	0.04388378709217616
28188.986906647235	0.04652787564251387
27574.60032192019	0.04711947136688596
26691.07319562078	0.04712194358665553
25545.864345989216	0.05481906721338421
278.3204921349741	0.5638765562265233
362.98519085857953	0.47733492141987355
574.2636585610517	0.4476117867698959
1166.5912496356314	0.3711972086833562
2920.320637309633	0.2315493834703143
7145.453647933707	0.08999932920342435
13840.689916934352	0.027077051675654756
19646.17100656019	0.031276843831598865
22592.437982883795	0.04015276719788169
24647.96769108104	0.048391869166377825
27094.83346024844	0.051057183571716694
28820.229764197473	0.07490506221009761
417.19020655726945	0.5993102754407824
939.028983311392	0.36822948874103784
1750.3144010291192	0.2608807346984123
3705.778409375237	0.1469221392216538
7806.25743631995	0.059489006045484384
14090.933550425714	0.023650209508527975
20019.860060646533	0.028408884082117548
23151.797086111077	0.032960672111765524
24113.12472139289	0.03926210636795
24880.735093601616	0.0422864295487777
26414.614429200996	0.04383226318046537
27574.23359747983	0.06032685595096242
278.33731131890966	0.5530301458954443
317.0395463424111	0.4926913584660672
458.3488696447212	0.44340027601311166
861.7431645882108	0.3596309783452821
1934.306629849115	0.23418046388154515
4547.97577188717	0.10773477440454259
9550.542693264535	0.03390865047481662
15636.753154135862	0.023142489195939846
20285.405855585257	0.027515977736880436
23051.34612991615	0.03533141996269734
24680.290171445868	0.03672196066485749
25329.180579167707	0.047427777682813185
392.6005985270373	0.560533506469528
534.4449494884022	0.44796749790581397
746.1182278158648	0.40252081877048057
1165.0430990722227	0.33949461446896606
1979.6296167245312	0.25088765826001197
3582.3531424966864	0.151857396237752
6537.2499987416	0.0692659799890729
11048.326622009985	0.027026271343564678
16371.258318540802	0.021981100575108575
21219.305164362235	0.029850494281938422
24743.382786416238	0.036774649075211135
26705.601158840138	0.04912399293089794
258.7294057519475	0.5531376433809347
394.45587976955784	0.45889374218990553
645.9904799393194	0.41637460944311605
1300.3005503073102	0.3384523313794688
2928.2724948776536	0.2147413199441475
6508.237099800437	0.08910830790326321
12323.993148556956	0.027053439106818913
18586.15078098439	0.029448851891717715
22964.81921077966	0.03678315287369373
25251.929114261075	0.04382800775963061
25820.1168103513	0.04716722572646117
25045.07264782308	0.06157273284855841
245.98826811991458	0.5713389594604076
417.7710099136472	0.42161900910411465
764.0642478036685	0.3564985497996634
1720.7910181474722	0.24663302369529402
4264.125348999673	0.12246620709275795
9391.179427886524	0.04108433644925253
16142.893995748804	0.02625522704264042
21642.758866911994	0.03339832130255189
24762.729613349304	0.04162386087146257
26030.149708153593	0.04680172936631777
26286.041330335593	0.048209132948692925
25540.33441083053	0.06132556387127142
7722.712108282194	0.3601136465665852
7794.555023848541	0.13100340417452536
9363.287031901189	0.07832876893582186
12545.445167065378	0.04617999606862251
17385.322384216583	0.03431826614069359
22841.62371990165	0.042654107724603575
27101.257588613724	0.04978682439712705
29507.138987388986	0.05530443279841408
30334.256925850645	0.06050710108897404
30118.51264577856	0.06271796528246812
29005.260445184325	0.06421833845438328
26654.228860638486	0.0781519641055089
583.9897423499255	0.684993450897432
228.65014088579443	0.5107637352958505
239.32871084542302	0.45998630498687215
340.0479390773112	0.413318773317578
738.5792769512664	0.33201381127524804
2243.9865078837315	0.1953775660950794
6644.039835880833	0.06916080892754133
13739.202459039563	0.023744948812047983
19024.370554670044	0.02638654909649685
21401.685451996276	0.034966133363121925
23025.750678919736	0.03536759423700347
24456.646068453032	0.04649759415068262
1203.7407297464601	0.43645155408861197
3801.7089158354383	0.1232002825352575
6233.223452373573	0.06573259544413819
10382.345750492163	0.030766723542050053
16339.9723721618	0.021779897621039778
22559.823644689222	0.029297942543962254
27061.686243533466	0.03493412535425051
29015.577888082527	0.037090219498202605
28710.775895777395	0.03824038319276527
27149.67211962806	0.038814729527675805
25379.678987850333	0.03619941063226134
24097.074025817677	0.03750243268122076
961.92547060227	0.5461302043475023
823.3907096709927	0.5349170751581301
815.811104752233	0.535185083310462
822.5897604889226	0.5390748360649544
882.0328716725036	0.5396984024804987
973.7318273649336	0.5412346767216271
1108.3030295226392	0.5483731764558533
1282.5817587179724	0.5609403900380223
1518.64801796316	0.572942989731205
1733.3029022484372	0.5824806569663042
1939.0566332338465	0.590110765745779
2255.9843479172073	0.6105141148061279
1226.3093457663729	0.4543461266724699
1485.833619573699	0.4364518640881319
1731.4614705477213	0.42486705838849165
2130.5990913079895	0.40570923195264474
2737.1657997725806	0.37812323890838395
3571.79299348656	0.35013070934586393
4599.414252830708	0.3342088883696024
5550.700968865343	0.3269960536818913
6220.4041457190315	0.31768521501098834
6632.337050113095	0.3112516463903883
6891.02763172926	0.3078492319378004
6833.644988305965	0.30813577602899456
261.8634602055678	0.5431981352334105
317.7362340322531	0.45187318850823366
508.6708091323842	0.41371027885177114
1014.9037038189259	0.3417249474056011
2331.983549548692	0.2162456319448517
5343.6724127438665	0.08367797860041858
10504.793284818532	0.024144681637145102
16041.091369592761	0.021408891085381087
20193.987938600687	0.027504407841609967
22984.993614790583	0.03221509796790481
24498.676122302946	0.03369380780733531
24018.5454255915	0.0397024742109916
888.0368379774719	0.4418122841697779
5360.961032185843	0.08736045678857844
9100.274378107872	0.041921461800437286
14337.764559994117	0.025443291866072127
19784.59362804493	0.02935309491306977
24014.609386815715	0.03624901191042338
26463.812421168383	0.04206231213570876
27433.464690486522	0.04737573478934266
27774.985119828758	0.05148017180674729
28333.418091261065	0.05227788313555251
29443.155217445776	0.052069578896517775
30855.2232630076	0.06127187401013118
9211.767023239478	0.14125713678851434
10140.857776956056	0.05583339878772029
11959.278540377985	0.04002039678285472
14752.04038817595	0.03323195833534914
18393.510856441844	0.033263207536631555
22383.64584314701	0.03810030546785054
25761.058194935846	0.04538475728713169
27924.31067842964	0.049284752613600824
28735.096368684855	0.05681180889652849
28932.387177228942	0.06287918875216367
28770.399123735155	0.061675542864057235
28353.026449198707	0.07259980587367383
889.0180042532803	0.522739078762976
984.7796345110906	0.4571361333621327
1124.9212489317274	0.44271701145013376
1349.5337587642687	0.42358633869744966
1728.5278790657921	0.3957886055513803
2360.2831571253873	0.35379584818939797
3270.6977557196224	0.2976181355280397
4457.135784373957	0.2238363705909436
6011.407658908954	0.14005017051376004
7898.113411689311	0.06593026960443166
10021.405863609694	0.031646095438761415
11532.08061549054	0.032002153284903155
254.15075099764456	0.6035739781032772
128.81995279061402	0.5118966849259871
126.8087130599834	0.4789959131673969
161.0652867847935	0.46767389813717697
344.1263996061327	0.44930064069735004
1317.50216883595	0.32164907215371663
5489.751735323643	0.1081690605140542
13446.508195493952	0.02574833361094216
18783.040994019517	0.027069785755640074
20940.98044241611	0.04067397187554412
24578.001965645217	0.042350982542504766
30209.598002502786	0.0650543444602511
310.2326926573192	0.6193123529612484
139.95306810788577	0.4620265725763273
166.7048826060374	0.4291471570007981
277.01213237914334	0.3972830592383236
729.3689393423758	0.3058814712627767
2629.791819696322	0.1454065575316976
7841.666241786632	0.039133304248672646
14461.282301767165	0.020665562608164625
18331.63860880453	0.023514144859442723
20349.868690026073	0.029927702442474054
22805.693956359813	0.032115100847630695
25355.267383064456	0.04361052954688237
498.57751770897204	0.47859447688032636
1592.915646038105	0.23800091005062268
2700.9878947876978	0.15906653582965374
4797.92089639542	0.09074546821721022
8343.807581511273	0.04277162838814436
13298.046594667321	0.02075456074571922
18810.497368270815	0.02427134848857857
23433.930921266583	0.031124359777866296
26507.298486368483	0.036322131800572324
28049.651215694266	0.04023268642602237
28317.20726070485	0.04232941835237214
27674.265293337896	0.049598407030387474
346.2779288441002	0.6452208641768185
300.75036513752787	0.5191339705101642
409.080064747856	0.4706586062667636
729.8444980848166	0.3888904154560275
1588.1879596297708	0.26317013755384794
3878.329332587482	0.12926971578364166
8851.209710157678	0.044784244401924134
16042.103869578425	0.028937004779702822
22290.836417863957	0.03613076924304465
25653.782427195507	0.045917590965146
26541.75916381746	0.05199760504223991
25571.188404579036	0.06722972417928647
408.71200821799204	0.5687883022503428
336.59002788797835	0.5564059876562705
357.39869412818666	0.5349618437762361
427.1697702143642	0.5034055106959073
540.3334664945712	0.4680439111147867
806.7528156666526	0.42186762115493087
1321.9475269823822	0.3469092387526175
2546.2802858274663	0.23150106351488786
5223.085156471321	0.11064540837664016
10250.573278040978	0.038809689090506534
17243.08298359339	0.02375911395333756
22650.03720499664	0.040070214805926894
256.72210755047485	0.5321553187676397
369.24514434471314	0.42203501897024637
566.7689812928418	0.36777195796095746
1029.5314723750764	0.2808299425634578
2118.6027054611623	0.17533507738562112
4452.899659849754	0.08707848373064311
8624.268079916095	0.03523580863835053
14205.596464711658	0.02094181015994986
19429.587877834347	0.025531386508292397
23034.566360871086	0.03196815017703891
25013.04222278794	0.03569505061119657
25859.153234678295	0.043829506279597794
319.55314061906114	0.5309539731445714
426.52727039298793	0.45473779257414876
611.3509384526255	0.4103838967974644
1022.0170494223552	0.33641219873045614
1924.9067696638326	0.23322323744123125
3852.0315406911773	0.12781525726907916
7463.678021495962	0.05388280278948787
12832.63112764111	0.023495840517385732
18485.059481504417	0.025746709364175883
22503.86197813091	0.03162756672805792
24166.302120444543	0.0354216891367404
23648.211405081773	0.04340408661904739
383.9682654475258	0.5076294459935515
1298.455236845047	0.3156697096829743
2342.5338857778047	0.2260586344723798
4494.741818167307	0.12854298041383272
8368.084521502416	0.05390267473047562
13999.718272289141	0.023298907844082752
20038.468765126698	0.029740212522915345
24985.983935708773	0.038339605268830235
28193.723662011325	0.04598578524678573
29795.48195584748	0.05218081933661195
30359.796274228447	0.05694684643610402
30173.816940968907	0.06743560245221195
1023.5401159309924	0.4843034092332528
1022.8652864797442	0.5036039739957419
1128.276333141781	0.49956367947023905
1321.3611154782882	0.48990371973436786
1556.8609595381238	0.47614523473622083
1967.3028650431759	0.4685895444332785
2784.6668203413547	0.480180090484601
3998.925670468264	0.5048734772131589
5216.787965248042	0.522170630031688
6020.460353260715	0.5221725513469012
6439.632118190581	0.5136344295596941
6456.14089828838	0.5020279635822487
430.25810405897	0.5763072421238777
465.171945223697	0.47801467097035144
614.1909594539247	0.4480690519609169
925.7461375600859	0.4020383456746724
1576.7030421742993	0.3281161133013321
2909.3433908564743	0.22392745198270525
5601.06423104152	0.11582957812445299
10025.836311353281	0.04443418930228753
15545.823893067063	0.025655997743458427
20434.85912964336	0.032801836158814233
23385.145354236283	0.040112371235485174
24088.780251197473	0.05525073801409539
460.6189460089382	0.49080902683332156
1890.8588339898602	0.24413339468889064
3549.6628007679046	0.14739283139024048
6768.905217530755	0.06777971487671222
11903.843372608751	0.02516196854547605
17830.721796815404	0.024057369049331406
22544.18156488411	0.030561862199753386
25326.69665702267	0.036352737140432696
26461.784918877398	0.041789996314792924
26823.043188046555	0.04349592792312482
26983.376317108552	0.04204253369055195
26552.86097660587	0.051580178561193055
179.26884259149128	0.5150084437070553
370.08166829119756	0.36529894629561555
736.8894892254963	0.2927858604212575
1850.4973007537242	0.18372343673253316
4762.240519409385	0.08253049193734951
10539.15921624631	0.027807851933725418
17677.50931066653	0.024681614920251897
23136.660066954188	0.03206597787639563
25924.254401875973	0.038421456865204574
26766.641492555205	0.04239169448570979
26618.4516142171	0.04241297906601585
25960.22602166143	0.04953468487152371
992.1803614156668	0.519786256966833
1113.1978912148907	0.48527089215229297
1274.1250521816632	0.4650609033446328
1556.2278901272684	0.43453143951163714
1985.0794351551087	0.3899282613624916
2717.7037923534945	0.3269282307115699
3831.590387977576	0.24402790415956976
5249.758833902311	0.17249130088551054
6664.049910276932	0.13567386655027797
7682.585234314131	0.11323653203639798
8580.213411246246	0.09693329479205326
9349.782210664753	0.09060124984257187
1082.5437899349185	0.45509885264436745
1464.384854180053	0.40062270058983973
1811.0583404955512	0.3864844234092093
2323.321666278361	0.36278444692639356
3080.183510426495	0.32542685158814394
4132.444230238059	0.28619688422715667
5344.420375783964	0.26431492207398866
6511.632037434887	0.2634181604970174
7256.869178659124	0.2653217437814641
7427.226173704041	0.2632027029136844
7179.1061039614515	0.2606313853701925
6679.48775713033	0.2617097362711617
295.5999808453658	0.5881228956034763
368.41529385850487	0.4765479656056036
490.6048811853965	0.43600463360174196
775.7863575250342	0.37819961934826435
1394.4432777241195	0.2948158907348187
2655.0839409585415	0.19158084707327003
5252.967548624252	0.09522699946726153
9675.461379724695	0.03639746847162162
15402.722366091157	0.022916845160952243
20918.47841828526	0.03056701305892713
25183.74166618106	0.03712131542947621
27488.285551746772	0.051562499714388754
452.0504161309437	0.6939292922425492
501.7364840223143	0.4837790639032065
759.0211850296812	0.4013949467276974
1463.457589133361	0.2981510358483455
3173.524210216028	0.17828668245592588
6895.084240771523	0.07273045497345068
12853.388822580939	0.025097851500906588
19165.472046199244	0.02860434287808083
23531.683031272263	0.03725190666114088
25850.059783523284	0.04600711581168981
26743.189379843552	0.04936863552025684
26764.36759975413	0.062347546772483754
314.5272780688537	0.5541658262165945
378.7761723615658	0.4601233326283041
528.601422540167	0.42218965665533326
905.4551679883438	0.3660066914764163
1828.8270499103596	0.2718345236032381
3918.628684883966	0.1506995363025444
7894.258460242875	0.054289822893562385
13581.472594968469	0.02391557738615495
18934.572057381883	0.027472044293118603
22563.269292072422	0.03508131084696842
24467.70916747467	0.03836336081255425
24592.204086365557	0.05066540472957655
367.45571760987	0.5559754163356744
338.296633037787	0.5055775013749457
467.16282405607933	0.4755674614177919
806.0035102917725	0.41309122548799604
1694.1353756351634	0.2893967468096956
3961.182102352438	0.14197601352904343
8413.11994076189	0.044703009109652955
13575.559065094778	0.022640244315293816
16708.255840265938	0.02240041913185129
17922.805397061184	0.02883597287314141
18850.38746623015	0.02762317861036901
19523.6353990808	0.03502477505563431
396.73090167420736	0.5841588216407313
285.28568777919673	0.5346052114320992
289.74034716744853	0.5263524740914891
301.10280343860086	0.5256660657798858
340.8002345563424	0.5237177063222289
447.91686603658576	0.5221157964252993
716.9620692299976	0.5115080796614712
1306.191211508928	0.45582149283196066
2806.511403905309	0.3274186901669886
6360.566887381238	0.1406708248777674
12454.37834140108	0.02314442494157672
17690.728697406175	0.030139135091545217
521.9805206275546	0.49194914188033245
2571.131216390952	0.1901762663019935
5033.604460124909	0.1064283860644907
9215.679128223459	0.04737338243005754
14234.062088023864	0.02362273348338674
18164.744110205396	0.024728086872461547
19793.133540818573	0.026824329269315387
19570.456659643354	0.026907317420450067
18724.79326381648	0.026785929693281623
18385.424604088894	0.027150525816793947
18966.850903695315	0.028056703071016164
20230.750424057405	0.03724023156857412
186.9058504895559	0.5274284184897594
369.103497886917	0.38161190281224905
729.5907248944651	0.3028079042281458
1783.9386556799175	0.19117581494011024
4578.307881765688	0.0878390418844725
10051.438765309778	0.030228374952512203
17089.913692124417	0.0236713515581643
22653.504490212155	0.029985701903069404
25464.14612892592	0.036161598477650055
26305.822037148162	0.040623893358366546
26269.935464810776	0.040316174089226116
25930.610076996552	0.04720897490246939
378.7764895729031	0.5426286661279712
1496.3600076944967	0.25173699157436313
3045.5945752214748	0.14717785517895243
6408.942644192292	0.06524961809048764
12066.44163201963	0.02290482172796732
18431.39171341873	0.02427188509744276
23012.50072438004	0.03101724301211966
25088.49879062846	0.0349218816366899
25502.362450002856	0.037507409220831636
25489.86002130943	0.038196833726553574
25726.178527194974	0.03753033579872421
26156.292220023824	0.045272193725440966
412.77182774605416	0.5430337631999262
559.5173549175169	0.4457093893593596
772.3355506345396	0.4036739027145163
1194.1232127167334	0.3437256926666587
2002.3863995917266	0.26172366418095294
3522.335762663221	0.16595094615042263
6230.664219106282	0.08259842063010461
10074.14348388887	0.0330806779309596
14561.530258414905	0.021709372715440992
18446.88394952343	0.02611431739819532
21347.610677194967	0.031481417965867
23168.770674223557	0.04199628649963003
494.5723301829324	0.5718956629178973
562.2276084620227	0.4470727697930616
789.1550212830393	0.40501484789918013
1244.7534267604804	0.3423540026050043
2258.863790430714	0.2532632911911613
4289.726826207662	0.14675579482300682
7843.483292690533	0.05896123480107876
12458.579790724516	0.025180955073746437
16525.983718376327	0.023928654909654998
19014.537139174936	0.028707478333752173
20254.097924274065	0.02974712447828711
20539.27035181994	0.038072324557541774
399.1393397374078	0.46368137453722763
2538.7864503916726	0.18728966667294095
5053.261002655198	0.10097442033730286
9523.365894591723	0.04196743251346814
15451.742057145659	0.023302174137065347
21079.55879350632	0.0294138748441895
25019.38293883216	0.035610055255619784
27087.53493581195	0.04028811509281921
27758.12530868535	0.043903444207591215
27564.755894156104	0.045671412408109624
27084.89623452987	0.045100972200171674
26737.988530880015	0.0514403466990692
537.7729398645464	0.6324010017164415
392.8118461830646	0.4911143794368293
436.47089107268306	0.45017283592106816
566.1867705779199	0.40794956863113496
900.8215891538963	0.35119113132152413
1690.6032739458747	0.2656300203100662
3435.541901432159	0.15645751303014288
6751.172585943611	0.06242318841640335
11708.808543979949	0.023092054190501088
17008.84343724376	0.026269183620295917
20944.382035901093	0.0298128046543326
22351.65411434715	0.041028231754214536
1239.3431839583068	0.5432861822800075
972.7186142754048	0.5447119635980199
995.419380842166	0.5512149248900188
989.5922288752136	0.5571950173231784
1016.5279374179203	0.5566732090295017
1026.1644815483508	0.5509796083012563
1039.3785017136092	0.547707555172939
1122.6739301044095	0.5493722964625554
1207.470583828835	0.560437772352384
1269.132226807445	0.5813398633212891
1355.6669131940387	0.5855639373613463
1467.8976688458226	0.5758700665196599
851.4914693426033	0.5153229398782899
1868.3038800663437	0.3781837251599393
2623.8122223028918	0.30558873224830696
3682.022536182405	0.22797262567505408
5038.830325871253	0.1622255005628436
6360.532756606885	0.11534330782320609
7515.567497297313	0.08103648911598108
8505.505904559339	0.052631623794012844
9815.795145717337	0.035255503736184836
11884.829434183206	0.02615312758997575
14695.1075129777	0.021877314488054328
17700.71377396432	0.029141394577750716
287.21043696846834	0.5909575588998737
197.11439584002923	0.4653558938464742
258.04716139076777	0.44781398993157756
421.6065878245987	0.4259759023766848
874.5057597517728	0.36488659199412293
2171.3534624548824	0.23971358743669943
5249.740368481005	0.09520250235338155
10442.40509769267	0.02769859050560926
15581.678301389176	0.02034279314090529
18983.73740049378	0.026445958901411357
20838.322185464123	0.02839213845400335
21555.76310504191	0.03480317825448084
279.94502731172963	0.5433996493592377
354.8436992393719	0.4785298849508098
520.7191408208677	0.43675175115213083
926.944095873598	0.3527114223394224
1940.2442758038617	0.2305866868712375
4227.801721590484	0.11494793788856358
8583.209385935066	0.04277939089760544
14275.032925939442	0.022823656171943624
19081.705573226816	0.026080874874427992
21879.652000555667	0.032502932185188536
23018.425441735122	0.0342626827033855
22971.60544865686	0.04269559128398043
226.60218851674668	0.6155998597565757
679.0461168314969	0.36261931760749666
1630.4869427424608	0.23656229574741452
4487.62830766857	0.10269922156212537
10717.607379271041	0.02759654763452281
18439.878898194387	0.02675073208907527
23698.237479416715	0.033583683213755634
25996.176963960967	0.038769496335218735
26797.42898191385	0.042188198300106734
27391.78903860493	0.044111693689034594
28035.29977393521	0.04511008434406953
28238.625288648687	0.05668724427950199
990.2300448417088	0.5481046149954404
845.5182095435266	0.5342429078121798
876.6619362702332	0.5352595783004089
950.8291976972978	0.540964137816245
1094.2404499358472	0.550753599384472
1360.0325024667125	0.570820330986827
1580.4521611471773	0.6077364001950986
1671.513735132684	0.6307802727257513
1678.0334294818197	0.6121677509226868
1631.0242862695006	0.5767309335686329
1513.3716443647163	0.558694093721018
1547.5743836920224	0.5663675533005861
269.5277832900635	0.5789783334719236
408.08465361793327	0.4656673808794639
626.0156077306854	0.3988694390218379
1216.7454989759956	0.2957630756219257
2738.541613551388	0.17006525560503158
6243.833491043693	0.06876968262020718
12293.770926119698	0.02236892819021407
18778.600596697346	0.02515649243019968
22879.48827252662	0.03151531211401832
24557.91984306678	0.039403692598805544
25654.41646344728	0.0411287338291374
27315.536457714745	0.04955740331750905
1119.1405134656095	0.5230542814234338
910.3524925076815	0.536518749494825
912.0130179652292	0.5303570311761396
940.2613646859777	0.5253687081384133
999.5402408272064	0.5237792603706408
1125.8584578924006	0.5293949343888497
1293.658064827159	0.5458902639474993
1446.9600363578836	0.5599951460034908
1621.3501394460795	0.5705809382988348
1721.6314209656462	0.58361837198624
1787.1325231833616	0.5921894696192195
1878.4799683331735	0.5867742481034147
352.5112609508383	0.5847866394346554
834.929429662157	0.39719504685350243
1504.1817656110002	0.31009451908694663
3072.046463051299	0.19478634735358893
6477.168646499388	0.08615299364689812
12095.49255880985	0.027020609929176192
18313.271813631953	0.028349564324055897
22535.519153962556	0.0341937978667737
24388.04288427566	0.04117364450646158
24894.5316321018	0.0451814595541603
25230.367244336594	0.04326679940132641
25191.42326413575	0.055066263191066285
422.0745946826214	0.602650090631124
486.0758075149696	0.4790177075237066
668.9086256912434	0.445796336516054
1103.6432908258646	0.39078193709234066
2104.6203641958464	0.29076161638386383
4155.8032043211815	0.15977539518321063
7918.988809707635	0.059652574786576616
12858.503039806523	0.026706875876326017
17362.641925022057	0.026280735422679793
20786.81027909554	0.03502749938613387
23179.01998848946	0.040475472470578644
24848.60195511496	0.0551537952662984
7005.56511416811	0.5194803828235758
1771.695963480322	0.38536689802149526
1771.5818214314777	0.31229249944938664
2358.7195462176483	0.2198164141913157
4068.7921764822845	0.1228823005581548
7777.842894343582	0.04903611465098785
13838.22800536226	0.021467046462248385
20626.655360991943	0.029825070618754865
25895.642850655106	0.039005790305561706
29123.997342759827	0.044799385279052265
30357.97619235391	0.048282928349383
29278.396724410282	0.060707239240493226
923.977917501177	0.5165138168016244
831.2280231057048	0.5140889148895436
890.1316855595089	0.5141138271103263
954.9964909039975	0.5162770066849985
1076.8794606088481	0.5184297586298544
1274.9317379764248	0.5186047499841296
1536.0643145206166	0.5193414084089231
1897.8678875450578	0.5297571604395512
2494.5435987855512	0.546402427890671
3409.797568423326	0.5688203652711761
4562.768423081861	0.5839347139022444
5206.286864591678	0.5882285086801269
197.4883669508986	0.6048717553143707
266.7532970902835	0.4195696705195196
570.7879029211617	0.34797324371173616
1657.3529505481652	0.22057483516795723
5064.285873628503	0.08923578286478938
11994.466086275224	0.025233751373586376
19256.305163929104	0.027766341380205915
23148.223332719197	0.03175468407811628
24134.99707004172	0.03611488590538689
24418.150447543394	0.03925259767385256
25466.94144238748	0.04090321784312913
27293.99699925385	0.05293805067787148
272.8265428837685	0.5816919252219931
223.87243621949182	0.48834148190664634
292.5989286192969	0.4611834362888134
493.37641542287616	0.42934631175701815
1124.9864502193318	0.33459250052835376
3163.1657896642205	0.16563817808865555
7882.036731073618	0.045866567906429685
14104.337725369765	0.023609895094037756
18740.134017374778	0.02583710971111557
22016.28613467054	0.033437254913587934
24874.359246751806	0.0355368539758392
26235.350855404977	0.05008621189210924
1148.4453567911478	0.5312702659435574
1002.2698616171851	0.486395006634759
1126.7021118155508	0.4716311213149008
1389.1835608804238	0.4491309719151495
1836.997241510543	0.4183456563437458
2481.8117378749416	0.3835079701798036
3347.1192762289143	0.3564833120978233
4425.147167544805	0.3467403420131608
5466.994039548762	0.3423737435145461
6193.451909280654	0.3257456097830889
6787.337692062741	0.30141262664330143
7419.089600882711	0.2909444692896367
385.208784481405	0.6111814527560606
245.95765112906	0.48338406572019904
298.8467357610313	0.4462240084358398
459.05941756013465	0.4051268819194421
933.4962439249423	0.3324953707364314
2266.4472290995113	0.21142895868143766
5694.653555106786	0.0857286463607978
11871.604411602797	0.023199559954565737
17917.38726636874	0.02336944521473479
21277.719575501043	0.029402614025127328
22571.835357560172	0.03147717003192083
22836.695275972063	0.039438242855696276
1055.2830700900993	0.48118682693532155
1334.509161868805	0.4590537634015892
1500.3501803202446	0.45522660733576764
1800.2093685880895	0.45536511266522106
2240.745669753707	0.4553667148151217
2917.497118577301	0.46212394332296697
3813.5971492384137	0.4697404904339809
4838.229765830344	0.4762080422430871
5840.359775494691	0.4806637976014057
6622.102675528328	0.478456782734737
7151.222291641991	0.4671629279884441
7228.093176114909	0.45139719986144305
799.4754435405746	0.5088970667971711
3263.594824273043	0.23374646246172723
5759.728158649777	0.1372376833873878
10233.423935390403	0.06043630439094408
16673.422626623884	0.028297954541003232
22969.852938184154	0.03467305658923999
26697.260294623917	0.040835105162556645
27710.2894656659	0.04663760486192586
27199.40776290269	0.054376811613796136
26687.164525033157	0.05709175732147067
27254.887846885154	0.05387967159734697
28106.614159743855	0.06760757952393229
1584.94086539271	0.573678599838324
1894.354170907102	0.49080672337811043
2292.5164772698267	0.4487284923697181
2854.216484600278	0.3982310637912844
3691.1980758770574	0.35467771161892814
4817.339888396	0.3369449909712367
6097.29896727958	0.3364906546040324
[truncated: 656,345 more rows]
