# Supplementary material for: The genotype‐phenotype landscape of an allosteric protein
Source: Mol Syst Biol. 2021 Mar 30;17(3):e10179. doi: 10.15252/msb.202010179 (PMC8009258; doi:10.15252/msb.202010179)
Supplement: Supplementary file 3 — Source Data for Appendix [file MSB-17-e10179-s008.zip › Appendix Figure S11-bottom-line.source.csv]

G(L)	Inverse Slope
50.838164369867286	35273125.31825743
55.73184343570698	25873517.966385145
61.09658779464431	18978723.468527004
66.97774216736403	13921259.104755538
73.4250161550124	10211511.802611126
80.49290440236422	7490340.683573806
88.24114720587427	5494309.249904039
96.73523545983599	4030181.735491158
106.0469642086313	2956216.033786899
116.25503948389101	2168441.5074450853
127.44574355576913	1590593.7377443046
139.71366422127028	1166731.2617323976
153.1624942938336	855819.9783766846
167.90590805174233	627760.5662630469
184.06852205341232	460474.59575831547
201.78694844070998	337767.1150947761
221.21094963319345	247758.81594375763
242.50470417316103	181735.99523615482
265.8481944208784	133306.98514799544
291.4387278292768	97783.37376637051
319.4926046564743	71726.12085760028
350.2469462122191	52612.62414749535
383.96169909123796	38592.50629908059
420.92183233398606	28308.479912232127
461.439746085975	20764.948552025126
505.8579121145217	15231.623056580413
554.5517685015059	11172.822268014404
607.9328929790986	8195.61374262931
666.4524817306257	6011.773967490999
730.6051630606222	4409.8854466379535
800.933178168566	3234.869376223288
878.0309643636776	2372.972468096865
962.5501794597359	1740.7544954010257
1055.2052098178792	1277.0104456468973
1156.7792085933238	936.8452642997814
1268.1307152233912	687.3275652434401
1390.2009121071196	504.301543750313
1524.0215798124675	370.0484534158246
1670.7238180513589	271.5712545684326
1831.547606135332	199.3363710584135
2007.8522837201472	146.35074489180877
2201.128040426336	107.4848383906928
2413.0085114500225	78.97604372703472
2645.284585626594	58.06442491514057
2899.9195426578544	42.72552845010409
3179.065647447892	31.47439599419497
3485.082341808851	23.22180558235985
3820.556187299351	17.168824060061816
4188.322727759514	12.729462376514409
4591.490456332458	9.473945993424651
5033.467089550054	7.087108418357915
5517.9883705608245	5.337879941313639
6049.149644955023	4.056917779549712
6631.440476077047	3.120212005313699
7269.782592406002	2.4370801465892207
7969.5714877491555	1.9413882183340208
8736.722025867864	1.5851482923756535
9577.718435002402	1.3338727868016655
10499.669114867214	1.163235723669591
11510.366719364603	1.056717731445667
12618.354022857398	1.0040068048932824
13832.996126725568	1.0
15164.55961652225	1.0443094180439407
16624.299338793557	1.1412246531242813
18224.55353103042	1.3001280677019647
19978.848108824823	1.5364030989694213
21902.010991702184	1.8729235291754682
24010.297433952474	2.3422678961432744
26321.527419800695	2.989873421030466
28855.236284229166	3.8784347850310086
31632.83983255255	5.093973600525369
34677.81535439448	6.754166162090323
38015.90006206026	9.01973568682033
41675.30863057707	12.110011926573668
45686.97167812695	16.324164477975437
50084.797202594156	22.070165386599367
54905.957183980834	29.904284914606258
60191.20177515639	40.58494405651383
65985.20373659239	55.146137264375454
72336.93602636651	74.99753343519373
79300.08573696137	102.06094593586033
86933.50787759785	138.95638332636864
95301.72283763217	189.25569234968575
104475.4617357543	257.82834836104007
114532.26426447103	351.3128691653238
125557.13408306881	478.7594898252741
137643.25729866885	652.5063157828318
150892.79010823125	889.3737746687796
165417.72225893792	1212.2930016343619
181340.8236252266	1652.5258022250364
198796.68190328224	2252.691107293749
217932.84019394452	3070.8909110364802
238911.04408928868	4186.335124324167
261908.60880369518	5707.0098845702905
287119.9179048852	7780.131693122408
314758.06631272903	10606.399440435533
345056.66145303205	14459.42406561151
378271.7977902934	19712.216824960367
414684.22142888396	26873.30050654863
