# Supplementary material for: The genotype‐phenotype landscape of an allosteric protein
Source: Mol Syst Biol. 2021 Mar 30;17(3):e10179. doi: 10.15252/msb.202010179 (PMC8009258; doi:10.15252/msb.202010179)
Supplement: Supplementary file 3 — Source Data for Appendix [file MSB-17-e10179-s008.zip › Appendix Figure S11-top.source.csv]

G(L)	Fitness Impact
48.50368334799835	-0.7377999955665352
53.17264539173622	-0.7377999939558985
58.29104147967773	-0.7377999917601324
63.902134109610884	-0.737799988766665
70.05335022511716	-0.7377999846856985
76.79668208490763	-0.7377999791221549
84.1891267198208	-0.7377999715374276
92.29316769192774	-0.7377999611972395
101.17730322774426	-0.7377999471005572
110.91662518951833	-0.7377999278826818
121.5934537782637	-0.7377999016831319
133.29803333327456	-0.7377998659655316
146.129295109266	-0.7377998172720636
160.19569347840118	-0.7377997508887203
175.61612262508348	-0.7377996603889431
192.52092148174117	-0.7377995370114714
211.0529753996788	-0.7377993688121741
231.36892386670812	-0.7377991395077549
253.64048447961397	-0.737798826899395
278.0559043621428	-0.7377984007237424
304.82155129641075	-0.7377978197232183
334.1636580165379	-0.7377970276520632
366.3302344079002	-0.7377959478315388
401.5931637745757	-0.7377944757273184
440.2505008933964	-0.7377924688307427
482.62899127855354	-0.7377897328648308
529.0868329504898	-0.7377860029805507
580.0167040525221	-0.7377809181246355
635.8490819056752	-0.7377739861006062
697.0558815555761	-0.7377645359463412
764.1544445656683	-0.7377516530286131
837.7119117714635	-0.7377340905910641
918.3500169558919	-0.7377101492296859
1006.7503419635799	-0.7376775126967634
1103.6600776721784	-0.7376330242655271
1209.898339514469	-0.737572382243238
1326.3630909323135	-0.7374897255970156
1454.0387332819257	-0.7373770703967625
1594.0044263430093	-0.737223544038593
1747.4432097597085	-0.7370143459351728
1915.6520025109553	-0.7367293392848685
2100.052564929339	-0.7363411472641093
2302.2035159233337	-0.73581258721555
2523.813506976712	-0.7350932274107523
2766.755664276476	-0.7341147936885171
3033.0834210392327	-0.732785092372698
3325.0478738565507	-0.7309800635673906
3645.1168097611517	-0.7285335616708143
3995.9955648375503	-0.7252245294854751
4380.649890681478	-0.7207614822868763
4802.331021983438	-0.714764805565413
5264.6031571166695	-0.7067485331951459
5771.37358400498	-0.696105320529484
6326.925705905066	-0.6821015387211488
6935.955246249028	-0.6638937402438592
7603.609938562974	-0.6405821591788372
8335.533036935338	-0.6113184648478166
9137.911014800391	-0.5754781641816713
10017.525855204412	-0.5328862528979923
10981.812374530018	-0.4840464603751583
12038.92106419919	-0.43028357771637393
13197.786981515605	-0.37369811323318236
14468.20527193553	-0.31688592183401215
15860.91396110897	-0.2624842374121833
17387.684716478147	-0.21270246022778827
19061.422345582694	-0.16900507932316067
20896.273872066948	-0.1320276796828712
22907.74811133742	-0.10169425148135725
25112.846756567524	-0.07743904502409593
27530.208083033867	-0.058437507701625924
30180.264485424465	-0.043789281149399395
33085.41517968063	-0.032636457076398284
36270.21552910833	-0.024225027739932625
39761.58459501218	-0.017926374057410155
43589.03266614197	-0.013235033392872464
47784.910690111945	-0.009754782291762742
52384.683715076375	-0.007180619823833667
57427.230652885286	-0.005280818789921593
62955.172897427496	-0.0038809846218601507
69015.23457575729	-0.00285077300201797
75658.63747697572	-0.002093252203707152
82941.53399694702	-0.0015366025383701798
90925.48175824867	-0.0011277534445812698
99677.96391701566	-0.0008275659538177216
109272.95955449296	-0.0006072170598333537
119791.5689744491	-0.00044550311085633787
131322.69919168853	-0.00032683770033903325
143963.81540564913	-0.0002397700505324396
157821.7648108134	-0.00017589118090832745
173013.67970706246	-0.00012902776478485034
189667.96754339073	-9.464876064302352e-05
207925.39626317378	-6.942906176143904e-05
227940.28412471525	-5.092883070634269e-05
249881.8040538621	-3.735796508952394e-05
273935.41355352825	-2.7403156433458697e-05
300304.42225624213	-2.010094181292832e-05
329211.710369216	-1.4744534889143956e-05
360901.6125368482	-1.081545782899429e-05
395641.98304373864	-7.933377548341447e-06
433726.4598140293	-5.819301855058967e-06
