# Supplementary material for: The genotype‐phenotype landscape of an allosteric protein
Source: Mol Syst Biol. 2021 Mar 30;17(3):e10179. doi: 10.15252/msb.202010179 (PMC8009258; doi:10.15252/msb.202010179)
Supplement: Supplementary file 3 — Source Data for Appendix [file MSB-17-e10179-s008.zip › Appendix Figure S12B.source.csv]

pair	method	r2	parameter
0.0	feed-forward	0.7922688514744999	EC50
0.0	linear	0.8288620502650494	EC50
0.0	recurrent	0.8216904248501284	EC50
1.0	feed-forward	0.8148431321652579	EC50
1.0	linear	0.820825491775625	EC50
1.0	recurrent	0.8091451163436624	EC50
2.0	feed-forward	0.7611315945563617	EC50
2.0	linear	0.8142780694738082	EC50
2.0	recurrent	0.8218994968857152	EC50
3.0	feed-forward	0.8005600897249842	EC50
3.0	linear	0.7874906202976649	EC50
3.0	recurrent	0.8012041743364111	EC50
4.0	feed-forward	0.7899753619712868	EC50
4.0	linear	0.8102036793237414	EC50
4.0	recurrent	0.8332704384063756	EC50
5.0	feed-forward	0.8098490614522446	EC50
5.0	linear	0.7977864899895857	EC50
5.0	recurrent	0.8089910920847189	EC50
6.0	feed-forward	0.7948012674624998	EC50
6.0	linear	0.7909958735856698	EC50
6.0	recurrent	0.7817344246330556	EC50
7.0	feed-forward	0.7899043389091918	EC50
7.0	linear	0.823788213066625	EC50
7.0	recurrent	0.8157360819603034	EC50
8.0	feed-forward	0.8000951234668977	EC50
8.0	linear	0.8064027058491143	EC50
8.0	recurrent	0.8338136087316115	EC50
9.0	feed-forward	0.7821220477250752	EC50
9.0	linear	0.7944962215738871	EC50
9.0	recurrent	0.7969662520950427	EC50
0.0	feed-forward	0.5455126135618331	Ginf
0.0	linear	0.5336127735407995	Ginf
0.0	recurrent	0.6737682598078938	Ginf
1.0	feed-forward	0.6587324202850733	Ginf
1.0	linear	0.5649921007922927	Ginf
1.0	recurrent	0.6624781046111659	Ginf
2.0	feed-forward	0.674258579039912	Ginf
2.0	linear	0.5695155336182969	Ginf
2.0	recurrent	0.6726618769592552	Ginf
3.0	feed-forward	0.6550817531520136	Ginf
3.0	linear	0.5849494678663036	Ginf
3.0	recurrent	0.6836659507092614	Ginf
4.0	feed-forward	0.5896767574044779	Ginf
4.0	linear	0.5810135755044956	Ginf
4.0	recurrent	0.6619166922232032	Ginf
5.0	feed-forward	0.62515747744952	Ginf
5.0	linear	0.5405516083640292	Ginf
5.0	recurrent	0.6537693934139994	Ginf
6.0	feed-forward	0.5909676986625922	Ginf
6.0	linear	0.5751757899714645	Ginf
6.0	recurrent	0.670381417232971	Ginf
7.0	feed-forward	0.6062615427284195	Ginf
7.0	linear	0.5473764763670258	Ginf
7.0	recurrent	0.6520288499356326	Ginf
8.0	feed-forward	0.5424304405454878	Ginf
8.0	linear	0.5359138914826416	Ginf
8.0	recurrent	0.6527232526939593	Ginf
9.0	feed-forward	0.6338521083254207	Ginf
9.0	linear	0.5911137348722484	Ginf
9.0	recurrent	0.7001576025408878	Ginf
0.0	feed-forward	-0.008975927708087639	G0
0.0	linear	0.07651921940412831	G0
0.0	recurrent	0.3701833366712026	G0
1.0	feed-forward	-0.8206173980077935	G0
1.0	linear	-0.39271234951482925	G0
1.0	recurrent	0.16184236491749382	G0
2.0	feed-forward	-0.3998732347019731	G0
2.0	linear	-0.22645908783047886	G0
2.0	recurrent	0.28158312816237063	G0
3.0	feed-forward	-0.37589585660272373	G0
3.0	linear	-0.13583558500851245	G0
3.0	recurrent	0.23561219385470877	G0
4.0	feed-forward	-0.4458637629810458	G0
4.0	linear	-0.18412755182864537	G0
4.0	recurrent	0.3125833407216433	G0
5.0	feed-forward	-0.4691823972638449	G0
5.0	linear	-0.22269674274807172	G0
5.0	recurrent	0.22418205842527428	G0
6.0	feed-forward	-0.3785948013226228	G0
6.0	linear	-0.05839261710035215	G0
6.0	recurrent	0.3152101420924186	G0
7.0	feed-forward	-0.2773799437961155	G0
7.0	linear	-0.2868045890110076	G0
7.0	recurrent	0.18345027656187374	G0
8.0	feed-forward	-0.20786468491531918	G0
8.0	linear	-0.07322903392731717	G0
8.0	recurrent	0.420029708928366	G0
9.0	feed-forward	-0.35255826733324436	G0
9.0	linear	-0.037107505044092104	G0
9.0	recurrent	0.3255155893656132	G0
