# Supplementary material for: The genotype‐phenotype landscape of an allosteric protein
Source: Mol Syst Biol. 2021 Mar 30;17(3):e10179. doi: 10.15252/msb.202010179 (PMC8009258; doi:10.15252/msb.202010179)
Supplement: Supplementary file 3 — Source Data for Appendix [file MSB-17-e10179-s008.zip › Appendix Figure S13A.source.csv]

Predicted G_0 (MEF)	Measured G_0 (MEF)
2741.6524506223454	815.0101576824692
1133.8395454237486	739.1815007537954
1124.6070455677527	539.7646876339509
1335.2721778488105	1003.6657730463506
1192.1211690104255	1037.4825398285118
1044.001926327063	770.6364362886486
860.5315546335922	586.9602894558229
1258.3246374957903	564.6022106571801
1274.8629504055996	492.74866705833045
516.6851741421204	609.0117606665708
1521.6858423763276	732.7666972912269
1489.9013031102568	903.6482589029711
3321.462855396137	673.8448402408804
2749.248520423823	856.0762269940273
1805.1254946369352	581.2751721846371
2249.006445003081	596.8266069676838
1098.9332149191252	1119.5785388630886
1986.360177917642	826.8025154530646
319.0645836980042	582.2143744036447
1731.2468651028717	468.6659300796599
909.0950645510748	647.8651255681884
894.1959530345841	1295.1513087987912
1182.5194698362875	628.1456792742867
2341.6943064099037	1586.9376713583608
2139.825211071713	769.8731403435689
816.5101729353187	508.2991693327087
2370.463650030709	763.3911449436212
1262.5872518248789	711.0483249272158
1533.210200612988	721.2340364818193
896.484530722689	579.64504219898
1198.92219463862	816.3969285546472
2831.6182322161376	1849.8416972754023
1042.3239094798007	544.0029366966571
971.1403521497964	841.3371798831598
2161.6083037017697	712.3176262205275
1080.4570310420174	605.7533826610943
1041.976681613332	986.4645530543285
1729.6012879207508	711.7441636817089
2047.3330628000695	1243.4704172945246
3644.3661154007495	1101.8753766247833
811.988727211477	618.5061402691513
1412.2890764032832	1491.8211238017839
438.45769861939556	596.0006980263806
3990.9152010989837	688.8145603113105
1911.2469263830717	712.3976461317889
2103.045166476032	694.4470214865072
772.9959170695089	723.5490581672118
6592.318779065484	469.141882408034
10623.078726508698	3273.092706407605
2510.081367958455	768.9473649882686
1978.1216672664348	638.1177982368695
6750.370342726767	2127.1114171775635
1175.6141372388006	826.9407693164006
910.8721003255694	540.9111523705071
4711.11168437693	3775.0863702486176
914.2016483330029	526.1459411328765
4735.542078873162	474.082729517222
925.6077878234402	545.1023228832527
1127.870402293779	503.8049890561577
414.46207790421477	975.1549327259665
2403.8612680773995	2851.7436066360856
1404.0581669393669	704.9246552337647
722.3871299777005	500.9385659205459
12000.849793195577	717.7907085031944
2723.6964200881484	761.1941341665369
1659.9232194359142	1156.2933246667076
1346.5038515233646	942.9654123738914
1102.4456800189312	696.9376919197703
1608.8023797495257	749.5193612131649
1208.4631169311313	1277.0633317990882
2351.7708336401874	826.3083744298774
902.9443815425042	602.0269550232626
1034.60268224803	796.3977199526219
1324.6831130540693	609.6793280505789
1039.5083925711965	502.80785126615865
1109.722521483824	1175.9670403702999
804.4030340478815	679.1904941853431
5820.915569106011	736.1579078031431
751.8955248692145	702.4335414383651
1659.3782753845471	685.6840220596569
2138.226954679973	614.0351680951144
1061.6984907760136	480.0052511249385
6756.192264185085	954.4016123502294
6483.36541546655	530.5935386586829
1244.7742622856904	1043.249685399394
1484.5505834336689	1184.8566454354916
1515.0236068617999	472.66099694862845
3534.7361379717418	762.6498529657084
2614.464203681197	623.5245911026835
1040.932096630622	627.2139064579285
1284.5387206248652	734.8508726044516
2661.547369296243	491.1579284185543
11675.744963336449	2490.701185687979
2838.787603034226	1005.8289335950535
1322.4190597370414	675.9485721963537
480.0176428687212	597.9212077108566
2321.689835415866	706.8732069732694
1089.2217376749888	1067.7009204960318
3727.451488771243	6865.300410476233
1423.7361096015172	683.5384789996934
856.4280835153496	501.24367233616294
682.1548951807833	672.1694482378667
830.9314558713852	612.528561004926
1177.8364768036965	735.5350325061335
1059.6757600077608	528.3484259053761
1443.8191574744487	741.9611217458089
3903.775193312195	765.7429020270278
3807.6042245541375	911.60561732659
1152.8146848606325	581.5969805266245
2948.602300247777	2132.473407798772
2131.221064605843	622.5813818026102
2968.397109367228	495.112281767263
4678.549190169099	789.0144956798456
4565.513170894575	625.1321629456046
2189.9913526590785	684.3794231340942
1124.4856044148296	704.5582250120311
879.900369347577	595.2414220087635
1799.6261699573806	961.3820149173328
681.5182656015853	762.3437978615322
2927.7123182211226	706.4259326426405
1715.5686443965335	568.3958638365543
1002.0227917661792	681.6988599457853
1189.8647537062457	655.6341216604241
2527.0625980900654	606.6004106709229
1246.3935704036255	610.0641368537404
1052.1198151874153	832.871962862321
1548.711417164778	771.3800542087756
2055.8195892648037	803.2498251947363
1299.4841897497224	593.6813722783478
988.5681178733819	557.7463126701437
1280.2641955978586	691.6130985634481
2749.4624955489844	889.1705282656295
1384.9777614441118	593.6695250034514
2457.09076711354	1235.5557599440497
1673.7369350770605	686.9325863916288
632.6982015861909	1209.4133544970412
1802.7487371338987	894.0819736355812
946.9091212901676	559.1350542599606
4161.807610120438	755.3352560120228
1308.6153191230728	631.9679393545863
1356.2938734637596	1050.9613208147084
1820.5172568219627	836.9074090702874
1310.2947472159667	1078.1831919683666
1375.6111901220536	801.4846991797134
1611.9716517423049	760.0262278164429
3938.6192573886424	7702.236774346755
1101.3967737588205	519.5850286703622
2901.798153404891	733.2237788858591
1156.0350454119077	583.6356181671673
1301.8903263428783	1035.4802158582759
460.7092160628113	764.6904860202796
907.1921842928705	949.1713338258505
1147.6619945987056	593.7997253587711
1778.0931136934419	570.4523587636941
1508.9081351281852	659.8792953958949
1644.2039984217174	1022.7838314928993
1380.9151681934322	1654.2145940885473
5805.889955749266	658.0148992968616
1511.7667876655119	734.5067723049584
2994.063452445511	820.5856496916272
1284.8274304125016	576.6476841006275
4459.420233275235	987.1168112764949
1159.150428246717	560.0929009291289
5757.765856261432	868.3976269351896
2940.9592029069263	735.3388003695021
4345.89670876918	571.521834847526
2183.5507991227287	875.7769773331861
834.7226535782187	732.1750641036994
1329.5981433747322	844.2682658424495
1463.3742204140565	715.4416255282322
930.545471564769	617.0536209878736
521.1601495100965	586.2549350652416
2346.5872141401014	794.447637290901
1105.400101185589	715.759472570335
729.2932601539025	702.8298229129679
807.7405764524117	495.82555437194645
4201.589315359121	898.0203694028087
670.3978302104896	622.7904993483662
669.0609764139376	496.98137600343347
2420.7993830638643	806.4214960335745
4472.514940409889	750.4998617989143
1749.0410399663035	838.0596861102913
1283.6484478287912	609.4058264748733
1167.3000389103024	1026.7014462588968
1476.9316590693302	610.7919188446587
1876.0581691178409	625.8133770972358
1088.392649264968	652.0083429081931
1969.6175258529627	599.1561937598243
907.381666147344	522.6582858514611
1041.1128336580216	749.6196759177857
1079.4163697097495	526.7701658700549
2193.9443127192026	783.621047393983
3186.50790351152	1370.8460865375246
837.1350003046407	762.34213548324
1326.5810830539415	524.5334313585527
1234.2447824702501	741.9826051800686
1260.9469049593063	891.5109333190069
1390.8394481221094	500.2421553019506
784.390273962364	868.9098601657134
2875.4392725026823	836.9889077970873
3528.950771183839	594.3552176950111
4461.367507992461	614.0474977359346
4953.8950309881375	729.5348284550182
1027.6097116297685	563.9155529917186
719.9588921305981	875.9642057982339
1812.9757704615631	863.00184505246
1140.7453312418766	456.407011803673
545.4249493829105	844.91552707594
2590.3926551262857	489.37459962402454
884.7076854474913	844.4347224123615
1336.5145774620426	482.4187067660584
1338.9902047949085	683.3869506504617
593.992279208747	712.2755915234559
3864.884323878531	1500.027385029915
892.9215408163985	542.4044604327377
1953.859361243854	1187.1858547863576
1287.4806185830648	657.6000611199651
831.138499681236	432.9329986878501
1303.2556007901496	642.7254161284383
2231.749262861156	778.4385470576112
3609.3666400137167	672.53952632745
676.429282715887	603.28252605782
1628.8834096941478	1020.0217058819183
1953.1675487093755	1741.2241909346565
2510.5773131424157	715.6571230223299
1355.1045390697407	510.05907044240655
1436.034256184795	1074.5870729946325
869.1139084426262	673.0021468445439
1151.9231332746294	654.1578389645965
2141.323582838383	833.9187851113986
1006.3786157486218	675.6704625647375
2845.7136692983163	811.7986264715211
950.7398551980756	561.2228548094115
2020.6970153767347	784.3550134681444
1968.8961057821405	648.6232210831309
4040.5017574320404	1722.4182446153275
1088.8618954348376	550.6737195070241
898.7063286834473	727.6999334223148
1439.743080635598	827.1314220370036
1240.5446496358284	697.3326933286216
1024.7237453826547	653.4956784767909
849.6111435365865	626.6853994486265
737.1276464480488	731.3733013997523
2151.894621154086	868.9697900197625
2783.640842614467	4208.713778582066
1601.9966368002033	590.5263254594798
1048.0526489754784	1076.4004970782214
1598.9393843754797	911.9850687890279
907.1921842928705	638.9595834991849
4453.115914979263	580.1851412231159
1436.3765291438838	815.3235423489208
818.7822137562886	718.3283865914797
941.9123689980408	983.0050325798422
952.316260862183	551.5507119735854
1232.6460830489311	1197.8226203134334
1260.6743016449145	705.6414135148232
900.6399350566109	557.0489226769517
653.4810527222312	487.55619514694627
4538.470323579072	2413.9908998298656
4460.120579132139	669.6659311094837
1075.4972394685724	705.1575047605542
2770.92837523423	1790.4667040358584
3873.453083310692	631.3282763459412
1852.0640422050076	735.8146393663587
1189.5004207721195	826.7601121736276
1178.1421666094473	539.3286112133258
1682.9821120314673	511.9058382443161
5093.585493622603	545.1344997980999
1619.4953299619876	851.1216855655833
1486.5471889409246	926.7336357661584
1842.2705090549757	564.0410238497018
2621.050568707948	7990.413191411403
1013.891541684313	639.639541448425
1134.0486867488776	827.2525796574902
1870.4142389715926	835.3922014776754
1587.8753250495445	894.3923215665678
1274.3144271519484	636.1803514347183
1086.5592165996577	606.9187092543063
6783.633871535112	700.9104788780297
1070.757684800071	763.3314267035526
2032.8170750489357	728.1552493291529
867.094037811892	653.0176822099195
1196.6275571668345	531.5257680482094
962.4562564852936	560.1225207410187
4528.38142196907	1206.675933066312
1164.667616199565	1247.1458345951569
667.4585490002385	810.849967423138
1349.6743674731074	499.064703355795
976.8066329525443	581.1302181033304
583.9840692903941	535.6969156315087
1305.5592917024553	782.3164425688352
1389.181528490189	572.9137100388082
1220.4873993505123	533.8464762049632
2850.079668199278	882.4107146761164
1512.8271152129164	774.1098702100271
363.96246692397193	599.2124856584201
1874.753616283424	1069.2242757182669
1135.4578051521764	957.9680636783686
1349.9136846739157	1237.1784148857075
1283.9656346698982	715.4718205386043
1206.6857942046795	934.573870033641
1165.7236299988897	1135.0127119328902
1217.427198265222	615.1530883405916
3013.370275596787	630.1604258006508
346.4251390836977	936.6804069813345
2208.8224106848484	679.235942353359
1187.666208244696	536.2855811449128
826.1345779800264	576.7749493063211
847.4108104294339	776.9199302928506
1599.5105170920083	573.8759197466652
5116.324717201031	4649.122676813771
2517.1900129587343	1254.0082545551816
5481.605789829931	780.1142438880922
1042.258870438699	539.4924980029649
1190.7099972598	1412.6381077815304
1328.659202916232	694.806847205031
2984.606634176081	4671.800250329893
1484.6350179445715	805.9756865716586
973.0250027547148	518.9154211582095
1279.3141397580926	1365.7088943939673
1167.1393190770973	615.8184688091526
915.4916762437812	777.1129612164283
2044.1464170748773	811.3607106488038
4115.134174416668	929.4452040558441
1519.2232564103174	520.1289345103751
1248.384305090056	1645.0681560889057
1195.6745903047922	556.0296716422887
973.5202732619889	660.1644145454785
6677.806030540965	1299.9361579943577
1704.4081413371805	735.2689151954758
1395.2595378787883	840.7990055129039
9095.13395866719	620.1869819538899
1796.2509051997915	720.2326181116358
1678.46388074297	683.7195229519322
1191.859328544994	1107.3107280828847
1488.6976403700928	607.0129026732944
1299.6466748970674	471.6034850787611
828.1412165569726	743.6555768109702
1092.837527371264	521.0136337546771
1004.2878301698527	581.7059961606597
2479.8036791216805	1000.8235402963259
834.1112908284229	603.3211766611695
6964.2988633782015	3400.738105590744
2041.2279200059972	514.9211207581029
877.1450159442883	751.4920737864247
1158.0539706855848	772.608530414723
6780.502805554802	593.6342956232336
1705.188519436108	835.4117310960818
1140.0830790916757	509.9765848361389
3668.426313797596	652.0381395644271
2392.5608940677353	565.1783638268477
1085.8854150785762	634.3875715737024
351.21260959540865	759.3795421194559
3944.4667544182935	943.1590641335995
1965.7459972177473	607.361327598634
1304.4285631193752	842.646921506985
2017.4161817777062	813.4294532763704
6154.779519958477	669.797359225866
795.4410505760493	1567.0599936008628
2649.0673502512313	1108.2298181555043
2467.217290728834	670.423957089175
1138.755008212049	594.9127813615237
1249.8105892879237	1241.6311100860207
20137.67835985614	926.7015600018278
1499.1987105144046	559.11911059237
2774.053292026729	871.3066981178902
5561.416230575282	1949.8787325959977
869.486012779531	587.6761132113095
1571.2894696756168	613.2938078463103
603.6561089293588	838.4208336182375
2519.448004706735	544.6621258109776
1753.9640999373728	624.6138059923368
912.4300922116385	667.9210836938777
1059.3354355602276	805.7309319946277
1783.5167812310463	873.2262047476997
1408.5069685912867	1011.23696699973
1372.5526101037979	523.68824647999
1145.8769937436555	513.3315524618025
941.1912911662271	496.29262865244647
788.1876033859406	782.2565117675864
1005.6996523464047	7888.386163209784
576.2264640276209	577.8886412862054
1123.2411358295979	1097.6490461148956
1403.1874766777432	871.6180496551207
2511.9309674127353	511.1221059042909
1501.9113524739146	517.33788197224
8956.468441810222	509.233576289582
1247.293617413211	569.2905697185989
910.9455109018196	644.2119328723162
1633.179801095372	717.4038091060105
3680.4548975388516	756.1940574938232
1470.4003587441607	781.9017272886402
1627.9340237530942	625.6353761356205
3988.946393784661	1851.6903767458957
1823.0517629444232	834.6490257361668
960.8482422694111	625.5577097590906
1023.023947424204	1198.7147780232117
660.6272746462221	1077.2668847626953
866.699607727325	698.5257749880819
1308.6915552562289	598.6807675571746
639.4276323097201	738.3402557263083
1079.8762755455102	581.4021015855826
1929.8546469954658	674.0668772324642
1123.870831878495	1035.0153219154508
1790.0645830263413	930.9104430327945
1318.9581020772537	616.8079956145652
1830.438323753634	606.7466727910482
1429.7990362637038	653.5036848856395
461.7204390950887	717.9513247900582
822.3757585619427	565.4785627049537
3405.688320703918	864.21939751493
6128.964417410611	12466.131480872045
5896.088586360532	1104.5476859203477
1449.5293054299734	665.8069074315621
1202.841213183234	969.0128893616173
3293.1787169190884	688.6387839295036
1060.5777212883258	797.185497388034
4797.969688991221	671.40311922451
4416.380666398947	1000.0082940482827
1011.4504221633925	1026.0538754697488
1317.7274713665292	667.99082095946
3325.7224338385604	1152.4089547000144
1346.715938299641	1065.584888657749
7448.938694456719	1530.6461584195904
777.4887255639255	517.6731824055565
1422.4345746245838	684.1246419264962
1299.9280047655293	571.2296580683053
1051.7608477998222	721.0178713808683
1915.1685440884812	678.0990644067322
2184.5938162617495	1287.2512032334969
1001.7374264810434	698.5139980576176
1356.46939641179	924.0653272726919
1626.2125188075738	622.2177968418935
3501.3167386173827	638.1773424675029
932.4181098584711	717.6783876176486
1491.0482590768122	765.7691151235497
3185.8256164461914	784.3352111825336
1074.4841166445556	724.166297010384
1265.087603104359	825.9155822322376
1239.8721357506815	718.1461786791144
1063.0172205096403	759.7048236246474
1140.1599982386192	518.3660184096209
2388.1796866204045	777.6819613926566
589.9430647250872	546.8638552568643
3410.083395207539	702.5238613627348
2227.267602864084	600.0042766668506
4172.0028842749325	827.1099101669699
1344.1678386377516	780.5508032490451
1108.75502215414	820.4253076863934
1249.5156500830492	802.2793580608247
4300.441062088095	12522.48311541299
1141.31414559146	706.2393660171037
1880.9069015809807	622.6602188457981
1906.1452886352363	672.9087514869306
5248.8323326682885	546.8007317763797
1120.100007138433	644.4602456197254
975.7518873745989	833.0640728724131
1388.9704297581864	534.3703181637122
1220.0659307259664	676.5280570851156
998.1515833079632	710.1930081942627
1355.6066792628774	878.1172881275875
2690.7521750092396	862.119790104498
1488.8275616674925	769.4401919725751
2176.146855375417	662.6990291851581
1332.0069780501485	853.0761011175625
2334.2130889027403	773.2503250992385
2124.9396487870667	1061.6378343405886
1899.2393509912445	691.921666419795
1645.9525079741761	795.6652220254897
1286.1899151120253	630.1734057159813
577.8857694345979	553.5924897528238
1277.7885729782438	1094.7970596793728
1621.8780640577816	759.2382618010781
712.027225666245	660.9468177477238
1673.0449138373885	576.2327464706973
2539.4133593696847	648.5429394516052
1774.5612750656237	756.7408438642638
892.0372701825966	574.3762396580097
3090.2363730319234	1729.4535057853186
765.2388317133987	1073.5915718792965
2149.46065528436	4399.072370750156
1016.0984760323015	577.2747248855504
1782.1571609714847	540.3779998634642
937.2822660747954	649.8707594523033
989.5421547659539	813.0993059344197
755.1835130485039	556.5263959185926
981.6776421777928	660.7057153689534
1968.8693580139773	8391.379593231086
894.6712878208592	570.91974832016
2760.9084122112426	602.7045403336764
723.117380247456	550.7704237532528
4145.874963907157	1188.1424146912964
953.824777699211	1839.3234611176856
893.6393829198696	605.8355832830928
2573.7935014668665	840.7570092539559
1589.6345741513214	525.8305205956274
2350.5657295694837	790.5438183149394
1646.2394318698275	657.5130900193138
2646.7041600810903	560.0262658653168
936.0871854146524	981.9456183586232
2844.3674495133296	524.5694003556289
917.5923834254863	582.3526744964812
2532.577825493732	823.4520862051343
4835.25296595394	700.6740687508486
4813.608883794445	4849.957899148852
2545.7338657840282	1561.5221971560034
912.4300922116385	531.5201750961733
1236.6220896822206	715.2465833016503
1706.76292355391	831.7834054891881
703.9729957169612	476.9541092518618
1364.632467960578	784.3489822659559
4366.691391693586	1017.5648760395294
1234.3718243356493	585.2981461015779
1008.0475072114887	868.7961799123392
1480.9155726672109	733.2927435116876
2821.3112459810186	10535.391437496104
1948.0652527785453	1151.2513872658888
1172.3152108073236	613.1902795128465
1316.9703577173343	752.9965341480687
896.2021882668807	634.5101787203079
819.3919632569616	575.7757288964758
7654.221045193417	1684.9038572422367
1434.2032423813916	628.3587820566715
2018.8042019245463	815.2942910270622
2878.3526384002516	1223.9825465105375
3419.553477975115	842.7890949823949
1402.3728654774036	648.6963869890574
1690.4798559322921	2235.994814969454
1554.4455001328613	493.3917758814367
1678.1052650702823	782.2336151284402
2101.3471242525434	1030.8934730538813
960.5117898505174	614.8212405390095
1283.4046249313212	825.6070122769543
588.1287365810131	715.1342997049193
1867.9446358569808	863.2951095996108
1727.467955635226	1228.0221132770603
1815.2272395140685	706.1850792661991
990.3483902539084	686.5084368191808
879.4095954474072	910.7196985471552
719.3144752677293	783.9487316546235
807.3303885936268	507.71267720153355
760.7886064580371	564.5335503687118
4940.519297802823	805.4289504128056
1151.3005178343674	920.9405392846047
5103.012122205315	770.9466002678183
2027.3395835260274	647.7675027139802
2579.998182374197	771.7608144683837
1906.0298598069282	1331.5905542851672
1883.8529518495006	686.8636374634881
1539.2724627124348	646.8710834906618
1090.5816850963395	1293.6327744819152
1465.3639395957912	556.6998435352255
2436.388831436283	686.5065307817488
2629.394801699013	681.274815534609
1387.909664760084	583.446758905188
890.0085934871412	793.7714398207503
1264.6711167008498	522.1627590034001
1275.8402526968164	713.2549934235811
10047.26830655059	1005.8681411382464
1982.273157000912	663.0046793162701
1069.5216985464126	1243.661737905072
1135.5636968622916	523.9823720078027
1031.3158681679233	977.8218249140975
2445.3014196932154	640.4266807734823
761.3137962670288	716.9540360556456
3026.740583838126	665.247531492606
6177.244622589203	15300.685527294052
2672.7399180384036	5777.317849908342
1243.542979472087	6514.313392589914
1724.608411614251	1073.1155526573903
1280.6247766463023	836.5509753185136
826.1045230531495	598.4886384267724
2448.474018791504	866.4028594529497
8965.287063740789	683.9454949197395
3021.2057320443664	1563.7901290323107
1390.9931778740126	1245.196392740329
1519.103974491207	913.0604433789836
1156.5355851261668	1444.1439572041
2177.001358243648	9725.83321140702
549.3201120848447	1052.467916169294
4305.454460626815	792.3973155256022
2544.991874000864	704.9376676930145
3379.8801458048783	768.7276791102331
2233.1623641281817	620.9550749928471
2501.5673503476896	592.8039504487278
657.0581400810601	876.241237187684
1195.1950890563128	831.8671027027627
1463.7519950123997	851.4905329497226
1035.4787720083891	567.1711896975983
901.8576634344216	715.3182688360298
1369.0408279858584	490.27629633701133
891.2402668557851	661.9292425951237
697.4334933871415	602.6373272294719
693.3550770577324	487.83587588218523
4545.092225337847	893.0023581661328
4309.332453090563	2348.26982201507
1473.300377060857	723.6919327768932
2143.209866861766	5910.219485761667
1460.1998517094207	583.6328909631256
1036.3517855634645	648.4489194376343
9770.639730815952	7384.721392137417
47879.21264615487	1637.2629027697415
1360.0347340566382	720.5426783998686
2471.729836377855	669.2436635439416
1418.632156863177	498.46238537146763
13573.035969330866	12055.35166754266
1061.8657180810314	556.0435142183001
555.6658412706485	614.612106485973
1644.6167154499879	641.2109636180869
5199.8498116791325	752.6454011398305
2423.407234291358	603.2226109546027
2337.4186236029223	771.9888320410716
877.9989570088776	715.76380200197
899.90569452027	549.2272366417129
1827.9179601004769	4486.42127740801
1194.0788334652136	625.6070192877792
1577.323595262964	675.6400666509791
1198.4974104325875	737.9970336131574
1224.881287554742	689.2432093182323
3719.561981171184	646.9037008657302
8779.211262673207	876.0025367087707
1273.709535133921	955.0766216159429
683.8760585237628	599.43466842583
1524.8765999797029	682.0901572183716
841.5885147769876	653.7511967416156
932.3511267369005	581.712658449644
1416.560083893119	830.3731009602201
2860.953505702644	801.4803389391963
2058.423351385643	677.7629473029519
1665.2636415181817	529.9690815290335
1510.5092877937034	797.3013648525609
908.6101835388345	1008.9007114529206
1279.2281273433778	575.2753209097951
925.7736170924263	584.141553577437
2408.7309890472015	606.4853622767149
4877.797873184695	603.0841538640462
1456.1516276739133	1061.9388821725213
1982.4808459245367	1162.4329373774656
1185.6914822481885	748.4759319017032
7973.591825209087	1188.103024897354
1754.698076461041	733.038245546878
3091.740250802972	805.6014971568998
1557.729340132454	634.1758011786026
813.090711789618	910.0167993150703
977.2327206224584	695.6541916746742
3922.317991235986	863.2847380322262
2347.472427966549	2028.0422172281505
3540.866067719368	686.18253739835
1979.9398649480472	779.4346437486438
3159.5061132031556	546.6790664268702
1258.6045574226553	560.5258028500638
1757.116674139814	730.4549978785508
648.6463819461069	655.0837641996749
1172.896256063911	466.3846993616244
1224.4067073084423	672.6338293279417
1292.2894534403104	591.5179894304014
1464.8950112445652	599.1145501050995
1005.8423101394975	740.1119406038255
1645.2333334407813	698.8048059782603
850.5201360795737	628.7877333408405
1099.685756595272	777.4264987509529
973.7776444801016	754.5613503711403
3511.723387977713	4241.412345975839
920.0200668843268	865.5906248959216
1972.1057529393654	710.7928717135181
770.1476596360994	673.4723846281709
1070.407393042376	902.1892796220884
1086.5764798126727	997.8569606470986
3480.8619529690372	946.1109951535029
2328.6949426587976	784.047979784704
1057.1119931166158	541.038335506266
3811.088202070562	780.2507670734515
2105.277747244979	830.2075873694389
1074.2604820842312	732.7478831837634
841.8113946390603	702.2906340273214
2212.562767965014	759.5780443618903
1075.3875394843517	722.0895219896188
1049.647558659929	576.0659021123333
881.9703798441088	604.2992583865962
1256.9453625672913	726.675712466217
2040.6437810517623	793.8400704646111
1182.9895274407115	501.9934982281376
1607.2335889996318	654.3322645502923
1563.9901012086411	757.987822813451
985.9177828760046	566.2649171794694
1745.926271540397	763.929577354625
1356.3341605305939	862.9048337127506
1316.3039968551807	947.6283401247437
2549.450006035588	676.6196747894746
3290.979674152238	993.2123136397342
1760.2988287183907	952.2835423397686
1491.1049090336026	767.597270613403
1159.788237908664	551.935234428547
828.7638514409897	636.4919720542155
4992.899219370124	585.8839198255788
1441.6717884876653	653.7929393923187
3590.746947889237	567.0872431202146
1381.1504841671522	635.4511727931236
953.9394295030509	548.0527815072977
843.070125132237	723.1272352530569
1211.7694520325792	715.5191564818062
2109.710187352707	746.2804493604928
1602.9021078155793	552.0724588262839
5353.481423270253	1672.9161497014752
1909.8013675954076	706.5390582146586
1572.8018089864447	1090.3359043316718
779.1516594993312	544.5351085913152
1180.2312237902229	688.5677032840529
2304.326424167538	6981.895928045031
1965.9089506789835	723.7389604618882
1203.8619830079242	593.6789432974238
1581.397325601739	598.6594224896922
3964.2953221352473	779.3998500798967
1064.9931146478384	762.9035441837741
1773.2958593863507	615.8655358288269
5207.10217992612	933.3434076064891
2887.764678169797	740.8205065780155
984.1527265327901	681.5246649513401
853.7920370312452	571.9663772571182
2199.0585873770583	779.8893524930692
2106.6942019908474	811.0642652765716
1625.639712328389	632.4684160611009
2497.3781058403656	797.7241118913298
764.2365426046043	510.43320642225785
5171.793785903544	841.4657376336354
945.8607410716701	688.2742192572541
1285.2541060549486	814.3746261569551
7453.504191018405	618.630994076571
2425.2370820072015	871.5287202595199
3135.4292102918066	1668.0822751181163
4124.127658523535	700.4056837139658
1601.525286005017	595.6864831359296
602.0152600299159	720.8306314591799
1750.0118924295582	909.7643703361774
2557.2771611540534	737.8233809950269
2553.3408887147925	693.4119083674988
849.4820374180428	1044.3486108486434
5576.89798160917	1094.2683843725176
2494.714205349999	1307.7961436078538
2890.7258093815126	511.4061884779054
502.4548006492872	757.469159277488
782.6363228017384	635.5609074673437
1052.614867859893	542.162812534654
903.6902569468081	498.77597320751255
1886.8900745401224	690.1008036105192
1507.4697290826182	811.7095615790269
1092.3871932825764	727.8060400915127
2959.4042966032644	965.2290898367963
2362.9144600117725	705.9810025946607
1136.5218772342894	1692.5242572901266
1648.1270980857698	726.0656442694152
3483.4653903568824	3830.7570247677804
434.7569166272476	643.652867300326
662.526112455026	491.55722335655037
1159.7209429811694	613.5054704684098
1229.8801722390115	884.6850059017277
1433.8961543869602	625.2850674528569
1249.352528248195	676.1606253813903
1870.5847955499485	934.7832949575117
953.4995666449257	1210.8489228604535
1117.3668948135517	615.4592554023415
8241.614564156353	11183.049165564997
5805.109284588495	2810.308411095387
1308.2333013718144	551.0817418614687
1827.6338789540177	573.9730883640351
2123.441006928654	1198.1973972681017
1113.8551059174165	623.7026801472498
3784.1940628656585	680.775021160412
712.0480476622912	825.4334112041023
1587.5704257406228	702.1588962688382
733.8741662725299	770.9021232748283
1508.560041469906	690.2765269351288
903.4071012095374	613.4395661763765
822.7754031611263	1054.553788059277
1727.6509368559541	676.010488272489
883.2977008374243	614.11443938142
4265.454365864484	559.2982101147094
1314.050331089866	497.6657473907684
1046.5946249962658	742.5569871448042
3997.884103479631	4851.963516986033
729.248761127133	595.0187556367223
1176.1150299596181	543.6449963332188
810.8732991810016	839.1360831485482
924.2041195235565	1040.6969150955833
2040.0706133354026	906.1088067230365
4004.550732632337	580.4143164774123
2773.0544678642996	729.0119297854767
2199.4231910049143	567.2900191482067
1699.6167402888198	653.0700695655896
1248.3391760816498	618.847454019037
1139.9505173147174	915.0542310556772
2893.70596812088	1150.3600806572247
963.5671819930717	1479.9931269497013
1013.4135341466442	813.0836241456701
1142.5123413756446	760.6229231348887
2242.4925040079575	648.5940985831556
3028.244938490652	965.0370037094289
765.1096859945882	561.569957114269
1205.2460033017644	638.5323884903338
2959.0043253855106	768.5938625766726
1258.769756776646	594.1918286666746
2202.0399814652806	1361.420637917949
3386.1781265083255	789.8358636691613
2848.0551843354738	7058.449837226469
1555.2650048097144	750.6186688272859
1256.4051271409219	638.5748578544049
1028.9571752709453	676.3485700126761
1607.2317386046452	648.2411769233718
1865.3322548363183	1022.6089868866183
567.8384545325991	1257.0037643243463
1707.5856638548914	651.9319844140251
6578.615440138667	887.8971911551336
1386.9902239290154	762.0833476367952
1041.214002560784	787.0249506360868
1212.5235992628873	496.68245688512116
377.4418046288747	753.5883715890159
2124.7361157938612	827.9804120254942
863.5478356106838	800.5489786177619
819.4163023028218	748.877822009452
1429.9761694213635	603.067395188981
1648.361642861649	836.1942115982022
1834.843382867655	672.4547738593666
949.3389506304688	662.2074581326264
1403.9065491425215	649.9035548378484
1775.2225257103528	752.2949401172616
610.6559597632622	973.4836967537284
2373.5806890762683	752.495645869472
2197.5026122120025	673.7816869329499
1049.0340863770634	753.4096096434324
956.765705531628	775.3509446994677
1125.1053764019503	623.612060516211
1643.4522866753687	757.6704708868763
855.0182802052788	664.168539575719
860.7499378129262	679.3329196944007
2947.0112924751998	501.3833838506773
510.8791751532284	1008.9555793014556
1717.5120787269052	556.4035716401878
877.4401439048287	649.7452446900658
2277.214812053797	771.8611586876825
1125.8978764162891	749.6066983017495
2231.5606771416433	6292.14666567031
1545.0182010971155	1531.6400064100599
2233.389654143669	913.8391519516838
1401.4561057295507	558.7809220337004
1890.888845865768	682.0286571625074
2906.45096277615	521.0057141765133
913.071526876863	565.8345321143935
1038.7647413283607	636.6119941328394
2541.928321798849	556.3788163440604
1568.7906779221921	848.2446718330846
1307.440699341851	945.3697468291347
1111.679251453604	577.0472767154306
4972.378729599572	10159.209319269012
3722.4956592516996	721.4546248115772
1410.2269176541363	1089.116817104998
1981.1656980932091	786.3140978528594
1190.5312511145328	736.4346382561112
926.9489140628796	779.6104176325391
2918.924084595463	851.5891262872615
1483.1009053016855	1015.7232508334712
3196.6935149176843	793.5166540159457
521.1287100499487	821.6059527469841
2098.377882408204	713.1143048409666
1416.969492686236	779.6348006792596
1337.962680746828	793.113930356441
1155.2633610584323	595.3123410910889
4510.398353600016	921.7899531383032
879.4353122493206	444.1023917652305
1744.7033702593503	1006.4326694322674
8918.193682792958	787.435946755811
2214.902431974447	994.2440170608286
1218.8750857509647	619.8942012687883
1258.6196273421535	764.971841520575
2911.6823911204647	3499.9613651062205
762.6979867358341	879.1590780039227
1850.7646679422032	1165.5810564027734
963.5671819930717	702.1397593000283
1394.9492252031341	633.7082313384209
2268.9216543683992	1677.1662451765333
2886.4517352594953	697.805458078952
848.7556923866861	550.3514182530577
873.880402421509	927.8099247620075
1151.484244534041	1022.6342141925842
1941.6099995319355	1016.7531278007883
2908.6897466407686	999.697260346354
3142.2989478559916	707.1746174272557
1344.4584962702847	666.7777487047188
1540.0279396179835	908.0800768659886
895.0293973385832	589.853644513783
1180.805588753902	620.384979850264
521.1601495100965	573.796626969439
1031.8942679357249	1488.086466420513
744.906047334006	743.924696383515
1011.2277989834788	719.0251436579829
1420.143727671952	1336.664358058446
1724.5297864657005	955.453150453286
5663.428213453186	9026.252840878933
923.330113760809	805.4452053271752
11693.44830389116	902.150247097079
1889.0784771509132	585.3946620769484
1381.3343129143361	818.2948349617022
1056.4119372353377	1083.3028059005453
938.3857411142376	722.4122747841988
1444.1822403181404	894.8576183440846
2040.0076686616228	650.8315868944716
1397.8642562342711	595.9245467757911
1553.9695336936195	1241.25553216371
1752.3578564010518	4258.985374333146
1168.7375565270165	1001.2840103197975
9000.992503541667	849.0779329904277
1186.8958190460125	568.8581166954035
1289.990761403078	622.5059232992949
2553.89889379387	6643.250205995963
3537.9036392917656	530.3697762509439
2584.0534940016246	866.2985205204058
767.2203258290122	805.327912907782
801.4519686112073	559.006769827465
7379.630208908831	666.0870274710168
2296.4315241897084	635.6733238447849
4446.896279745721	749.2016420745693
1861.7793114181275	657.1109338713567
1119.5229475313595	588.1467670525152
466.25703756871616	582.9549029842725
997.6924827966851	852.4909960349952
9244.395127799167	1438.2701480480368
1582.5979542507794	778.5572161842479
2219.929589721358	677.2587917631778
1446.478557234267	654.0815423008689
925.4309075985532	801.5534507339197
2488.2671152800335	606.1341624415273
5518.942889861846	711.363324911105
2477.0701165203222	1410.3451579002842
3885.0704634569506	10014.210224330438
1384.8093909402728	636.7235443074002
1338.4538460820613	868.7276879344325
4967.053067740442	697.6683861681956
766.7133054225311	619.7377862012294
877.7832716034018	653.7364337375509
2217.291540175499	618.4463692226687
1236.792377575656	727.2606834306736
1137.960008890856	671.776163625755
1150.5447101246477	838.3377244177836
906.2514198475795	630.4571970084611
934.6073669822281	825.0814096503158
1787.619156485289	734.7766712638432
3447.1588755688617	8047.871462166943
1280.5873281003473	705.1088039470462
802.348416803015	611.3146245118736
970.95477082027	1001.6661363183352
1561.4356832240783	523.6619451495984
857.0374505499475	775.1551223680185
810.2573886369679	462.21787140533297
1729.5873490374192	623.0652913355646
987.759692644449	1196.0716405433425
1779.094430044115	979.5702307944342
2529.2473288160436	1027.1286448463143
1765.4385273145133	768.1506613244272
5884.377144894404	889.7442795544697
2069.0500675845265	708.3912197166075
934.9780170967647	839.9134398487547
949.738842106911	792.2562406086075
1319.7418842859024	1487.2302996031292
1249.352528248195	713.4835706157605
2677.6832382279254	6914.390326332327
1556.365875497081	768.7309159673633
1864.6790866026945	725.1087184747282
734.8804601328396	696.2361157821271
1652.0169539976234	787.3497456593088
932.8256942086399	671.6376660269918
1532.9076797286073	775.4265355511833
1057.4192199504014	542.1362052087958
1641.7328945241438	836.0064457754586
1227.5211961099908	476.6372307168858
828.9531763521902	717.8506200440413
2511.919977960649	692.7261031251778
2745.9713390775555	881.8434333949133
1229.9498390443512	842.2396977782126
2046.4493488430137	773.2617780899966
1927.5262446784338	581.5587801773293
1624.5003153994153	739.4713548298234
1932.5137827343415	1183.2751715204872
988.5540051484056	669.3714008122408
1309.9954885319542	2070.797047187108
13001.276661935897	827.1594412749462
912.3309328579194	1369.4062196652058
1722.1033041196058	565.5923739032738
917.3517631254336	579.9706544943872
2695.8281256081364	797.8728468650642
1512.442943528048	643.1503621880347
898.8292563489297	911.4178866088856
1415.9189689406146	641.8236307855068
10388.797954060416	704.364148378034
1469.9379418527585	613.3914219463845
3449.2525973697598	787.2818997051318
1136.9241718392814	619.3326098001983
1024.7237453826547	799.2333740601198
5531.704852405892	623.2129877655308
1223.3524610695124	669.6444618360902
904.7391842164973	607.3116714079721
1329.0337202370772	600.3120293664372
2652.605709065616	2206.408687018439
7257.231885069601	1185.4831058188686
981.5406717181321	738.6670588282794
1748.7366013882902	857.5774541334068
1558.848466228374	523.9508757429925
502.40389765082637	1776.5278931501653
2057.0568771340145	596.5382050544041
1529.4884438756285	549.0037953370692
8982.106496971373	8881.713161158148
3496.766235592987	810.9201383970824
1124.5935802305905	533.1347256153833
710.5590905939523	662.2116336078303
1888.8509981941756	776.6949824136736
3722.6628045828825	1031.7494459977313
1041.976681613332	769.9599533889035
1235.851815772409	573.0711909714656
9856.038697898128	850.0811624350929
3122.7664155056423	981.842677116747
1353.6955460717986	737.0424793697925
4664.320666429233	746.5959128547325
925.8686945691943	637.9447668465731
3102.5014989721926	728.3156182634232
1378.667062316311	722.1800886506564
5318.589844784154	629.2898937658948
2573.7881677316973	838.2254950155724
1209.485315748505	599.7577940423733
3549.4118917058595	561.973522556554
942.2587953793318	767.9839363269084
803.0300551492837	718.2085114622256
1829.2691069896675	764.1992227617012
2209.7452040739686	1221.7966244356378
1197.5583962511678	858.7209933690043
2676.7647223688114	1194.2784991730937
2060.094297713983	995.800530679463
1504.4910204549772	766.7876120464796
1194.97604687432	832.3866256163044
908.3708728403226	753.4345249956851
6931.416566488204	730.1851346854855
1485.6930782151685	1141.9510245479523
911.7021941571585	614.453918785116
1033.6178482443713	3751.0601640211903
2848.1706055278537	790.3798631260908
6358.979135226645	2501.1813773436834
881.7261070121331	791.8640904271398
824.8443425409416	1130.8334325975177
1015.761154044373	683.7586557127073
1146.8510063277242	735.202507258188
6452.42700264997	2796.34779506152
954.8760486928123	860.4620730146617
8176.013502148504	1484.053937462184
645.6084411051739	1058.7033980395224
2886.706964491235	2082.304109825682
1113.8166353893446	678.7031499945102
3157.222578866945	985.1970029761911
1232.9725276048532	800.2165153531863
2212.044197034752	862.6707236442703
1686.0793132420831	772.5082091396732
1866.3311297384241	8620.275511423351
603.5413083614004	1464.1029369347777
1635.234344686075	668.1916531938983
1523.7794068696053	986.1604408816489
1076.0464028070571	1130.7398629541808
844.2298427480207	587.3069898127364
6593.493767386681	996.2053431631356
1063.3207771064888	924.5300532322708
644.6446756173272	604.972066956326
1714.1822746264102	1611.7037438277878
3305.6844891218043	999.0224097027717
931.4837866612064	980.8447492061631
3750.8223917033724	985.7064684813838
1283.9656346698982	728.6057460530814
1512.2524612109623	1171.0487836397326
7777.75036676702	686.7906770899741
718.2941013330196	719.6392857158829
1437.7768941993868	706.0550361531725
1996.6350928401096	485.654878472224
1523.1441261248306	651.763647485228
3635.3530996131826	1012.9597043272436
1696.5767066138078	784.0091947381932
3103.8548247892	1078.7643308814456
2531.8676513138475	614.8332822099413
4394.485137580276	850.3197769013724
1383.640291026164	662.4706988608659
999.4972418409502	1172.4372996330428
886.8735443854773	665.7266659391457
5090.069356421429	926.404270902954
2145.0978125057586	1117.435096640221
908.3144013625213	899.4816855628083
906.7237678657933	1318.593277407831
2147.1218919425037	773.2556937499592
2893.872548021031	525.4155891591699
967.1463563871264	581.7907833671995
1974.2811545834893	644.2577976092966
988.7780115285414	681.9060063869892
1470.4328620340875	769.4513775366648
1669.9628117848374	712.4418393450866
1421.4300745970095	644.6246489757442
2967.091913892254	1143.5602266587455
1355.7711870097287	627.3533543795852
2576.0328682770637	595.5047856256592
1098.5084450158904	712.1774783763192
1447.67641801485	890.4569714090047
2215.2426281860517	587.7145116061939
1263.967187970744	828.2338577489086
2012.8077687654525	1035.1651017505562
3847.1073051340745	946.5246865450007
2692.8799948465694	692.2398661786111
2283.588251489063	643.4567763027854
2658.3655484967467	809.4480225726107
4822.501817583803	1805.6948666934493
1052.044717410215	805.8029137607446
1750.7280902079772	833.7882329771782
1800.5193788077916	746.7171199845917
832.5158295860582	760.7273507042661
1973.9402377447673	1180.8795163806403
1511.7779268158922	662.9445053736966
3267.743805065805	725.870922551869
698.7683084392739	533.5052569837056
888.2041540537274	786.782744781153
1899.2997015610829	1140.4556790664324
1137.8203581487155	580.0843326029524
1746.948893477929	997.6223177643842
2722.0938853796724	689.7730422092716
2971.431342778882	614.1903742645352
1813.618762228043	629.1142520615156
1662.1912814019433	729.1758597408275
1212.9055966460933	745.5784378201689
3021.4624408729815	1419.1587729830449
4089.872789332711	770.7616566672871
840.6457080317423	572.9659835494
1830.1167673392981	558.3920162284486
1654.9634241279648	886.552327291765
833.9169475153133	880.5356214547862
570.6585124851914	988.2406167483391
1024.6680623741588	680.3579806619445
8537.682496239346	1653.00406547992
1365.1151925331335	835.046456116154
894.0388680125759	721.8850216146731
2901.8001578967373	1771.4666486222854
4937.252063556376	774.6887452151196
1093.6208965605642	3340.6564514741253
1825.695730766124	644.3678970085483
839.2951239475375	678.7076261049313
2527.5066097522345	1033.2373815219491
1060.039869594694	789.5929008513945
2376.8933741247515	663.9786452009987
860.0208891456982	492.54106370679295
1419.0238668310199	639.2488171813053
2144.8562957879403	756.652658689829
1955.425165174927	905.0396984435214
1673.0017683170108	602.2004946555292
1276.5346273601037	617.3663445561425
5805.654673937084	994.5879144079787
807.4328230667212	656.7510651016768
3818.883413313013	1104.1140922041836
582.1857887056489	640.9246907984774
2462.564985092615	862.606875823777
1009.8723929923934	915.1547714334737
1448.4639808021338	685.8818886079852
554.8028712568702	629.2402025437156
1480.0606080793136	974.0845207759423
940.2968906567478	640.6111954250615
932.4093073146562	598.3549905440274
2247.137772895974	589.1112097687333
2019.9750256667253	838.6789395291344
1559.6735243013713	690.3525200100535
953.4798072246714	895.9466474433794
2850.811486569934	844.0066195147326
1980.1564283417642	688.843339982884
2480.0840539567116	580.2556981365652
3806.617150854389	941.1667124645242
929.5620820161811	824.6546217656336
1865.9315156065913	830.3962725011946
2341.7018551526317	658.8997041616168
2742.8306886390483	552.9268359812627
3001.977964116872	757.8648389686515
10556.282402896722	5662.755176478096
5537.226644438233	769.2558322334382
1771.5197561993511	602.356315541517
1806.8346062565029	846.9085907732451
1078.0408058104967	966.1679999827501
2142.836819146279	506.0557431521403
1195.8659490188147	635.0561140322013
542.6564882484466	763.093221055844
2224.9271725432905	1016.4707296085825
4446.090515353095	1175.6161619368518
2447.070040566394	20444.938760216202
737.1298529402194	1789.4490210812085
1684.1664050312738	653.6788038060282
1658.2938877940612	567.7572679128997
880.0713842023846	703.313617227706
4535.376025474443	951.344374964452
3728.049756142008	1055.5418684831927
1083.0252948253383	1060.5916888777579
1295.2362780646965	686.5725376932662
701.8524172433447	640.3333550905741
1313.9934489222196	632.8637090424008
2714.757239852982	759.6247993313757
1054.8545973660202	895.6286650136194
3933.9179720331445	13610.353159550566
1872.8094840737133	798.2754490275737
1527.8706911918055	803.0022386886782
4330.160559448995	759.2328515985286
920.6006983382796	566.9842956021402
4781.238412819629	571.2101486634687
2632.2916128422144	756.7346959941659
1741.3609452536145	736.8945717917383
7040.759340578878	875.5400010448813
2110.0798973513465	907.6249318287269
1005.8703345837563	739.3695989770356
1778.2040702651595	755.7789995636259
1025.9348910476394	661.1883937759006
1788.6460179205028	713.3549874613527
968.6538300438062	580.3104144826297
944.5598907496211	1299.2547796765532
2620.928057174276	763.9325166774819
2716.9522135330594	518.3735401714598
1657.9098049840054	1085.8741734627538
1792.8477066168414	642.4067172631538
742.2747715604952	835.3607738218659
343.1730700825384	818.234757380602
4533.101047095713	877.5005394797655
2401.6322123731616	947.754350288854
814.5191511685218	965.9581980644049
2904.377074331697	656.7387712106715
1311.9119862410294	671.5405776382901
1254.322463315573	912.2705005024433
2282.355021146118	778.5346578774163
1966.7184863801199	755.0441531594655
1443.569507873473	1239.6006999454492
1915.8786597110009	602.0562422575646
981.1587923493348	945.2894265202258
2454.4591022114	781.9216516130804
1292.7343831779215	708.0121604085397
1965.4382330873539	6957.558778406299
771.3887486002527	619.0463743376835
701.7194268793879	718.9203715181856
4290.041565379561	597.7905297405462
946.1792072845326	693.4160745589775
2836.699943318483	725.0929518981342
1483.1480325817286	623.1676096732125
3990.343659989207	961.5066469454131
6010.3062268970525	4843.612691978726
1280.6654700086117	743.9202487743698
1940.4568957380134	616.242360600845
2429.66837014692	9703.709530918595
1161.4058252803097	693.1470578694605
3492.2795433215397	788.355912004773
2786.894958959457	984.5954007399351
4770.944890240605	782.9158276910962
819.3919632569616	838.1382642686532
2979.2229168189183	614.0188155245745
1916.6631803047815	712.3791668725621
521.1601495100965	816.3489707421458
1923.8862909823395	596.2127316026437
1388.787503471793	754.656428923659
1273.448540489292	812.2244281199929
1340.4891403469849	685.3073380907516
1224.3849988860209	959.7180298377963
1539.290893213073	743.3241163340819
1067.1920958852231	600.710476145528
1697.2343000314893	825.0348889527862
823.6856501826879	701.3109485443164
1358.8709050224327	1182.0360021801469
4547.497824800688	799.3778995965926
1756.4645943672385	741.823075773922
23842.96712661839	12994.942939197235
1340.0910293258298	1140.3671235344943
1864.2441974402705	638.242016873962
2393.331186732042	577.0655802830694
1818.252946402492	969.7046151750691
10058.316564233755	659.8036507814797
642.2601849104218	619.9179744691107
738.5501658455948	606.5442213817853
1060.907940610842	701.244587656028
1400.6431446850117	607.7979277901765
1720.1059574511398	1167.6341025022757
1030.498110968414	485.7162850612478
531.7579604021898	797.3419185282229
975.6060840805338	757.3043015655834
3259.0663336479606	605.6409466005028
2135.926480438151	911.2994867490771
637.4743282932532	762.3894440200896
5826.916571466068	714.3177888542461
1411.4425313523207	631.290439759237
3717.9778661199057	628.2451633265663
1572.3499094711176	614.0121889376512
1575.0581780792581	696.1415666189339
1623.7045212963108	612.5061872851563
1625.4753953049737	738.1136997937391
1251.0544153528863	819.7069564916906
853.9628933385869	680.9047354593916
7164.454023157472	883.5453958756217
1431.2694450656074	3601.835552492349
849.7786194881645	803.680635266233
1863.004054231148	882.4756134922949
2053.31084037794	1827.0653958329497
3761.670922143259	708.9256456447401
1591.533556925421	737.2479826846728
9838.611232645344	756.2387690322814
1639.4432953595524	928.9737457337205
2622.8744344782895	774.8504954386369
1210.0443829507383	734.6373773807829
2260.958547256349	816.7033737046431
1084.0961447727018	760.9896081003438
1753.2594967995265	773.5220621099392
6511.030054092388	1015.2407509606777
9241.604953512768	853.0063831564049
2411.631789569915	9854.66820852749
1361.097386250886	979.2661964175469
1039.9989480167956	597.7696450340844
11890.943073980632	5980.682629754802
1973.1290924333769	658.7983829113847
1026.2595227455477	646.7851441361546
694.5897976983332	916.2224556757253
1292.2995705417798	827.7057235241166
373.9920754541878	842.3321688656912
1926.2652943763323	670.6010510069589
618.2069739487873	627.9052877495102
2097.395346024916	850.6342237863403
2627.3649380896854	846.2285112525461
1205.7264829638793	824.9529102609339
804.1845033778432	790.5472741467788
2922.6734877482477	1001.3213176294126
4710.54329732504	827.3971643613038
1444.9179956466205	738.5920558180823
997.4016905680423	689.5095038228249
3741.025771382168	7968.043465091623
2386.580017410016	827.0491400971106
1001.3029599858231	775.7076101189908
798.9299460635025	688.3960327013211
2605.2403745151546	1368.7861509404127
1031.227533388541	735.7216248820997
792.1880739477109	990.8439710122333
1799.051103473564	1007.1970004244301
1341.363547789419	802.4125198344693
798.4933433719281	1741.1369684012025
4028.5040074033514	642.7196371131894
1625.3773370229676	688.9621811324342
1786.326331374564	885.3841136271029
6600.385476489561	1119.9530282257983
7437.1749871914135	1423.6887243553065
2336.843885430726	782.6194494311228
2268.529336963042	7859.929783783357
1136.1186785746597	665.8425635799641
589.0606333416247	804.2213278341226
2836.15655435221	636.7499553270201
2732.264251996521	4500.289084161241
3409.098110672857	7821.490993294775
1686.4272068899704	1210.8040130227869
837.9607947727186	903.6231040943991
2550.1316419421905	945.5867001620308
663.8068046099779	745.170030646038
5549.685852629635	1590.9320787761196
1782.5527888830443	908.8318579347912
1535.4900268310946	475.01195220017155
1188.3407773807637	560.7129194262201
838.9647232147221	815.1231014156916
5174.924285529371	673.0769207653746
1011.258767683814	616.8514656235508
1039.0795557213505	915.2681278449182
10048.395029136529	1158.2284029172715
694.2413862848204	725.5180506712176
1171.7109808728417	489.21173375842716
849.328504927109	598.9755695729464
1282.2933794871262	966.2139995801695
1053.998517449716	879.0595220267289
1847.5861585122632	746.5200856813908
1173.1571720663778	676.5953772345409
1109.333172668204	503.32178207032615
1250.6863212633284	559.2800595014718
9120.125193435077	14328.939038157734
3442.9641450864337	771.4791169064182
45915.08577827518	5278.693299572357
1897.9886018759614	608.7980147563934
1831.2123136096204	712.3835431017461
1300.4225746120662	557.1035968407546
1511.5113059350392	523.1812619827896
1086.5106809196502	737.6234545385611
823.8330296756558	553.2287063404375
2506.1802315538594	1053.9010667751893
1004.1671271065949	793.2988632887144
6387.32919894045	831.5580220435851
1024.7237453826547	621.7676432551172
3014.9311576923933	975.0153197708198
696.2769207414367	1030.6264044313004
1081.7592064370701	805.8619215876424
1255.2097383548985	867.3139350642945
1143.6399029529439	1015.785046174096
718.1221128646094	3813.7696993593117
1691.198948727427	11257.3003737388
1542.583209845611	744.5406685174653
2517.685623521917	8954.484697372493
995.0002732201879	727.647309712875
1331.995323275375	903.8623369465402
6514.858688162932	11638.58865597987
1286.3036441101206	1675.120192421908
1025.7393110546886	574.8780062596329
1141.6263914815352	741.1588103127926
597.5826777393048	604.912204142049
1512.636932809402	650.1676198819972
2575.0934844727235	799.6846337377423
1553.279462386631	663.2402557551379
1962.511905249701	2001.8766601265017
2508.3567274496213	730.3737655917575
1247.349909877383	696.9896134977564
877.9989570088776	708.4701165752614
1092.1706461731858	908.1402186104373
2056.660466225154	540.3406794240266
3412.271666224251	3547.529725715888
1073.347872980072	902.0930176772961
670.4313282100538	509.0896111004413
1658.7154886299493	893.8635046712246
1921.9682099324034	720.9453055597502
1900.7955212683569	629.3855456057435
1766.5108124241365	1290.3606286766721
667.6343912430544	749.0971112182119
1282.2124810835264	765.1032424469267
699.9346602669281	578.6575338815343
12807.598364042056	27752.829766323503
633.7329672094418	600.731293752862
2715.8457500773607	739.6124995212915
2749.3706994467525	758.0557193879033
3092.7548740414754	633.4831062618015
1180.7593682676447	514.6497435885013
1027.7701497197322	602.8502245755385
1937.7703212586748	754.296416581154
851.2105545484484	670.9486614933616
1973.308560851342	701.1789338879015
2681.417873956972	1028.269243815784
3335.356804479158	742.5860529892262
1044.0649104926329	801.0438770138153
1789.8020451478874	936.7432691213938
1518.672748810161	989.3886597865973
789.9241654223689	1112.4220791130772
2036.378954234401	510.31753129696256
2344.9117347445367	8526.654188357246
2736.287333083276	572.4613419429389
2903.992564203613	664.6703187296059
4849.556237963789	1183.8301736015064
1084.3033511327997	893.7131495048974
4434.493268692511	510.1133784603473
10181.950936900213	804.6281870417947
1845.11738131678	3375.6304115942535
5336.128753896774	578.8189274328346
18445.014458775015	801.2998668941042
719.0369358289928	554.2080592340656
1040.1261136212854	712.2716998265016
3072.4300210602933	1024.3904751602115
8999.35118955318	907.7181287467631
878.8826678884387	1197.8963644772211
1343.0664484606918	5599.696761735237
1387.3990730420464	809.6971264051821
1099.2450028486267	1230.0704277130844
1505.4155579327946	535.9016839135487
1144.9942349311025	744.6132199582801
2110.1411170847223	698.0423542363136
1169.7358490707306	726.054743644594
1387.2795999809885	764.8923983876189
3428.241437715065	754.6715705829953
6160.316137081718	752.4985352645182
1352.1015168420788	722.1215933767402
553.1420819666923	590.1253737668108
936.0764083746951	779.4414284188837
2436.8090561180143	2718.034121175454
1021.5562848024657	638.7006194594669
722.3492064145023	799.1462083218189
1417.391095309027	707.6239044277928
1396.6918533728146	838.977691787375
1784.492389018073	731.9799536779686
1387.0671933432309	837.5828651852747
2239.957611954305	863.6099108864064
3616.6476507455154	4432.380245998484
900.6959293995644	1021.8672404149703
814.4364458329039	784.0119655222276
809.8233596579937	659.3658100124933
861.0508504055109	699.3724134744771
1208.6058721861084	521.1359822609343
1099.4315611277766	643.2579476200209
935.05681532893	621.8245535839102
5319.007467023524	903.5998248964813
2068.922391932982	776.9898635926227
1335.5750581092977	614.6763153190328
3113.0801337910057	811.8772504241041
1140.8990013883076	715.3457417694416
1852.99479755134	790.1788775405648
3443.5667043693993	638.5068070690764
1180.8515391482993	764.2286156653437
2644.7553236546087	705.8384131211114
624.1222996024349	614.8469259981744
2990.527497182506	531.1805884822903
2377.704063533707	855.920255195432
1331.0801286042295	830.1537169366369
2213.5187240150985	642.0672141309833
735.2286126459585	623.5341605081804
839.1071080466969	917.2665675324059
1717.2360616121716	653.869625338703
953.3017713618896	708.4264590826039
726.8244025971079	5771.3811450708545
2816.2888775152983	2344.7779397913205
677.3716247563361	577.1891079204861
822.4123056641484	986.9511444858773
1276.2327938993224	842.473930566058
5124.2935410890905	572.006991858552
729.4805216579698	773.6339830954319
3679.1881687713953	654.5888174512827
3460.6079408802702	906.6256647931957
6433.119221227462	745.5895301516243
1335.8374048484964	889.987649916116
826.5569843588074	1158.9629367814885
1220.0813820047401	782.1805798162814
776.3954829339773	652.5117464469611
1278.170529810412	727.4161766500664
4855.873897584443	1018.3094863362181
2680.127160982406	495.8817967390724
731.6555983471409	753.8455202280295
2900.072131891879	855.3464081372563
1043.5522528944427	852.1682921373585
1441.8796086703658	629.333571087434
5274.123559401287	590.4709190742544
2009.2195719435663	738.1857343274318
1988.1593960229156	608.8877727319114
1179.5156295010895	552.0900491177099
698.0812929158809	613.0302361536238
1543.7536591124779	588.9297887745139
3250.8864476232316	836.7438156015103
1648.1472114588007	1051.802790656578
1256.1242502109922	10499.748448983748
1072.5886574065937	805.6678653273248
4166.446408269285	1274.7984656692083
1070.0894934283697	877.3307075367798
1683.854260076568	726.2378159006059
2425.265003741693	690.3164434223727
3553.4728368926785	684.3688463263237
851.8879987063121	723.9469018722467
1017.7108391400374	790.4740922669711
712.7945985119513	631.2295544534883
3582.1981065914083	679.0830201360694
821.9799041627276	731.1444150877871
3931.8324259927267	622.0535877893349
521.1601495100965	778.3062313843097
1117.2104775555858	801.8833625228674
754.4735168627952	946.8700635668492
2544.71412229777	13071.307438592325
1439.1043966056611	705.3180664643842
8559.856813478142	991.7304403094603
3611.56636726589	673.2312487372892
4692.438614705138	800.1549251849044
1304.064282437381	675.5485850194287
655.1647154210995	683.7392296218047
2464.9663785572093	729.1792145651714
1489.431038718591	615.3435249994405
787.3187603506568	696.441009450264
1449.145524818634	547.4461242539321
2532.684543751975	729.0722688024593
947.7068069998728	525.3621040193655
1824.6694465396893	713.2388913295716
15773.170578172794	10833.833487365331
871.1059898080726	556.5125427133207
2736.007603654162	739.1375156132873
1095.9514106678876	770.2809440519319
1473.1039702233747	599.9126202046643
1370.7555091025336	853.256255679465
5038.325249697367	5817.068698766682
1388.6906134692542	623.3119203789653
8520.357158207693	1086.0729861586262
1382.3130242735688	606.8041730793782
1545.1583743690114	693.5773993495029
4222.554853272288	2213.1222663016283
2529.6416312953243	587.4195278664736
1443.1241684025945	942.501446883251
1623.396853972043	530.9848358131161
4150.898367085651	8781.698246797227
912.1511289800266	842.6992925549471
1404.2563615831928	1317.9089131076819
16547.789968100034	1427.598556545968
910.8781826913837	723.9052144656276
1629.9789656099965	777.3151368187296
2110.3529705041565	483.02427771471406
5369.864164839882	1897.4920776049444
709.3515139904813	748.8698405386583
946.9740976164314	735.8181563679287
2321.381398144675	1710.2365113471976
8835.057900531683	920.9889745927157
866.6273682226708	1142.5770419159583
1026.8972716790506	552.4946850426437
1686.7503152653683	871.5256723747444
1444.9742238288093	824.6008818077369
2642.4549989462603	764.5828082850296
1791.1023347426662	643.266922395978
1190.6200725318727	562.7465688110999
1603.6079476756927	833.6231549502414
1080.4416065177475	701.3416660213421
1537.1898210695997	630.7620368304033
906.0350527117507	790.4466913887571
1182.5472432498111	624.745376212481
6846.291712860373	835.8910666809679
1393.817137407392	618.0995649946103
1444.1170648798927	643.8194122405895
2403.3930446362615	887.6677580329543
5014.72128248506	876.9296153461133
1365.3572476202944	792.1222899494871
2519.802485614601	596.2438299394681
2107.6000490109363	570.3740516186001
2686.8659521219643	1112.5831537789957
1477.6745720168321	1613.2982788059737
2268.177301605046	830.493350667572
1011.7313326149708	893.1543288557218
2322.845904221726	923.622274601658
4182.115280257634	707.3180216603422
1141.6600392338412	658.1103617715199
5186.173001907807	608.3751903237296
902.126416029587	701.6490831357494
705.8964535669727	505.46617236282503
2212.623394702777	632.1383928438268
2421.034621367989	800.1539384202639
1056.4593716286272	672.7788928142202
925.8686945691943	700.165136499266
1239.4242811039123	638.5674891367995
1145.0572477400403	944.822621430712
2230.3031614647393	896.46502900462
855.4759406914393	592.7728929991715
551.1866624246865	599.5906137111366
1088.7410552371277	565.5259328724825
1308.620441569914	955.8381298984865
2195.465920088431	820.9999532699982
1655.2401036456324	685.348231450752
1698.0469732205856	1072.7131218080012
1648.3866933054428	827.1759294444481
990.780841173693	1304.6295038841236
1077.3149831593792	689.9388735032601
1201.7607066315234	878.0085530883822
1324.35586749488	772.7380692889468
1658.3118341962631	795.8741749254667
1291.956228489463	991.207714814908
1310.3318576428549	922.5730156123046
1143.2712964215682	591.3779954414083
1874.7527529276745	1737.1610572358
3469.3490799020224	2368.6871177902804
4602.230857540474	734.91329139505
1911.914205436629	964.498873320859
883.8177105369838	701.6495099971158
2178.918568972813	745.712490317177
3938.0941969431005	738.054082200002
2146.7481632988256	912.405404534241
1287.1237381994893	702.6685806623477
2603.9719398140314	728.2141292627994
1081.216587965788	794.8970913384713
849.3232246854045	515.9233778378895
756.7396678037487	829.0714300325013
3976.540408580658	741.0542464124653
1276.9903047596213	697.024770126626
1249.0217468867768	639.8956527340341
1497.4985136489722	687.6138921297584
1675.7595381262206	881.7753876445142
1284.100455417664	1312.349571108987
568.1353337871402	679.9133246504045
888.6562506809423	642.2485332302148
3354.6954527022162	7073.6237859670055
2990.095779656232	595.9007434723583
778.3497674587744	1205.6153489667377
719.2571701660305	608.8047608300441
808.990645838225	925.0794470648411
1432.616009185187	625.3527065354995
2274.5317317274207	790.1561935195803
1441.6040708099492	647.4161093790372
2686.603028643754	794.1606636883234
1134.9629903805203	644.1948510541647
2333.568211088521	748.3477082621657
1609.5741922581246	595.5047264533862
8229.976592420711	814.2194611562188
1268.1043724278577	686.1465498911754
1148.9057421049993	694.5994277538864
1877.4293372795726	875.6218157083218
2446.402996396908	1010.6580856694648
1418.3493043242192	843.254150327836
6081.452234275247	1843.4386900623322
3705.216590642754	816.7300187247967
1185.2686565654865	693.548968734237
5011.641536336544	790.1719876569437
2939.706685066895	609.9252777818601
1682.7806131996895	1104.8078116713486
5117.713858890588	13980.86261274023
1504.1688826181219	972.4601434071095
1560.7200153827769	757.815131698081
1156.704965701905	531.4219708812607
4805.872004580481	4439.216090433387
1151.3105915545955	814.3000492711885
1991.1161731484688	763.1960396165548
3510.70388610751	663.3844049369219
979.7830003669353	763.7690722673118
757.7664970417203	541.9504830298199
4082.219002552197	745.7122123871891
824.4877359382579	544.7310956165901
1331.1377504463233	1143.972120448277
883.0276444427434	725.1543198202917
1036.2090953548065	557.8245550291111
2793.6455294542798	813.243974685307
1654.012548150532	1031.3369241499336
3288.423930576065	721.0081057547067
4129.92343206264	9598.926005651396
15745.447202930769	817.1913527173464
940.574066042053	640.066927076491
5017.310748417852	812.0760906732545
1350.097086307924	949.6538860100137
2178.920074116955	780.0599857668756
885.5243339998335	742.2559801582283
1593.6281772764953	1307.10496150837
1114.235522720744	799.9629491406921
1245.6226594578197	697.7458485324601
5022.675261735489	944.9411991237106
3656.9211816203765	702.5525942311136
1510.2755791569234	776.1729882693862
13039.390750672006	8551.037439106853
835.836822651756	842.6838384224633
4903.963171563521	967.2734376772821
1168.827712446255	843.887454427631
2675.0413524323344	580.9888361767112
3052.739175629414	575.5860308331063
8077.556417133267	1179.2505528440001
1788.702030528862	688.9908288812453
823.8108357104697	642.2810470957941
5162.191364778968	732.2046530744061
1581.6609778356278	714.5558944811997
2611.53770200187	571.9044185370864
5374.622921955451	670.148866757052
2128.3135010090837	724.1487464572938
2901.782117519992	700.5139860290476
1901.6934033465795	7479.638337532213
1070.0456356234924	1196.0188819679154
1778.6016873798344	595.6236803956399
4761.187667376711	640.4524564940474
1283.360298471452	647.2570019601768
1084.39198763141	1354.6990574910203
1782.9070406581648	995.770410316185
2559.9023556795146	825.0767026601674
1017.6513193890785	1110.3441344196092
452.59296593943316	876.2918506757458
5174.292791776548	702.0951978283229
1008.9055242151693	727.9913025404429
1645.1541600901337	876.3915120339431
3198.688875950238	854.120994190929
5301.307548623581	1509.2402826338725
4233.280050927841	653.7846865851577
1132.6872188635703	818.2290456992386
2332.826821851538	2936.1937447969726
1495.0902179429766	615.5200845717115
2271.025444138356	836.0717958117268
6216.306220025302	813.3566302114243
4584.521354552565	635.344899733173
861.9077782473561	675.387280889003
1865.3906689238459	785.1738790895131
1091.0445895691578	810.2297964812151
1115.2339968221393	569.3718833738526
1384.2473475381203	811.4682739399794
2251.4141952268606	882.6167536106734
611.8680835697913	694.8720791209889
1004.6056121912463	942.301572625233
1161.5711048083945	646.2927777653953
1552.0306728935795	779.8513555198858
991.8328768487341	504.62296780204383
1445.6574545596247	686.7229435496705
1375.9606055303493	675.8709977480102
1385.1260592384706	942.7586411827459
6213.974976056657	856.0287293174384
970.8818895407045	632.7974266414611
2053.31084037794	1142.219391053895
5509.96702783229	792.5208051214461
8403.236761918639	1959.7468544682386
2298.4142204361015	621.379926952829
718.0050519678202	666.3384476813812
1400.7847337321705	730.6672174029659
3468.8186859435964	726.8622800775777
5591.880733744982	790.504145690192
957.0279025516528	1015.260551172762
1764.5318425591029	846.2669845669885
1246.4130860617431	806.8902676302272
616.9193608917014	731.0159686674772
10438.581828079403	856.8224048906267
1300.4225746120662	768.3674108020541
2888.7376381268073	897.9151296773321
2551.6634920881265	1101.9419305871106
544.2507046482026	573.1913140046581
13450.982262594385	1355.6209731002073
766.4432433341232	1256.7906486938875
6161.68936443932	1780.0000694214957
2858.6961712335715	801.6959602637523
1230.5543500446813	1070.7662889726614
1044.3979242796104	836.0094190696095
1504.8835676241245	913.7184218841882
2214.182428839594	684.0045269159127
1820.5809747546334	794.4690125859463
1189.2824222461609	1014.3235532784252
4709.03696954236	1016.2757737526609
708.7009256442171	982.4710468891822
11049.36448836448	1057.3412843465603
1097.6621779071204	584.6241879172164
773.6351613480704	1186.95203052215
994.978508266669	609.8810896125863
8817.019473753875	804.4241098287474
708.2558983355835	553.1098227557999
736.8430643321954	580.9330134168209
2262.018747418568	1422.7194361049476
9550.15235492451	616.7751547555118
732.6342201677163	579.6380073658163
3116.7408990340323	901.0052840349878
2972.7090138450953	946.6968308838808
1366.7475372290598	745.7262607788423
3040.0729141411125	623.482171018486
1264.0230687324663	2586.0883630618896
4257.222021725584	10464.760421909643
1129.1956592416175	4218.97036821028
4507.02637958369	682.6733248431601
989.0414660757913	648.885480583885
6511.030054092388	2064.396645169383
1943.3946373821577	5732.263020733118
965.6078772553544	811.660901304489
2153.3548359326223	535.2251839136703
7608.423880203849	922.9138196483357
2740.6286913668823	1323.3754387521492
3545.5858051015884	714.5231080486293
1561.4040445655764	901.4902675730392
847.5181351776972	712.6565053021621
9916.079500666145	3918.7845250810647
4177.058907490311	779.3538077068198
1179.9502591747894	1139.0714420312445
1769.188468529945	751.2130672493316
2822.344348250157	509.50192775889633
2356.4986755271543	828.8126019435011
1653.0873403877874	806.355380082514
2650.7770385020567	1013.4900042140634
1026.963953261407	518.8492393398842
2026.6194202569002	696.3307124432337
5024.709981394325	1053.0920985163941
1657.0152294809836	831.2709570545735
1281.6507618035848	815.5540903328447
2758.366692274977	904.8611352282813
914.6056922911688	543.440398107498
1578.2427391771764	992.9409144775557
2422.532990136101	822.1010094752805
6283.326101955792	874.074147194913
1231.2388199838776	762.8962736324493
7712.03514411284	885.5583598510536
1164.9867877339557	513.0257755049262
5611.398348477446	888.9543793387156
3908.8949581249362	2342.741898994827
1443.4395476060777	846.5619432566926
1865.4688435794637	641.7185929627304
4297.438794084415	1343.80060173506
2774.4614829067127	665.1826007766002
1639.8691658909129	860.4081568156842
8703.892129138692	1071.6149192095213
757.9211040268249	882.1734094627075
4291.805183946025	684.9388331772798
1659.884998731342	898.4790740047092
2028.5485205984692	822.2066328892873
3417.500604032088	1099.6377620238757
3389.520774025534	749.7494392650724
7129.213158349704	520.6448918437359
9570.710948346616	3416.039347540087
1536.3656901040629	896.1366345795818
1357.674934194931	812.3141244358652
2645.106726968016	1351.5751133989415
964.1397754764391	662.0943495411127
1046.6577655781775	524.1882769030414
572.245913511873	1063.8143801707174
1429.8395313146934	869.3920953143555
1551.8187679774148	669.007298593639
1487.5254336032724	601.1310404683744
2080.0132428478914	668.1929813340058
839.34343904917	779.5491869258295
950.8565445554167	739.3033004657591
1029.653973963976	976.2296109703235
9202.29179142679	14397.862679900138
4168.939570516271	1354.7168102045734
2532.12009600105	936.6914504663314
683.3625898467309	598.0506211968657
1182.7512072199768	929.0488391716963
6735.122512692985	978.8860784192207
1787.2619107815833	853.8766301854605
1064.5442046413425	653.8955361828913
1441.0607848013299	638.5258688968339
7790.307490359241	828.035564771701
730.2510666441037	807.4674570214382
1066.8488661963197	640.9712033396614
950.8521657092886	558.1302477006677
2440.5482604322824	947.7069275634411
1349.3319379631128	859.6070909518137
2248.131443909004	1488.0005448644588
1591.6900448078923	921.5843272307849
1468.1904674770344	754.3945543037091
940.3860975685158	963.8107219015955
7570.206040845392	1101.0010957412321
1531.298298655339	770.5055979934493
2029.8698828673573	773.036437918684
1677.144568301698	8797.935284713978
1005.4685711374747	1513.1981024597974
2004.6954284360302	584.8061148194082
14167.427536774447	1226.926138413052
1179.70467373213	564.6921029878773
2310.1102122935904	628.9105389471229
828.9531763521902	595.5006695179634
1188.9018422207237	834.1335780102016
840.2470569809819	614.2075291232462
992.2246223933782	782.4275684722279
1277.8724289119048	1113.0203396313866
6520.6156201848025	974.7638435310616
1411.6011386299756	622.9888892518286
7962.280993098516	756.0427446095516
879.0812154908292	550.6937539001478
1406.6239250880349	764.1926500625946
1341.3416188823323	556.7726287532448
598.6428502820638	721.0422928049279
4394.221048073108	868.5904605017186
1054.9177504606528	957.8506546231811
1500.5031103554577	617.3393353747697
834.4586098092628	996.1866314988048
564.4627665519699	791.4465401934314
5562.686694570746	856.1426854863021
1241.0892103265876	985.5517363217713
967.155486871034	1272.01905438276
971.2134764615395	898.5201446095236
5237.305407162171	8813.041520881705
735.1422784666339	574.8692689482702
2542.259038164587	903.2890530800585
754.3804065729299	620.2813678946228
2214.811143832067	644.9839475999478
19831.22308413175	20958.76107684154
2930.7535519158027	806.1699523311561
1592.651665136878	677.5156531417872
933.307165171239	809.1562878429709
2235.2535845168786	875.7088865180145
1192.3737321205108	1018.7352404058965
1196.3845611389042	821.9159413892091
791.3439747251274	672.4201603479808
15920.939792489105	1660.7118815831636
1373.0899865326003	761.3270078785275
1005.374810843129	694.3371718542046
3054.061652964222	726.2550441704021
3557.1870287856036	1393.069242747445
730.039905148365	548.3439968790468
7399.99966380135	954.5683167775937
1031.8942679357249	649.0296846006711
3785.9040238267585	810.2283537377481
1174.3466142202424	744.8293291881479
3114.227246189443	736.8891138322573
1725.7250372438966	697.2051370256123
2837.9941767620785	1053.0994683411407
925.921140584319	778.8406879469509
866.699607727325	5406.841190141526
4100.581046591503	815.4995556918436
1165.7236299988897	867.6978786554353
3932.130293435364	630.6955429488418
1544.7208197209916	676.1261945166143
848.185805090357	547.6189741731527
5782.526077658925	1418.6893057016644
4320.851095698333	2147.039761184149
958.4048438330431	710.3208403912483
722.0561975929533	693.6288790737578
1168.6159243377504	677.286683189261
10081.412846258074	2151.5254680151675
4423.79506697279	728.8176841660783
2258.6695655634094	776.2042304924046
1215.3786415314655	773.0973136025124
1364.800270815715	723.5745929741671
1163.8735537643415	947.4623222188212
866.8840253676221	632.9063661897071
3468.9297104980437	761.9654355793477
3411.3595851173354	1168.1224425321104
1240.7083355698778	714.5695045926427
1055.144404040724	684.1363071544508
2324.6281897553013	675.6029047152648
2844.031485234277	566.4706474736337
1313.7620123041636	739.136817530478
2242.758957975037	717.2311840629462
1677.652853987784	610.7210498431604
935.2730063249957	577.6706603239373
2568.041276907241	702.2319521952699
1395.6756450578725	884.3197990961294
1190.220154273295	792.0541388881886
1043.0232755062227	754.1968958518502
1383.7253584929374	824.5929234707958
1217.3952418658519	538.6242363527684
1479.0641137828245	568.785523138709
1295.1318985596479	725.5995211399772
2680.0407652830745	812.8869885217338
1158.4076049307112	3408.839922690224
1835.8293128702278	738.2569596765504
1216.4856773393421	675.6363781441586
2759.6054883016077	622.1436239464269
1219.9007547372482	710.3082045854616
580.6090487547267	644.653621230294
3577.1751077936115	642.137753978121
3015.379653003622	697.0295189324202
1684.358373825861	1015.5311962999089
957.401271672739	802.5576691188834
4618.041166288419	1083.1575885041618
1734.572672611793	717.8195082062856
1278.4578082990254	788.4779437459027
[truncated: 7,378 more rows]
