# Supplementary material for: The genotype‐phenotype landscape of an allosteric protein
Source: Mol Syst Biol. 2021 Mar 30;17(3):e10179. doi: 10.15252/msb.202010179 (PMC8009258; doi:10.15252/msb.202010179)
Supplement: Supplementary file 3 — Source Data for Appendix [file MSB-17-e10179-s008.zip › Appendix Figure S13B.source.csv]

Predicted G_∞ (MEF)	Measured G_∞ (MEF)
3370.61229011308	6380.669074575061
18246.152485536157	19922.852898643152
30076.063978787	25801.763688092993
25097.976019109636	24374.85429946636
2202.5633073146796	1160.2061955825573
24043.461913144725	22316.27032932002
25922.865109806044	25297.527030267847
26422.48743209386	24568.814662682726
24991.769114336967	23520.16763252235
26318.976724202683	24659.04775212814
25228.51570622506	26645.357126457824
26262.919349142558	24532.60385400099
23821.80141903316	21305.737252988518
20493.965463660865	26931.22916882852
27019.169761782832	24562.08456371371
22506.501925604196	21104.713872642642
14911.162392832364	17747.532857948197
25711.990561732517	24981.31723603312
24006.198896480342	28626.507173444585
23637.33988325905	23676.350635063915
26833.13403406594	24948.703743612223
29260.54426352047	26833.84981771615
26170.920609317385	24629.92531392778
28840.162294927708	27218.260102045806
2426.6911148402846	5963.154273198965
24472.42465002862	25050.348308898978
8753.674628913224	7666.565149189206
25828.11431966862	25529.573466057383
1677.7192978448998	2911.3837945250407
23749.583623570095	24123.701528039495
8285.98799989902	8493.317604146267
31916.30451166335	26656.17191500047
25539.57700166122	22663.58002951993
24483.82687814547	23883.976626542913
26894.984603590827	19101.294664121404
25763.905646621814	23733.140100566325
23173.90914772621	22012.554773022544
3601.800881266211	8108.779548614485
15563.02445921553	21668.345650060386
23102.075561681624	21985.795278466947
23248.878079810107	22449.519458069364
19908.291907094404	28556.59699610191
23798.4789195766	22814.423265872825
2751.037434158774	6311.9175282557
5999.268508009391	8812.448708046153
24689.76748508642	22451.372449850238
24918.425646493208	24581.19843307589
28126.066548316907	27879.11573848418
35939.977426706224	25396.758644036414
29199.001472740132	28702.686698849535
17000.74682895372	18460.12557668159
32458.46666924994	25546.006712235132
23928.88706488399	25690.920468035998
24388.438782948528	25148.904546261332
27588.780252725126	23249.596457529904
25062.823749056897	23634.68053925462
28424.59595041687	24684.78579102103
23278.339617291647	21813.53858469393
25365.650252230713	23391.08430189499
21847.834635289917	23871.714905677698
25735.937902583755	27127.547221290602
26088.193077320033	24566.546085799502
27089.81255560386	22016.312203954065
6343.811940025496	4633.460634814873
32071.745722685424	27399.945695894803
24201.963409387	25727.014300814033
25229.904114647965	25619.512351498277
25002.935469117056	25745.198094481402
26561.402316670097	31282.281267601626
21282.95858839621	26746.606350766964
3580.0517132454415	6788.364303237902
24148.74135375478	23106.076381700597
3858.2343211179755	7478.12356634632
20206.649111266768	22081.804022047338
25709.030529819996	25589.434450020282
11879.08527603607	22413.526977585483
29104.89253075494	25169.394142634566
31823.87060834921	23951.58621725599
25126.326566915934	24743.560136396543
23074.909160249168	23433.32884871794
24700.127781107323	24397.755126881453
26128.513343285984	24997.640306589583
2184.6355674299007	860.2008064998493
26936.17965601433	23860.99540772315
19217.575678974885	21707.95848360134
26922.017362423085	30889.619429485203
25850.026937808547	23363.972522494412
25295.39118386583	24087.662202913387
24294.876739296193	22632.618448087338
16525.51489758087	18442.5075839224
1861.4355333572198	5357.41279360026
27476.347476826235	23547.833574918433
8391.32419141727	33047.43777201105
22088.437719946756	28242.252105383057
21845.626291627945	20426.18065527084
24331.842689811092	23941.54835126439
28880.37313318697	25804.834815601025
9908.346826663897	14393.7417783747
30731.51708025712	29834.48040725093
23676.276326895386	22819.24555308521
24055.328942430955	21332.60890073498
25889.34124855141	24575.517967710777
23214.16142062994	22913.471561753187
2426.4424765848744	5898.892350113001
24449.219524557157	24039.47810231954
28914.76719730134	26304.704184943294
32281.841436969324	24360.697251153393
31655.399586740514	25903.762101928012
26101.850626698888	25758.095714972103
23794.928272597666	29897.853104529684
26220.199997723408	26536.67639044694
25692.040621353433	24711.595414732972
1495.4069681568942	1741.5542390954288
28625.666020504665	27088.10277179869
31025.014989721956	25580.466814370775
26616.28878786968	26691.623853619636
25442.067470441278	25275.476490895948
23379.20289641981	25556.132691939445
2724.3606574497694	7324.416138966516
29821.604073496037	27506.74722524322
26296.24273671532	25489.17402478725
27237.798328842815	25126.87430666917
24842.654532052646	23455.437317822747
29234.27311839048	26534.350258082766
26322.552466408553	23885.904614815292
3190.6193888489097	7488.771561125841
26510.303516521108	26047.254065824884
15238.843185702472	11646.532190937753
25661.08409995208	25313.48420186435
25325.61497413714	24287.98195158929
25668.754716672327	27239.504599269727
13991.629614248985	14862.98438986475
27283.80896255198	24361.43499174921
32702.480848644638	27106.96379323419
2239.392915762405	4232.934335628148
10661.624924579823	19545.824244503503
27122.954786361952	30612.82145814196
25705.81040216506	24333.02297330077
29320.839455761845	23501.040865038867
28054.058611656248	26070.417670887564
30736.584052340026	27186.1207875005
26281.15211880082	27839.7016790116
23627.321998523363	24638.101572459564
24019.446755808385	27949.932975120817
2999.569990452588	6787.5061951587495
31384.845856609034	29528.537966368363
26096.96481320172	26509.83781053827
29370.97746047179	27335.521619721618
20417.600407832597	22069.45900065665
21357.18452719567	20051.520333456152
21850.95386083282	21119.01743890016
22685.533651067315	27695.399154344566
24151.577351394375	22990.56439411478
27059.701405638494	24040.645622498894
11819.352902043538	17071.97260757385
19234.442365688443	13755.762552932598
2106.463799564368	711.499323095594
27877.164640518677	23020.828680943097
23564.086050057558	25344.23611536848
30066.92401191607	27268.900334095582
12300.826700258305	23262.96768438848
7521.630588333963	16481.69677311614
24164.098646134167	24618.124433771645
2168.0420437366006	6187.223180861739
24784.450811834246	25476.51455928935
27193.09876232163	26154.22867967778
20101.122025419976	17095.809281673468
26584.04111787618	22370.469804523218
21938.301462873427	27005.71905949848
24281.750928686946	24958.910645142223
25183.570270968907	23071.533502446262
23358.77158941348	23741.166391532566
25140.0999507722	24636.87272532175
26046.27970285175	25390.827328627456
20843.61294749459	20985.604557479623
23455.694688750198	22838.51113246888
32642.28858577279	25872.838333163054
24321.200051741023	23235.41206139644
23225.175264434503	22799.351454313804
20718.485225541957	26676.83006830107
28721.34012294561	31514.756153281312
4386.765305311893	7025.361314449848
21662.90524074383	18672.15706649549
11010.245430954019	25937.7476333537
23170.585064523766	21192.89571573498
22762.884774425092	24897.445085117874
22290.253109823374	25922.339256528277
22101.868975804868	22120.73905101597
23263.36313703128	25446.01080013485
2067.1362358114206	1632.4522489472713
25249.39636845969	21770.94331363089
22948.76401115094	21666.38633248731
24776.55952152694	31052.387868039765
23133.337821822497	22179.694419754833
25486.60569494837	24257.77888003156
26405.925885637982	25984.007620850705
17127.855880384333	9548.672757745146
25092.3883264098	25574.035194198634
11445.05805571823	14177.733848776232
25360.861365756627	26318.906915654163
27460.15599262951	25254.56135089803
27494.55531599315	26084.38585858109
25712.499721570843	25536.755718518565
24000.98137934734	24920.16749850705
21728.56272108691	21138.537671880338
19240.79444836384	20405.481090824327
25288.11163269505	24306.353431773783
16011.573009924337	17824.823418761454
25261.637569855113	24865.525571812646
1948.5004032154116	2765.001128507049
23023.13711718754	23059.31519766023
23067.15320050073	24130.73283787225
2136.5251034647213	4336.648072348543
31685.925736429745	28797.042163844704
25142.705010605478	23449.748730676332
30596.306300039767	28422.66993506104
26858.700719922115	27692.128164217214
22442.953001804246	23439.235894646477
25340.05773215619	26476.72019883507
2044.0278086251344	6972.8363860691625
17343.44230788492	16497.758693561704
25169.089205108747	24935.533505516018
34415.414137581385	26819.758588255245
16642.428508012035	22323.15231406749
17954.983071651364	19073.42672553013
26536.827416782773	27182.592506481848
9114.702541224104	12892.593509881985
24301.775246414338	25277.148021736968
25791.725620206944	24982.769642929525
3343.922472958151	2011.4073530764385
26941.141940702637	29356.545817198326
30684.892066471723	25087.477947638705
23817.95662342712	24793.963575935108
22160.895202815584	24033.158401125926
25686.882552033738	24634.908413945475
28194.058725436404	26993.95091162478
22817.93822334784	23479.29907203294
1482.2951922533239	8565.764695238811
26677.148111767056	25178.801832866968
25205.945912295632	23538.732127129948
23880.22420772102	25784.32230876252
24703.89882482779	25060.15964955801
22768.94982181938	25259.985265187945
14239.488854523926	19735.039090421717
27909.01441566084	27334.368527664996
28514.121774433712	25341.347358310384
25673.61356572072	27062.49018415999
20970.051642768445	23094.552452661424
24311.77120495818	22725.53781436888
22409.027006341053	27123.293845191558
1271.2354640026485	7040.028046042191
6227.133838167203	1762.0496117228024
25763.31241760087	25023.420656379192
25656.493463952494	23719.306347746882
20859.71161396803	22713.899799466213
23567.309214282544	22476.371810341512
24912.596845906173	25435.899344023637
28012.076260020905	26432.627620124193
30561.36163857207	30007.598496992257
28939.984887906412	25246.811180542038
24955.88639768239	27439.096799118193
20353.298407340917	23094.740998987618
24843.913015099668	26862.16314666736
19352.630290417703	15332.195191058543
8327.873123387	8062.283448321389
21839.178602122243	23927.95073615158
25336.55711562438	22944.37129766494
25894.9275340884	22544.946404662667
31929.12374262521	26714.22065798902
23459.637657629508	24824.298254295885
25856.968121543192	25946.281394722777
31695.16376063665	28006.142675156163
28172.247816626103	25233.98437303058
7182.191820623515	7194.916594146771
16823.37013312905	20293.650517135367
22304.7828762185	19870.729835691593
23187.167537614423	24798.950755945465
25239.71228801483	26805.674285982805
4838.534031750298	1337.8723684263814
10043.17430070841	8133.294199647333
4846.169500171945	1237.3748503687254
25975.17008548595	22959.429352509476
24089.927890142473	20762.04969144711
24993.955945657897	24562.474402579734
30669.768650056434	26227.906586176185
25674.263846434646	25096.811928061994
1969.8034783204507	4623.48948958814
24307.539491187345	25837.180449894186
24476.515990386728	24907.128808395057
24538.273345474496	24919.471831066323
26835.33369066937	25442.346618765197
25989.546414885437	26018.853324279204
16707.49731492771	19720.25512777268
1797.1577497410708	8160.996165428919
21379.177844045797	19686.52034316447
17063.57399157069	20045.99368365357
30100.769631925716	26382.060129585887
1948.5048898085597	8094.950768185313
25418.03655822631	25899.154891993858
1878.823570838165	6621.9600130664585
21813.24614217071	22532.15704885488
21184.274730992784	22520.843967184297
27110.99769023969	23597.683683212857
4607.137776207384	6048.755031350547
15532.737399041585	10175.232992719628
29285.05203239252	27545.67784727289
24758.561038916236	24676.359669287747
22863.32553460025	23349.45956141844
21535.913590083823	24040.76365617179
27365.853645908446	21349.451666320172
36817.66993344958	29695.8802684486
27289.16831564171	26534.447696303614
1650.7070267488123	8239.317103619387
23771.68681929842	25100.742449097463
23608.83190461705	25202.6337650611
25316.111513162527	24589.846829654027
22608.513051811853	26575.181969120338
2161.774053715216	3556.0265005528345
23624.30277391818	21990.015108554067
15754.2234140153	16454.783722612996
24855.98624993868	25310.188246625225
23597.53288579287	23075.42472283251
31123.182546134438	30092.33143225864
28629.58152235938	24832.646911529253
29517.909711236036	26382.27958457833
27306.076336528266	27073.231205307675
22301.44481308943	24530.524752333054
24445.14963300978	25875.993674710506
32833.01007951033	26416.43814700591
3828.659109519301	4384.581410789566
26746.477886757726	25338.45652750935
29533.777588976198	26549.9683741206
32863.91510221693	27725.620552017892
28922.17835755461	28518.93989645206
13044.98848264543	24987.94450956316
27046.121830362626	28394.098728622004
24118.850190897865	22373.193119375617
21233.828238228438	17789.123725760954
24817.812550348255	22809.11915497545
23232.235425706927	25483.075819930935
31041.521496467587	27180.79473289678
20951.31565327409	24065.433822887884
30999.165303734804	28246.60955760624
22741.101679186115	24536.195957156408
24336.582962792632	23672.321611189927
2127.859751700573	7132.498954773834
33753.2036710145	25425.799874226264
25328.09928871608	26413.63961761631
26218.002467420647	24359.097065255417
26124.157896064477	23813.936794259065
30381.974857355603	26603.619887766145
25386.591806037348	26451.484507193905
26618.464539371093	24686.562991489882
19109.78055886482	25008.748492146635
8885.400337440271	22766.007337377487
24900.23810528316	21743.735184034205
29083.836867358666	25321.76452641603
27794.060594725644	28544.844054596822
23982.033207273424	25410.593232499574
27892.214730667227	23727.4276488128
10770.51822646772	11006.935209378747
27078.42498283827	24036.7129846757
28750.62565489643	25102.912400574747
34606.7089137245	25580.652176258438
28871.543347444273	24802.41239724668
29803.06980458479	26586.85076907302
31040.356463692795	25170.803857123134
20643.151506507984	19418.255488313458
29959.254343664616	25147.03883671776
26040.87662617913	24471.877328108214
26784.44797303039	24634.268649004396
27649.762165936067	24048.68590566653
24639.806901244843	24202.122975240825
29049.990854362666	26004.12668076947
19082.839605814865	23379.22098032056
21373.49283808732	29643.283353370247
24804.626959411085	23958.74805998627
23161.266301953805	25770.486777339393
23926.78240243877	21713.373696494367
16981.82261068279	8898.990916737086
23827.91268494062	24189.0097625982
23754.888703404842	24359.83258900237
23529.749301738077	14654.383114634782
25630.058650358307	25491.34740870374
26401.22023858336	27384.328954538367
22455.462274507954	24253.66749031756
17156.23553649975	18487.000738905266
24791.094453044032	23553.661383014518
16742.54982310968	17640.822532550857
3802.494547685154	7157.549453235549
27635.8610224113	28046.37947786255
15691.48333814404	16889.745206255553
24551.893976767362	22447.2532418632
31421.10832808414	28682.061262895775
27189.61136255486	25793.5030492928
23993.853343082003	21111.20595159382
30030.668503304023	25971.53784089725
11331.228567702628	15387.19598941034
29504.686198791725	27200.91287498131
22080.454063437846	20775.846749793865
25028.596681206105	25269.01087158734
25681.323407786545	23859.23067594765
26513.801467033663	23106.864277015968
21181.109236692355	22942.05783274147
20314.895843642487	26295.382551820003
24547.219157246145	23733.15374108054
26695.55781155232	26454.09010759284
26892.7676729014	23906.693875661094
23883.116659537976	24896.898693570274
24296.45992177294	24183.273761065655
27477.650800275496	27568.723568105488
38540.20319052003	28263.521273699735
30835.64236247794	27782.50725241808
8913.449329854226	2348.53628222125
23667.260991329207	25654.99012768868
24050.809588563778	23657.796059304015
25390.30980277816	27108.79753452565
27099.233059601105	20515.302648596182
2631.909792784869	1815.9487074589492
20183.500976360498	24198.06141994235
28876.50312063437	23846.787486254278
31622.084874976408	26436.870127470134
26172.78875991257	27461.427777175337
20169.075885662805	24917.399561736704
24228.894562053967	26672.79014372025
27082.677612497748	25701.949053038756
26112.14207156717	25651.476046629294
23503.438325618823	23629.654865210192
17875.718214419547	24042.907385639275
7296.4481393333035	19497.88643488103
19757.7733889662	18180.75507647599
27678.82819660407	26495.53367001848
26159.256723882383	26501.865854431842
14820.9656251353	19392.011086952578
24868.981542191068	27102.019922065174
18330.191408548937	23338.236337100083
6631.915743558656	1470.7453063690054
25192.281471745893	22743.38507035567
27378.711155593148	27990.843837688895
13973.300539024784	12123.235546863858
24826.50584610209	23341.581786609728
21388.631589856188	22213.697413775026
22862.751713998416	21068.450064339642
24094.76528205689	24234.639820544617
29860.804213551135	26084.869020066715
25014.42359914684	26488.56027804164
21542.54456290246	26272.975917246284
26760.424601433835	25722.941562263622
20270.22176086399	20831.77853007853
15660.33326606889	19862.480049349346
31330.476496797597	32224.19727420377
24895.393776082554	16080.259226189773
26247.80554801358	24541.44157181202
25117.158142528948	26414.704155371688
29249.173591475203	24075.693601119485
24692.348623188227	25146.821608221333
27879.565432827123	26733.615130490438
22156.879714452505	21712.080561154726
26322.38882014159	23984.952251566192
24053.401467080574	23799.36047411301
14228.876175162697	11212.395477690188
28034.834716827005	25261.866579269223
26438.59060793373	26374.448973200877
16087.849691431655	23492.700148385582
20643.436704155643	25889.630079192026
25619.579659700717	30117.238271530154
15677.564636894103	20337.8592005241
1928.4109995064396	5725.007653090158
18747.095856472366	20087.542150838803
21627.28483436816	26277.845299864683
24668.770236275035	24843.133713749707
12947.383143906987	15390.85988881377
11124.973880335936	23153.718893499827
23284.933394994212	26437.727024733693
9866.360958989364	20020.943095777704
25474.871381412424	23246.804930728034
2572.7269743625784	1679.4804385499367
23052.960174305772	26250.306063666154
30711.893987677107	31292.34980782457
17147.546925091294	20681.289961364204
25078.467845571395	28524.912121905945
24145.244081966677	23536.362035946604
29803.961931292295	23479.202752218658
25051.053819594254	26472.907957796495
27520.606457890248	27194.070463711672
25115.336425187208	24826.34165915288
24656.816324585587	25143.606749639188
29270.59832447696	25801.58218203233
26090.35569719326	24608.49759422616
14405.213521473162	16993.458428454036
25892.4412795217	23585.120543443125
24307.578670343584	31417.233574063812
1895.406213541176	889.0286280680317
25188.911468870618	25379.963255107992
33225.07729798498	27355.878425592367
28463.571973420912	24758.27850820023
27858.620033290747	24977.66308819027
29592.612001783884	25719.94603325671
24498.37623181825	22619.88296400624
29235.78099987024	26163.679821077938
31129.56127578872	24532.627598903877
26422.931568014035	22911.2358033983
29509.30627992043	25936.751563313745
23883.474116117504	27033.553000989417
28662.11934424818	27318.23053857922
30005.7163860193	27254.95762930071
24639.806901244843	24619.25611291262
22228.36912084851	23084.22155764672
2051.5778427767655	8319.375745325457
22805.38981063865	26589.637582084026
23078.612753783684	28809.844212874104
30712.671881770482	30309.678732437213
24707.152736934666	23867.629376195535
25229.462604102715	26014.934079910956
25437.416443108665	27967.124313620356
15592.487336164731	24554.768859440916
20665.37069246859	24785.406599152193
21589.321811852893	21669.306267028445
27753.694278590912	25801.52487150152
24802.245388079325	22744.023070009913
24251.83473178087	27390.318749598948
22908.36003480157	27533.093815692337
26144.040041112512	23090.07512092796
12413.635811474715	3073.7415050608797
32645.97923126793	29192.197495840406
3496.809714513056	2695.233407358682
22009.896483848297	22440.31660738098
1586.4120499817107	842.5902113828954
23608.2611174008	24259.3102923536
19731.463570399203	24395.526048032516
8398.466611579142	12717.896830070918
25947.70788079829	24721.316541986587
19962.471081076947	23908.397688865018
19114.35730400481	17610.531682262343
5106.935819831335	10060.315825243324
24231.650699920272	26437.33022706756
29666.41037366826	25725.857967238117
24008.913117009946	23971.558165236096
10609.550882930684	8371.068693339059
27889.83853656889	25632.161737495822
24685.73144437871	25729.7906381794
23381.61472147716	24290.71404013189
5432.361967310218	7279.313145699013
24909.09792581543	26530.74963619446
25299.247282894874	30328.176063378043
28599.747574488265	25619.86134351184
28695.75131678881	24628.44131594483
10863.57082283244	19459.387525071957
25969.345240844323	26263.80525266585
25659.931932639178	25202.003611775115
28291.045684100394	25589.15434223288
22100.80028152843	23412.443905858097
1975.5407844954784	1775.3406401063876
1305.9576688509212	4767.882134466048
24916.756037682953	24186.428242790265
22884.598640767308	21703.290228087364
26057.335215281026	22724.088981592697
24915.063593109327	25640.154501864996
17460.35220836736	20070.270921537125
26922.352111777815	26322.556997689717
20838.23829100298	20009.26269387444
26510.828484894133	26749.865848301364
9447.471707453853	12177.08708054324
23260.96350968307	24181.849484584473
25153.284326598754	24215.25970675223
22233.55965370712	20584.522276122243
5845.361839225332	14088.390389493927
2567.1863801225863	713.5085205207919
3360.8544136683317	757.6794030460039
27680.185739752502	26945.78840438197
16342.421216600158	15442.326439876084
25117.938918981927	22422.345516956233
23252.53463845232	27654.496742049
26997.11148716464	26490.650263853087
29354.92668170627	27358.94453325079
2697.6586805837014	6367.816868779661
12861.964305643221	8675.746412898323
22101.62469827144	24595.575317618233
30618.463987668634	27778.597583087583
24242.03087398487	25479.909834467006
2700.111509062975	2435.5464038257105
25241.665080819468	24870.735122843722
27850.79521752734	25206.564921998157
23498.167758521853	25052.7149497733
28974.256468392443	24593.13733539841
6419.068349108477	1468.3171659912932
24570.08166657607	26867.050356451
24442.915139767272	24887.870531103457
15457.170591531854	19049.22029446253
23164.167678450955	23077.76323266334
25706.50293233881	25613.78453121498
24787.401418927024	25063.71545757598
24777.734782214055	25552.231178620827
23708.686826443954	24201.593455941253
20227.04776380066	27461.0055976588
28116.068970642616	29182.328059634576
23875.52884378316	26298.88269098384
11227.084723605793	31171.244342827416
28535.53372829865	25599.320044755244
27065.37196083034	24124.919510064643
7499.206282348001	1872.6344924147181
4527.739165331591	11909.454794365673
18917.424092246274	16467.98267924826
30798.74357813273	25236.38089434017
25076.129269712925	25319.11078838933
8803.39117543675	27370.490242782525
18464.331981860163	20054.84700090664
26243.75652736215	24972.07914545645
26006.786955677348	24683.14414988516
30683.549658910513	27665.469814355616
27960.246765957945	27072.94981572288
22516.428244435265	22664.950440637993
22201.125917126665	23617.85427077296
25700.448364168533	24244.716135315408
24369.386727459052	28694.72352878719
23844.564783549264	23935.48431083171
26614.971165684266	25111.917466890707
25767.750101738642	27015.041702827908
23520.19943846026	21673.499836177318
31821.525825293218	26617.19994622807
29763.77412153949	26706.381277177286
22601.330185606697	26803.00116448271
25796.59586669363	27484.93942169137
18282.770176565766	21315.264005732817
22970.582055686802	24410.04989767349
20187.567881030343	26217.599561572097
25771.04326242456	22550.333135065426
2038.6172747592295	2602.2325232693242
27479.510990334715	27463.950842344737
24761.787941242987	26246.356468294784
24330.968697751367	24840.02406780684
24452.23156792762	21797.85261854933
26941.594794692905	26966.371507414497
20770.626678631983	17646.938931613106
25461.91124815345	26848.302835209786
23463.13287041031	22293.365966090114
27783.630847196997	30029.580933624995
3009.4768020391857	24159.3789157785
23658.54325611787	21941.732268246822
31175.16064016078	28680.202667941874
29725.07780141979	20703.69235274736
2723.0969265836993	815.6542092352615
27331.0930033678	26609.651563383642
24728.814683816498	27472.353442045664
25725.125372951286	24294.11590215315
27011.331942686942	27915.53993801471
23958.962070850688	25533.62852946955
20907.610462578075	28128.679322438184
23140.476631254645	23666.44951694172
18182.977444531378	15083.35383628059
22967.884736354725	20319.777410238687
2375.076485838861	1340.8046928492536
23860.827442504822	22634.43967421873
15555.128387510726	17936.24657423937
22951.987567929136	18825.86176601324
25888.447077824865	26953.70322950069
19816.274063085602	19284.63806537502
26369.973903312817	26356.549002007887
25908.14983195449	30076.32951253603
22765.961653585007	26233.237788899885
26846.520127298503	25223.136545976333
27928.07486544626	25750.45313000852
28619.727872328553	28832.327355352943
23520.502721074998	21709.406704317826
20824.3761587018	24680.60639827726
27161.26545212926	23838.20966498449
20406.61636402487	28174.672838984578
26527.785668628174	23821.775942738393
25955.386481212023	25463.956226738028
9898.507124419282	19228.47154502592
24775.230289001032	21294.44999041947
14013.244514587608	21358.883895760733
25046.439669939056	23928.01182172299
23819.920079165164	26159.94200402916
24865.053614314027	23243.469205565616
6008.167060930063	6215.8686886836795
16531.554758913117	12266.616089572275
26158.250836848816	24984.37028622111
24727.618968524468	25102.12612708206
22890.93330438149	22693.46799959966
3348.4267286135964	8343.664906252294
21625.193391626246	22871.809658382914
19867.832960843083	20176.057092383944
26172.48743628094	29643.257255080578
24292.34274320336	24127.094450505167
24785.061450241265	27488.704639536718
25167.089872571003	26233.89002576909
25455.931872187528	23661.330384116853
25270.218669816448	25574.764107639632
11842.592892773164	16562.759178075183
27617.178057700054	25877.972714579562
31512.873057154473	26926.528438004014
25892.995747266938	20380.51650714413
24470.655329009503	24070.780476378313
26701.674657182182	23835.028175908046
22682.24306133279	24062.541762355577
25579.002242912273	25672.80143668372
23978.775408910875	25360.47110731163
23601.314927630447	23286.09804471115
17825.07640180552	14742.32415108061
25792.80055894393	24747.888783839957
2558.2029770490894	3377.113227844535
22925.441072380643	22551.06788344228
26360.18779927154	22333.017776952332
24393.90903511108	23044.03322624259
28003.866589197554	28532.311167056363
25533.326577295276	24684.54244572642
5261.425193306618	10219.03576320371
25835.06151696536	29606.294034357637
11949.479815567704	12617.947558687709
20561.916917197846	22100.107461043288
27708.243783224178	23546.504109226982
33042.812043618535	23335.68509685614
25346.0157264342	26128.954703671945
23485.293932041863	24951.289933018194
30569.85649435382	26503.733428173742
3780.245455746361	3655.395139740547
24396.374981094366	22359.867388373375
27316.32681400381	27121.96306160299
15381.943082123178	27517.498762994277
15918.945650451817	21262.030664442245
26242.711135435347	23824.182992527258
6399.969436716939	8695.243057529735
26278.646934220018	24165.53107321128
22363.42410847557	25772.035201749164
18856.214070712067	18824.09593478312
26528.500343315704	28079.489906213545
28139.99396769241	24872.237980432554
23463.52726250282	23473.883499243864
25614.471525700854	27411.729095289556
28685.5710565582	24209.735551665966
13469.962913720707	23884.515542876357
4469.525300318484	6516.622537573645
2258.951985511308	751.686893332253
18546.92859705473	22976.78267138493
30869.8841753234	28284.596254599925
25084.80330577796	28220.22150289559
28384.39879871374	28310.79704146147
12694.003098920866	15767.899048329444
27249.321942728882	26319.93595068977
24311.065868173348	24955.63050267853
25346.0682517108	23168.378597325995
24052.581782993293	24778.43323559296
23221.75292829764	25465.062070196764
24746.19324252092	15398.747832894027
20617.072588911953	26471.917827673293
7599.149699823502	6192.711726813446
20779.222813464843	16814.89010592277
25141.935042599296	26400.36090796433
11079.735682161592	23114.14810805371
2408.170322563173	2267.555519829003
32246.419536595444	26823.168954788587
22840.347125938835	28547.068133463952
26299.34910114145	28128.500564574068
23208.389259508243	22293.438606934098
2669.632003547273	4354.30518226428
24272.91862937707	25420.495418940256
23077.406496646614	21265.034607216967
28782.61841001656	25483.782199801848
17486.158071155296	23067.691417889408
22973.089260025074	24219.692976683396
33573.68411794187	32281.461886607583
32093.124434032252	28068.703798950697
24798.79622739042	23622.660864303296
22962.38530191541	23623.573331265372
34228.43163587559	25794.652279946975
21872.68003929519	22881.886585664724
26668.832273106185	24855.628859881195
25289.532436511752	25169.317843722518
27968.46296902771	27172.296087080842
25677.692871680523	24645.870290973966
7167.59734624339	11198.147786573027
24206.238053893554	23793.607392268863
21776.69657826158	21623.410666489755
24626.36431473388	27857.99891657381
24914.030971536355	24546.63502229242
23843.499667034146	22670.26835650898
16671.166923885536	18348.86388179349
23603.57031287896	21810.95315738914
30080.496477958295	27653.754073014126
25403.21009361204	25731.257563984287
21451.146060903327	17177.815146665915
2650.497506543837	1399.0072205266745
28693.828615896906	25823.477528828476
17142.706908389246	26074.33298753197
16426.90327753184	23824.192554146885
25944.959673297697	27711.09812629001
26015.87276925422	24980.615353653364
24555.489727724558	24090.275074450426
25303.756518732655	24828.575223184143
18796.227808899017	10964.707999229582
24072.450370171737	28493.60392949688
21687.250707621293	16858.770410861292
9925.022500440587	14035.71805962044
24404.673399652194	26535.58203579027
26005.068374956627	25752.936393993485
24738.09767837019	25001.2757018976
26075.041001370188	25806.04652705288
24453.442119785777	24212.096559573703
33270.245076764106	28304.693606895617
26878.683905476184	25907.05507822893
1708.560257099245	775.1038395301662
24321.87208061759	24116.48267989006
25680.471900476117	23247.30451252362
28195.266248773853	27393.703681672538
27775.63522613733	25374.75912805228
24462.90337969564	25015.641890067178
24902.38825750162	25690.220273253188
8904.36594490583	23402.51691438291
23844.35614873223	22167.684883748978
21217.294279566773	22793.192560996613
16028.050422281354	27522.475403470835
25446.93028470306	24956.481417044295
20679.193641568225	15632.035764325265
23711.007068898012	22192.24873516795
16062.716710183253	20478.883786867496
21280.508438281835	8123.925357303171
18306.823734674657	16698.81669444649
3739.931088339087	5654.537090398351
24208.506652955086	25470.486366448004
2965.1222244696155	1609.15671623809
22852.62009904973	22513.68942236493
24021.050707140934	23111.23225248786
24825.442597224504	26557.852942240334
21625.66643835547	20063.389101535042
23931.041505342924	26272.011290974864
22222.023370601626	19333.516577637667
28902.985166383212	27938.436825435274
24682.832723724183	25800.63799407633
21368.82291259017	19867.818335045504
23557.597649249303	22779.484208650512
26220.441495802126	25400.339302001492
29269.479538338906	26285.696968550295
23841.265273077355	22896.142131160766
26969.115299529407	25444.413057697937
16916.090502776344	15865.530282962305
22749.02039180426	23863.927222228434
26333.04007075084	26533.099331723246
26905.062175230887	28757.293532583655
28526.960449400973	26643.79505152071
22317.554294207748	28937.826601903576
17055.21898428498	25543.50767390624
16009.409004025472	22461.70827186398
25589.70621749523	25553.178457430247
24554.81689779793	23055.23874335812
23586.527115766683	20945.724971752148
24675.67263777902	24090.047440805134
3395.0845947995153	6006.050693765153
31284.84445126755	25680.822008220606
11583.451910414351	1587.655744232924
1860.2837824579549	1477.3786775083381
25125.69016442058	23795.45635091614
25619.815625836214	24273.70261089503
29636.98361167266	26006.66652176741
20048.440685605594	28408.194334434287
24575.745447118235	25094.891352443163
24139.874059335052	22459.342852118996
23449.09035066688	22908.136585061166
32337.14693384658	24970.554145227357
3065.309279977395	1614.009696757327
24650.657069680907	24782.047229163785
20513.52523567757	21109.437750958976
29010.993383151406	28777.268019498457
25960.79573077534	24800.303212290673
3292.851913411607	1966.3439769643428
24493.181458876883	24152.60943812444
29258.496138456005	28287.691215281327
23993.245623998988	27635.464308438113
24565.14319130828	21541.371567789498
31357.685495036858	26668.310434558683
2916.995774418416	3693.955273536171
2198.3508212694605	1246.0166816923684
3640.967480278919	8855.088540623781
23144.936841154944	24615.440811393946
24605.375661909024	22914.560052166336
21008.676805769937	25717.126529919693
21687.250707621293	17436.430530492624
23707.895266259653	24373.18113716967
33793.40864240736	25973.36635820193
32666.454480042692	31815.974589486257
25477.42900116972	25895.072415510356
21729.813553703763	16861.109855604624
24208.87455391776	25004.313532676926
29959.785523113358	29437.768060678
14912.700645237795	2115.658781529653
29317.234444332007	27006.456130687064
31702.170692956046	25956.452616863797
23192.897038115836	22428.791651856383
25568.897371879564	25514.498955420797
24617.50302740098	21080.736065329515
23358.77158941348	25162.18740137564
25273.983638080557	22199.917838003945
24598.102110478747	29887.07942455093
20387.12567008176	24932.973807283553
16316.747765846078	27541.416470693966
20333.240617839583	29084.466136775103
30281.92643004808	20387.72931873728
1466.4052270027819	1890.6717490064643
14558.47885436879	23918.206737178472
29345.35042695388	27989.183142376194
24284.826217288006	28197.385283962838
20394.637948474727	18115.719850974157
27801.088484315213	26123.564674556474
2564.0400232681786	1051.026777227574
22321.429290891054	25660.814704008964
25608.285323260705	24394.625679221383
5897.678579077749	26703.28486207791
23926.78240243877	26972.055958461293
23792.386159492828	24932.943388796695
25694.726539922827	22726.926764191056
25557.066322962964	23760.420025727428
20960.406453007974	21079.313899090186
27074.534598763716	27776.713348843
21295.26260521823	24629.738683145657
28424.2490672637	27666.633538184054
2274.231654069879	1254.6980626033985
29009.35014278126	26046.454718696146
22158.175612111678	15044.52519111191
24801.605772385163	24784.370854072004
2626.8664875150034	5032.443724234017
4785.551563063107	3922.4221563904534
24583.402961780575	24243.323336782523
20628.089166025296	18313.543990409613
25224.409020647694	26585.8485943352
4080.807418238715	4058.646643354113
25916.998285839418	23993.558291217698
29597.49800777165	25002.609933681662
24954.01891836866	27612.431205548895
26975.692351898244	25728.74900849848
23611.21848825654	25162.78178235687
30490.910978670672	28104.33577640747
31019.200502850937	27263.56546918869
25324.7402734901	26721.052091742753
21140.43892329117	24248.585033888485
2190.947646205974	3935.815701763877
3612.6093365698052	2781.475600061765
22659.97362332658	25793.21459959131
21619.13930731144	21504.36055410389
23514.692289893745	28484.14021355972
24442.1272059789	27709.02511684027
21000.711074694253	21351.289966931367
23980.249645888238	22122.368989112714
27437.213329604554	26211.726301040995
23703.692251506494	23268.63698106719
23146.189264923338	23815.255787878163
28705.69062887091	26064.203128774407
23914.940241661912	25347.61042649134
18037.921808629468	17726.190855962483
25555.124435183472	27026.23140073334
25390.952907759976	24689.796873631527
24177.97922071094	24132.870528046722
26818.223140849183	25980.319953229755
23920.7944935449	22461.399562125353
20501.073374357846	27221.111896330378
15631.246074157389	22592.2118949139
24094.5267181743	28521.490345463324
6175.034665681046	5926.0811297924465
13879.473754776236	20881.848346189352
3389.8275110421446	3555.908946949245
24516.456534885154	24866.028083129364
2334.049165568877	1827.3600028193578
17861.955374085952	25297.59084651786
23077.406496646614	21606.054374861633
18087.35239476917	25780.7969017087
20061.27817482901	20904.53404322113
28661.76956244816	24727.68169718126
23470.589623741944	26614.69612341854
2412.859312086186	7572.845897429336
22764.310465703387	26700.96997411256
29884.38343239349	24427.736244364045
23672.22063621518	21635.679670460413
13278.337406409048	1368.401374759859
26430.35521857173	26645.89878355682
23763.149484963415	26859.365888492455
15212.969690377258	20066.91184445476
20671.343319094678	26735.296364728245
2940.4100604865744	10231.500042383062
22501.579266125053	23146.461789542096
26022.528928424996	28429.101699779603
29121.38325773609	27991.634395208086
32132.439610208716	25958.144582977227
22346.0620309623	16259.703894686634
26759.284689849683	26940.471993666128
23428.182585212893	23239.820156223617
29399.273602973808	25071.59175039572
26785.00304001738	24355.369137573132
24142.709015610806	23139.831575925375
18398.761933877446	20434.821427330546
22098.612164003534	25066.978616821754
15473.668909123631	18580.48644022057
24500.728624901887	21660.56336132613
17323.973071975794	16839.15280175734
19824.397628726412	26028.242377212468
26925.32784453865	28090.006760639695
25079.565030389713	26017.86170148658
23880.22420772102	26670.302721074113
22245.286322957007	26322.273661708834
25003.568762388586	22993.6754978147
20642.39099871022	18355.258853370113
23149.74971623772	26553.442518774453
2734.994139050059	758.985471407149
23900.918996278462	27092.392062563482
22757.05190164475	27626.929575691458
3042.042659466385	3317.2490153283
21088.408226110863	21093.703495725775
27613.72528754906	30588.606989780932
24045.01210239199	25632.162185801848
20558.508319191675	25306.145314844012
31730.360039437655	28284.022558286008
27817.91014692414	25656.238694247982
23964.72225527395	23628.605922810475
23064.09934289037	24665.7808928638
22621.27086618408	25049.00979856786
29617.541113961495	30865.461314220494
23173.90914772621	21303.888156901477
28318.483990502835	30348.855786208725
29535.708966748105	26484.453313194626
22862.146322553956	25176.849635979397
32987.51494611279	28353.83679931998
2073.374724693305	1184.2309992825199
24603.902650750573	24410.729215172305
22963.49565852847	26278.668108719692
31782.276381567743	24957.2804255422
21678.82302380451	22549.256568390316
17233.599660864078	22006.054687349075
23964.6670745253	23361.474285558324
31500.032364295184	25330.557246773427
1980.2599312126115	2425.367336715286
24366.79446384216	25080.110257510412
1947.8288767377132	2578.229735081153
30730.547657063948	25280.038087779365
1939.7251643433128	8319.509185540795
30481.8765584493	28306.61877819173
28659.1628325421	27175.08641604696
12239.179381603473	22513.481635121592
2279.0995742760306	3191.0867414695867
24785.158468943308	25861.633519972765
13323.827458213384	25298.87646882859
29759.799436843827	25232.20144989868
19706.872192001956	16658.733645923203
8529.610503923237	932.7919469071209
8476.559210500636	1498.5166342488778
23666.171098778083	26679.27649994734
22792.52290974907	29146.507859089877
11050.476364159225	26125.392554105205
24580.742653006295	24131.18700017541
31901.786189383904	28136.210015224413
28964.457590708374	26859.593210977033
24670.90040108811	25328.365757768035
27406.362640142703	29216.266509182744
21873.636970660533	25661.52648628694
30396.3894347117	33029.997872497435
25277.202054018893	22140.50845360013
32808.43390196854	28394.313370910546
27989.13649079453	24075.390832046083
26876.9757831436	27054.23518143316
25684.570038429894	25085.085332666156
30343.397052308308	28786.31124943926
18006.48733945553	21047.273782625147
21569.823926959703	27842.44949611757
19970.07978595795	26365.98896322103
20624.208950081338	21607.38146127964
24884.03479849546	23704.927353416555
27561.001834361545	29981.939081757468
12444.019987555612	9989.377795089207
24825.957066801664	25240.987949697395
23949.3648400334	27831.622818388634
27998.669879805017	29693.39633260144
12699.23032406539	23889.38721599384
24153.251302368244	22431.515785934753
1878.823570838165	1497.2079221663448
18490.31883863723	18312.810804099092
6040.612819734227	6228.385586529899
8135.720122957379	8458.416786392418
4032.00163921095	9305.70663838139
26875.837095227875	22992.83156798337
25418.475515957143	25182.453133538856
22657.1614835448	26067.754836073203
28291.273683909327	28185.60255212279
26618.83228958924	26895.649726551426
26730.888845868067	26648.389698184066
27994.299201090264	22292.059329852094
29010.68610348665	24432.38692373246
7765.481689488472	1318.2488784888144
24447.19293785042	22957.3863185006
11830.205806964563	25400.731242804122
6429.012941645046	8387.4396213039
25310.55684728899	27023.91522219391
21044.780482770573	22954.885392456537
4088.1328461816765	8314.158975502402
24378.596542794974	22854.342765560265
24490.604222581158	22994.7302905786
27382.27324968308	25971.72209532411
24411.108442257446	28191.746949894474
25017.994920073274	24149.81636696822
26167.425717937265	26240.79789140258
25247.71039712376	22364.759558002515
24406.342413684713	28181.676669920304
25969.76382060826	24848.497884680517
27015.406080721474	23680.43218013341
24637.67374810976	24330.27124897793
8092.397365006974	8722.216282433417
24221.263816226507	23396.262470510246
26003.361882791083	28068.91952541215
20751.935075093832	27679.367307619716
18730.397752223806	25635.219667568796
25602.436637854662	22865.41146148244
32048.005021667675	26327.753679395963
21442.410202730676	21239.399969699032
30474.984962970502	30047.058281770023
24438.784397969866	24011.88557400981
23412.026121618735	25359.067651174526
30208.23839760595	23885.440235447262
25087.246668289623	23580.152748810877
28144.82158918364	27967.57455442004
28999.733041655138	25582.38407969737
3077.6030237924715	6270.838960464288
26225.9180618107	22490.084573518525
25106.877291922232	22819.132331999623
26296.684750586843	26039.91847728603
21741.10933051305	22757.655963578254
20302.232641028128	26935.62589090281
23275.42394044132	25582.239430400554
25519.114469565782	27007.649521400414
25097.415460182867	28681.597658108138
32297.209453514944	26158.48647016431
26183.33727286124	25266.671464930863
31300.386479311648	26178.260445827615
16330.835342248012	27793.822043796517
22884.07170947698	19127.002166666527
27179.158104722377	27198.111897928087
1368.7268916189003	1488.0118395932388
24710.298972023607	23768.073559387103
25151.187797669954	26290.6448740348
24031.805477781152	25146.975526208
31672.219604047394	29578.202287189433
29071.510669620297	29460.6003211301
17376.699867742263	25780.376638027716
11467.374609016142	22153.32963543785
3145.6797020088725	3131.5140040753245
24236.3714537314	23728.275592231916
23732.019690473266	18012.888346355914
8683.443843185894	7515.934731311583
30286.884405132016	27724.888605361317
21630.487125495358	22902.023783335553
3807.1799092945002	1242.3286579325738
23085.256268528163	22065.148791947304
22610.147732894886	19115.221086077065
19164.897462454202	26136.94719012813
31047.99072537778	28930.480741576026
29203.284540758974	26526.665998752145
20274.913031647146	21467.086796426884
34722.06134219219	23908.75039843919
29165.854171319806	25843.262404218152
24805.68931677577	27906.730706878512
23449.646490578336	23988.55589407256
28872.254683490013	26475.357578118506
21004.613760366898	25988.617849777613
24622.2649351252	24926.14079823483
20568.915782331595	23052.17106296328
13657.921114844601	18361.03523315024
20521.00376250575	15534.163334233686
25965.249494892814	26598.21912767699
29102.94911738281	25734.059066514463
28185.613999942183	25205.891007486593
8426.268623242746	5505.277750614356
22350.3639751019	20656.656738428966
13660.669992569534	6690.436699465152
10393.959015014301	23957.647823029278
27560.30376613034	32206.458314051313
22037.940186223506	26520.420677671373
23302.504472405562	27421.59238063986
23338.73431044039	27540.79456130427
26470.51555786023	24185.43656789855
25072.23212787878	25006.600298088946
19725.135716301884	23182.039211284395
22160.793148356675	27723.247930143167
29413.113580476784	26171.19708238708
24283.171104478555	28234.281510810415
9319.534062510134	23117.148522462776
26163.871048659625	24773.280577425347
29939.462552794652	25667.06387347414
24246.139525466275	25009.0096994891
22985.475901223686	22223.644861190765
29876.794505794336	27923.84622087966
3451.929361849101	950.348872326167
33594.09917613686	27818.943660143148
27435.356002830933	27830.633466793057
24535.95689486066	26823.772687154844
30731.870891959374	21763.061901032972
21165.069553095014	22391.50366806827
25295.86297106979	27389.07930105077
23791.619195943156	25743.59217672484
27578.421186672145	27887.163488753864
25984.639740463288	27652.152273023712
25686.344326953695	30468.646050852854
21102.397526133875	21463.767814328065
24574.234600766784	25709.110876119325
23765.50241841678	24610.459445940036
27745.10035427287	26119.8828870385
2010.8913223707898	1872.860781770389
22463.271179485895	23319.4128297014
2858.643512589061	3195.5205896800167
24041.93950312848	21647.73498499541
31805.651793180903	26410.86694607434
17658.87368357893	16644.21854717402
1551.4872109282862	9091.204139778327
26345.109014660346	23089.946006421007
13702.127362241323	13178.419082527147
1011.5852773960888	2748.1033475203412
27693.088909206825	22151.528482609283
10894.05340631507	15308.062354818952
23063.08502051479	24835.25160650975
25926.148245845718	24001.727076224284
19351.42717871023	24270.762003771913
24483.358961030015	20240.015828271713
29056.948255262694	23457.698006078088
26946.415369847673	27562.98316012765
26054.815369399854	25556.975824352932
24351.14574457786	25615.29825408949
24734.32141420364	25309.228910811788
16568.061577343415	9199.811704614358
19463.260707753983	27699.72593392677
24494.24175735484	24988.311574847623
21744.093156202925	24886.55138949511
24990.12911641111	23461.17636674266
28191.059617027873	25671.455251594994
22392.830872902257	25130.802197209265
3124.9876115404336	1844.2621234399985
34599.27511182995	26379.45204944197
20635.452659209695	20302.138423293196
11940.100987405323	10040.343398924437
30991.100614565214	27109.064672812197
24586.91274568959	23084.07656682627
24756.828035286253	25216.025159157656
26284.728774371488	28143.92649108304
16808.23068791304	15961.52580334094
23845.22364232472	24036.42719521985
24544.065428854134	24588.50401561739
14127.164427846868	6879.140333986023
29857.717181917087	23505.938452551312
11307.07831013583	20674.635727343924
24475.467730582608	24941.974791058754
22079.92022758522	19315.665999157864
29292.49065203029	30198.72609404444
25225.164089475085	26140.3305690714
18682.67246323085	20580.783970265762
29791.248216597567	28694.0077641096
29857.744681903503	26874.73219777301
9095.184220373761	25105.582822572556
24251.83473178087	28556.13312424625
29828.292968001508	25125.577860822978
23223.464033324333	21755.332111954467
23358.77158941348	25610.765204423897
31685.385840431438	25436.237293288505
1966.4119283421617	6475.53104617482
8133.8058164066115	7357.338444359582
28668.91783818275	30419.15681160961
26194.03479040062	26526.077715459152
1769.5070610992732	1936.9935116684292
24378.461822064022	23844.58064742823
27350.860849238736	28746.868616085416
29817.32643986337	26290.586044949927
21967.64491430934	21179.275582955634
30937.733920873292	28924.890549713407
22782.58503847933	24144.833238614054
9498.20633986985	26063.05628494866
14713.483277642174	20046.263192373364
23144.435890622735	21902.32055514712
26648.084695394966	26309.883067322182
28708.532953278514	26687.935485356116
20772.98942409477	18761.990218107127
4193.069877688935	5756.587405383823
24806.44898730676	26891.39333489515
29120.846826973047	25873.198264596536
19612.27616417288	20423.059589236178
31132.7869737718	27203.777804463123
22816.35681679372	26323.532485888347
27577.843327606453	26275.566402522963
24190.11873154003	22793.135115197834
20904.442988402738	24330.794274558437
17746.26653523351	14479.453849318734
23199.84054775321	22294.88078496783
4092.8044971585136	8510.510763457163
27802.49043440767	26231.507673927503
29931.900991665505	27170.960054527284
23184.781108372255	20299.640985844715
25922.686041616245	24770.734081617673
24934.90397054317	22380.496140106156
26260.845220643474	22342.3466412113
7037.6457141346	12308.722830782528
26229.559675317534	25899.035729897805
21771.733017025028	21890.10334161782
2277.4649398276892	809.7199507421627
25619.14312807934	30780.569087096093
25530.539957418405	26793.353119529347
29878.99599047207	28944.455788202937
25032.27953940257	23679.431288980646
27453.391285991536	29852.6360027301
2911.977399509062	11337.13829212713
7437.296573755914	1178.7641374390023
26298.319660973448	26513.196856227627
17590.330525249272	15660.438246589876
29380.96122313466	29492.02420343591
22425.699582927027	22017.165646583246
2655.509136597801	5978.32261430686
26768.22043333034	23811.769311602726
28924.289520725386	30171.728334276537
10979.503462315468	22279.345713372586
26094.681474775418	24241.725298014135
21339.74866053037	21395.53676786493
29068.54539537809	29829.98584516717
31701.761912695918	26776.232386183357
23903.835970953147	25306.011035244002
17560.44026169842	22361.239069872772
3142.369132123711	2553.077123147672
20370.91328159665	27062.328220191062
26868.065600985028	24032.045954183668
25026.867826710823	25505.572358226425
26528.396500498893	27964.38151033044
25479.470588363034	25411.881488163002
18940.131938129933	21862.982990724642
4371.581707236297	1390.653625229338
12503.554746688511	18124.621824569593
13243.65930691971	16952.70569259813
11340.03774248315	10183.914709402998
27976.733121453126	27187.826383631418
35160.01081596921	26142.37332482637
28163.49186287535	28691.749869523075
25564.74116563792	30968.342408522964
22560.031411374166	19418.38749117396
25979.309269972026	24018.179589873682
22446.648197820145	25852.97716805992
24528.46665173903	28356.648872061458
24557.135128993035	28106.517139981752
24845.022821228045	24584.156983557885
27429.254242909115	26511.941485377225
23360.347559460955	19401.28404864661
26242.306283852653	23222.348439162186
22595.47627666885	19638.055439727614
34281.0408803978	29343.719111143928
30241.0244979875	29536.733917748443
4319.767771561229	5137.415914699716
9379.377162211398	1051.123248331878
23003.530759296955	24171.701494074605
24904.257607357587	23085.631349761483
25333.02198379987	25458.066117542312
28491.479382940706	31195.359331720945
33656.96878829464	31355.066760411042
26226.437398661274	25135.258191730998
19564.375965617488	23783.48409072709
22709.15632977295	26400.28786875437
2011.150632998227	4560.460531817514
29559.15399029212	29183.05201401279
21922.27392097814	24685.84334007316
28523.860250288868	26771.36863589506
24738.991991261646	23967.347622729263
25868.485309701413	24216.25203409246
27248.361978236335	29804.563091369342
25672.472658450133	23240.034338894733
19272.719472543595	21416.765898876987
32237.102492175673	29762.950954104133
23416.554846888124	20767.045246513586
23907.584530818876	21876.90694070255
25043.82728458132	25076.735451537697
23831.665800968494	24281.799605756314
22553.886990092913	23751.251855820712
26017.705888914512	26833.773011771533
24807.10015199313	25074.689369189095
25135.949779738818	23227.515375347895
26780.180508858517	26939.64999263241
4409.88739454256	21832.006708910674
25697.176058457604	23651.527331307534
17643.67299350408	10704.531126226315
27799.308941732572	24200.156816853167
22299.5962546292	25106.630912425324
24201.06064752579	26057.758813018576
26370.87256143549	24903.101286442445
26987.459276395726	23727.018931055776
23124.294941621993	24026.74863111457
4157.162489991864	5825.066236741863
27717.177305532852	25352.936455539286
27696.52609338619	25613.998720334814
23880.22420772102	24595.375561063218
16402.61155128503	27630.906584360077
16252.268926869383	18218.343971247315
1602.9932736249564	1154.6153111012482
25960.460982062556	26118.25130733925
18360.62243787997	16737.746064369756
24779.965648787664	28783.708071015386
2180.0928973386344	8304.832710930872
26286.54452182387	26468.65362208853
18177.727973702487	24131.845804402023
18155.49106115571	23173.293667566595
25166.973974105906	25996.18916282842
17670.05901585062	25868.226349845925
25159.03619959587	33502.21931656456
26447.5227876927	23005.13022740985
21670.852690974916	24194.59901542437
19806.630512210704	21647.24432407331
24019.645861185778	25719.5876941073
22095.25407946872	24767.954073156267
21205.62123630364	22570.076729201854
2188.0286281284393	695.3694544097642
5710.611295185891	14951.540409294004
23571.35235830681	23213.669805191657
22201.125917126665	24887.197051098687
24453.61103876307	26531.627414786766
24410.87236705047	25463.099029211186
30928.93743118839	30057.365755361017
25510.231514156167	28028.794575246186
24971.831740206504	25640.53157046519
24362.031477571738	28006.236864578037
26582.81690572912	27544.969956189554
17413.886119324998	22888.707004307333
29622.744995206645	25927.319111269797
10645.866113085283	12443.670361538734
27117.87783988511	27532.4041393568
22860.640809859302	24112.206315538042
32618.92919187532	21721.829264948494
24376.929426148272	26416.050552429802
26128.17041572199	26173.469737305295
24316.681139845507	22890.617316750002
20193.07693834146	20529.292317584335
24867.807679499587	24733.134236694215
23715.79567520069	23152.155732697134
25817.87536928065	25799.43255456032
21163.76838531639	26567.646617446728
25841.558360807565	27653.421002271672
20850.208392800803	26090.3777042952
29348.95889568249	4692.439499016339
17947.522232998977	19419.820527946467
26613.22465076929	27630.493777456144
2192.1299719133112	5849.827472641059
2702.688539146814	995.6700795833574
28848.882842717896	28795.934576113148
20608.481845124657	26417.759806148057
27202.386066970837	27763.304434485315
26153.830211098586	25863.98038446451
29053.10140941259	28561.753765878137
26859.424309662536	25400.6465632882
24429.371841768432	21417.00480641726
2237.074255861891	2393.205206655982
1846.6644980560202	890.1578820600815
26285.061652014785	26376.936697935187
24101.301741644977	22138.793224651654
26641.949453510264	28214.666347500137
27701.513638561002	28164.02789328684
26850.074805440643	25926.0396683466
22338.55105198316	21933.871487755958
18171.927690205754	24951.68731266166
2052.199606500112	959.6396687597467
7527.491954424153	19374.46482150942
21908.66930198596	24561.11014651424
26997.7144764192	27641.99255175601
24919.441236467872	27876.589349665042
22605.754144827908	18624.546455408337
21146.378431963734	18922.107064452208
17320.072276821847	15713.392877558821
18311.292500067007	18324.676943317445
5810.162780798393	24895.153244503366
25452.90754627468	22864.37875675799
23061.539725057955	21248.39023924204
26142.40268293639	26204.262249388194
20430.561374962792	31182.446758820093
25436.619878884674	24696.96220297507
24586.403229840067	22916.23379272794
24934.117401036518	21394.581929787582
1824.0124570229793	1007.5188490863115
17196.109424009508	21922.897524803906
8593.201587397032	1057.5562055215303
2607.7784973771627	2182.256134748837
3329.0460292784846	1296.6576574935193
16062.235902342796	24178.2751929821
4311.868424479188	3648.8983574794597
23484.15834485536	22966.590135817074
25288.8627854233	24444.09091737125
22486.284441766642	23610.053917017307
18525.971858087127	24576.672153977644
25200.1426969099	27139.101854419183
28733.894972134232	26201.71562835743
2292.7843042141076	1658.573702648415
26025.15950930463	26150.608042220305
937.2576632349214	8013.441311914676
17266.08998593611	15671.126148830774
20716.262241701977	19920.97149820649
24456.449052056505	25208.408834353602
20744.964692241432	16909.66075882743
19766.67856211282	26588.943041455947
21515.676212504666	19348.739060788743
24312.633311041325	25603.434790665302
28557.579863058323	26942.332224234768
3364.801120770608	1058.4544903477868
23162.183609646614	26375.410768369158
21955.634885254058	28065.3799893867
26599.317903863426	24493.225197778505
20934.027965471974	22549.86782256848
23725.315696690373	27107.18187038396
27746.716703351267	28243.438922306137
28653.81153014132	28793.281878409052
23709.75138008599	24757.40199937318
26640.3238511816	24638.617660318192
25667.903626098017	26504.943030949107
26226.419282086394	26797.74995199331
23571.303510817277	22565.073552048223
27450.42039958358	27133.036990565357
29178.2338073745	25561.408640845784
30199.03044923607	27538.3829957504
5077.953270589599	7934.900170392135
2980.160128493486	984.1637313419999
3694.4415504432172	1648.784512536115
20770.454505258305	16057.995498267572
23814.293401318664	25348.299668337673
34096.04456404952	27413.569550214146
23598.027342453024	25943.008166620883
24585.248366338234	24916.894286042992
21413.26048129683	25702.663663575036
27580.745445420118	27344.963355202377
20960.75877674093	23895.583717179703
34951.192658446416	25006.525594595245
28655.43463095651	27893.623649268433
29596.509838281254	24369.2817787608
23120.807614085184	23318.599547322116
24116.26236588896	26045.594784686353
24968.433735156876	24513.691267528375
2455.59929487117	3861.887766160446
3451.063893839572	7978.137099848194
2112.784976269233	9070.325908412067
15046.777534247265	13549.170932941272
20168.170306230637	24035.335560013293
25441.048154920703	25972.84784260242
26421.228073575265	21335.888803824026
27296.816483628438	23908.448471768963
25927.019839068194	22523.9438983289
23114.68609750212	23548.095521373034
9014.700447885833	9959.355346922754
22363.892705936494	26043.009668855295
11416.621422512906	15003.017148855837
25375.40602469265	26157.31160258122
25060.55010638942	24793.18712314503
23358.77158941348	26593.160145332276
29116.582553932076	26935.32573126437
24216.105499886442	28082.135976434838
27019.94744719358	30473.502514313015
18758.29666483653	20533.383555671433
31239.753616509213	28986.78088901351
23037.29586860201	20188.860580979184
24534.335509544704	28957.646829235546
26980.873142509146	25716.235376893033
22846.29077738856	25338.310881026475
21637.745082522528	21156.013416134312
24315.880478473944	23337.995639455195
24681.41190655192	23612.035424694863
32195.561224458237	25299.46410913062
24666.867444586045	23650.533637789045
25069.085988625764	21958.19795890909
23267.55236546282	25269.146522055158
25650.999960040965	27570.809642450484
24126.004250488197	22596.56251846061
8831.557482503911	1372.3598878864013
2771.0272716237723	1025.3177507902865
25046.439669939056	25120.524185786584
24428.646218419322	25502.03582196077
24961.610373997733	19324.585548653293
24214.081509413787	22074.892009457566
2905.681444337899	5654.000132618699
21051.15844260084	21324.097170765577
22624.00041066466	25106.46498334782
23263.213153069897	29784.519567712025
26520.432356905872	24232.196411673056
27245.218801765277	29153.75542503238
27537.911507270124	27194.026920793072
4390.719568769064	1349.4646679853458
21297.763493922874	16805.341825559568
2979.2325207143886	1032.7010527825523
28322.507469170938	21200.622036152083
24961.03561829546	24660.220702806644
12307.178513228799	13247.62172126925
22577.575331345477	25202.447751868225
36373.5927504642	26735.406993773515
17590.978588912527	16353.374908317253
23213.32757532634	20475.405078839794
2446.1957088998884	815.8470697625843
25028.596681206105	25340.29297353611
15512.946688283117	14195.713591151198
23881.082008600275	24071.345786898397
1450.1826335753988	5981.1034678986625
24682.80430657922	24202.76268409315
24114.95745215802	24465.668632827033
30771.4527363003	26701.619361538254
28641.515899740774	28063.26536019513
6216.540967071763	1499.5019839542958
19496.38085272116	21736.433856563744
26531.621925971922	26923.447832700884
24794.47974190646	24386.832150178703
22232.27982396837	21916.199649718994
25733.881690942355	23425.81069774498
22292.100893769653	26657.4056517614
24445.053945233904	24922.2729754605
25123.17363972972	27644.805211438776
22795.372845494756	21080.224146096753
20943.342737157378	31051.570497019864
10534.53571855849	20648.315942849327
24416.81428741666	19761.296894538256
24979.26756700354	24737.097183886784
24241.249415835795	25653.583695386416
3588.225266836521	5883.603615943872
22471.8071938164	20044.692134423953
27385.3313461255	24913.369067398708
27382.3047747083	25844.950194359353
20235.875557115076	18667.458042489558
24491.16814607553	25781.611787983675
23751.67816817208	24594.132243341563
24938.366319616205	23427.34111954971
30488.40465904448	25987.345662503656
25533.361852913928	30321.825253773106
28099.558737593863	23127.380507578866
24603.902650750573	25733.718646944602
26350.290046486527	23772.999678395146
27721.96430581004	28631.158640283353
28635.383250325925	26966.45459719014
26212.111097306974	25296.19340063457
20749.374059170954	24240.566617451823
25866.025417415796	23377.63863120163
22556.587628455905	21871.998199651818
29191.902511450895	27317.999874947047
26050.058324762387	24860.092325303885
32639.349897659875	24293.765500088164
25965.100027331966	24402.48575604007
24341.071944704156	24522.814058476262
25080.604512917427	25132.354727343525
3162.9024671550815	1060.7456452178697
23064.550757244193	18208.63572144031
24079.773636995702	30259.073071812792
25191.440378896175	22886.200489233393
19881.90526028702	23815.56992031053
24815.041166525665	24123.030122641037
24621.800041660492	25483.594383314303
24364.1912558468	26342.471967532747
28058.27710356438	29254.017251151454
25060.55010638942	26281.45137616836
28801.26744563618	24913.945284870082
9102.732910766455	12542.750200534785
2504.7898802872796	3355.762576664233
20294.273082336764	1556.4663861163635
27527.685633943554	26452.389307847916
17667.46745583085	8557.23216339217
25067.51595305171	22776.596848937716
24756.85083717804	23396.154400266976
28950.562076984243	33310.28465677619
28310.595197502982	30239.181560035544
22455.276135073786	22272.677187429024
21786.94314113701	25757.000845071256
18274.966940926024	25534.772788351685
21206.964041869163	22192.811035614297
20919.196529088396	27017.741339092387
22878.36582077086	22720.55640242823
24302.27886378138	22831.95437501586
18579.156799949724	22996.928690563447
27354.809835109932	26272.820484738404
25072.6593405332	27336.98956841655
18944.31908237734	21271.575476141883
24202.06929107093	18734.534953638424
23794.358465010067	24439.457073177637
3226.2691843281914	1200.5088944722972
24197.193641403825	24019.321068807174
26557.763552541186	23855.944557414612
26572.413378388235	28405.31292098534
20098.27572750378	24049.993083523674
27191.17656744984	25306.527666203518
25768.37309986105	25297.72449564253
24952.72612993808	22642.258886855987
26500.410417498388	23607.083740020185
25877.779023397437	28312.76025970824
18969.11196677214	22962.45212323058
23270.997526381543	18923.503421161662
35111.4932592724	26880.999238082677
6111.242256758696	941.0126102821439
12492.892415599967	19945.74521490508
4011.363329363852	7940.454302548914
14437.533335488712	17233.62760257771
16817.11135944785	32276.306457471666
25707.47960916431	31468.952444052877
24650.57192947465	24217.636150546437
27450.211817511004	28354.263506692794
22558.021175570208	22090.5125499149
35105.48682605142	25240.817416321566
2868.1416751498896	2585.6886015956584
24782.87577661005	25445.979617248555
21022.530924160463	22216.948241799782
18813.30082817611	17320.28510374693
23623.562986744935	22877.95204015041
2538.475639205082	2153.4770333721303
25998.76987936714	25349.946860329106
3051.035072447838	865.0418644469847
3344.4915266923954	6534.12135430448
25572.3712069929	24998.761099139814
21559.91280022669	29381.707305498643
17315.81750318906	16839.023302333455
3434.748954421463	1215.1396220778558
27191.276743630893	29325.628284776878
26439.929938158053	29371.19307657168
12102.88760009118	24460.173249151583
29646.73012538413	27742.509829067454
25906.616725323358	25082.719281688816
5457.455460218482	10812.398919152329
25840.225541709657	25887.62642409682
21477.18707327682	27905.558418968583
1481.8866991858963	3241.2442245667794
23901.05107800294	25574.605120037522
21619.801390224253	14041.221493642763
24606.044211451597	15001.233507525649
10898.70757217316	15981.443357833778
30462.840740640826	23113.81309092253
16279.171557857138	16752.065872389336
36599.15006714373	26192.905918710014
4092.900623399705	1038.5081913631636
24593.050410569776	26808.199764245634
27852.808935456742	21740.15551498141
19122.822769160714	24687.959118072973
14001.494688929319	27140.078542444862
25228.649315428487	26934.507768493662
26454.89243256148	24710.572471064257
28889.724478865726	26602.621292892567
27694.211208156652	27249.40143791845
27472.172196638992	24818.424270128715
15317.010144784961	19258.428137445342
28417.076734279537	24540.36837153927
11406.594425889256	897.3104648025233
21273.01273094175	25377.366444407624
25667.08802411105	26119.738902430683
23974.80039012355	26505.931926055437
19391.718585129387	20043.898145348725
22835.78786827399	24945.220801667598
22604.296744979143	22591.63394251434
26482.86703314417	29646.082908113924
22205.931715467537	28111.53972784853
16871.16217020214	10958.188302883516
21765.317160256673	26642.68596947765
24747.33857135971	24645.245204632738
33771.74489188949	30181.645128488977
3372.392385187458	7844.209778926128
28004.292168917298	28870.139088623073
31444.78285411488	22914.224084214176
2664.1888108225194	2141.7966485648208
24172.61861546891	24649.88560552912
27454.130897057665	27104.241906482963
30119.447426177405	25431.995277917984
28511.889551293832	25246.74503257011
11658.267069853711	20705.403513367055
24601.041861817484	27749.894179061615
27468.37703795495	29730.94339970771
23153.10279754477	23560.634675056644
19090.825149119937	17619.22947317492
17920.38765027903	1301.4026573485942
2082.5335178746127	837.2490718895895
21440.24283871231	19495.878590816454
24053.53992998828	25285.06125994368
18653.077730053898	22651.234929115515
2092.568579597856	1395.5562046007074
25450.170723851188	26029.225581835202
26527.66350394179	30904.134553867712
27373.353125911715	27267.243562786716
27040.42417687223	26142.90684341127
21119.76103731941	24847.591846390747
26295.655414709938	22031.866227160437
29878.99599047207	23200.540927933027
2400.711097301567	9345.081422995896
32044.714011321692	29421.650993293435
21894.180793729523	24668.249478708603
24905.828887245305	28432.56615298203
4453.9393614729	7720.908239554099
27352.120431930925	24962.140986890576
16049.677123963831	1128.4243347868032
25358.84679959968	24838.542921129414
3134.4576037050583	2416.4535828019875
20965.262285204677	25862.475874359337
24950.157988951836	28544.51420050393
6443.4653882172715	2206.4292889450353
24201.06064752579	26114.040095523407
2389.2467283947344	900.6531980272977
25907.0521899664	27266.57053454877
22833.201012644713	18243.115606827243
22528.900658633156	25408.60630764589
6830.602299588851	9538.197037564381
31541.736549638572	32223.596272254894
3481.088784317359	3603.2324786172876
21596.411800114685	24038.976483154358
2022.0984672967993	1702.4587888849
8406.470629936277	10891.847957007014
30690.75695661612	26044.040478254592
26669.507761472756	24944.0754250118
17696.48449835814	24087.368935795654
23186.48948911422	12624.47461003232
5375.728170109804	4782.696488133555
22140.707779330696	15756.185999868238
27128.201338287163	22533.99712492684
18923.619193187384	23934.658297788366
26445.415812183153	26562.463089407378
14539.3168140829	21973.75690412894
24365.907995407844	27884.925086197127
23918.64097559395	24434.286665807726
21338.063342143996	25003.61798753495
14339.631798119855	18023.10479497423
24572.214625485576	24320.805761775326
1568.4385207358462	5244.432240863709
3529.084035334826	932.0746278249725
11216.180765938763	11651.669484422253
22183.59868574127	18745.90338957547
28605.088780062124	27107.57643399978
2617.8062485068344	9512.145994729088
10144.508257702682	899.9215564247975
21667.97371094648	27821.006039526415
23810.998079673165	28755.103270031734
26768.22043333034	25023.05521001424
22163.66616097783	28605.619864001375
22850.425946121224	20340.142963863997
25958.46453473978	24364.15158088266
31885.65920263495	30649.193171804483
32933.66018003595	25069.771768975897
26799.33391652731	28071.748742761585
29412.253470352633	25523.542115406497
24753.504884146707	24109.05161112393
33165.15260600934	31477.801950679815
11990.527790932614	16573.883885922332
14919.18158884124	32200.9145495265
23683.266391915146	26048.100678369145
27626.97279318071	28059.541634336518
3689.4998752794745	4184.7362332670755
23429.121253697827	22978.349154294618
24711.010201834706	25802.551978045143
26034.38961792409	24064.142757898426
26014.61482069084	27385.251516245655
24004.037689825116	26247.448597958373
3376.047123811775	3381.6588541363367
28312.65519916809	25565.561635890088
22193.152632100286	24169.474935575116
24121.182803294094	24878.53642250605
27809.66133021989	23248.463535534218
2400.584513066638	3365.835798864814
27310.962127223476	25124.431857521282
23190.045460177917	24150.30149800183
28749.745198242992	29333.127056349764
24918.018274575592	24704.19843368597
3700.7010215475775	5225.868498367465
31767.862915879592	27678.487471685854
3554.291148458921	7386.953749635506
23650.427752807453	25878.801676318377
2353.9649933074334	814.9288160381282
25243.06002532454	24233.212018502105
25201.63399568827	26356.656136832742
36031.36374731209	27399.47958838845
23027.935269374128	26089.218104834512
14143.67603037848	7067.522045566186
1585.2311584335275	3693.606704171952
23897.41909652853	24680.73017234404
30464.846904590104	26473.119505807863
18800.612575540516	19166.387157008652
27387.979870531344	25304.106287033937
35122.09392724536	31504.17175024369
29035.67990429447	23114.039545847918
23998.793012762202	24038.22864880832
33074.668496576116	29272.635545169793
24214.750578454757	24984.564551769585
25968.14933583673	24377.195960902336
20082.945051574367	21719.657166498575
7298.7955736366275	1237.4789953858317
24464.536943818603	24039.46874128587
19602.1631710514	20506.22388656943
21605.185526216654	22380.254984905558
23141.206618725017	26125.108531550777
26470.10719189284	28749.77594288425
28558.45443467701	25516.256192334524
32218.49873429701	32455.902628714564
36405.03894643747	29085.04896057528
11244.884525646055	27397.199817539436
24033.75889244799	23217.09604839853
30179.531944340888	31160.06733429359
27321.547860751143	29584.92910024235
26373.028251359945	25106.56723618496
18449.839819903	17948.70583967564
24620.201328694955	23849.166606647126
8195.963204818463	1259.2304725182466
29329.887691121516	30060.253182142395
20274.119407067374	25638.243130149283
23612.17536402437	21560.496097818683
28208.27312453091	26287.00357556872
2218.773652111691	3532.7830971713047
27192.892135508013	27190.890264069545
23891.84012757401	27525.67622536044
30434.0184806309	23709.924452622054
11696.609744932466	15000.838471836563
20847.21282275813	27227.87136784179
22817.160640979997	22012.951637736962
25456.459407696977	31130.243209078228
24517.85656529677	27530.73086001998
18353.124048184156	24791.67486213867
27408.382089967257	26656.087115135804
22398.812793984594	28323.56631724708
25815.38462431126	23341.251341558658
15758.228731654715	26177.737384519838
23763.149484963415	25377.965152032186
26670.821942406405	26682.590847028005
24265.68748110564	25241.48170482042
24909.01762850024	26304.155268915587
4745.445609034186	7473.399289973458
2738.1308601458063	1943.6305862001789
21049.243882365823	23753.701642046464
29650.273244856675	28991.329161627866
24320.92004518947	24905.95899211742
22891.83990546892	24994.524286914315
26216.396696365016	25176.89178329087
21981.858098543016	24631.76342262324
18106.833162795636	27722.960405764483
22315.277918905194	31128.94592301549
28899.078852471637	23155.82305522794
24499.233672680966	26290.12857735951
20196.090121941175	24086.922626269596
32425.247521434532	27651.81573178488
20847.21282275813	27909.517650687143
28251.922094430553	26482.380603829668
19270.988844264873	24053.888711338976
28392.720027138177	30269.651444073177
26813.931772994078	23713.973366246402
31116.01699351312	26254.39919973047
26568.803694253304	23975.62553622886
20266.884850959577	29180.720864114035
37191.04659221858	30990.025071964348
2896.4764380723122	21152.896620375246
23702.70983603381	17748.185884018112
16709.09776164305	5886.098096533676
22995.475799911506	23711.6817163006
20672.72369346376	28534.689828895585
817.9918940123674	1242.6982516059609
23624.792351697608	23469.28339665998
39770.82499828722	26129.293760619643
14624.835842076542	25277.5815388611
9181.027748623752	10525.918900951181
24666.498263200512	25578.20632860833
32650.662667223085	27308.1035026972
25148.975627907654	24834.816476860084
20259.965430970584	15618.747967200314
23787.729975696948	24526.3664073863
20870.86745480036	26992.93245594267
23706.912676590196	24733.007929566313
19505.7026754977	18760.788571033136
20753.325609783817	28932.780220139775
17567.517708935058	20179.95253299681
28049.23364139345	25915.162454112004
29504.686198791725	32021.951807988076
21930.018598705927	19949.378184172812
25271.015841944598	25357.494331594193
26917.827148601325	25116.267154146895
19800.369736037654	23368.38249998641
26157.38953917127	24465.43513578036
31903.108435176706	30590.43317843487
29338.371258815536	25497.51053289947
17926.10764490567	15011.85084653543
23726.4629451506	21087.084756990855
23414.775600353318	23134.2570104443
31925.558244786498	21942.879691396276
4169.017325880054	2400.397949782793
26523.552990210137	22754.265461488503
16117.215024459063	17835.36254275668
24339.653987054353	28171.346854008294
24252.694712490407	23870.39118549016
18479.87375425443	17992.801207393244
29052.840511354992	15779.272846355327
32580.144037368944	30131.669047574364
25727.6429534678	24610.885985099743
16018.446681853977	18301.239066066802
23755.955331576686	21349.642350613118
17223.18632794876	21197.348092479333
24338.98707111059	24537.615286664477
16648.898283850645	9704.28922205802
28750.80439750955	26490.338545737566
24554.607702334277	23020.522134495095
28619.49722550233	24708.119626669562
26487.074922191205	25627.70066363654
13043.856129504597	7796.41519771939
24119.983145886832	23126.470249767433
5563.140136055724	1776.6418577157654
17738.41045651461	5333.16382282748
28010.44445276484	26828.358083396295
12591.35301169687	10901.701633700599
26958.721983213454	30601.235675158332
21222.849777682473	24665.464099469224
28172.3710679917	25521.097017202734
24345.74114001577	23602.344146192394
24349.889795859526	25759.337419957465
1536.174317174972	3180.780886336947
24350.747646677133	21610.96590504569
22784.368708881775	23113.363052286193
22974.337674776536	29115.480964913007
26917.827148601325	26955.122394152455
30993.812399760733	26002.987703831957
29400.316114126104	27838.53221501674
25618.34087314479	23748.606011081596
24296.012368563628	29224.95273624895
[truncated: 7,378 more rows]
