# Supplementary material for: The genotype‐phenotype landscape of an allosteric protein
Source: Mol Syst Biol. 2021 Mar 30;17(3):e10179. doi: 10.15252/msb.202010179 (PMC8009258; doi:10.15252/msb.202010179)
Supplement: Supplementary file 3 — Source Data for Appendix [file MSB-17-e10179-s008.zip › Appendix Figure S13C.source.csv]

Predicted EC_50 (µmol/L)	Measured EC_50 (µmol/L)
177.21366197112692	713.655006242863
403.56918707721815	715.2980493815754
37.85801160303398	36.396840217736596
85.63669537424131	96.6182559607807
277.74177073002875	101.07558764136469
118.84045338502172	105.26548297353736
55.70847885298152	72.63965911171668
65.9784790689139	50.036422563099734
63.27697365449403	52.90628045519162
60.370239669019035	68.33945781840981
107.74829335072884	108.46888716534778
82.749675618085	68.6158630918322
97.90626881009885	122.13496331113515
673.8769475826455	788.3309065959804
98.31154019099048	115.69242793778598
416.95328518222794	158.3265901398096
219.35240479199703	405.78065356706855
78.04063598860816	74.22060815968574
80.1510654840859	67.71979697103284
146.1455513393012	167.19869142109155
53.439784728201225	47.956327920817785
6.844997596890887	5.626199713994688
51.800994784330236	67.45167777793378
10.557104002629027	13.39596863830622
108.03692137088748	233.0116364118523
125.85665936176235	127.35087766841647
1965.1318746061397	88.89261564435829
80.76527943480987	71.9842731159273
2168.515845913738	86.11581625848412
129.5672377137558	124.87220529472525
3290.4856412371996	63.064204077570025
14.637327837813867	13.19630784138841
87.88859058178112	87.59925143589066
101.921873934864	108.79154437211068
46.301322936626654	29.741873481546723
54.64705975273404	58.71676376761222
13.005231881142235	15.688986444303575
64.220014605249	72.65208829093294
246.17514364182696	548.240582602893
97.65504848966532	135.99104879463266
128.32293965971115	114.40306268442579
353.8227063144012	594.2388807713319
158.48472113000017	162.8265702845229
44.36767796551212	97.47345384333573
13.34131382164728	27.402003340788717
31.11110237847894	37.141392081519406
114.67551521239835	101.64889706432751
53.996647930575016	73.44361263431503
13.246352258489013	12.911102474608892
20.399057399880633	36.822396366757
66.9290868919691	68.21247290154511
22.212303557970415	16.79564950173343
110.53947561151423	42.57426487480448
110.59841421471526	102.30904935257628
29.25945954784884	47.243057476165276
105.12185114524151	97.14569396164897
50.48385375811808	45.83942415403169
122.34752829035367	163.1274770237453
65.14885690048581	53.060939935066116
196.21382318795764	330.567355658238
19.59941460276194	12.533611464326738
75.46079911806606	79.77163857455929
41.73371058737603	40.596674966249424
3.6238156814766977	100.65713752418235
9.754614256141824	14.031596497804523
80.6362643624789	60.199142624347346
112.55132187505876	49.581553873123504
100.50257753177203	49.03916497895469
52.914329820786996	67.86205417198275
205.70431411892247	641.6439237856115
25.495304307645352	43.10433913368272
108.67596368754425	104.19484343538473
1082.7714600222012	661.6379640547935
188.15423590001734	261.41487618780155
80.30065726206993	74.56658421882214
750.476504253565	1504.681298357111
23.26402736334108	33.2057655700514
17.468177649490645	43.30292894257199
93.74724203297865	85.01191511238106
86.12788845236199	87.23668689829019
68.06746865028389	56.20672710709836
69.3673973230726	61.99454039137639
20.063384677099496	67.27201291823448
27.456248697066783	32.62360411978882
334.4121130242665	484.812984990653
31.377150441572955	44.56920576757396
71.07330317308354	66.80747074985736
11.985804785435535	12.251061490973429
63.1423294695318	71.34262433820994
62.08091367210112	157.9033736570441
390.1480135193206	59.52666009477279
50.17360425639011	47.24087761668385
164.68744808936304	1453.5668344329385
481.0654864411732	720.955501563505
96.75925147026899	95.73157854211837
123.25370982033455	99.16917759373499
34.965053734251846	29.95809439083224
659.6357729579253	788.2518263567042
16.683270828904217	16.552190562313115
133.42149418494736	137.1182429271638
84.20290986328031	68.75869701582756
61.79392764350591	69.66590985303134
11.880652683682086	14.67234880592135
112.91509389388011	191.34744665504795
118.20436111295854	125.43348362755228
10.16795463694771	26.241280799368283
12.71046092938448	27.34987021965271
3.7379931398085264	3.0231312599157967
68.69414144640606	76.28968116971666
514.9756565952863	771.8617895162034
130.47124302109117	205.410765275633
111.98323258936213	105.79381511009986
71.11437540523205	101.61861422706727
33.1857930074806	39.98016867980376
16.213553166038295	20.7234772393968
57.02754816684764	66.24163592559151
62.669842031700654	34.8788796279024
451.037550539066	947.1184521960231
713.1600389084645	41.172110306489635
8.824422636284824	10.152025301067074
60.579669548099396	59.4406233390678
38.34858996027526	23.78467777965441
83.24518063007898	87.33053182690843
30.506578388856184	37.96370848053693
58.055236688788796	60.66770541440886
30.00807938152084	166.32088447372828
31.28468597243275	27.84249269290039
58.334287805521306	49.55194345073512
69.42153304109574	57.929730175104964
90.59902000316573	96.77359433104571
86.4049453800992	78.01114502092577
24.998358962781047	29.983528472598017
47.808740219113574	43.24916167264342
21.378823409875118	15.376099596929171
1949.763787136796	53.382218123566375
1002.4317185993635	1283.6927417833151
47.32291625531736	71.85034541790057
68.95270370975648	61.262776673377935
16.90014769312498	34.88908811163643
64.06321059548102	65.5013089311392
20.931348084651237	22.63533168537328
46.919048909439574	52.306107286481755
129.85868478391515	119.35151121531818
16.692692760791232	19.911607300344727
66.08122724467617	14.895204822616295
18.071845289713767	27.380893887728543
71.52304570808761	102.8369291354132
118.53903843303284	172.67422361507928
229.51178993934298	157.10944166676373
111.71688042833371	107.51263422052796
186.57961818327186	202.20243597767254
331.49066279533497	995.575935876055
143.57654554912486	124.3315669938783
54.81381125258777	46.93200075063134
214.1745682062719	113.63903584923759
608.9119538685762	395.2116757270489
148.46387782976404	134.3669129290226
33.173164323521355	46.32664369984596
184.09330728140495	205.87541617242638
24.461619136906926	28.074771131153053
116.9780291284391	167.18407975215726
278.29608703106305	729.1711000866297
62.499465033473705	56.09395373270466
32.300987521783526	142.38786217147373
76.72643151831751	84.94369803516147
60.772695586026494	81.10188611828411
415.9347444674117	611.7632851942518
51.84069317946996	44.906677151254826
118.48822673965644	87.23858680924027
104.31568157856309	101.11426198833762
107.51944154647919	91.35545709558546
179.583611023801	157.94840834017685
40.08378278378766	43.59568112318835
60.79930291988636	66.27098415826107
146.81749166453625	175.6254281039088
91.45945307848802	73.4043538111807
8.335746524131647	6.153434250155626
79.67172127099376	86.81516466090173
124.28064542372081	123.40146867067469
195.77137901119954	259.4485178696682
59.175331564843944	104.99290573770452
170.93295478379306	55.4703035776046
65.99928034070804	50.7507110463542
1322.0004409271605	1612.019398047201
71.94163438717715	90.579150656231
207.61948048673068	279.35434456613314
173.27774998681616	238.23661652789326
122.46350919569134	115.87901677116157
171.0234251645523	167.5480151252793
255.88315684841808	106.7186170231225
93.11415361715437	65.88870187600338
122.16229978435095	191.4084804973353
342.70899231577505	966.4295530083751
152.26514485841912	180.6121726809745
92.38288062082823	84.79270980551216
67.00862401026254	74.75393179252302
40.26772555388907	26.302234284107314
64.48954309576911	63.36043981778304
544.0093950063672	139.39973882370717
25.943406467379287	33.185881385227226
63.38130836753433	82.18184710314306
61.11522289115259	86.17175957759302
83.15632731134696	97.58904331243129
107.82195448359275	130.41916560041847
171.80314116630223	143.99006429641156
285.08738474942965	460.09533426374304
66.9371010874709	73.83410805667376
118.85049640676806	137.79260714135143
94.02574864148292	105.43993838307524
416.37840766023845	253.0195024388545
172.9506505729291	132.93895663725164
44.78515689408657	28.548218678933644
130.41123268260188	91.01736051917317
19.909204154664323	22.042283691581225
104.05237561064678	82.23355855244206
28.414269808488076	32.84238482662727
52.97556533104782	67.9406977363447
96.37182869985904	138.89474600815868
59.29736567896715	65.36635904248105
1221.327117557675	99.351555928712
115.21907916304961	117.74990015572044
39.326310150861026	32.10992279843613
10.154555088808914	7.632895143330867
12.757541800894403	14.410486546044243
141.28237925572574	162.0226376540645
61.05738497851919	58.03133473607046
2146.7709015427145	560.4183154130259
118.95174022341426	131.26931478727232
59.160427009917434	47.1760956151537
664.6613112464826	66.64427977623188
72.0189358569247	77.12956854530006
18.477563353229385	16.536858162598623
115.48245292136902	105.18231707885853
227.24220776447135	334.64644886538395
76.38155576812588	67.33102245415776
4.882088749329472	3.76819862561697
109.50249131077221	112.26043942268456
2397.372393593962	122.4846247335646
52.38575409764767	47.55171415800222
92.34740583046676	94.42904087756867
188.08007963431587	276.96855987901796
92.58610197917685	79.62714867650561
187.59130300043137	197.16438260110155
7.502328907244386	6.5957371219068985
7.584692880151087	7.290622840259365
38.13712936606013	34.47357838629853
67.04719294116975	104.23809837984707
94.95943020242987	96.82037148626736
105.86685216489415	92.40795249135209
237.7990963816251	265.02051666434187
1539.2005149856748	38.259697006707654
135.92896184649476	38.27944343279287
61.06059051065992	54.66069960834719
70.9507842064499	70.6766783932883
209.33372423358333	638.1361333154567
75.42046401144609	70.70321290710304
89.07909578659108	95.99574203815541
34.27310093765916	33.51363977236983
9.886993758656791	12.909279358318475
42.7104158543272	27.989793984083537
96.70806639831733	93.02043628693303
9.880878521952559	8.780467477031914
122.84902103392618	104.91991292810626
63.58233896489405	63.72222390745788
286.6281232079695	51.54440451503905
70.40046051022465	63.09653791473654
52.77837323267814	46.589439210901936
70.06544747717014	116.14218898601412
28.539174044878873	31.283545816770864
235.04315064371613	630.5120366631679
95.9565444649527	113.08974680957124
15.30172173626659	13.47202263801785
33.07048011366966	34.55356764859004
744.5533122690796	117.17896294752138
251.84416899976753	880.4498826735569
363.78710436622583	761.8359268752162
137.74390787125085	155.4169287925083
70.71145929327629	67.89842292661477
414.3130377056205	66.66592341459386
618.6243350459373	25.334021047496574
415.44046912245085	139.7886385939864
56.86224470682992	48.98321491446132
61.32503433024248	58.565692553045494
123.57453928964583	125.64270967616163
10.884144526985551	9.044872594814933
65.3118972807335	62.93780990090285
119.84281454131796	122.6881158530159
70.655016150292	58.45831658476678
108.27193539514494	117.55759699166269
109.08165035643954	95.06133919250902
41.118503480024536	41.091205026957866
76.02679803340169	104.73893792713307
22.720359559967882	28.169912664782373
59.48875774448979	41.01992963084109
13.243073822533887	14.601628877767338
48.17554095786838	42.24410017444571
18.46661096377437	21.10902286575056
171.11386462807306	61.33770906569508
178.50854083780803	149.31617315098416
57.559948938290454	103.96077125850651
215.7943153909502	127.22647531428494
179.61123538548716	485.7775144969456
61.108187146111206	92.21231476863693
87.57898346482834	32.92733714889545
987.9532631121884	111.64904589544403
31.86529915204336	27.486034361037664
94.71952249579475	81.08445491533926
75.114797365123	66.61583272718227
115.46304325594181	175.2569651886037
40.75341434057484	50.075451896335025
7.951340286985082	4.387160198199795
7.319530756148817	11.735914931228724
225.3732668698558	36.8840258677973
40.67712031374228	35.904303918901576
80.99404704809432	91.94480775727295
77.6740052373855	77.95992891841342
142.2371363189858	210.3201181947987
64.79134566621404	68.67826616364512
107.29611568536532	100.75966876964992
6.779037869497569	13.614117550407492
61.597813989073146	67.21457115935547
15.90963440854193	15.633556565340735
61.79570624130973	66.77460696881586
8.874045885175782	9.839979839337353
54.779504551909326	70.80827680488896
29.18590738505456	14.136651850061096
260.21582224068385	297.455636991294
100.94132472701968	92.62014618322598
16.36678208299833	14.517964491865403
454.0582803336813	242.71451035362136
55.91772578228699	57.356332211732244
74.63011313730473	59.25704566248294
17.26619732920158	22.86121403186259
28.717696407632104	34.76636147068248
452.83303300378657	1111.2182325576655
42.10354851449159	47.64310428496605
96.8131832261817	103.46675607049387
208.1874280776984	353.9889903396382
183.65814774701616	165.52917418940262
111.47053871693633	136.67275548247747
18.374629886151844	21.568953116831864
250.39693006405588	234.2180897962036
6.637970224634768	3.47022384267566
37.93828546156361	39.89378378073043
104.8339379963164	90.30610904092605
41.40671718005279	70.56585596515161
6.6132189266415065	18.006569332516012
67.36958933024992	73.71850248516031
58.39152260902782	63.03404440028103
26.224553341899593	38.57221388911543
31.083520440257914	42.53999189896365
61.49927556451164	61.888817478972896
55.28466725203012	56.75100420490383
316.68624458657496	647.6425391207714
135.75958445984185	184.99430593932794
73.0298653660278	88.43637162113342
35.000552504450866	27.377656428506782
103.37558970592262	82.43415708967137
101.16803157163734	112.60337554821886
16.846062204439445	15.3355052818569
586.0275050552692	310.68528168251015
62.644882645862346	59.286541478780066
20.940787030180424	21.07336308127375
53.78236552444899	79.9238022174789
33.47715938611279	35.422872694038894
30.516835735828757	37.28359979705818
23.54621471619925	24.882642135327874
165.9885763136809	276.65293477896245
20.931979464525618	27.1303825484661
16.347340173620676	11.18082886098023
96.37371490517464	74.88036902242726
42.37768222218258	53.6442486958146
110.39197416488263	104.9237894860501
31.959700440340452	39.38598115349775
306.5112364323456	560.6316618173545
169.7742028589158	507.99647524057843
100.33836038388651	103.88484495351324
105.76612665434389	128.9005681070334
152.3114666190476	135.37988068648738
145.44081516051017	205.16395419625317
69.7830906222801	106.75183331508151
113.20776071535462	113.43093812731038
154.98458330998372	786.3568709825066
78.32222201869544	114.8730915533062
89.0463863978319	119.41872846477877
86.6714774796969	101.47962138041663
28.49741060685804	68.59177261988894
52.84459818497805	58.01557918027971
64.93722115288097	74.96109103066955
1216.3702790675409	249.98877640447898
7.694119726783126	8.892587435282849
445.2824720036102	573.8080098143516
173.41022430765477	131.28426295414084
16.091117272525477	12.562283813726772
40.95698697385313	50.721977149005966
131.93642132592666	170.7186669528931
25.36149204544478	24.870142608510157
967.8761761039306	916.6051980304212
26.65603807098122	32.47763703393324
152.39615157384557	130.10742292159605
79.88510309417191	122.66750487380398
54.41656201359861	61.50287679151331
9.4338754889105	9.843740791573254
159.43758225148233	398.00323107702576
411.5246933776115	787.5044399527949
73.56944842460895	58.346236597780184
66.30906436992521	58.30571410214635
52.36612040935478	62.2045399897476
112.0459078960792	100.82792551786595
112.454489920289	120.65829710290743
65.85778197298089	67.95897353761487
5.814811892639884	4.422492462998725
27.022044198583963	28.8160606314047
973.9014221111925	142.30063698365134
208.28260462667322	625.0505986404258
79.63498452446017	115.06689184643145
48.64741859428258	61.725581270024314
66.49912027404163	40.43930375127663
1016.5208712067558	147.205030427125
246.80434431828803	432.3397059713769
40.100704270096216	54.68198653739705
18.743655779495235	12.763985427559703
49.1615763557304	62.433579985973424
48.43776546230192	26.83398155499526
116.25991470582271	129.2827166477619
77.89719151231188	90.427125268735
50.58253608261927	49.804305600557605
199.42752524554584	206.89163771889517
232.535894188858	286.2421642658157
684.2515659629298	909.6296218451404
33.62662649339629	227.8305043238344
39.18904678118324	36.09391197393215
29.486070528369947	30.373176803618048
238.17995013468374	661.5352045320061
186.2675919141822	205.86250505923954
424.2532715660724	291.1922468731995
13.38065582519328	103.0010674773518
94.32330290972111	71.28586835133328
46.90550326328132	40.48763021657851
31.806142472937776	43.536409529483855
65.48618640800868	57.88737701086671
58.211943613732345	60.5856145770801
342.346979125734	182.12561004214712
120.64018652487121	105.3225444564807
27.39831787212662	26.209080232100234
118.5419316983034	158.38776101161753
333.9831834584522	585.0233619251176
66.6848379291598	49.761158624541785
277.5631451722368	435.5221426056204
182.25229254543603	388.00933141725676
2.148015099910808	1.405442445248565
42.47804297909431	38.32782789184595
45.86351117817579	37.35731347671644
82.282163051294	58.57012642564121
43.13722463456286	43.779231122984406
105.15741459945346	98.3384199817217
51.524347426762795	45.577462144275586
156.11980494318803	169.3275787379216
75.86228156340542	80.97287082026729
117.96756089269407	99.3997151653796
246.97796051186717	260.4602600197165
45.998905692521596	46.435308223112756
65.16638051668733	57.5868532566757
378.59040238267545	254.22601018268935
766.3086008619247	1108.4614294157986
96.20445862177448	219.55687720188067
13.91690299225056	4.885814043693414
364.6313454925626	38.00260372108395
72.34789506449435	60.38043804722678
135.9089320902977	245.98602992798783
125.88167121289375	129.1429080788465
1928.3626005122228	982.0916393823863
122.4313110105062	215.52458723403402
134.35799056975938	181.49686573073947
523.1100936256917	79.37362744975941
78.32994110431093	70.08400325351509
973.6767504423634	92.21348219207538
253.20996896063218	345.6892483970745
25.826413492745317	28.0213201673693
1249.0553962926422	1589.4955510017155
48.45228911564914	36.74032907536667
109.25164880972368	106.98999587990039
47.405038104357075	54.09235589743467
104.21998348231514	138.4126805147614
35.797590854389625	41.85476206905653
41.523695726567574	28.91091832270767
86.06018988816915	79.37896916571047
34.3981511096388	26.69379845517394
86.9244597197531	108.7635051057729
39.12812164600846	55.88928013592843
65.40071555432066	56.5511444310118
187.1009962592621	471.1973318626148
117.43931245089794	26.019035315640636
63.610234996228485	70.49432005034438
5.716894792426618	3.873850712675418
30.150748633228044	33.80785142695204
34.52411066138119	28.585628506749885
28.574010501109402	21.163939883150128
86.76800257902235	106.39136730889888
35.33603366440455	32.625167663343106
17.497008387167085	22.096096264322576
61.59167287400141	58.64663085961063
23.92624249269607	14.278108109578097
22.665833803869717	24.187013923004955
32.74858200269901	50.660950193650876
12.927507547516482	4.83096275831782
110.39197416488263	100.48562591779972
248.91822761811997	245.62941949456714
115.60174772095871	83.77392317909971
144.55955411483887	144.31673447195124
116.67811386171425	156.25629476975604
20.60163554597439	22.16305314600086
90.54836232749338	112.23531883206613
95.4630267530639	100.22438646203284
88.98202808562442	88.46166785395607
8.373833087285435	6.118209989718295
21.36576267198206	13.537201979168888
69.80028566137123	73.77041184211765
44.345412597032414	47.76575465061886
111.28681161902948	90.69719263313783
89.9204144653722	93.52821871562325
13.983664638443356	23.529321377025195
71.70203802082354	64.21835127019014
1800.3274362269785	230.44030185386808
11.55427766453147	13.666834588446141
60.266323710887605	94.01620462597474
159.4531121245562	275.3250200170245
93.00778463948859	37.77648154449208
159.2924529377813	114.67668199080642
437.2791800540176	764.0745607112852
6270.1510030263335	770.0163196490058
54.428980537974915	65.7599842949795
115.96189398621343	112.62897702901074
167.4180580253104	137.75437473314327
227.10322421466594	418.20443765199343
228.2433852257206	583.7665134783032
36.934957191534785	48.58762477668784
20.036953946921713	13.83977295555715
1002.1905423537644	34.96428032152082
58.89732900898787	44.9961375988712
99.10525880755988	69.51895008443732
130.0588770747968	130.64598904764244
121.52622289769087	257.58943731444293
96.62813558055653	105.91272435395867
62.43798801114592	123.53760052313554
29.712281431136585	19.336739848242935
20.24433428533477	19.1109572450849
173.88455169813665	1322.3230332914204
60.574606278367504	36.65453677293608
77.95297602839275	85.2448948015769
37.688799143924435	37.3456224236926
160.809869685661	164.83802893625207
300.5903956081546	137.159082825857
8254.971914086058	376.23906908486754
111.97175881117259	94.24299722926601
160.62139742501762	178.8948970616805
72.53877213554642	63.68565624223628
95.5770451963856	118.12047532546235
79.44195074845311	98.7766073108533
52.702425134500665	67.80970756701679
198.2527864239777	765.2144462047748
40.88028360178322	58.16606407054052
613.3448174662846	969.4210245860222
71.20970719313455	88.88455363760757
94.20878439616186	81.07157864773441
40.92683871344148	44.33184476145358
87.58856274660997	2644.629061559864
369.98336671840576	6.429591410576562
191.07118629582376	9.092879378359862
19.072867863415116	16.918859655466694
132.46892134592937	455.7016439847212
65.27749798004051	55.93476428171724
364.9942308573637	234.2818424739504
4.8802531450035715	7.318732496241705
4.317694396348717	3.385720391763976
1484.5916036488998	163.9630817920646
1723.9572811135738	55.12500298206598
226.53306445418147	1076.6185806269737
10.751406935390024	5.14877683610992
388.8884099033021	540.0784977608897
32.77619237653834	117.57404464074637
57.5393166758385	89.40879309115778
44.24942177803922	46.180930614516186
71.13150539384533	91.10538533772015
35.28321897313856	42.413871786914356
507.41301201024464	150.80785007809
86.58829737544241	105.86405055576434
99.43278415677086	87.5715239811102
257.05064621304166	89.39317248123683
124.719022970949	135.68649763011422
52.248171946545256	54.51483263540345
124.4652168210962	123.67775569923556
120.04907000010923	128.03607424885524
96.86754652417495	99.82183545764101
25.41691286097785	49.11117139600274
25.196696219517587	35.27239237691251
86.33170141102823	51.817869031318814
168.43351037157072	35.881261070660685
39.399317611957876	49.33939955277785
56.17047545791996	48.184800636530376
66.51591964682873	260.8613441904727
23.070733367504907	3.0861382103231887
33.48764445284419	34.199294450837655
17.622495161566267	15.625233543007129
94.38687336455081	67.30219647721466
42.862904834830985	67.28053989518807
1327.8575889664437	610.4645614420879
53.111124909073794	73.26771988804607
51.82434239636321	59.3379829495874
9.54222384099565	16.69721177870477
43.89113382760986	42.63639959095271
138.31522896392877	227.11667751527506
168.18218868850178	175.27420483361604
87.15329277150478	73.88872893293836
100.52023610363979	39.36114498001068
108.85991728717384	134.12379186873076
48.18544787199088	60.15473417749231
247.25569305391517	147.43475712911564
10.982603379990184	11.117033189062171
15.845315829922242	14.004839368080386
40.60218446774438	53.18857544357412
266.226939736406	660.4892589203903
67.14749259642507	85.18287180373775
281.5086214222112	452.19039685135135
105.06991961609808	80.41420768254217
614.9834096333326	835.3563216012534
66.13904199612898	39.045456033930876
152.22721429003485	47.719782038536636
41.10222194160194	32.58854901839226
135.09146144875842	67.60848084560153
118.03842336206532	130.62443507716972
73.30213093257161	86.47838177661548
65.01277442733898	57.800536173706575
126.60200975998359	71.76106913363357
75.74756910561736	96.98883384717497
30.84324758123474	60.16587690547509
43.15861506741605	63.360783907129154
102.93894193230567	726.8404069232357
101.97051201723478	98.47752250105476
31.48141902844185	44.427732931912374
7.126398435323722	13.844985101196809
56.551287899469266	59.25558548819268
57.40908169111757	59.09565721657933
455.1249036481004	646.7398935830006
77.73936699524226	68.2661666735324
71.81432784535986	45.593443788498554
15.663380569132846	8.61763182070689
245.22864586503954	397.1689890422694
38.51593099907449	53.99708039827072
157.93024169036906	140.07479489128045
123.68556007887017	135.7148827272363
74.34755656680657	89.2726934124525
99.27561816731159	91.14187412795134
26.516158112724227	33.70163914762096
44.956210907885946	33.904438341131836
84.33856357700279	77.55892889321582
96.57824294831451	95.10876891153725
54.6764614317757	56.87693704860325
49.440539366754	81.78341478337248
91.89944741259188	131.96934975245622
52.23747785000301	63.56056234619248
41.62874325371214	43.5108757494496
25.72882778249213	26.039562273633752
109.54006643795468	127.06436608645987
219.722028587861	189.00909736563628
47.77583652299501	36.175493579501804
30.88838487219507	38.77758206280888
46.09387290484853	33.78409415964039
11.040249800472154	8.270086973184387
5.40899861202462	182.50946014175454
86.16678715672121	103.52013529839314
304.66418258125844	690.3265693160685
93.69855643720658	97.59449203078212
147.85615221568042	189.65853524919018
72.32322770862433	69.16310013883685
683.9732233555384	348.95783893636826
12.712006316587019	27.575341086436293
75.42390259814567	66.54939171915944
102.46010580194825	58.038746435199144
122.62598248803069	112.98865134449112
248.20972876975475	151.09344710393714
123.66030120645313	124.64161858047694
101.11772731399732	144.44374940141137
86.64058978845632	140.57313705013405
87.57616029746768	98.3955541895947
82.9017312336774	120.60186066140082
83.15950584911927	73.25780736804471
81.32575428627952	75.12201671337148
97.68271007085445	117.28453869715766
452.25294125283	1142.3395724134664
4.453594787503248	3.8452220987120707
15.877060511769697	33.86595090602554
41.004979583895505	46.33637415163499
108.89772326126875	107.34722557303323
101.66418887639053	110.7170268981902
152.97455552260075	191.5193927346502
36.118141907468626	59.44611790309803
81.4648758505262	72.15355286799847
127.52913089485277	112.61314146742582
207.20307677764873	255.58531874553128
57.99559387917102	55.10793170049665
67.81413086168821	61.60703934318103
119.32540030959608	165.27723621731016
39.302628834756625	22.40827426017832
17.595454930479065	20.863655688884464
46.20140683023774	57.630984109341014
72.1330008629954	62.24181401799941
526.7440031825265	40.9717354059335
9.307609624148308	4.269996450197881
298.66477208382776	1010.9297551837342
88.31193486119582	56.95628520824508
25.034354627740218	20.358682804816596
16.341461684475682	16.241859833038024
81.45234648291517	98.26658628879534
103.60864642875475	118.81250323443086
134.03045749534542	93.6004725193644
46.04229891079068	82.32756264960463
84.73134493714488	91.34086449842384
44.27294379172345	46.647841004254786
234.56218579310232	367.7032501712155
16.950171628567052	16.192164374747176
145.9642835735698	176.00938784498058
317.8952216558201	31.46867730237911
62.09120667951586	57.755103138726305
107.35105083428358	76.47500033334445
293.56163645330736	317.8535606868876
72.91018496611463	79.73733325621807
52.41222539439409	60.01905459247177
101.86577648484453	171.5754231312447
37.93878339477538	21.118393140914097
129.8725895245313	117.4517677783433
222.06391899661872	150.96309836102537
427.10042147368046	125.75372166276995
2485.8951097362337	44.63486153042418
139.0594796641828	115.57821335859907
49.946021525185714	93.26391138301746
52.62364180224788	59.67495112276636
5.932649622320549	9.969999847313387
192.127972619915	941.5254506342067
68.10620793431629	68.71529964314644
102.4128612981695	109.13909558332129
98.83355112454097	98.28668336159498
104.96096139714975	86.0718807193053
171.25229487952322	153.53966105922026
26.760122674178742	17.883093180623828
113.38666976740183	141.54958689964673
471.6968760353597	40.137805554215795
17.71022586736278	25.309105398170658
73.40996212459122	55.76519996038688
296.1820945120699	1421.8836875333573
93.1913064166208	77.53715905330299
17.501331861268227	14.521477457791224
129.3767388954457	155.13479797267075
61.60158689455431	71.01467690989095
95.95236863655956	126.91920683189242
206.35367132592745	45.09921388458599
100.00520397771247	112.34053425603354
97.11539926587106	99.79006073522874
27.08902662186305	30.629389759223763
268.9142397984599	686.7422397217085
114.70464364073422	127.8271857653229
10.435484083129461	10.026237944298824
18.481763136626192	12.294639261247307
76.0082966361967	85.02674486669235
171.88647290815223	168.94267938263678
8.759460327445328	12.383357012535921
37.33795259675074	34.26086801553068
74.39089778261635	70.86263974372946
16.825225749316118	15.470127382369606
38.17061875278667	34.128911808521885
74.7558183397597	65.17209337790446
31.335837038179424	12.865066964105
101.25659055028433	100.08797684347006
193.765966976786	260.7457747932333
111.10673870045068	192.72891765712419
102.60003289105906	106.65742154864853
120.10331648422337	127.66757647020475
54.438631600171185	31.058549165284624
130.60481850553023	155.23369780107163
30.500959386990367	43.056368605272326
76.2557856684642	64.51090582879279
124.83273910678483	131.2441816121784
271.30906207278895	71.19617807416098
33.99668724931452	35.61931386224682
271.27408044487873	751.5073383899768
101.93109742503349	89.52041510562742
268.6063033588327	454.238033509434
50.5804163622326	43.16570096308506
87.07007128094975	121.40110608429016
83.79984204000888	81.93880911744297
84.10625585760995	158.8315889449643
137.36326339932418	151.53548464675634
81.01704523063648	110.13277473181978
959.6089724141948	1055.7186482242387
92.61185859643263	112.1896047455419
11.610876348225219	35.1971848121769
70.0589945081491	67.54237879669616
67.40383394434937	78.32636246615806
100.48906376136632	117.12854504899968
18.223559118453135	19.465072084936086
68.40570135158364	73.26737709993361
501.4107029152651	44.848723808597846
23.71254128331215	24.333310836491474
235.09505811193793	338.3229590411822
31.293706136128343	33.30005344709902
42.70606925450166	55.486064400822215
117.57516584223082	160.42641839668696
146.62927931035614	236.5936973298527
128.17342809360014	620.1023750572073
18.527661177118734	15.511629103704681
44.42027061416994	46.239081505238495
346.1420807447202	727.9777371707639
86.24870837909232	73.2263751581239
116.92454807703369	183.22275520923836
120.17869949037846	115.00134635558307
346.53850701414035	355.02052412707343
16.13821882668061	23.73223051473821
202.6498095833293	169.65208801055533
1022.6061493755903	54.44441173120206
97.23217485358043	127.31093328903673
388.8928871723529	138.10765434102805
147.72636106242354	92.84354895587714
93.41873884361982	95.47459130142647
117.06050679724011	246.92227383265075
154.99982220278156	197.62453510164957
108.09858273051222	118.25875334761024
15.054328897696761	13.312835320385842
36.760160592376614	39.303655755373114
87.91334403520669	105.65843608601095
212.19356044932093	162.90649300843324
100.07255774083205	63.97750673729597
24.165489683504283	23.022116188231674
43.571719587439254	44.08091886334775
109.47299504404972	121.55044442096629
58.58709980868175	59.19261411531854
828.1709641949165	1108.2356298691136
141.26666742940802	128.30876467830268
59.410184350546885	78.91563875580468
57.33549944957675	63.647080930242055
53.99326620943181	39.73744556520858
17.996170536372105	20.275038725844748
380.6632927994917	704.4441042874357
1319.2041230935492	1898.2946849734083
35.800319292032114	40.88862536663003
69.94060746039666	116.33876403092519
48.256764483513884	60.39465834882099
123.08487813519959	114.9713023074469
1122.203192830881	386.68302140597444
19.257202620981694	15.391356608518294
2510.4079408915354	88.60676676383274
65.16743088310666	65.93575761726666
96.06670609403547	104.62559058634028
58.44902890236017	49.16437214556283
43.11037493793675	48.77003663373034
335.5469534064868	625.7300424485001
50.15269786547575	58.5000916193138
95.37402253325227	91.12565684929477
196.93966734137837	252.8046600587733
10.074801542738482	5.5900839126089386
627.3830771706001	132.7342712511378
7.126723343678462	7.809895722220839
1105.4764621568158	1832.8534636476668
31.93323374854005	26.13755717214255
74.53497326090506	73.5922119185692
2788.4939078138773	67.17298392670256
86.82592124867485	113.99339555643859
9.602692013738066	8.666896958750426
31.569267129433623	32.03722227382915
239.3105252599738	903.9611664127185
39.23739802397147	37.80538427929263
196.68067948276908	58.72971337607853
33.35574921987971	61.24647635131658
344.79042758149785	45.88668449759577
19.29749335256347	7.038427463850823
114.0463787696541	120.5114585885694
665.4180848114149	777.5466919581429
81.01704523063648	92.3499798615111
69.12847877410135	73.39001532816786
8.635927744475854	14.62676029562514
22.3463861916822	22.153655114525286
78.50723826930422	85.81358212021722
75.73670381653343	95.62655475466178
116.97988767107907	121.33340739571857
38.61978040330694	41.5929408424468
51.51338633128493	153.65564639099298
21.25089864725156	27.513570463185083
17.924716684590006	18.89729979747989
89.69868990529751	82.51407159807808
44.10986209469745	48.30422662587242
100.31918609431918	115.77721309870894
179.583611023801	178.9981421304455
92.33373423460344	86.40171494724079
787.1217262100824	1097.2228272044126
277.7977347228816	316.56755838120927
710.2778967437972	628.959985747058
495.0980319689641	860.5929850478077
24.327243378605466	10.835573292241419
230.1731175500258	99.35025652006168
537.0943700227201	1109.1072783561629
21.560468814974968	15.960611452234737
247.38764137774248	316.7752511217967
191.2890014054938	334.8526221067749
55.5697700934248	56.18648727114425
89.01454986264801	68.03165129289388
162.2510066636268	179.28925517418742
120.45210664874841	126.27742743292343
124.67397316914484	24.40096031546422
100.85327370272863	137.27560922168482
291.9760977896662	590.0539511223296
48.4258218496372	7.084142966080615
107.47110147529006	83.91279026841318
119.4482248569484	139.9438928885313
14.195045861917837	5.763117866969976
161.53387076322772	127.93035041506052
24.40384736422571	25.78795121190414
1009.852627990312	98.00231781836099
74.87082178723718	72.11446965331679
10.211409671496334	32.609657917907505
146.54179265928724	209.25304977665417
2020.0122353244954	54.659605960994355
152.93609608508586	50.22748019930154
115.73790051526294	118.86394689531606
57.642007819489194	52.900586083596245
80.73703569416814	57.372345194346494
60.97096938800255	130.4443924578541
63.95748829153428	59.07464059268288
7.231739937997136	10.391130575266576
102.3923003530272	112.51347491792617
61.75937609156885	60.48225901254491
138.65540381623686	135.63613190324773
26.75203352459458	33.081876146755484
30.42309544988192	29.241718357419845
82.30603868653418	24.6878605198679
233.98967812097737	273.75984112354615
93.0626039073306	166.84254359746492
199.10675757687008	123.20729349298969
118.23454924118539	184.31965814849283
172.8343656514756	260.64777514826585
93.23459743884027	109.08704361504995
14.266971707373003	11.006812995468358
631.6140759608812	644.4911803177614
110.05318099779844	111.3570057640475
43.11388907301268	31.107717754608103
135.7662429604258	155.9989081474294
30.961971033542596	28.5575269806756
25.617750995838005	16.088638898068094
138.34243005096565	227.78302802383007
73.13285028859224	84.98877875794162
91.59258158313972	109.93796837768289
112.45508547473997	106.92049185933294
240.0247356188363	233.77343893648433
57.112345997838574	71.79414802952215
13.352159142602622	45.16462492411335
1462.4707877906183	1704.3399031510828
991.3766826308633	1275.0610006999434
24.98864457951887	35.43781882048969
418.488569237667	106.97737225649533
300.1027671973568	893.4632062350613
20.118713216502023	69.87344175447168
99.19205778624305	92.4428348367582
75.76354722505329	54.49202924139052
530.1212337127058	505.54542602110627
97.11539926587106	92.0171407442026
119.00790226073714	149.19039925462403
366.47292963320047	591.3798736113603
14.872589804977864	14.17393019779337
142.56414046059007	138.56437742939784
82.70961514113138	59.82385478887535
136.31140681547464	178.19797364298213
15.513289602919157	16.93032254761063
111.04435861796108	120.93719260177333
2310.034148623534	166.99330787159278
69.66194563624838	70.21495783096304
143.758886420862	163.7792127306695
27.686011821650045	17.565794961391898
111.42221815656696	102.13022484006282
116.36289029774076	291.3081628373397
15.406993523246054	22.291648256881306
72.34927775133984	82.9703712157246
25.084485628371652	32.60916864731061
17.218273420910155	8.891331716442302
83.62118159833754	119.24020126349077
34.49505168500639	18.18560170112568
6.054788815216106	3.3368593823227575
29.666403542725597	37.82482182441683
25.514784229968182	26.349742206003974
97.05669533039391	117.21436777547943
375.14771021865675	535.9583493781715
137.17033522731361	127.99030315895534
219.84520613971856	339.0177049621572
124.44968451732869	110.15025456812185
58.1808819062513	17.785784956815913
40.44217461659828	40.83822783121621
19.118710629409378	27.763260226599666
238.71548953905923	190.334146532256
188.08007963431587	282.03647449032775
30.46703559776087	29.477295682044385
202.66651521168046	182.10257395818581
110.461821397747	142.68982203644597
210.14206712041513	277.34916426439054
68.89717264599945	32.815151314409086
40.797495200332385	84.50529835047905
129.9038432454796	143.55707481024638
93.84153433495034	328.75476188557576
126.80322524986057	147.26568713344562
285.0659200361594	615.393816713038
87.52017955865163	92.20762150494453
16.09364065481756	15.178448545107647
13.013685290606867	9.969165935692342
27.855092180306976	28.5295151654328
95.36150576692145	87.52195293070406
131.7871299329827	117.15509313628151
165.22752596521948	298.5939903407244
27.166638266093766	19.400069034022327
13.005231881142235	17.224679082978337
20.76175682494537	23.140849465749078
41.141791602327764	55.19957162892574
600.7295562240263	375.35290216851234
15.30167945610536	16.452383973586148
13.937426817206603	112.09897755003652
152.9094055675541	141.56735794341938
96.6666125390502	194.35772170082117
17.2898728708159	13.104681698677702
94.66329126529466	56.8559918875872
554.924628537601	331.9258950612534
96.70577283642892	81.38026910320595
71.34816368644887	82.6553918632016
254.60211086617073	109.72086394206777
110.67178126935163	104.7371404637097
1083.505200140491	134.75483389518553
25.89555956970726	20.73987131145715
138.6724536616619	317.2188663782186
32.00023738304235	25.890832757801967
35.82640243610279	27.11668450506153
171.7069998191601	580.2017712263179
198.3465267785953	150.33659245452608
99.38672959342965	104.0695639107039
134.31654128996917	366.40795844885525
21.14242019687008	26.10246932184205
38.089756823255385	41.871149187922484
870.2745833558705	21.18202037792658
1668.170358477402	49.364726139496916
95.0442394976433	15.970444765473678
248.0724295355169	341.0228276535508
719.0412405155752	1400.5657931886858
92.40155927603078	83.10320778777194
13.380702040421047	22.592706805613552
16.108347873644107	7.469475404438633
148.67251904698267	220.52917420637584
49.10936289679048	75.73454354548751
296.4438193269613	558.3058191929621
22.74734424378907	30.17975783097858
86.88874011355695	79.48763497612055
19.78370374623083	19.17023184166559
21.95480074825939	25.402991627582793
51.785789301154175	55.00967221119639
62.597343059760476	53.738304759086574
16.812252346391517	15.430834764407498
876.8229327768363	1555.5347692391686
22.330744368663	19.71571362016016
125.02066366495002	489.12073542167025
203.90022264591002	598.9540871899289
107.22390011175871	73.65510642562288
50.83825088219309	41.34209955805992
2926.9553673446753	45.09037945790824
70.93629474781766	71.49658088049061
137.9097591484422	405.03768998473987
67.87861931985636	66.76633785579469
441.783305154327	605.4364266785004
10.883277427781412	16.89562843072619
57.559948938290454	77.20862960060913
88.78042097249855	136.53931518755823
453.0954489556162	174.7260937574493
1097.829002980541	64.33065361184121
284.35914517126434	160.87221010602295
52.358440189163005	57.041812923395504
94.98000760068393	89.20820687694945
11.18049418322974	5.366481371846051
36.23778967429221	34.31392474976415
14.234243799195232	25.840241327009682
50.10732288017594	63.413993912801985
39.168027405381416	100.10342860741522
21.971514806571413	27.468766886012897
2081.077721480057	134.38685623421748
88.73999501829103	77.65229936619474
135.95769718190164	335.27295094535236
132.9228057984447	175.83094302046683
75.6096451773411	81.29074954078993
256.7026192546561	513.5265248845117
1019.7741524685107	146.03319701037265
77.49885747896369	102.25200439690967
97.40101889928555	106.89581935323098
68.4273781542683	63.4598282235754
114.82091409888542	165.50564575033073
6.461944148068079	9.190833919155324
19.570994730234506	25.34656843580043
79.98738522454599	79.38076972236495
10.855164270736951	9.317951902199779
74.06412561227927	67.99938656804343
12.060255262408317	11.439997308324767
114.42697050759938	118.72995016617273
1649.7392230225948	248.97213231890692
57.46560720562183	58.31199547636987
40.40649687365895	33.65881496084207
529.2663706627692	396.61553463942744
258.92143183491106	102.93092491112617
62.166669325560996	67.93815492719385
3.875364887082737	13.851300612095555
506.5710888498556	838.9626839247337
7.095646318249281	7.006856530895593
97.69591392870808	127.02106285154537
112.17583216848753	152.08793763616995
23.937423313567752	23.514773075620685
101.59674638997289	109.22403323910433
51.475479403773015	58.731865308293564
28.200707237274024	37.01526367678149
63.86711519310498	90.92433571030648
63.44707422547208	70.25855477882953
120.04840658626466	64.74107556000723
21.64319637786246	20.9271455552815
219.14007199822709	239.06961333930477
320.2531425191823	640.086351687065
23.126925426671797	44.46373931348395
95.16157032294957	132.4248482208168
35.53855783249309	53.277495298827326
19.198265791706664	16.880853192013603
70.91179845019613	59.90560265420584
20.999850356881193	19.993970277812018
423.0237004823472	766.9598664007552
107.71594601755602	175.98598684413486
62.70634679814407	67.2426373728743
234.18010694615754	91.65720088721118
99.82591508988074	90.6534360888879
92.76733917417052	109.92582080380268
123.6456380500149	144.4685916950553
16.89228499764053	20.211810574323138
33.296248181748076	36.29785821787157
43.70133458578684	40.79826796797706
260.69625955659734	327.63391254056774
623.8718642539503	104.08200549159007
42.45497602852718	39.819584403156895
48.57250481507202	108.74471329590952
339.1438921529343	114.10349010129605
8.199876850507916	11.486326279544354
223.35747943270655	374.1757871861746
107.9492427099271	50.23722783604671
107.1352284457498	135.69317073636145
128.37669772630383	134.95319251085124
427.587794725286	657.5586130882879
12.78127561325108	9.36310133107962
14.123889137462314	13.717846809015906
169.1968993384307	237.22139063397927
12.049970952288112	10.299719601626363
52.98338487398334	58.42611956784627
9.457488023590336	5.674532643263053
176.50560454366172	157.90423044442232
29.724071683988214	28.799517454961148
769.362120441213	980.9449824444883
84.36577492621883	85.35379841986988
30.88013569031363	56.59393531152835
1547.569992044691	1166.9930173618104
139.69700652373783	134.3831427675972
62.17457137907956	51.422213670897825
38.58200562396903	34.75891480608129
8.586024037512896	5.4344318138026075
1234.6958829280795	42.33549829355854
128.2674910814915	167.3017222636966
1198.1527806718173	203.32174867027453
53.64267170353759	109.4315311009427
51.580019263838096	80.96324852753774
175.92436819452817	487.0445893091427
174.91965012657565	225.6044049100386
364.1543481728274	387.7387749920231
58.058899557492744	84.17936408658349
8.581286463822487	13.889222818996974
85.79298924313856	69.68979624558581
23.49736158504243	11.76262016601243
36.85010248270564	30.148617697337937
47.03368432552203	47.4183511373199
145.29718489248688	470.0560766767015
60.7692812849492	43.25228561639698
68.37042822053827	86.42817180460483
105.66131223518678	82.0265172139181
180.79382787405655	145.24884579436682
28.953888658611394	29.920574043294607
1133.326646725146	59.93378285055863
1.5698860487790454	1.5884323381371512
45.9974334781974	61.670945822885585
97.29107453473857	142.41201101967866
40.350683905818656	27.18436979089505
142.24814118517415	182.4631201579178
352.83755178465594	475.816328236139
22.44592978340331	23.431164105737416
10.314794974636152	11.170169502702382
82.96335377633037	89.49153908168722
86.35241740656147	87.81756033165779
154.44220731181647	173.10294739741735
34.6605539986228	33.44163033085887
125.76818687583814	139.7268813961528
12.914300866066329	13.028523717031096
1710.882956638251	61.076212172654245
138.40299875189055	235.17527501727392
107.13557380947837	73.77300283392934
9.836484908981825	31.663836327996094
24.839908972132847	28.274971491639622
99.9183146357227	116.18734911626524
342.1188472271622	61.23304498379807
9.65453919474733	7.363561194406153
6.599523809018973	3.685925180087149
180.055005835237	126.50310991469134
39.31825183296416	38.398161532924384
234.54220296682084	371.51638824887704
184.49831323439744	215.50586375543645
84.92954550656475	90.13567774841928
265.3910666787005	525.3308789234718
67.75761330532426	54.91728778955523
45.29012298415847	56.52864222668065
23.226046971253197	18.231054447617414
64.27774020693643	65.11380007275034
80.08623921050425	72.58393172364478
68.18182159904165	105.1379292895874
435.1857839623593	96.77317309910983
322.59378786741394	672.3409398513279
114.25460152400167	134.29987832311568
718.2152130474418	721.2748582432021
109.07745590172526	134.80054573443965
45.60914175192683	41.004459925970345
205.33888525882625	320.92396125374404
3044.4384621702225	126.73106838840756
12.637736617193418	15.33681668497272
163.34317764074916	174.13278697513442
376.37320735077157	431.58551435828565
26.020713443415435	29.041286063531583
99.76637673119572	121.35198511769181
99.34440202501062	48.852222559635685
64.9694364982865	76.37925762880376
125.02388785854858	119.24658453984375
147.34486323772043	106.7606729620926
104.83652089110717	110.77103693546366
458.16551732314235	99.70067088181045
43.53340127357519	45.20586754068579
471.8696010807347	1930.0909137668289
19.755708071386298	13.33695924829016
144.17102960367737	155.91486055437417
43.09969531397399	71.18640676696664
95.50895647147944	41.9696453627921
78.31105954655214	90.33630493952955
48.060291433445826	61.26176545120567
38.30951025140537	38.38723525559058
284.8613315405495	876.7221115138325
89.9204144653722	113.94575013347674
25.532256573355617	30.265800051408903
104.95987383583139	89.7603780103488
179.583611023801	182.529913331773
41.826921376486645	57.17039821815298
406.4551213026934	69.89429300282602
1177.088454673763	54.824009051031574
43.01905836736468	83.5065559123726
55.74157041649388	45.24627878086439
417.19759864650206	61.95034616252586
128.86396797576927	138.10573357815272
31.11141757830214	38.552775211625004
32.12079606003107	19.58391616515484
169.12787802660736	310.1025133439866
53.11359528279129	42.54675979303219
223.23588068869782	257.0680448607511
434.251972683275	359.4932863348091
1024.090411773091	1231.3676614249432
93.4803435929241	93.78049020109998
60.0683911337823	55.9229718050892
48.954993811110526	43.8000475194572
44.115540039246575	10.618556069423816
272.89777828080406	35.46060313140403
95.14973870741838	89.44768311656124
25.542235218615897	22.600594355259616
99.15248428241479	105.09157216727048
22.632837225182605	36.3208067400608
90.80375327811336	144.1952657533605
36.11663665061393	34.904678712184044
169.07375573326706	169.46730503270058
145.88864815083477	191.86317407361574
236.86844009598448	85.0838074056685
150.8548578673506	134.21743009472524
964.9735289773204	65.0628502018244
32.87781141141619	29.485773401827966
14.555096863692931	13.843918345350078
68.94924262222868	96.03963113800731
130.89335515332198	117.02941291853223
66.880852465855	44.14539041752632
67.37971970287721	35.79826072499883
787.5461268769602	1221.3530442932067
63.25145205474167	62.63522621962349
45.61565339037136	61.37523554320646
1371.7365165427987	37.58311140452926
56.08703733018661	34.799772084231556
66.71507828927025	87.95036075508263
14.162864494891437	10.267538380052839
58.10388880059635	50.76514084696755
21.23923156854799	29.353715852143903
19.070799489528927	596.8244213687466
1158.136635687972	66.88436577782582
41.854417297104035	54.85385046150045
139.41731033808355	132.3327476398382
34.937111828929325	47.74819149410262
145.13093727412354	231.9406628354104
63.08380781664277	395.9939344660148
45.025941214156404	49.75752584812479
29.17887207533438	21.036191383145816
336.2088955551801	123.40222908823387
9.059522334517688	10.62172017751911
145.1328086736522	152.39435864578206
14.385219730083675	37.796541193770636
17.205092029865114	18.113186166249594
127.04559162640915	132.83492916337647
203.84346828456128	513.0286168258511
1561.1009930822918	111.93417940009547
227.76673694167667	645.1351436316337
45.47710391082837	49.70261826181322
116.26219016403557	104.73893870131641
70.09885108976836	111.3526877845247
87.70173801259024	117.68686578640889
50.62464607370215	44.36771285277604
715.5508467825027	90.21525646141
868.7373625530145	1168.6805116723688
185.96687790383598	958.8412624706085
201.1731424865925	58.105073995332766
47.72332561491198	36.96060340406511
13.9748321393209	7.7438198522658706
40.32878146604559	40.963742710861716
83.20407561237101	165.01033581308172
103.48847803683896	110.20451403851655
40.57211987608885	65.96542796169656
330.19310484364905	502.89848797832
118.0782206399436	78.63392129724112
6.280498843856983	4.610191471115118
114.29425470142243	123.66045460720875
129.0114035302983	171.6115797288753
73.53395076903506	81.45257330083287
55.638280542954945	113.4950772999312
350.79775067940034	790.7742510230474
18.499232045197196	22.670328668065874
57.87747819182971	57.271650624476436
499.4588351941888	102.97597871686622
687.6445416191023	21.410214791030754
159.7731508865947	229.8832762329875
39.849364513627705	64.97321578066877
47.75200375120019	49.41803587884752
43.482619583037135	73.77532457468051
18.647537964307727	12.580295981969698
31.142336998920406	27.01757427296791
353.39792891518726	522.1370524314393
83.90049053603882	56.42792106811243
297.8290114539124	110.22595005946403
3.8110469581257935	7.080240450062905
124.91396675859627	430.1001771577901
39.677509107159146	36.73661569314582
97.1020949972559	89.62203773812595
71.25264654031957	84.11004062345778
212.4060095655524	328.1334342142271
61.04127551018166	57.39865969377871
122.49027227320853	240.91354041372935
4.361199965718613	1.9492230070303718
87.06287412211302	88.47410946514009
118.82723729556356	105.2519684915909
111.9180153042302	107.99432266047549
126.16906945968053	131.94907040485893
14.625182697958317	17.239419563615726
138.55780667904168	97.9162608792533
113.01648606857597	96.73331133191132
74.67380820747462	76.4064923192499
57.30940506181111	39.49080286962744
68.53706461125799	711.9675153142009
8.866985535271638	7.028084136332684
2215.167137859487	232.9912624747535
37.952396100129924	37.24680690334451
40.52267439667994	25.102843579146356
115.30121931487326	113.89073648826285
71.52930412204014	54.07857564771447
31.797779981350732	33.54353003455348
116.4866082333095	115.20279527501062
69.2590451834828	83.83952591600874
43.20783442162192	37.947469665411305
86.83583804892304	15.719044557697357
188.08007963431587	257.68352368237555
285.9508553715637	692.7384964085583
1110.9318039360123	1289.6243387006045
26.068623515147205	90.42640491359306
55.81685981642741	54.737700156376974
957.846683825273	601.5063186663259
101.40717866276138	191.6216346320208
943.9135054716983	4.194544979394524
55.55550503984292	53.02332414826022
15.332631567317867	45.271267751664915
389.34679136970345	679.2332534930455
94.21589976360838	113.63885730047733
113.1427681553507	52.41391479595832
30.182283911043015	39.17296708291247
56.7072517203958	65.70507254299282
144.53971697984397	196.68414692223482
168.90659226273047	124.16181482606133
95.06192401656736	82.58167571394694
436.7928292297573	509.6429127994141
183.3861360451998	174.0083621009945
97.52072021591127	35.61732477078342
839.49864597058	1375.0888825058653
128.70730597231665	187.9200772618787
168.18218868850178	178.21463522596176
97.57983962442107	105.88633020417247
152.0047991982046	138.75143996118237
20.56173700484414	29.545716405965443
88.65180857145396	112.12830281389586
97.15720217859797	101.73897367688367
71.75596345302094	94.72107480279948
26.797772756007294	24.469981357786455
80.51568646238958	32.96482312582241
34.954170474815434	21.649878506917894
999.0648971581273	665.1225368663532
82.00863815285605	103.86260572298798
228.03746264590964	198.83508064333927
15.979003798851174	1329.6026603947612
92.40985738427902	99.32966952390777
74.92390421938408	101.92601467176233
137.66717482136843	139.3567410597912
167.93209269486212	489.52755424949163
93.25396363948258	123.27669787006802
100.10431542374087	112.2046272489541
56.721838630718544	30.345993382472955
267.9847619257332	356.6926091771663
82.66361620109558	91.31859942054629
18.398783116247124	21.556978371144353
30.924814270099077	62.445362966016475
372.44058488681384	469.91882013801455
26.388420745800584	25.64606918205315
112.54727906733187	100.20503126203768
491.0110886096891	54.18534058792496
27.164273846832035	29.236225244563695
243.1211828295178	258.89789325759807
65.92519149859834	93.04340548036207
64.61505227275491	69.61510203954731
46.460534309037946	41.87977439740828
54.91656948383323	59.56670604845345
61.25737746986487	53.143707079042336
793.0129875086218	136.20328179954456
235.0034294172996	26.88494459309025
45.52634655530912	74.3725884245389
72.91525517593078	98.35123955853932
65.01771463072127	61.5611029771957
58.56812220215022	53.59523280568198
84.37220515659331	76.35489816047087
164.1843658990411	335.4081712463813
21.888862845570234	48.32602156203831
87.19263451148923	11.578838275699436
43.223377510149135	753.5098477173939
283.4643190258984	347.7437123777473
56.23361458591904	69.28803438199856
169.61118953418134	251.98840068193633
57.26247299885323	57.19110787062615
218.00642843847854	486.1639271842252
85.92350806667429	134.95643430963852
68.08709421756983	55.32202724185791
6.248426275561155	1824.6575713914226
75.13226817603994	67.96247832127209
171.76433803735296	157.81127520894802
73.98410083825453	62.81941319220765
14.572591805471573	15.135155113951258
83.42265355225105	96.68781798820622
131.93134804969165	151.03916897244346
58.94672753955184	81.44212024190807
105.31668970899133	64.90094457433997
481.6389489610968	867.5712276802954
886.5278839286641	52.52449679910489
155.46942774292404	95.36571928617057
75.0846222196202	28.757673229799238
1076.419359530534	1471.941007213253
583.6832089963007	69.56395813898745
77.1549510384885	72.14168859487036
96.78233593161409	97.54559971688093
176.97951474968934	135.49430086400972
606.2958561879435	839.2834199232053
83.59734793859843	150.38468781796507
37.70021266100756	31.192274156064098
188.90602082306984	115.40977521920236
80.20528751665118	96.99835832368103
375.064534583358	5.7714763445097965
53.72447744655111	36.076713470370564
340.849765856406	583.0045164410524
19.56079042243703	26.616281995105936
90.3768707405832	125.00925013886874
669.1646647973113	1158.3784493623382
94.86163375077918	92.69416375579608
133.75295941820153	143.0391432657085
38.676966117519115	43.853049255955426
384.08097904085076	119.40052581781275
177.15046636862076	231.8070456156469
168.71115553522716	162.06875735914394
31.84530406738181	34.39886847555015
143.4959355261894	107.95497185791925
108.95380456390481	168.15817513037658
44.20621178585678	26.689096417287658
8.21829771675837	5.524985888438661
138.72910996142275	114.21483962451588
69.0972240279569	89.60780910172164
89.32071687554854	91.0537537469585
193.90905952462046	177.2691099704265
117.14215250691352	281.2696202809466
39.46248229024163	38.4491296327609
31.23174139807633	38.5780842537898
44.65790032034657	52.48276364187682
125.40891197390691	76.53538458071615
58.69921589848646	44.11470659213601
1081.6540979851102	73.00379634000785
44.97796477620577	51.07997143450144
362.4389804056123	461.57873441984435
18.25932000724385	19.500432489036598
114.4095032603586	127.06380686246237
231.50346731744258	269.9147785173373
35.13907298093064	30.585896541267996
54.57082255188794	62.00487777471318
198.31720817935104	291.2544664100293
48.47491988629846	72.85035071625765
34.706506459927716	29.686486936124492
23.796637777233297	26.717860412454527
101.22101781794883	237.56010294556094
109.45998895897152	118.22574216540957
66.6252420756842	68.69349828252462
67.4441988222526	64.90319979924911
1908.612659054917	286.0014476629688
101.58827829033588	676.7591882482693
42.10255966667151	28.422366250159243
375.10037644306516	735.5203677862852
92.55197697029554	93.76209250908069
57.41103812602972	51.61959018224659
52.002509258874156	69.89409083330936
95.87595436120915	74.18344627909093
148.48452704863877	141.05862663237212
9075.62201655155	896.6645209691927
171.69079041520055	176.1297646678081
29.99390419934057	69.10472191134824
66.32451761535604	95.99369168413179
17.106722088521877	22.209973670814946
179.583611023801	207.21433310067093
26.558338382960365	21.893645727178104
94.92534844695395	103.02367337046945
5.192119386703217	3.7297934839441305
149.4563252990931	129.0841216599705
20.47411319328264	21.98444517378976
247.98065341028195	356.7188645959075
90.00532408065436	92.21678391837737
40.90609286943542	58.020745477010635
141.42532974253098	262.73131327563027
334.8750565846015	328.74428182080254
227.00190405511387	172.67191258465002
126.99522738016299	131.8271853919866
18.2602533998648	13.041472673469265
94.64888452595402	137.48538787701258
110.81077696429402	81.68856435879161
169.42078902410668	202.2997307903146
28.690631006948806	15.170973023016245
110.8946769241726	84.10086114389925
29.928110590486334	80.7723946403387
344.93359914528054	74.30352363462102
80.8850577676213	68.63635005274814
82.97915347662611	129.45046253536876
28.72687601607381	38.72299555326816
105.31482247061818	144.33956241118443
413.9665976902272	144.80886192208504
211.4887644502061	131.61228313915404
200.5749995961048	140.89071843538133
116.84972644239926	98.00790093547269
194.4823976458762	178.64155512923378
54.12410152335687	56.28842349376365
62.26600468604336	73.42686953702963
2880.9014356032585	2.7252366282477283
150.27502192366404	243.02112164725858
54.124587564401644	66.57423964993578
4.873471604816031	6.803472002863333
103.86815084846715	97.13281945878046
1840.7389411993133	980.5169253098853
146.37624433316137	120.28981521243728
8.267490413434043	12.49860759294461
144.7476761235421	211.24377903589976
93.63064173373051	98.71698804660892
53.80526813315318	35.18502726944857
135.19916208018543	478.1471792301691
158.5859470227473	311.0099904589587
137.5120321140883	117.28251016743242
18664.656427748512	160.29263037839047
89.7390566800924	106.1717900035003
124.16022759237896	186.9054819977404
33.080098953449394	36.7492830225067
37.817124210652345	42.83841593381894
832.1342545951634	87.55286133265597
34.40143826049572	53.69436186891378
77.94168671356383	97.02015403246546
92.9541962513463	83.93151222370594
70.26982953508814	78.55967247541601
63.99135406625265	99.48969382060838
127.09837559320776	172.9241076834873
125.33200864915514	159.22378529492977
6.286922402160154	5.2134324234777365
19.97854241521229	4.537566534596577
90.50638110715363	40.09458568757672
203.16345975463605	608.5105768651159
67.5993468848991	62.50865199741529
77.32695344044208	73.48059917183923
37.242660665806945	28.736517245001057
10.825421123604018	74.89678333533068
168.6142984838186	214.8166698190607
12.230220864681316	9.433281896562516
23.127852025052732	28.063018568535703
143.7158275500194	188.35171132650015
139.37336959584832	129.776970938899
159.92619332981033	214.9586872646579
65.22913208541685	52.39693636180952
8.345099899467078	8.153918226917108
95.41810780427562	70.73854611035156
42.446305939453765	34.72187431830434
152.9094055675541	157.03916939030898
54.983920124622735	63.95314179390308
99.88505199050022	90.4393211382711
42.320734839506095	54.829487789653975
99.45989582194832	112.336480611484
550.1026030397705	825.7671200787103
76.70961445970026	75.05023106317537
142.67454624016557	141.5103719062277
38.66847101226222	48.27159318557696
47.4854327256168	45.80736283754062
11.53858091707674	9.484474374747709
124.04435350864271	144.16816460965296
108.02891146044223	105.89995130374507
91.71228204930516	102.82986925586364
66.49798719656047	62.59176238654027
93.29921721289013	93.75059328903623
143.47003359460214	237.40303928270117
71.17521701571354	67.48695829927635
180.08971052747034	104.45305104674028
116.38250482612263	98.23816901826136
49.74986424479517	59.56856763902407
181.01168035183252	308.3930345326516
167.1373453626706	181.87877908365766
251.32633608403512	362.16284864172985
37.214063984111824	38.356952535790384
50.54488351351131	12.595371073738551
80.19834386805834	43.86256832403358
1990.5174994657598	197.82290339392608
16.50463027428163	26.859808692462618
1376.02207127093	136.14701503921728
97.08932908522945	89.06488498323158
111.92033463504524	93.56343297970167
27.15283621672416	41.5621260985544
47.42666647074606	86.65318622097566
33.46002029149461	49.12688673700041
128.59923941132132	183.64750481062956
635.6026511258742	1105.204343976749
128.24191659740626	141.36406461537027
918.4239491095185	649.9034112032558
118.5443882997211	127.0447425635849
129.66557790941772	122.86898152589173
292.8685250409526	800.076373019577
61.56505899888217	62.919052840343234
102.79590160233585	133.94317260333148
165.051319256716	199.89123428042345
21.879318983222895	31.61159555862111
111.73535161653993	104.84602885137288
52.836482806609176	73.85898168168178
24.15485306506992	18.160119358918948
69.91109428717208	77.03123750211081
76.94037523286865	108.74085917083207
715.2594427384001	860.4693716175001
45.32658503820737	48.907291930534065
31.19817573041925	47.40120857247488
117.1476281492998	129.7506407264194
57.04223060207002	61.87278868075265
42.927134585076054	46.83956999068606
341.5294824484529	707.8679459555274
84.80375838254601	235.77289634667372
9.9346872544272	6.7901100560100955
12.252073684270092	66.04545438380103
76.4871184911942	73.37814584515498
25.678059449748726	41.6014282451344
1501.2685960411623	1945.047284312335
1082.3295105930088	1107.4779245169125
33.233876373204644	48.90925662248479
304.0062414119386	605.5816610865436
10.763512016412692	11.126874209903885
158.40219668843244	187.32533997048355
9.039537276289867	4.542198803609358
217.06954703586123	130.97191471239066
103.74311881771608	103.65466978891715
459.2035110507804	604.7599004481079
145.48693680467025	341.5729647436944
93.72125597057679	117.50928232340374
2051.972329067257	149.61710378256555
82.32260410922709	78.09664927165151
113.81557583816746	33.49247339394443
640.9754560144617	84.42431033097465
71.0180756154443	72.35369130392526
538.5523186311203	315.37573594754605
298.5785468210267	351.97727411291976
1927.0607239455087	85.44737274953258
2.5216352101402615	1.2912998144141445
113.9308401577656	133.43393466884908
613.1715553547272	398.4858231640886
29.650614608207587	29.998942463902086
60.79844895291539	50.196547225649326
26.836316179819462	19.42738703910637
116.00721479835835	110.3193347579846
13.729916625349345	12.963219990914158
977.9710523694422	104.1680731027074
155.07761028660192	155.3557068642774
511.811217263173	845.1626210186696
43.297039317345586	25.849305097375506
584.5598730222764	1212.5446914456434
66.39345971395502	124.91960604359271
1201.7006608402037	1127.6747108294514
10.070552549291964	6.925859005838944
27.958437722671526	78.83914245312998
82.51224431675963	70.23226470621104
51.44332131430864	140.73038405848789
24.085296664780913	22.61850138288841
736.8328845393802	926.1461647729316
81.14950966422057	72.8087836488858
229.70634947467522	21.155137740287906
39.29170728647076	41.992697922779115
15.303578655241914	24.824764193997073
32.60040534449996	39.29280348688225
256.9121242116615	458.70400548992563
34.43791105362355	41.08743456757613
2757.7087684020876	3.758420186561489
269.71704938928394	448.6868379457276
40.89803102053554	47.99060413547547
111.59337179686301	68.79208707753655
36.070112761398626	40.18681732289924
97.02914399734047	140.30511639439635
504.76496089070605	1217.2133806325053
38.71821258313361	59.155687184457726
282.6044525138356	676.6526559792526
216.37067503741693	474.7914306000477
199.63744360169184	264.3204183391063
145.7013581334464	119.50927350452484
11.143848519328511	10.574560843625186
62.210687381797875	75.12645239033706
43.35540025859564	48.08317373365431
27.383168574521704	31.16759102253732
78.39540354293342	70.1076815313628
141.37782628370806	253.42960092986036
46.08021534578968	45.37775641591773
15.299903794822075	17.650716202306207
28.683477317277134	24.147755164202568
488.4768653361599	1717.635339019088
104.38776519250541	102.56212577816174
38.842886874779836	52.593186781921126
152.66581481681476	111.32882719010819
156.87043469483928	125.51650076353401
1726.9334432667167	104.99399598384694
569.6271751906868	75.35014547660782
156.11897814336547	76.74044630973957
125.1350582174322	112.02911402690911
313.77836810389175	139.21854690800478
1103.8762765422232	48.22643964693142
78.47544733576602	74.94599421692173
66.93050471823004	68.32743562908473
38.343477679444185	45.34851502080466
6.983573366138303	6.694271887931969
944.1187006180562	999.0743962655342
70.22686799256894	49.41714836304652
14.162864494891437	7.949112336569921
25.197462062645915	606.9735636339378
18.76035274404601	19.103198797302813
226.2936669665771	247.98003479948338
88.9400972530901	98.63720992321731
222.94267102190807	76.24162320379463
39.83703434093745	29.944193440650665
531.4074027026955	63.29623503006389
89.7795036384626	101.40411840533233
344.3495343160579	206.0108447582604
405.85602731331676	586.4223383605931
101.75723556436559	159.34425367414667
852.4109107671936	47.97710383069397
115.30121931487326	109.46354207600709
8.234294585216556	51.77104261973479
8.253044750661287	5.204546060068736
175.72449341886696	164.67044824550243
23.17610767979544	12.747526941882755
307.73542996997867	516.6879417378802
5.661492026477155	5.518842613695337
676.8789369874798	241.80438074765374
568.8649814284431	976.2416830890866
3568.7021294064975	62.3379182836794
900.5499366297089	485.8965325265803
41.08144395178432	54.44306567008909
47.24443939555242	51.62848062594497
649.3278045744613	1627.8825133003763
105.24621836104528	508.8279395394712
208.62824271891475	95.00990253274801
55.12247383655381	181.49952465427035
54.689682236445954	65.63762735339037
461.0560232161766	1108.732110759602
66.47875844759812	91.6491157639433
129.6229795362441	328.91934405999433
109.1588621441641	103.2588300944103
107.85108039687489	169.66990769285346
218.2788715914975	315.9430046413609
156.5761102932991	236.8616416056963
117.01663361947546	120.30341621155968
30.543957024815253	23.29400573131123
34.99898905941219	69.372266458057
3777.9542984587993	897.2279219688263
117.83369597831339	126.81149117239869
26.10085896695639	29.394804187938384
494.39947396843485	2258.3370431013304
373.3456538216599	31.8474930885134
63.68439098501502	149.21051574182536
115.24715150578042	175.02048917453712
45.025941214156404	46.35779841155008
249.28646549363967	907.8351154482009
138.89493216493756	155.2605378608383
91.57714502509597	99.20291904875445
64.18097346920142	86.27774712078902
16.394693427745512	20.215118551015372
38.09115135679244	19.661334857223107
23.375009712642164	40.090111641455586
114.58395279503276	120.0357047260104
13.716228138134849	17.63123618640913
17.482844710014167	28.644796502799878
490.93206639176293	895.1277253256305
46.543999581711255	31.69881776808155
155.8344239730436	147.9117131990169
319.9015173314061	66.25884806737301
229.07336737759695	92.14511557003604
94.24673199939602	90.83336894503586
65.89769137250298	51.000263686286544
54.63840336845984	45.996309923295385
31.84847193070441	31.07763303243951
203.44302277376335	105.87587888235603
16.502597222121857	23.292909084096436
71.18349379009956	50.4464272509699
107.41766311246441	144.8379943109145
61.25678506136782	88.72682019233996
121.52944092169324	80.6699498447926
36.030476029740576	49.21213294882626
86.43334088620858	73.15319472220277
46.69079836642988	57.24897166881716
134.4009999803371	119.05641166960694
141.059422012075	161.11514403385456
15.183217033164452	14.369867405234729
844.7482485345982	199.36137465827036
144.6957249387799	159.09303293051224
38.58170357475793	66.85959497783338
49.94145603676524	54.86066535587114
92.03495408736062	170.73109406303365
43.35722717690563	29.43710815696619
210.1958803525092	393.82066358668555
2918.2332402545894	30.114423762850333
108.6179245194615	251.944784118328
92.86306206821065	90.60082761776924
8.013375612737613	5.554792376176744
69.81463953103255	72.8852000012673
61.66895652918665	57.14830050051514
12.58535296074665	12.787594742060946
22.47871080335275	21.016608770194654
398.9093354707814	292.4500387692952
8.353856291968922	2.5326506845316845
117.8362735665673	97.128078857464
13.096329702962164	10.444613569462552
257.70153177495143	506.16416720776186
776.3248713368843	69.70351507264535
87.25610043162752	81.99670085405748
385.719415516291	816.8302625213174
214.5181287797074	179.3625816677324
130.84047135230605	128.83329702202914
64.97880198651401	92.58354384560558
30.1681445281192	25.24932434993828
33.66859550123235	35.26656699470723
6.030607451609476	12.151581110616158
365.1850583969641	1073.5933081939268
118.0778943782136	135.66758689452013
25.102715264995286	31.878651935948316
216.68722109169735	312.87381310250294
6.73515663080333	6.086940514594937
371.34595705966154	632.4051675992539
71.02873825638613	63.96282778843532
104.37949707707038	65.33582946126842
25.981618408000045	36.41929085849231
42.45148627580307	36.1204931121733
101.14369143397371	113.71353134589974
25.25645541551428	20.506036844251113
342.633324386935	157.71239524749987
17.59104339659203	22.137634020247265
64.44274035145705	44.93004215060443
16.63804137676983	17.83695862042923
1068.4834508381182	1420.425419325342
437.0995908846386	396.8403163783167
62.214469175337726	47.62730139341249
30.684482272672817	40.771939901342236
82.00338879494613	65.69266557572178
12.719554485462561	11.026593121105538
50.436402280783675	56.74861654635868
44.22112632593308	57.180353129330136
90.97236810641158	90.22045563185081
23.376785937438925	36.732067358192346
143.758886420862	146.2948446402931
82.45517162924044	104.02461540529559
64.820593032474	75.80696658839541
137.57857283401532	184.9094714935528
968.7640184592719	224.1017585629476
13.863714301128022	68.40776928349631
282.2283261243832	518.9684179813828
49.94668855843461	52.92318614368483
112.16612071948812	118.29322845633179
101.96356229895726	96.29365785514315
71.93630059904778	52.837938271435796
513.4727493666096	770.2936208034849
118.66304813403646	653.2960062418415
182.01714582560055	293.077134684396
37.50731708628489	39.07259802326551
102.21880512185834	95.68863220237627
198.48102771337207	234.44874641918958
11.770551178859993	14.00113487574404
280.8262495664724	536.260256711823
41.75141511801731	40.550934154649255
130.94755684971406	190.97687364279457
8.04340339303383	14.453317016289878
46.46709260503035	48.08006371064637
21.222160758280385	24.809797494602318
61.024495820809086	74.82469640140118
190.027169727089	611.6011621837104
4.659755182285656	4.40611977763693
139.31754086696435	1758.6395485110206
48.32764137904368	39.44157749108277
139.74845010622894	130.968065600208
182.36088870671756	147.22317953148948
656.9632860744938	687.1010901838141
2239.7781314286685	95.53390963691704
109.32193245559901	126.38062083627901
9.435145460103982	105.94231785973618
466.06254245941824	1335.5315664121717
494.8501428839055	87.8463969201988
18.600293622319818	30.167369826325945
21.996171645096794	19.51079503661037
64.614085199227	55.56711436851813
176.9930853660213	799.1240597501092
152.96405922216897	197.76150490273994
730.231898192174	463.90977400047626
109.633959698789	108.43723244056586
42.536181458337985	66.0670718866407
373.7326153157982	207.2029164165983
137.7203126624564	181.5657391277222
44.15483843529262	47.90849333222338
26.65603807098122	44.37971555832364
75.48956103577869	117.11759624025258
71.26889085463733	78.92781516452074
61.64915098644164	60.642379942547535
343.8132423429499	373.95800956958124
58.933617493537334	57.18339803235719
22.297506541130513	23.455665826440274
26.20740378197149	25.160743965523675
36.83401833972413	35.011902521230574
117.89554651449309	98.31813948795299
133.17110396968346	146.5548272703223
10.201482760790613	10.631948453258781
248.60050126780317	179.69560245968515
37.0727839296408	39.542153672743936
28.36217941639501	23.091345872644595
180.00401824327906	225.47937304341897
92.0978517335876	90.4937127571238
122.48006269596289	128.91178309445638
16.439151581284907	13.719315679168199
26.21309491231443	46.35830980553209
99.6977827879356	111.26527644861984
619.1477513903683	1779.547796700656
54.0625093600539	55.03190395723421
1359.3725628158231	986.2316138662751
105.63034542700869	109.55603801711204
99.70919270342388	106.9746762258148
37.64936883860767	42.98897790804922
80.9656487349188	75.32148411160854
22.167157142827797	20.349821377609572
18.013707228323074	18.02284938261518
242.3187388269874	94.77655243554314
111.50971350219885	66.08221021326324
2685.8719273261686	96.06212754610367
130.3517301785455	10.342024199727872
101.66336956313167	105.13959309122086
505.8029989665395	356.8608001475765
9.56587496643352	6.651855793425432
82.61927887327616	87.30477453316365
23.394437101364677	21.63189850662041
88.61564440918464	96.94742312303819
142.8538666497538	176.50370618962688
256.7186380122586	25.70779491367006
109.02372087534248	88.8535583210359
197.09045858202353	160.22505549028546
104.06555386478406	117.24999616719228
45.26297547582588	43.7796380779725
18.899595097340647	22.296973513913734
33.498140516735894	21.204706272625735
73.31869055182285	72.38059677808032
101.31897789931259	194.3730204437946
[truncated: 7,378 more rows]
