# Supplementary material for: The genotype‐phenotype landscape of an allosteric protein
Source: Mol Syst Biol. 2021 Mar 30;17(3):e10179. doi: 10.15252/msb.202010179 (PMC8009258; doi:10.15252/msb.202010179)
Supplement: Supplementary file 3 — Source Data for Appendix [file MSB-17-e10179-s008.zip › Appendix Figure S14A.source.csv]

mutations	uncertainty	parameter
5	0.24295038972921598	EC50
3	0.16389217132479875	EC50
1	0.06819005027727684	EC50
3	0.06556025358782039	EC50
5	0.16157797290014253	EC50
4	0.07079525071229857	EC50
6	0.134330480276964	EC50
3	0.06333028622077977	EC50
2	0.05864313176887132	EC50
5	0.07947375888128039	EC50
3	0.09666636920792528	EC50
3	0.08193410492648892	EC50
5	0.08699992445031439	EC50
6	0.14755507337413634	EC50
3	0.1088321776579852	EC50
4	0.17972216179637068	EC50
5	0.11746429429878875	EC50
4	0.07844236577207295	EC50
5	0.10848271917918766	EC50
3	0.09636398812564999	EC50
5	0.0718022221683351	EC50
4	0.11449721416775765	EC50
3	0.1107449445774935	EC50
2	0.1012103134465706	EC50
5	0.2925328711404922	EC50
1	0.08029989261454057	EC50
3	0.18181858336047105	EC50
3	0.09807357884512334	EC50
2	0.06810595148444405	EC50
3	0.17041808868268668	EC50
3	0.13592634997003852	EC50
1	0.02347028250982293	EC50
3	0.06875571574285719	EC50
3	0.09964168977747584	EC50
5	0.1526264811426525	EC50
1	0.036486232393855206	EC50
7	0.2707106774925352	EC50
3	0.07994657431514916	EC50
8	0.13321415464124078	EC50
5	0.12450660663047446	EC50
5	0.1119185546897576	EC50
2	0.05585607127938885	EC50
6	0.3575513536104539	EC50
6	0.2725349813059887	EC50
2	0.08662021778023689	EC50
3	0.06856707531042343	EC50
4	0.129336543348655	EC50
4	0.12476805646654936	EC50
5	0.12536555221741533	EC50
6	0.12406583926563985	EC50
6	0.13167275616557944	EC50
5	0.08089628549635011	EC50
2	0.07086227503091466	EC50
4	0.2081859076286088	EC50
1	0.045613548559196346	EC50
4	0.10702255120324657	EC50
4	0.07287803828537215	EC50
4	0.08144636039549684	EC50
4	0.0710674157173791	EC50
6	0.1995980748524651	EC50
3	0.09268060862369193	EC50
2	0.10232144887005457	EC50
3	0.3817520777836353	EC50
5	0.19461360559752566	EC50
7	0.1561986074318396	EC50
4	0.11752668242114858	EC50
2	0.059901757464230085	EC50
5	0.07584438965322061	EC50
6	0.12111181309976166	EC50
4	0.16981509360267366	EC50
2	0.058083135637573925	EC50
7	0.2627446642345344	EC50
4	0.12269483743575275	EC50
3	0.06779114262506035	EC50
3	0.10146586147007444	EC50
4	0.08032770805842213	EC50
5	0.15498442258831152	EC50
2	0.05122858691766127	EC50
5	0.08357681975868893	EC50
7	0.12941238438702776	EC50
3	0.13245566861238944	EC50
5	0.2366149015380725	EC50
7	0.1546324670456284	EC50
2	0.06513310720115699	EC50
5	0.10673977574139057	EC50
4	0.0977357197736084	EC50
4	0.17791357183370787	EC50
5	0.1514788018338489	EC50
6	0.15256448131931302	EC50
6	0.32172469374174295	EC50
5	0.149371170973658	EC50
5	0.4443929007915523	EC50
8	0.17678085734722726	EC50
6	0.07810093781753548	EC50
5	0.1000278000865062	EC50
6	0.10388690966611068	EC50
2	0.10467811183933462	EC50
6	0.21417745171871694	EC50
4	0.06453600901010674	EC50
3	0.06127961030468474	EC50
5	0.13022617594882022	EC50
4	0.18697629010752556	EC50
3	0.20626112086143736	EC50
4	0.09803528620572173	EC50
7	0.14269146979399958	EC50
7	0.1791967422591609	EC50
6	0.17348806712887446	EC50
2	0.044796389377633035	EC50
5	0.15573397410178502	EC50
3	0.11422606596759535	EC50
4	0.14707368765989234	EC50
6	0.4495042974698574	EC50
8	0.13373894821873514	EC50
6	0.15672274861940622	EC50
4	0.10228558812724152	EC50
5	0.11243472409396676	EC50
7	0.13525761544245996	EC50
2	0.20595150079943664	EC50
5	0.16208269638299394	EC50
2	0.06700319542783463	EC50
6	0.10456959627274227	EC50
4	0.09113748565312728	EC50
3	0.06417597768678669	EC50
3	0.22789122857778635	EC50
3	0.22210652555595745	EC50
6	0.10058447054563516	EC50
7	0.15435257924985235	EC50
4	0.06202937146410417	EC50
2	0.06907407018738013	EC50
5	0.11324823992707965	EC50
2	0.11451810344664135	EC50
4	0.11935288895605195	EC50
3	0.09818751966109827	EC50
8	0.4478026266449441	EC50
1	0.05488115384813392	EC50
4	0.12538502254712947	EC50
5	0.11000336926131553	EC50
6	0.1287291325341572	EC50
4	0.08802177111107051	EC50
4	0.08974058733091743	EC50
4	0.08102853886029089	EC50
2	0.0833517388903336	EC50
4	0.08905648261016498	EC50
5	0.2558961243115609	EC50
5	0.10773515451504416	EC50
3	0.12850266528544044	EC50
4	0.13352388069862114	EC50
5	0.10011870344405384	EC50
4	0.0641221721296862	EC50
2	0.07595669688725526	EC50
8	0.13018444553600012	EC50
1	0.09433600068685784	EC50
2	0.07278282947271117	EC50
5	0.17737350114120684	EC50
6	0.1478233585160387	EC50
2	0.2280040943885832	EC50
6	0.20059435539195225	EC50
3	0.1214626470044594	EC50
3	0.08818381276934315	EC50
3	0.14976605778779367	EC50
6	0.19657096519746028	EC50
5	0.0772162276139582	EC50
6	0.4477267686837073	EC50
6	0.10839483462634401	EC50
3	0.09317157022471878	EC50
5	0.11226133076363448	EC50
2	0.060726128663661484	EC50
6	0.16529678928075467	EC50
5	0.10517868700841332	EC50
1	0.02883920199270993	EC50
1	0.054247770349468385	EC50
6	0.14629604856609427	EC50
3	0.07465869524095002	EC50
3	0.08363895004221686	EC50
5	0.14455637968627685	EC50
4	0.19030587341486574	EC50
3	0.09331428921634144	EC50
2	0.03850554715640223	EC50
5	0.10322583512738533	EC50
4	0.10236937747243316	EC50
5	0.513718182583243	EC50
5	0.12793937813153344	EC50
5	0.18137968767948973	EC50
4	0.0878906509002381	EC50
4	0.11294197278479702	EC50
2	0.11557254168649715	EC50
4	0.1418222742447669	EC50
2	0.07886305009303693	EC50
3	0.15711137259248892	EC50
1	0.08006644491139439	EC50
5	0.10999066151576446	EC50
3	0.11148378048314078	EC50
3	0.11938375917008942	EC50
2	0.11713511029590686	EC50
2	0.06875286835548347	EC50
5	0.09142874103807044	EC50
5	0.2675406865089299	EC50
5	0.12640527491883388	EC50
8	0.12727989531936731	EC50
5	0.1531938586982824	EC50
7	0.1283411651118148	EC50
6	0.1365996161249346	EC50
4	0.07590830678171885	EC50
2	0.05835773745429761	EC50
5	0.1567067721074969	EC50
5	0.08297239252852961	EC50
5	0.11214063369640187	EC50
4	0.08338082040229611	EC50
3	0.3183093167868729	EC50
3	0.12242965541966735	EC50
8	0.13454247679322034	EC50
4	0.15515022532690012	EC50
3	0.0925940472506386	EC50
1	0.042097033889916285	EC50
4	0.1103387423150574	EC50
3	0.09466475678372284	EC50
7	0.10658884421630242	EC50
4	0.09804392766024636	EC50
4	0.55776085400045	EC50
4	0.20981973322288394	EC50
2	0.050494215973832336	EC50
5	0.13911527608061353	EC50
7	0.1728062274518464	EC50
6	0.1472024581949493	EC50
3	0.07188288176728612	EC50
4	0.13783661553780308	EC50
1	0.050887658512482115	EC50
3	0.06289684443755507	EC50
8	0.28760292490844497	EC50
4	0.0932644030481692	EC50
3	0.09128554534857576	EC50
3	0.058054166492480186	EC50
5	0.10399104616110393	EC50
5	0.09794096343318602	EC50
3	0.09503705277283496	EC50
3	0.06551943703616918	EC50
4	0.36491464427265896	EC50
4	0.1264285250915638	EC50
2	0.07864879542646723	EC50
1	0.09242700447226873	EC50
3	0.05090078222687544	EC50
2	0.07314392214704092	EC50
3	0.13948277659165634	EC50
2	0.06986222341270777	EC50
4	0.11116561703156404	EC50
3	0.07485114116272486	EC50
8	0.10854162014150208	EC50
1	0.03632478215438046	EC50
4	0.1550570749554014	EC50
4	0.4420335666783796	EC50
3	0.1545378347370403	EC50
2	0.06476752670053458	EC50
2	0.07581480817807955	EC50
5	0.23588545100714844	EC50
5	0.13692032057129955	EC50
1	0.0662018358764302	EC50
5	0.10634711796931792	EC50
4	0.11228528564122567	EC50
4	0.09301648281124636	EC50
2	0.07258007513151515	EC50
7	0.1961022849948212	EC50
5	0.1377726499831673	EC50
2	0.08199524671502649	EC50
3	0.1088623748380996	EC50
5	0.14032451658595607	EC50
4	0.07699088261290236	EC50
4	0.2013687254058192	EC50
4	0.09885692205962816	EC50
2	0.08169220284428591	EC50
3	0.08810388317279715	EC50
7	0.15564648971088	EC50
2	0.07245042683759302	EC50
2	0.1589583440099325	EC50
5	0.13517072505146235	EC50
4	0.1311985489037388	EC50
4	0.08505519771429043	EC50
3	0.0976088062763758	EC50
5	0.3288900128785232	EC50
2	0.11541686885070042	EC50
4	0.372185707695365	EC50
3	0.06882372478402278	EC50
2	0.07787094584586472	EC50
2	0.0516931500588154	EC50
4	0.08704436519487249	EC50
3	0.11747797732637963	EC50
4	0.12628499217546066	EC50
6	0.1377200804918104	EC50
2	0.07279487272412491	EC50
2	0.033136200995411084	EC50
3	0.1008513696178302	EC50
7	0.146279971291868	EC50
2	0.08374871406181329	EC50
6	0.268796705869877	EC50
5	0.10962565237962346	EC50
4	0.08675150736304045	EC50
3	0.07110336578361663	EC50
3	0.40704313021793065	EC50
5	0.1179270146858053	EC50
6	0.20932263295307726	EC50
4	0.10919498675578293	EC50
2	0.11322156882552845	EC50
2	0.09554801221600362	EC50
4	0.3316352283468374	EC50
3	0.13393413365715032	EC50
2	0.1514146477289729	EC50
2	0.047196690679278806	EC50
5	0.07708350917156664	EC50
7	0.10305199904879796	EC50
3	0.1614408301119581	EC50
3	0.141230353413043	EC50
4	0.15131875076322066	EC50
5	0.4117328619634595	EC50
5	0.10949318734147362	EC50
5	0.10657727184297816	EC50
4	0.058500463884619824	EC50
7	0.13526499036281325	EC50
1	0.17420944201576855	EC50
2	0.04893471694606066	EC50
7	0.19584172906823988	EC50
4	0.25671530381575913	EC50
4	0.10560129685026212	EC50
5	0.1507112456639877	EC50
4	0.13015875983608086	EC50
7	0.14877903663915978	EC50
4	0.09967285065268444	EC50
3	0.1296882630340258	EC50
3	0.09031414944924428	EC50
2	0.12961268572966556	EC50
4	0.18160268488799075	EC50
3	0.06467903427995983	EC50
3	0.08852864166073644	EC50
5	0.1050396875118761	EC50
3	0.11352439708699792	EC50
5	0.11022013554499184	EC50
5	0.08292753448989633	EC50
4	0.0719405078925767	EC50
4	0.09350697009985688	EC50
2	0.05804353807651458	EC50
4	0.10028859404363948	EC50
6	0.13701266703093165	EC50
5	0.09764469073897886	EC50
7	0.17675030649503173	EC50
6	0.1259184411497046	EC50
2	0.07170699623383378	EC50
6	0.20759041580985807	EC50
7	0.13217332047010094	EC50
6	0.08229084749182168	EC50
2	0.05194009003811177	EC50
5	0.10701399822701584	EC50
3	0.12085733356443835	EC50
6	0.122503044314706	EC50
6	0.10622987630529553	EC50
7	0.14370647442138826	EC50
5	0.22127715547938245	EC50
2	0.06794408033530593	EC50
3	0.10933484587220847	EC50
8	0.13042094797061649	EC50
5	0.1099681444540401	EC50
4	0.13924178160821316	EC50
6	0.14211238683291916	EC50
2	0.05023878311510903	EC50
4	0.08823460223298314	EC50
6	0.2239069747809344	EC50
3	0.08367348052214155	EC50
4	0.09306098192044544	EC50
4	0.11243060179021544	EC50
6	0.14008822607730356	EC50
7	0.10833921616495253	EC50
7	0.13719084219759295	EC50
3	0.15454578051359766	EC50
5	0.11339867225156065	EC50
1	0.04807414078859892	EC50
2	0.07455817366862137	EC50
5	0.1526017272573016	EC50
4	0.12326556460233325	EC50
3	0.061242356059888724	EC50
3	0.0905273969003848	EC50
7	0.14577581584588115	EC50
4	0.07330934151654148	EC50
6	0.16029447297386615	EC50
2	0.02786988410838444	EC50
5	0.09024645181277637	EC50
3	0.06111922781926099	EC50
5	0.11101289243719364	EC50
6	0.15866263115173715	EC50
6	0.15361393040440582	EC50
5	0.1101700266133859	EC50
3	0.09821666171393904	EC50
3	0.3088708931873449	EC50
5	0.1638048691413671	EC50
2	0.07512782939991193	EC50
6	0.13804605302755474	EC50
5	0.10685371900934157	EC50
2	0.032380595255822736	EC50
4	0.10816883824212624	EC50
6	0.16257057434544675	EC50
3	0.07156123879212091	EC50
2	0.08005326153936032	EC50
2	0.09052782346399164	EC50
3	0.10771445290577356	EC50
2	0.11023763924035802	EC50
2	0.06738060725042408	EC50
4	0.13578958358483567	EC50
5	0.12051026250070206	EC50
4	0.09272034008167668	EC50
4	0.06431145514725282	EC50
2	0.0880914884981299	EC50
2	0.06617620002561897	EC50
5	0.12462819202853867	EC50
7	0.2452154561234568	EC50
5	0.14667937036935286	EC50
6	0.18806777922176865	EC50
5	0.14018296239065614	EC50
6	0.13229649435159993	EC50
4	0.1007462724829227	EC50
6	0.10224166761236077	EC50
4	0.3785159826217087	EC50
2	0.12341586210556628	EC50
6	0.15512027141522106	EC50
3	0.11507151926220395	EC50
5	0.13378433371845885	EC50
8	0.4356380693864153	EC50
2	0.08636870839261876	EC50
4	0.10562403438143993	EC50
4	0.1505505199384681	EC50
3	0.07490674253007698	EC50
5	0.12777846867051562	EC50
4	0.1293185231271496	EC50
2	0.0386310679042682	EC50
4	0.09524610451885672	EC50
3	0.10226566664814113	EC50
7	0.20976588633190432	EC50
1	0.051443665873887705	EC50
4	0.1138545920278209	EC50
5	0.2917812002603646	EC50
2	0.03937527653199769	EC50
4	0.10560141821611614	EC50
4	0.12304739329867435	EC50
1	0.05493176210112957	EC50
5	0.10136967497842367	EC50
3	0.159119433482022	EC50
2	0.04417011054797615	EC50
5	0.10462081139413736	EC50
5	0.11331928217344285	EC50
4	0.15449905681885742	EC50
2	0.061610333537457165	EC50
3	0.117278328837358	EC50
5	0.09547033102730183	EC50
5	0.1191054822065266	EC50
3	0.12712020128865936	EC50
6	0.08052149069949058	EC50
4	0.13530004865688952	EC50
4	0.13843088245298005	EC50
3	0.07779429253829832	EC50
1	0.041465961452430505	EC50
5	0.15332835317204968	EC50
2	0.09564634933744796	EC50
5	0.11584682274686599	EC50
2	0.22518845114857705	EC50
4	0.1052107007954544	EC50
4	0.11188231352579188	EC50
7	0.2111013530828848	EC50
3	0.12183635928885107	EC50
4	0.10848195278418203	EC50
4	0.13000058786933008	EC50
6	0.3604151443681002	EC50
4	0.12681483333117385	EC50
5	0.1357064977534084	EC50
3	0.07585899233429415	EC50
2	0.10329257225962084	EC50
5	0.22346133274320207	EC50
6	0.08429079984054924	EC50
7	0.3011053241188562	EC50
5	0.10145086732660756	EC50
3	0.23210782014433498	EC50
4	0.11994833414487956	EC50
3	0.10067494906549863	EC50
2	0.1657815083682548	EC50
4	0.14542141841986006	EC50
2	0.08120097806257902	EC50
4	0.14033337581505034	EC50
2	0.043072640804230684	EC50
6	0.15147910278902033	EC50
2	0.07892719445389394	EC50
5	0.0978650844420172	EC50
7	0.1311826684191884	EC50
1	0.07057592459475599	EC50
4	0.12098803252159	EC50
4	0.07169546879089865	EC50
7	0.14992157904748749	EC50
1	0.13621013622007447	EC50
6	0.12421546613876565	EC50
3	0.12467139496895363	EC50
6	0.13446567694549533	EC50
3	0.16534913764293607	EC50
4	0.1402351033640033	EC50
5	0.1300364130204722	EC50
1	0.05117343534836029	EC50
4	0.1132784749558322	EC50
2	0.08498027606121639	EC50
5	0.11398989705171925	EC50
5	0.13241805138309792	EC50
3	0.18036938154859752	EC50
5	0.12947777373086636	EC50
1	0.04807414078859892	EC50
3	0.1018772670322164	EC50
3	0.1443503575777972	EC50
5	0.14294946637369366	EC50
3	0.0838929037215123	EC50
3	0.09773002713119563	EC50
4	0.10080335480716257	EC50
1	0.07162196993489396	EC50
3	0.10268107445298022	EC50
8	0.2128009232148037	EC50
6	0.1380213931199621	EC50
6	0.1044315379701287	EC50
3	0.0984824739554876	EC50
1	0.054259442452276194	EC50
6	0.12553332650844645	EC50
7	0.14756214577094084	EC50
4	0.09628532806621697	EC50
5	0.17169051732742033	EC50
3	0.1526296697726056	EC50
2	0.1439507146154573	EC50
3	0.07790110709103804	EC50
2	0.1890459838525705	EC50
4	0.11503469126909993	EC50
4	0.1109910141458144	EC50
4	0.3387997615756326	EC50
3	0.050696223743151705	EC50
6	0.10452961428484206	EC50
3	0.07702595320893317	EC50
4	0.4696684421824197	EC50
2	0.13674933515616944	EC50
6	0.11531084485581924	EC50
3	0.1213845298044616	EC50
3	0.20718407349622686	EC50
4	0.12265181625909145	EC50
3	0.0686649783432928	EC50
3	0.0562458766726664	EC50
4	0.22196380140748306	EC50
1	0.031607893021935334	EC50
6	0.16570745432894698	EC50
3	0.12813931200655554	EC50
4	0.19335771637241692	EC50
5	0.2687134940900819	EC50
4	0.10385710314141712	EC50
3	0.10655978865503164	EC50
2	0.049829577676263975	EC50
7	0.1262877198525581	EC50
4	0.21057100184630406	EC50
4	0.5421000926125902	EC50
2	0.07752685677781046	EC50
2	0.07570286699903207	EC50
2	0.08049085440918695	EC50
3	0.07510529066891364	EC50
8	0.12430249759883726	EC50
5	0.09072090714623487	EC50
3	0.09145505655623848	EC50
4	0.08641945510116725	EC50
3	0.11276188042564855	EC50
6	0.14172361656417876	EC50
1	0.044631306128491983	EC50
4	0.10611791750924396	EC50
6	0.20238646908506916	EC50
6	0.18977725784325453	EC50
7	0.25018977143894144	EC50
6	0.12099994721057232	EC50
4	0.11503256583507225	EC50
2	0.045145654443542925	EC50
5	0.2446557122309212	EC50
5	0.15326225424288092	EC50
6	0.1444131442688327	EC50
5	0.2817021216130116	EC50
3	0.11669851524115946	EC50
4	0.13554281649816016	EC50
5	0.13296327207975428	EC50
4	0.11571845633143235	EC50
4	0.2535123110193622	EC50
7	0.14573332622501942	EC50
4	0.10308786297718772	EC50
7	0.10334914175861007	EC50
2	0.07234474445239021	EC50
4	0.17335174584503316	EC50
7	0.11369843751647953	EC50
2	0.14173599800123407	EC50
4	0.15684195939271878	EC50
4	0.06933034970828493	EC50
5	0.1242231825412936	EC50
2	0.06896577842975615	EC50
3	0.06979888481584585	EC50
4	0.07317327085433012	EC50
6	0.24961433723026455	EC50
5	0.12169420534135247	EC50
4	0.15946513700316853	EC50
8	0.2311696728123437	EC50
3	0.12839950139935474	EC50
2	0.08230839828738644	EC50
2	0.2725878636323264	EC50
7	0.3857381325375179	EC50
6	0.10896539685896672	EC50
3	0.10349248417143278	EC50
3	0.06815115796555325	EC50
7	0.2134875919484875	EC50
4	0.16559229019576824	EC50
6	0.1094350557434375	EC50
5	0.10600928351370366	EC50
4	0.11811671156262105	EC50
5	0.11491048764526253	EC50
4	0.1285944500089957	EC50
1	0.056670662686856374	EC50
2	0.06964196859643879	EC50
7	0.14907553407152824	EC50
5	0.13165621367395605	EC50
4	0.1149081742778466	EC50
3	0.1313922127135858	EC50
2	0.051202539626011866	EC50
6	0.1584865075619676	EC50
3	0.08517354653872082	EC50
7	0.13552173898898218	EC50
4	0.08744773820982682	EC50
6	0.1474959771119012	EC50
4	0.08509920413096922	EC50
3	0.15836470654542936	EC50
3	0.0748697815597621	EC50
3	0.4608634461857736	EC50
3	0.20445395405526548	EC50
6	0.19086864839687367	EC50
2	0.07832891587833396	EC50
3	0.08074424875957711	EC50
3	0.08218604547037013	EC50
4	0.10131749710203784	EC50
4	0.10145469733926653	EC50
3	0.16944364110846818	EC50
7	0.3549822851939249	EC50
2	0.0693512341501801	EC50
5	0.15907496902041848	EC50
6	0.2525509286941855	EC50
4	0.20505566565831249	EC50
1	0.051939998255879416	EC50
6	0.16449130614956856	EC50
2	0.03636027884160053	EC50
6	0.15579108659772395	EC50
3	0.09833978767606208	EC50
3	0.12558139628798767	EC50
8	0.13155885700049702	EC50
5	0.14980263362625806	EC50
2	0.1716186416093107	EC50
5	0.40040101310649706	EC50
2	0.05894270862093096	EC50
3	0.1004569537603131	EC50
3	0.09197279934608116	EC50
2	0.06691079822288871	EC50
4	0.1221976950450823	EC50
5	0.1110154583937482	EC50
7	0.13521322177509731	EC50
3	0.08197909174635838	EC50
3	0.058290828505842475	EC50
2	0.05047738867328933	EC50
5	0.10302733216894124	EC50
4	0.07214665433517665	EC50
5	0.14070654350753067	EC50
2	0.05197141336878936	EC50
3	0.08115518527613526	EC50
5	0.13474861143397507	EC50
5	0.11042457576680652	EC50
5	0.4522971458503073	EC50
3	0.09312684546603296	EC50
4	0.11067332793246523	EC50
3	0.08446497436929158	EC50
3	0.0760230679609352	EC50
3	0.07779312960032428	EC50
5	0.15855409995333722	EC50
7	0.17003813557546624	EC50
5	0.12246785576846825	EC50
4	0.08382343567194868	EC50
6	0.11999073477379894	EC50
4	0.17720286119447728	EC50
4	0.08286262096185812	EC50
7	0.07933926392116193	EC50
3	0.07822830485415717	EC50
4	0.07814326417841361	EC50
3	0.059533893498932226	EC50
4	0.10647146061169087	EC50
3	0.06524238969858066	EC50
2	0.07486217244867076	EC50
4	0.1254602042361806	EC50
5	0.14028090853228548	EC50
6	0.10302111749766467	EC50
3	0.1034461844323259	EC50
1	0.03415924919175695	EC50
8	0.1755589435037571	EC50
3	0.12723980264947946	EC50
5	0.1790132783926369	EC50
5	0.11638552332157873	EC50
4	0.07783149677075382	EC50
2	0.048345865115697634	EC50
3	0.0971167094702727	EC50
4	0.17508345590989313	EC50
7	0.09650682368399303	EC50
7	0.1899763352420676	EC50
3	0.08922388124126622	EC50
5	0.10728491602107254	EC50
3	0.1217428574654296	EC50
4	0.11475772452278185	EC50
3	0.1081640108141739	EC50
4	0.0871607407137695	EC50
4	0.10441174523126967	EC50
8	0.15020778871455845	EC50
2	0.06913804849405439	EC50
7	0.1092274364258494	EC50
6	0.13074130886105048	EC50
4	0.15679652572718752	EC50
5	0.10090709905850126	EC50
3	0.06940098577316545	EC50
4	0.15345540558003068	EC50
7	0.15521620096949776	EC50
6	0.14238622518249858	EC50
3	0.08054615161384565	EC50
7	0.10440359869871182	EC50
1	0.14942236966045475	EC50
2	0.10654352972495557	EC50
4	0.21229276747921008	EC50
5	0.08288765740542002	EC50
6	0.1079732091761631	EC50
5	0.18273550543107808	EC50
6	0.1444465582326686	EC50
3	0.2660010183333916	EC50
5	0.3471417229398077	EC50
7	0.19874471716876935	EC50
6	0.10568788087320258	EC50
5	0.0926151426137502	EC50
5	0.14500204724430704	EC50
7	0.26951124750830424	EC50
5	0.12054114209567005	EC50
2	0.06975287675723785	EC50
1	0.04057309048577748	EC50
2	0.04517592962555251	EC50
3	0.09503574242210973	EC50
6	0.11088741778781296	EC50
2	0.16661913354350336	EC50
3	0.11922017691302125	EC50
6	0.12897206594784633	EC50
4	0.17988815812473932	EC50
7	0.15878608058260893	EC50
2	0.1101630746688878	EC50
3	0.17680177066615474	EC50
2	0.05639090827339205	EC50
5	0.09848319708647324	EC50
4	0.11607163301927655	EC50
6	0.2600038383511814	EC50
2	0.07729314130441353	EC50
5	0.10811580572131968	EC50
2	0.09443597813428142	EC50
2	0.06163641496582235	EC50
6	0.10244346164156644	EC50
2	0.16827320066925894	EC50
5	0.13398404318933918	EC50
3	0.05307909972955919	EC50
3	0.1415204610660271	EC50
6	0.1217959748834644	EC50
2	0.06635496558550512	EC50
3	0.10774084409564427	EC50
5	0.12382215170609165	EC50
2	0.06302066021923948	EC50
4	0.0923783749325979	EC50
4	0.18213081110769688	EC50
3	0.07064998037246616	EC50
3	0.07220077528529384	EC50
4	0.10994565889509857	EC50
2	0.06326976544139531	EC50
4	0.10215071507899798	EC50
4	0.12785558537878447	EC50
3	0.10301126241743433	EC50
6	0.15797460034378785	EC50
4	0.06749957223867252	EC50
3	0.09437167245792501	EC50
7	0.17200164125745393	EC50
5	0.08987508831362283	EC50
6	0.18047660834240525	EC50
8	0.2746148114552324	EC50
2	0.05813213829411976	EC50
5	0.06487802488114104	EC50
6	0.1052675298763529	EC50
2	0.09631798073263403	EC50
4	0.08341364935340062	EC50
5	0.14177158954891506	EC50
1	0.07543396690583977	EC50
6	0.09685376041439724	EC50
4	0.09759351138250033	EC50
5	0.11258458641668652	EC50
6	0.11790154564948442	EC50
3	0.06674228251406282	EC50
2	0.11550350734800115	EC50
4	0.17454723040824408	EC50
2	0.07887353477218277	EC50
4	0.361658291437648	EC50
6	0.2356722848159152	EC50
8	0.13423424077403334	EC50
3	0.08448671927102673	EC50
3	0.1051529012628122	EC50
1	0.10205956059798046	EC50
5	0.14307477625287038	EC50
4	0.2291596072965669	EC50
6	0.13851349906691116	EC50
3	0.08181316193076714	EC50
6	0.18998230217847895	EC50
3	0.07874831937391766	EC50
3	0.12303527919019827	EC50
6	0.11059616463448887	EC50
3	0.1167226318851047	EC50
7	0.1783879904973178	EC50
3	0.06024713099966144	EC50
5	0.20172704592525592	EC50
6	0.11238951276769342	EC50
6	0.2746687157417412	EC50
7	0.15101753816075314	EC50
2	0.0512617133331696	EC50
3	0.092006590526403	EC50
4	0.13589177194367522	EC50
2	0.05237712914087971	EC50
7	0.1158700404295614	EC50
4	0.1556607346129496	EC50
2	0.05470824286372168	EC50
5	0.10628834334139692	EC50
5	0.09967990331026334	EC50
4	0.11961510725992235	EC50
3	0.06129028692882633	EC50
3	0.06293645262086921	EC50
3	0.06662851876069233	EC50
4	0.1373096406403715	EC50
4	0.07728981723162913	EC50
2	0.05215976200740728	EC50
4	0.08958311266671842	EC50
8	0.1465243089816147	EC50
3	0.0882810513872581	EC50
4	0.1099699933037075	EC50
6	0.25557120019968943	EC50
6	0.07816609347869984	EC50
8	0.17478556140209134	EC50
6	0.13989533307309454	EC50
2	0.08911175563632022	EC50
2	0.24480907784984254	EC50
4	0.13428046550428588	EC50
3	0.10954092201518413	EC50
2	0.1932573095463459	EC50
2	0.09487956333892897	EC50
6	0.15991247323005914	EC50
2	0.09551131889482567	EC50
4	0.09602321862687173	EC50
3	0.07285929107575441	EC50
3	0.10984884551916556	EC50
3	0.08130724467791177	EC50
3	0.13126527079315453	EC50
6	0.1741352385529552	EC50
5	0.1525536459095419	EC50
4	0.11621742003594553	EC50
3	0.05548877243227333	EC50
5	0.21292078676717294	EC50
5	0.07508723298682618	EC50
4	0.09036284387777732	EC50
4	0.17964780221985802	EC50
3	0.10780037380946056	EC50
4	0.11369597118280447	EC50
8	0.22527441505641144	EC50
4	0.2173876610780128	EC50
2	0.4616084270771661	EC50
5	0.1296969955547852	EC50
3	0.09811167642199704	EC50
2	0.1066171924514189	EC50
1	0.07543396690583977	EC50
4	0.10918299556441714	EC50
6	0.15964569254417985	EC50
5	0.10162909708746448	EC50
3	0.05989136577969655	EC50
2	0.0714789856210775	EC50
3	0.0841723220151074	EC50
5	0.1462236813851806	EC50
4	0.2444511499456711	EC50
5	0.13806375864818982	EC50
2	0.05166029239186968	EC50
4	0.15891006320246825	EC50
5	0.11659353731051035	EC50
2	0.07587277620119859	EC50
1	0.054247770349468385	EC50
2	0.08270698895121759	EC50
4	0.1861604730234825	EC50
5	0.08735990735332955	EC50
6	0.2980199409796849	EC50
3	0.19825280579928764	EC50
6	0.2885535631072476	EC50
4	0.14949590264348098	EC50
6	0.1425708577374297	EC50
3	0.08628640973481318	EC50
4	0.06913694412837823	EC50
4	0.10232766861382812	EC50
4	0.18315242667487872	EC50
3	0.12690475818162014	EC50
2	0.1082045111936574	EC50
5	0.13018428538409246	EC50
7	0.16048367431701302	EC50
1	0.1149391696402758	EC50
6	0.24285830479031675	EC50
1	0.0703144453753796	EC50
4	0.06584966498037166	EC50
4	0.13564925499742267	EC50
6	0.16371549403198193	EC50
5	0.09514423560918407	EC50
3	0.22714438898042136	EC50
2	0.059612221914405225	EC50
6	0.2292020020047049	EC50
2	0.11030085109997913	EC50
6	0.2815402198417216	EC50
5	0.17068423046002884	EC50
3	0.06765917336334316	EC50
4	0.1012956152827766	EC50
3	0.1453599130307332	EC50
3	0.2649581590330052	EC50
5	0.07969073173852666	EC50
6	0.10373297077525698	EC50
3	0.09339562505405832	EC50
1	0.04777027084189274	EC50
5	0.11270596479223788	EC50
4	0.14866872089364538	EC50
1	0.06566101843494412	EC50
4	0.17842341871609496	EC50
6	0.1088838485806402	EC50
2	0.14553018196231424	EC50
4	0.19474514820001454	EC50
3	0.06669996496851183	EC50
4	0.12017323571969928	EC50
5	0.1144102069336017	EC50
4	0.08219178969910376	EC50
4	0.11789390923698854	EC50
3	0.06480784765451296	EC50
3	0.0668823744483041	EC50
2	0.08740944511386768	EC50
5	0.12817938180781285	EC50
7	0.10165674672618602	EC50
3	0.0941772652517963	EC50
5	0.09260798057922352	EC50
4	0.1004714151682193	EC50
2	0.06522069016866229	EC50
3	0.08968920987134618	EC50
2	0.07965003909301671	EC50
7	0.10964295471435824	EC50
5	0.21622357549843527	EC50
3	0.10360821996129777	EC50
6	0.15972084187497965	EC50
4	0.19633377628623305	EC50
6	0.13481952026520075	EC50
5	0.2845266430027145	EC50
2	0.04814800719252076	EC50
4	0.17282195464810785	EC50
3	0.2831986652751665	EC50
5	0.10715233464072696	EC50
5	0.2290055033835387	EC50
5	0.16290177460513647	EC50
3	0.0838634008322974	EC50
4	0.09584171543274042	EC50
6	0.24743727727308354	EC50
2	0.06571545727376846	EC50
4	0.08206170673567853	EC50
4	0.11388122998719087	EC50
7	0.2012526059683215	EC50
3	0.06472172958901562	EC50
1	0.1056528214047597	EC50
8	0.17115289914418438	EC50
3	0.12416237021918332	EC50
3	0.1130614123552179	EC50
5	0.14289741395455074	EC50
6	0.1864972668911687	EC50
5	0.08255746720015551	EC50
3	0.22050395278767385	EC50
7	0.14403986949711228	EC50
5	0.12984341562069313	EC50
7	0.2800388562491717	EC50
3	0.12730575855062665	EC50
2	0.07482266450241527	EC50
3	0.07421173247698636	EC50
4	0.14708921882265158	EC50
4	0.10309350430493736	EC50
3	0.08185405577851383	EC50
1	0.04695734777884611	EC50
6	0.2135877149087333	EC50
5	0.1143743913057092	EC50
3	0.2167549397065826	EC50
2	0.07541615633311168	EC50
1	0.09242700447226873	EC50
4	0.13922494754649425	EC50
2	0.07709537407135454	EC50
4	0.09016289553263836	EC50
3	0.08767485428053312	EC50
5	0.21498413848668707	EC50
6	0.1628202818534129	EC50
6	0.09538543498968184	EC50
4	0.13524988896706405	EC50
5	0.1809080587343445	EC50
6	0.10154373424287692	EC50
4	0.15065477857898588	EC50
6	0.1066693895697243	EC50
4	0.15227582160626102	EC50
6	0.16719702922501475	EC50
3	0.10725704774780834	EC50
5	0.10678725896781874	EC50
2	0.09365014058727583	EC50
5	0.1275018027392975	EC50
1	0.036486232393855206	EC50
2	0.07681024239670924	EC50
4	0.085727225908104	EC50
3	0.13412656343006202	EC50
5	0.1630534754786024	EC50
3	0.32144399108154204	EC50
1	0.05730309871852244	EC50
4	0.15503902657856494	EC50
6	0.15868755234235085	EC50
6	0.1676672897241141	EC50
3	0.0978131128015894	EC50
7	0.14646949066228193	EC50
3	0.1519314255661646	EC50
1	0.056870668652538925	EC50
5	0.39413909377311146	EC50
3	0.09058930897829463	EC50
3	0.15659667945775266	EC50
2	0.08601457512170199	EC50
6	0.10236823895308346	EC50
3	0.17308731626394508	EC50
4	0.20114085169781307	EC50
2	0.055948205787518426	EC50
8	0.1525335416987287	EC50
5	0.11557451606656124	EC50
6	0.10146482450438317	EC50
5	0.1579574082873252	EC50
5	0.20646887876254	EC50
8	0.20656429403456292	EC50
3	0.09957150301784667	EC50
7	0.14446107108209666	EC50
4	0.06591880006224701	EC50
3	0.10132655560201287	EC50
6	0.1921535875337433	EC50
2	0.0524122930976851	EC50
6	0.10280881287431347	EC50
4	0.17798351115215905	EC50
4	0.1385081721160135	EC50
2	0.0851980858205456	EC50
7	0.1596924006499497	EC50
2	0.10763367890890048	EC50
5	0.10478370197163704	EC50
4	0.11873842139776693	EC50
5	0.08940364520669711	EC50
5	0.12810715825724447	EC50
6	0.14338091056820845	EC50
5	0.17212742280127233	EC50
2	0.07758125274695589	EC50
1	0.04060378893242725	EC50
7	0.1956142756733799	EC50
5	0.22575704780878555	EC50
4	0.07589723860604057	EC50
5	0.10364799235660868	EC50
4	0.13468714984988292	EC50
5	0.10290411683259512	EC50
5	0.16998257935373506	EC50
6	0.23366584824805356	EC50
2	0.10240914041768537	EC50
8	0.2371316021358883	EC50
4	0.18469659778918385	EC50
3	0.15697803078023476	EC50
4	0.1448153277598627	EC50
3	0.05102232505300819	EC50
5	0.14276771624434514	EC50
4	0.14903012218806974	EC50
4	0.11800661089478875	EC50
4	0.09921882509870454	EC50
4	0.15324395058423745	EC50
4	0.07629223520992358	EC50
2	0.19277790463122652	EC50
2	0.053855540244469965	EC50
6	0.2194803818775664	EC50
3	0.15479783092598984	EC50
4	0.08150598303934388	EC50
3	0.13740439066135987	EC50
4	0.25805423981550313	EC50
6	0.12189410631972572	EC50
3	0.11043840509315206	EC50
2	0.07136176376686429	EC50
2	0.05901857745419845	EC50
4	0.2720202512429064	EC50
3	0.11098166059945316	EC50
3	0.04527488185021674	EC50
5	0.14308612226097306	EC50
2	0.07272055482395963	EC50
3	0.07810469872903494	EC50
2	0.03693058298427799	EC50
7	0.2277586402488174	EC50
6	0.1249130411711306	EC50
4	0.12103050042867795	EC50
2	0.12320453553330135	EC50
5	0.2439088577419349	EC50
4	0.07321552903508617	EC50
6	0.13601031572857775	EC50
7	0.15277337542255046	EC50
5	0.11702495876551156	EC50
2	0.13163411129332198	EC50
4	0.14848070104897645	EC50
5	0.10171773001472534	EC50
2	0.04750749143788385	EC50
3	0.1077768644817552	EC50
4	0.09855276255085718	EC50
6	0.20312289650153448	EC50
3	0.11247585216441007	EC50
4	0.0966198613095749	EC50
5	0.14860786452860333	EC50
3	0.10556955363249056	EC50
8	0.1177052009317404	EC50
5	0.1557349528530229	EC50
3	0.08965754453294837	EC50
5	0.14278486196823226	EC50
4	0.13527829590484794	EC50
4	0.10458034831693304	EC50
5	0.1275779972411121	EC50
5	0.29242113195754343	EC50
5	0.1936833456917384	EC50
2	0.05507473327061012	EC50
4	0.2413672720781301	EC50
4	0.08710908469444009	EC50
3	0.1212610074940536	EC50
2	0.052510231838471096	EC50
6	0.20799214190514465	EC50
3	0.1226178089403604	EC50
3	0.19562739767205065	EC50
5	0.2765680437169197	EC50
5	0.3508615641114316	EC50
2	0.0544232451078832	EC50
5	0.14064606426008866	EC50
5	0.15248410067549828	EC50
1	0.09193931432676347	EC50
2	0.07189605804492763	EC50
4	0.1996654441098124	EC50
4	0.1968745113214902	EC50
4	0.10500977709406968	EC50
6	0.11170539625137613	EC50
5	0.14893730290802046	EC50
4	0.07322913942193457	EC50
3	0.08421698535778405	EC50
6	0.20220878721468635	EC50
1	0.040377675605171234	EC50
4	0.1308043858918316	EC50
3	0.06569213472688402	EC50
3	0.11873179704272267	EC50
2	0.103423776439685	EC50
4	0.07145667338546632	EC50
8	0.1544618694280242	EC50
3	0.1399597425874571	EC50
4	0.12848317285379765	EC50
2	0.04225784933118471	EC50
3	0.1487846213538291	EC50
3	0.11481638728990935	EC50
6	0.15893124060059796	EC50
3	0.059881627854432684	EC50
5	0.19065810079400025	EC50
4	0.19340163918423944	EC50
3	0.10766599644309824	EC50
5	0.1144283481832309	EC50
1	0.13336364387099492	EC50
2	0.17892896616307905	EC50
7	0.09983249034010626	EC50
5	0.12247692851911993	EC50
7	0.16075783740218244	EC50
6	0.24165395287699956	EC50
3	0.11265307914389355	EC50
6	0.210439673808962	EC50
6	0.21651128976240044	EC50
3	0.08478136402709181	EC50
6	0.1669647396084611	EC50
2	0.03979253005917871	EC50
1	0.04875795434028797	EC50
3	0.0965970228026816	EC50
2	0.4520696660904207	EC50
3	0.13659661552604482	EC50
3	0.059293417386364726	EC50
5	0.11128634883877714	EC50
5	0.13094777967914986	EC50
6	0.12158765683665405	EC50
2	0.17801022594792212	EC50
6	0.09581621913472728	EC50
3	0.10442247219226153	EC50
1	0.08688072183198231	EC50
3	0.0801799893875751	EC50
5	0.10099421467558506	EC50
6	0.15050521327543895	EC50
1	0.025085322060174862	EC50
4	0.2290108276480089	EC50
7	0.5337709266474714	EC50
4	0.13737809783418958	EC50
5	0.16687703319571806	EC50
4	0.20627853434967874	EC50
4	0.12979956378787325	EC50
3	0.08968419645255019	EC50
5	0.305709684564698	EC50
5	0.13304751695219216	EC50
3	0.2065990884615465	EC50
5	0.3130618629204007	EC50
5	0.10035586687219936	EC50
2	0.10763143485457648	EC50
4	0.2126128934414607	EC50
2	0.08471769578008452	EC50
3	0.08210537804483974	EC50
7	0.2712408372084972	EC50
4	0.09732397976427258	EC50
3	0.05067394082742496	EC50
4	0.06707718506261502	EC50
2	0.046776398851966584	EC50
3	0.15826484947856748	EC50
6	0.25080042544024744	EC50
4	0.09404824594986376	EC50
1	0.034177980090291084	EC50
1	0.14523635576594654	EC50
3	0.05557369738301594	EC50
3	0.1376121549654267	EC50
3	0.08632376187576042	EC50
6	0.22211122163766905	EC50
3	0.1091064447984306	EC50
5	0.11865883354996667	EC50
3	0.11593962214065955	EC50
2	0.08404305569902112	EC50
2	0.09531884888311933	EC50
7	0.1953075332098223	EC50
3	0.0663067472812212	EC50
2	0.07175761183353402	EC50
3	0.08141462651807119	EC50
2	0.045687817613269364	EC50
4	0.12854000420494052	EC50
5	0.1306224580139449	EC50
5	0.12756549700076386	EC50
5	0.19965240344884547	EC50
5	0.1172523964878252	EC50
3	0.10482292576136824	EC50
3	0.051788367488696016	EC50
3	0.098888234334446	EC50
5	0.11968857412810532	EC50
3	0.09623843252546796	EC50
5	0.1650860349198592	EC50
6	0.1251760478982175	EC50
3	0.09693120092909603	EC50
5	0.1285987214249597	EC50
1	0.054247770349468385	EC50
6	0.11064517719180712	EC50
4	0.3429852884832712	EC50
3	0.1732015200144765	EC50
2	0.15593713186338196	EC50
4	0.10792200506839576	EC50
5	0.3623468913543564	EC50
2	0.06703710820908503	EC50
4	0.11004096795780773	EC50
4	0.06478174216648303	EC50
6	0.1245567928600576	EC50
4	0.1268286454091149	EC50
3	0.06895060500338837	EC50
6	0.4933941610213655	EC50
1	0.15351743815249996	EC50
3	0.10301813650267527	EC50
4	0.1025327431152617	EC50
1	0.07544386537768821	EC50
3	0.18078771022648324	EC50
7	0.2783898020413056	EC50
2	0.047774759330922616	EC50
7	0.1050574165697498	EC50
5	0.10802644039864616	EC50
4	0.15556460603657016	EC50
4	0.07726128819002888	EC50
4	0.06796212034994648	EC50
2	0.08561900816072664	EC50
5	0.10877626926802801	EC50
4	0.1835588450084516	EC50
3	0.08442069807699705	EC50
4	0.2871189182213835	EC50
7	0.10936803296310282	EC50
2	0.06239159223966378	EC50
8	0.1461806282477458	EC50
4	0.11804389165150565	EC50
7	0.14737676799503285	EC50
7	0.11905055288777845	EC50
4	0.24122237593801146	EC50
1	0.04540664853064006	EC50
5	0.2539045738042565	EC50
7	0.324172938585219	EC50
4	0.10485275956059396	EC50
6	0.1155061802098244	EC50
1	0.06215849473768587	EC50
5	0.1118099995871192	EC50
8	0.12878283097584756	EC50
7	0.5233280087116221	EC50
5	0.1744959444083899	EC50
5	0.10219181450073006	EC50
3	0.12989176390254886	EC50
1	0.03828980939350802	EC50
2	0.05750261003634195	EC50
2	0.1176185416946565	EC50
1	0.11968662759853504	EC50
3	0.16534459581145547	EC50
4	0.1451324857615191	EC50
4	0.10924105187322926	EC50
4	0.07191110487956998	EC50
7	0.14787965550887452	EC50
5	0.12665321946833738	EC50
4	0.14026752173856638	EC50
6	0.08866027519275561	EC50
6	0.2267909569022056	EC50
4	0.1771285197369729	EC50
3	0.11736421662745855	EC50
1	0.03688300717574767	EC50
3	0.2256552288052936	EC50
6	0.12089992170702347	EC50
4	0.1050265205382092	EC50
3	0.2636185441904729	EC50
2	0.10516546796684996	EC50
4	0.1970528734841412	EC50
7	0.16736051165668006	EC50
4	0.09378943425462616	EC50
2	0.2618745030318436	EC50
2	0.07610443860069725	EC50
2	0.07693660220787628	EC50
2	0.07410377518356077	EC50
8	0.17606360207948998	EC50
1	0.053379398336107615	EC50
1	0.03041754685479135	EC50
5	0.21140286992419952	EC50
5	0.08560198439174252	EC50
5	0.09765837875766087	EC50
5	0.16317506404874405	EC50
5	0.09664513744933248	EC50
5	0.14892944164430766	EC50
3	0.21947298117747335	EC50
5	0.18859951716127202	EC50
6	0.2084816692554116	EC50
6	0.2656019616271846	EC50
2	0.11239574459850322	EC50
5	0.09099903634428178	EC50
7	0.1459972365038602	EC50
5	0.1015661508971728	EC50
3	0.2281023151925455	EC50
6	0.17227699597860585	EC50
5	0.13530186145926573	EC50
8	0.20384967477281185	EC50
3	0.14928983822134448	EC50
5	0.18085869315312275	EC50
7	0.18030080883155508	EC50
8	0.10338359406004732	EC50
2	0.05089984366217507	EC50
3	0.051041260260284466	EC50
2	0.12723055182393458	EC50
2	0.07373226019036211	EC50
3	0.07798255821363305	EC50
5	0.17951758835146567	EC50
3	0.0646361805704891	EC50
3	0.07958992061795453	EC50
1	0.046169426889896364	EC50
4	0.1161516884943356	EC50
2	0.04364490147364218	EC50
6	0.11266080136861567	EC50
5	0.1131688327528828	EC50
5	0.08568837167754828	EC50
2	0.05973817163599826	EC50
6	0.4071212345046698	EC50
4	0.12409669388303188	EC50
5	0.07979444238880892	EC50
6	0.1243158755561708	EC50
4	0.0828209309802653	EC50
6	0.11741870853005362	EC50
7	0.12506116794189673	EC50
2	0.08238948814529587	EC50
6	0.30422302066307344	EC50
3	0.06906154767245737	EC50
5	0.1581888065029143	EC50
1	0.09242700447226873	EC50
7	0.20309145399727907	EC50
4	0.12903998063497688	EC50
5	0.31916059553299664	EC50
4	0.11833292860737556	EC50
4	0.2510767280429613	EC50
3	0.07281236478019094	EC50
6	0.4077677194099905	EC50
4	0.07362164602229203	EC50
3	0.10093668704466864	EC50
2	0.0996376628976214	EC50
6	0.12546037839956592	EC50
2	0.06955280773395726	EC50
5	0.09911351546030044	EC50
4	0.11888346413636446	EC50
4	0.10827441262495817	EC50
6	0.1937356588430148	EC50
3	0.12004850895616526	EC50
3	0.21555588853858634	EC50
5	0.17176822235599393	EC50
2	0.14125653349190712	EC50
1	0.056670662686856374	EC50
3	0.05042359618115922	EC50
5	0.14340710705246462	EC50
4	0.09859390071343953	EC50
3	0.06457783890656815	EC50
3	0.04570599176609212	EC50
2	0.07215531506727453	EC50
4	0.14097157213084716	EC50
3	0.09301713035819988	EC50
2	0.08593697491123893	EC50
5	0.1220438203343682	EC50
2	0.07599241947530523	EC50
7	0.19476269124631707	EC50
2	0.06636545495523513	EC50
2	0.1326893202317	EC50
5	0.09599156570312492	EC50
8	0.09977029358670876	EC50
2	0.12193887570701525	EC50
3	0.11773432207101305	EC50
7	0.1624733991506276	EC50
2	0.04382335640191359	EC50
3	0.0694780884564262	EC50
4	0.19969082321040485	EC50
3	0.2041483394045101	EC50
3	0.09332553954698936	EC50
2	0.07644780237185175	EC50
6	0.17860339059611038	EC50
3	0.17301180523133836	EC50
6	0.18873291273546464	EC50
1	0.11340150355411707	EC50
3	0.1179156878534182	EC50
3	0.09406780878516574	EC50
2	0.06284781092195023	EC50
3	0.575070457561408	EC50
6	0.3893728365845597	EC50
6	0.09329619934806467	EC50
5	0.1162037486725196	EC50
2	0.07655803638264816	EC50
2	0.08206522615795743	EC50
3	0.10690309804777316	EC50
8	0.20381899644332205	EC50
5	0.1272279826693809	EC50
4	0.1563821180151896	EC50
4	0.4777891322614738	EC50
5	0.14133801763251036	EC50
4	0.09197436026791288	EC50
4	0.09366363427385543	EC50
6	0.08085893352589772	EC50
3	0.1390527537961306	EC50
2	0.08273567169773541	EC50
6	0.15404398150347734	EC50
3	0.3293953351255565	EC50
3	0.07991631462234862	EC50
2	0.06522505879269762	EC50
1	0.07775045225616034	EC50
4	0.22028906328869305	EC50
3	0.07721983030844226	EC50
3	0.06272026794947873	EC50
5	0.10985639153374167	EC50
2	0.1498963933457239	EC50
5	0.12248320815215642	EC50
5	0.1629165715753446	EC50
6	0.1598623684722545	EC50
3	0.2355879440734485	EC50
4	0.1462925034794543	EC50
6	0.19110338006791466	EC50
2	0.07891668760398203	EC50
4	0.09691164441718976	EC50
4	0.1325019601530704	EC50
4	0.10635228152132832	EC50
2	0.10942928255336147	EC50
3	0.12008846860460452	EC50
5	0.1918687293602228	EC50
4	0.10184510290286647	EC50
6	0.34343501854005204	EC50
4	0.09002151660148615	EC50
2	0.11180278111594016	EC50
3	0.1005408367763902	EC50
7	0.1470340689842905	EC50
6	0.08474896199027053	EC50
2	0.07092001385819036	EC50
7	0.1974282662180691	EC50
2	0.5033409045911247	EC50
4	0.09378328527751643	EC50
4	0.1289470779983508	EC50
6	0.09563168224714692	EC50
5	0.16858928225438868	EC50
1	0.13720962915591578	EC50
4	0.08633753179450006	EC50
4	0.10874390681320033	EC50
2	0.09348385966178796	EC50
2	0.043328496349612215	EC50
2	0.07754428237221225	EC50
4	0.12452557053643927	EC50
6	0.10706415105184937	EC50
5	0.12694557894706046	EC50
4	0.16131631807388386	EC50
2	0.057072022427241416	EC50
1	0.21760704886664672	EC50
8	0.15399753790498416	EC50
6	0.24975198268276896	EC50
2	0.09764212715210156	EC50
6	0.13048607283390246	EC50
4	0.10527022955533433	EC50
4	0.1185977569962304	EC50
3	0.0974156227944591	EC50
4	0.12588100132567176	EC50
5	0.10515758276653972	EC50
6	0.10205323232366896	EC50
8	0.18713500685107184	EC50
3	0.0917872568875428	EC50
2	0.06068382945749121	EC50
4	0.12697520300771506	EC50
3	0.06916273898939017	EC50
8	0.14191867244402645	EC50
4	0.14943714591940732	EC50
4	0.3199146344776765	EC50
4	0.1411084487977875	EC50
2	0.16144277124482545	EC50
5	0.3391852109488522	EC50
2	0.07584383443476274	EC50
5	0.1200507952797194	EC50
4	0.07569246288669572	EC50
2	0.0806349494431518	EC50
4	0.1163938899955618	EC50
4	0.28046636675265885	EC50
3	0.06120414632544755	EC50
4	0.2421528035565584	EC50
4	0.11739603404419993	EC50
4	0.111036304279623	EC50
1	0.054247770349468385	EC50
4	0.11112740928633442	EC50
3	0.06950385316376981	EC50
2	0.30999169578870617	EC50
5	0.09605021118991186	EC50
3	0.29298357298507044	EC50
3	0.16669871633671365	EC50
7	0.1942942539662906	EC50
6	0.15194085872376512	EC50
3	0.08530824021040945	EC50
5	0.09930921084634443	EC50
4	0.09443535594741086	EC50
3	0.13869841387970822	EC50
2	0.1292663545388454	EC50
5	0.13315250236431225	EC50
2	0.05147843233617632	EC50
2	0.07334941966180993	EC50
7	0.16706248539021956	EC50
2	0.04546497652625656	EC50
8	0.3829315606564073	EC50
5	0.3176680665197953	EC50
3	0.08616031191481857	EC50
4	0.21511202967928889	EC50
6	0.12922562125824166	EC50
4	0.10838899772440416	EC50
4	0.5961693836898551	EC50
3	0.07335265110356493	EC50
5	0.14099327562428346	EC50
2	0.14944842835026365	EC50
2	0.05275407411407605	EC50
4	0.060799103823338925	EC50
4	0.08640257464866602	EC50
6	0.2499963431102997	EC50
3	0.08370938669935703	EC50
3	0.17162033011658606	EC50
5	0.14885950388088254	EC50
1	0.06412644969801205	EC50
3	0.09282153548466003	EC50
7	0.15477169194670964	EC50
3	0.1030933466213718	EC50
2	0.053886217758107736	EC50
3	0.06515484181387593	EC50
5	0.19532137728072854	EC50
5	0.21300150274070856	EC50
3	0.0759202331736871	EC50
3	0.06636699346182666	EC50
5	0.4597482716498998	EC50
3	0.06987880407003935	EC50
5	0.1254372089446106	EC50
4	0.10260866211254227	EC50
2	0.04079233213508653	EC50
3	0.1894493901617343	EC50
2	0.045327297937580766	EC50
3	0.09999570571615968	EC50
2	0.04452247582206654	EC50
3	0.09899189952311503	EC50
3	0.12948755401199144	EC50
6	0.1399684376132988	EC50
6	0.14609284153348034	EC50
3	0.13607835236640914	EC50
5	0.23177376162272176	EC50
4	0.11544270983009458	EC50
2	0.2589913847552912	EC50
4	0.11873634052204016	EC50
5	0.13637256946080473	EC50
8	0.13361803701770655	EC50
5	0.3369849967736853	EC50
2	0.05262465783900137	EC50
4	0.1624058887841419	EC50
4	0.1154513464919797	EC50
4	0.09453351323458456	EC50
5	0.17362651146721556	EC50
3	0.10580156482084856	EC50
4	0.10592869109446897	EC50
2	0.09353268436410776	EC50
5	0.15213460940712698	EC50
2	0.04857600389592776	EC50
1	0.05730309871852244	EC50
3	0.11608616494422322	EC50
4	0.09372867028801096	EC50
5	0.12229351317912512	EC50
3	0.09822889780076748	EC50
3	0.07918795310508256	EC50
2	0.058870703080029986	EC50
4	0.04795593088680843	EC50
2	0.06876477730598791	EC50
7	0.12872545049690434	EC50
4	0.2069594367063576	EC50
7	0.12144249641700282	EC50
2	0.07391893744363874	EC50
3	0.04977303928440807	EC50
5	0.26703483556429203	EC50
3	0.09421617443059356	EC50
3	0.1278524496283901	EC50
4	0.10145585155031772	EC50
2	0.038746338195867064	EC50
4	0.07712940743344822	EC50
3	0.11798359952568754	EC50
3	0.14219393685660894	EC50
4	0.1754796932488564	EC50
1	0.04262650025924673	EC50
6	0.2694435134463809	EC50
3	0.1528282638962113	EC50
5	0.24191239930131114	EC50
3	0.18839035772940574	EC50
3	0.1992411998315316	EC50
1	0.0016935257922361046	EC50
1	0.030074584948692223	EC50
4	0.1080452917545392	EC50
4	0.08519803572383802	EC50
4	0.09108983931234764	EC50
5	0.0992630586361719	EC50
3	0.12937645613314688	EC50
7	0.13732348412249004	EC50
3	0.1149519021043808	EC50
3	0.049965330442019916	EC50
1	0.05314368366698555	EC50
6	0.1176258444323351	EC50
3	0.0904868567447746	EC50
1	0.03194960899757652	EC50
4	0.09824841321868903	EC50
3	0.09295139924859706	EC50
3	0.08416874146016222	EC50
4	0.17996367060220178	EC50
7	0.09437271177533538	EC50
3	0.1379346237040783	EC50
1	0.06805909336997314	EC50
4	0.1460838629696935	EC50
3	0.09050625874820667	EC50
6	0.15656449196742447	EC50
2	0.09473176617889698	EC50
3	0.1137415342355312	EC50
7	0.145289075558302	EC50
6	0.17457296177996753	EC50
5	0.09679694550090802	EC50
6	0.14173737670064354	EC50
5	0.3700784795914679	EC50
6	0.14476045431637666	EC50
6	0.7023436199288311	EC50
4	0.2510984526580903	EC50
6	0.11231429843453658	EC50
3	0.22115129097550645	EC50
3	0.0977122276128208	EC50
5	0.11720158850462588	EC50
5	0.0937082722144059	EC50
3	0.2424348982501942	EC50
5	0.10570028351888124	EC50
6	0.16024778054505953	EC50
6	0.14743099726957587	EC50
4	0.10215795522433296	EC50
5	0.3106377824575508	EC50
5	0.10278232371247603	EC50
6	0.19932128109845232	EC50
6	0.18928067761535897	EC50
4	0.058559113972449686	EC50
4	0.16963366455090875	EC50
5	0.13293852300428985	EC50
4	0.2732219509841567	EC50
6	0.20855442997035525	EC50
7	0.17067886680445327	EC50
3	0.10582759715606722	EC50
6	0.10934806106752787	EC50
3	0.07026885083571055	EC50
5	0.13301252091080415	EC50
4	0.4076699989684568	EC50
2	0.12788512514625006	EC50
3	0.3678911865262218	EC50
3	0.2424238841459193	EC50
2	0.15579294953717535	EC50
5	0.19168420864326188	EC50
3	0.17385691915100626	EC50
6	0.1971397418839848	EC50
5	0.2783438819155833	EC50
4	0.2225110451158624	EC50
5	0.1272319394352266	EC50
2	0.14652285873088716	EC50
4	0.11622777467402386	EC50
4	0.10900161822091793	EC50
3	0.367128489971906	EC50
2	0.07815062107856556	EC50
5	0.13956404388500038	EC50
6	0.1555819184274841	EC50
6	0.11674700094801665	EC50
5	0.10810035182883253	EC50
3	0.18689308020382114	EC50
3	0.10163288130423087	EC50
2	0.10725811649571364	EC50
6	0.17783195339582256	EC50
4	0.10513705198118008	EC50
5	0.10086977505676832	EC50
4	0.1526210863310347	EC50
4	0.10547095254308228	EC50
2	0.14674029506534506	EC50
5	0.09765120356917148	EC50
4	0.12636689248611982	EC50
1	0.06865419985477697	EC50
3	0.07741010630199288	EC50
1	0.15062198994941614	EC50
3	0.17253508275639515	EC50
5	0.1619429310743544	EC50
6	0.24661746015721206	EC50
4	0.11431765733774145	EC50
6	0.10206803464932664	EC50
5	0.11087213288810653	EC50
6	0.20031250527155306	EC50
8	0.22410538259861373	EC50
2	0.11110198424416903	EC50
3	0.08097752096956834	EC50
5	0.13773807692106538	EC50
3	0.06814420162312604	EC50
4	0.23769334304083284	EC50
5	0.2562397371037333	EC50
2	0.06034655635637697	EC50
5	0.11887342926544647	EC50
6	0.3491353932765207	EC50
3	0.08645002702218199	EC50
5	0.11055852269263444	EC50
4	0.07792800973846081	EC50
6	0.1264879582164353	EC50
2	0.1644171897468654	EC50
2	0.06946253758771283	EC50
1	0.06215849473768587	EC50
7	0.4413113913842143	EC50
6	0.1385739039126926	EC50
5	0.16884472835259534	EC50
2	0.04505911228712192	EC50
4	0.13952241114132685	EC50
8	0.1641089923213563	EC50
7	0.19470593480105505	EC50
2	0.09255508830974203	EC50
3	0.17677961736047376	EC50
5	0.14273790337290534	EC50
2	0.05392659631328139	EC50
2	0.40046952691816506	EC50
4	0.08078593309612521	EC50
4	0.3559262506697502	EC50
5	0.2516724079396604	EC50
3	0.057062524605765025	EC50
4	0.2375411769143107	EC50
5	0.15836214493765044	EC50
5	0.14441029910084344	EC50
6	0.22299624484771147	EC50
4	0.11187760830759716	EC50
4	0.3849993418571525	EC50
5	0.17357880842245302	EC50
6	0.13594034939480365	EC50
5	0.1157209243833432	EC50
6	0.17306440227434616	EC50
3	0.2014024355946759	EC50
2	0.10466628770712903	EC50
5	0.16087024922240398	EC50
3	0.0741852273565824	EC50
4	0.11641218062663053	EC50
2	0.08196680691558997	EC50
2	0.04931581263083259	EC50
3	0.10824437126697728	EC50
4	0.13787162083665433	EC50
4	0.14189138037627333	EC50
2	0.03682257991893535	EC50
2	0.253705633018216	EC50
4	0.27633674912708034	EC50
3	0.20002435003561575	EC50
3	0.1491596335396126	EC50
3	0.0730044916877988	EC50
4	0.372125877124945	EC50
8	0.17830565523037709	EC50
7	0.1790017241278663	EC50
2	0.0620270130657381	EC50
1	0.11968662759853504	EC50
8	0.1710130465837517	EC50
3	0.06575623386450784	EC50
2	0.04735132483488486	EC50
5	0.10952559903165184	EC50
6	0.12829690508223518	EC50
3	0.20240736103235776	EC50
5	0.09595828577297692	EC50
1	0.026002997128729208	EC50
5	0.1675059336513488	EC50
5	0.2250928880500636	EC50
2	0.17067620932874833	EC50
4	0.1425209586112282	EC50
3	0.06817398070795111	EC50
8	0.2003671795671336	EC50
4	0.19879759379407552	EC50
5	0.10889908953643382	EC50
3	0.09497758929573473	EC50
4	0.10063927160717162	EC50
5	0.09684364403109018	EC50
2	0.0911884286134252	EC50
3	0.0766783002007089	EC50
3	0.18899659255263784	EC50
4	0.11654306169914015	EC50
5	0.1388346141872119	EC50
6	0.2965023010498557	EC50
5	0.10983352696362464	EC50
6	0.1367691060413693	EC50
4	0.09608485408318168	EC50
3	0.08064816710491905	EC50
1	0.16712749284878595	EC50
4	0.09095486420023467	EC50
4	0.4527951186599059	EC50
5	0.1297086005879808	EC50
6	0.21771441275422304	EC50
2	0.10192752994861703	EC50
2	0.0896457073122194	EC50
3	0.17907447537805055	EC50
3	0.09320250324762902	EC50
5	0.350984334891665	EC50
6	0.2652553159953311	EC50
4	0.1181965758196962	EC50
8	0.16189678870061325	EC50
5	0.13363140680136765	EC50
5	0.19955372135118332	EC50
6	0.2205287295723748	EC50
6	0.12191012067925468	EC50
1	0.1008978473895852	EC50
6	0.1384843042002714	EC50
2	0.06466594262249648	EC50
4	0.09036823800931187	EC50
2	0.08386968198287681	EC50
5	0.2302693693010089	EC50
4	0.11811860055945167	EC50
2	0.2208086282808658	EC50
3	0.07493308862889381	EC50
3	0.14590011481492882	EC50
2	0.08723767936457055	EC50
4	0.09419614646662794	EC50
3	0.12470146854239253	EC50
5	0.2316961559111456	EC50
6	0.16083487638626734	EC50
1	0.058112039340698626	EC50
4	0.08533393347025538	EC50
3	0.1758189682773504	EC50
5	0.1354541879088232	EC50
3	0.0922782472998218	EC50
2	0.1113261591289032	EC50
6	0.4158863917747132	EC50
5	0.12395066945669204	EC50
4	0.10271091649443556	EC50
4	0.07608960632935463	EC50
4	0.14373024898029318	EC50
4	0.22062117589340768	EC50
3	0.17656367709795345	EC50
5	0.1058843979154814	EC50
4	0.09575588720595993	EC50
2	0.07276588214861776	EC50
6	0.3037429872146221	EC50
6	0.15174452022320825	EC50
4	0.11101448838758038	EC50
6	0.13618863071959422	EC50
7	0.1785147302833285	EC50
2	0.06889489287272038	EC50
7	0.1759536469151847	EC50
1	0.040863034013912086	EC50
4	0.17540112327472215	EC50
1	0.1056528214047597	EC50
3	0.1689920578684256	EC50
5	0.09039940699322058	EC50
5	0.09937091954685784	EC50
4	0.27308646506096745	EC50
7	0.3027613366382648	EC50
3	0.13755900979497546	EC50
3	0.07538658965881749	EC50
2	0.036020938597199965	EC50
5	0.1296281684488806	EC50
2	0.0637620852529746	EC50
1	0.059455493217716385	EC50
4	0.19445613777749	EC50
3	0.1445415042336642	EC50
4	0.13530457573408464	EC50
4	0.08078079338083065	EC50
4	0.06849914896443485	EC50
6	0.19855831800887305	EC50
2	0.08289458259469734	EC50
6	0.12876048467563792	EC50
4	0.11149495236855524	EC50
5	0.1914176539112672	EC50
3	0.06795808290507649	EC50
3	0.13552142549608873	EC50
2	0.07267904090587206	EC50
8	0.17918982633796593	EC50
6	0.1950470060211044	EC50
8	0.3842111358000799	EC50
6	0.19344691757932672	EC50
5	0.07548435404634345	EC50
5	0.0979310360466695	EC50
1	0.17348957603469053	EC50
5	0.3722380376689972	EC50
3	0.08303980281557652	EC50
6	0.258195461103888	EC50
6	0.1660122767257418	EC50
4	0.11425685180758074	EC50
5	0.13308104377093896	EC50
6	0.1906632748732456	EC50
3	0.0618852787223266	EC50
4	0.0978329121709731	EC50
4	0.1559345814187112	EC50
3	0.03489803437796245	EC50
6	0.1633578775427764	EC50
6	0.17210458321076716	EC50
5	0.2388916395580748	EC50
5	0.09344108145293584	EC50
3	0.06684309299593869	EC50
4	0.14012679245696474	EC50
5	0.1744241200831427	EC50
3	0.09308940045323966	EC50
4	0.08617897900086001	EC50
3	0.06448122184282805	EC50
5	0.16762084081068732	EC50
3	0.0784949739833693	EC50
4	0.08481473749459849	EC50
4	0.09493181121358016	EC50
3	0.1145103460645589	EC50
6	0.2671350273078697	EC50
6	0.2919912230508489	EC50
6	0.14743934361246694	EC50
3	0.11596432462646733	EC50
2	0.0503358386072642	EC50
2	0.06691131601533441	EC50
4	0.06909534956550982	EC50
4	0.10984152084120537	EC50
4	0.11851152817418945	EC50
2	0.08130733345366664	EC50
4	0.13799730398781218	EC50
4	0.0835485370274555	EC50
7	0.18478150927095874	EC50
2	0.056774396758730875	EC50
4	0.09966945210188713	EC50
1	0.08334824459119004	EC50
4	0.06523220765948384	EC50
2	0.07768649496426161	EC50
4	0.15363369159981638	EC50
4	0.14739397125589074	EC50
3	0.19061731047137634	EC50
5	0.2627001487915199	EC50
4	0.16988518981912873	EC50
3	0.09664117119465487	EC50
5	0.12959151324461315	EC50
5	0.17680788840479816	EC50
4	0.12524991161120774	EC50
5	0.12249611319266915	EC50
4	0.09716455662063506	EC50
3	0.11653279616316226	EC50
3	0.36275410367701055	EC50
2	0.05605691125813683	EC50
3	0.13276624178458388	EC50
6	0.27856140051326994	EC50
5	0.1831327884438504	EC50
4	0.08694999084258655	EC50
4	0.26937224763545314	EC50
3	0.05260494784953905	EC50
4	0.06996222807919257	EC50
3	0.24911783032777066	EC50
4	0.3943650119126378	EC50
7	0.10418380624860292	EC50
1	0.029917530494620214	EC50
4	0.08088437433515229	EC50
6	0.12614852217248326	EC50
4	0.1262904333416352	EC50
3	0.20718781973452294	EC50
6	0.13039570595673253	EC50
7	0.1316723760546261	EC50
2	0.06252252930821504	EC50
5	0.11724535220401608	EC50
4	0.07913264699966091	EC50
1	0.034261236562795394	EC50
4	0.09258680498402784	EC50
4	0.10730677673863916	EC50
2	0.036371837074004265	EC50
4	0.1248653886331791	EC50
5	0.17726342406458645	EC50
2	0.09187272338904293	EC50
3	0.09525134336952316	EC50
4	0.17791946363376535	EC50
[truncated: 25,571 more rows]
