# Supplementary material for: The genotype‐phenotype landscape of an allosteric protein
Source: Mol Syst Biol. 2021 Mar 30;17(3):e10179. doi: 10.15252/msb.202010179 (PMC8009258; doi:10.15252/msb.202010179)
Supplement: Supplementary file 3 — Source Data for Appendix [file MSB-17-e10179-s008.zip › Appendix Figure S14B.source.csv]

pair	mutations	parameter	RMSE
0.0	1	EC50	0.18385444691132552
1.0	1	EC50	0.19207258069357847
2.0	1	EC50	0.22953339504173445
3.0	1	EC50	0.2169748873356116
4.0	1	EC50	0.18239631450723431
5.0	1	EC50	0.23896229091314575
6.0	1	EC50	0.27606992237751177
7.0	1	EC50	0.20462602625030116
8.0	1	EC50	0.2326729767907326
9.0	1	EC50	0.1879103805774311
0.0	2	EC50	0.3574097863576769
1.0	2	EC50	0.37858063460125324
2.0	2	EC50	0.3517447179254565
3.0	2	EC50	0.352293912997943
4.0	2	EC50	0.3559723287957961
5.0	2	EC50	0.3187723544991429
6.0	2	EC50	0.3398018813020117
7.0	2	EC50	0.29859968310209734
8.0	2	EC50	0.29383631432297885
9.0	2	EC50	0.3243499774492238
0.0	3	EC50	0.42469964297925067
1.0	3	EC50	0.42575649968811713
2.0	3	EC50	0.3935768966032507
3.0	3	EC50	0.4304821825201201
4.0	3	EC50	0.4492845190807163
5.0	3	EC50	0.4081047129993951
6.0	3	EC50	0.47759473444601763
7.0	3	EC50	0.4304072429542937
8.0	3	EC50	0.4256259764586869
9.0	3	EC50	0.45458135208531536
0.0	4	EC50	0.45908158833772345
1.0	4	EC50	0.46297238939827995
2.0	4	EC50	0.4951252517479015
3.0	4	EC50	0.44689513907506295
4.0	4	EC50	0.528338707101425
5.0	4	EC50	0.48718538796106664
6.0	4	EC50	0.5180071084164053
7.0	4	EC50	0.4710408486509346
8.0	4	EC50	0.48947456045658483
9.0	4	EC50	0.48842255955329483
0.0	5	EC50	0.5403885448392658
1.0	5	EC50	0.5189221981194567
2.0	5	EC50	0.5972222015880796
3.0	5	EC50	0.521029919737226
4.0	5	EC50	0.5755805142766244
5.0	5	EC50	0.5565202522427138
6.0	5	EC50	0.5829373172177668
7.0	5	EC50	0.552688869321899
8.0	5	EC50	0.616545648932493
9.0	5	EC50	0.5559524943820396
0.0	6	EC50	0.640983723568201
1.0	6	EC50	0.633955447006117
2.0	6	EC50	0.6389234904625821
3.0	6	EC50	0.6052978390391883
4.0	6	EC50	0.5857770125778531
5.0	6	EC50	0.7191341495980922
6.0	6	EC50	0.6611615999465544
7.0	6	EC50	0.6129795609795768
8.0	6	EC50	0.6413178240702042
9.0	6	EC50	0.7069110997082313
0.0	7	EC50	0.7029831132653582
1.0	7	EC50	0.7262662821908481
2.0	7	EC50	0.6484621683456306
3.0	7	EC50	0.6447601829174452
4.0	7	EC50	0.6317720229000845
5.0	7	EC50	0.683626370330302
6.0	7	EC50	0.6954878997408704
7.0	7	EC50	0.7049313988316092
8.0	7	EC50	0.6575058891784654
9.0	7	EC50	0.7927624951020615
0.0	8	EC50	0.7916264962455233
1.0	8	EC50	0.5895437780312468
2.0	8	EC50	0.67545659432395
3.0	8	EC50	0.7126754710410124
4.0	8	EC50	0.7436529219156844
5.0	8	EC50	0.9315973019538107
6.0	8	EC50	0.8314807372631805
7.0	8	EC50	0.6915305992785628
8.0	8	EC50	0.6958730533660339
9.0	8	EC50	0.938006119246266
0.0	1	Ginf	0.1266251413244571
1.0	1	Ginf	0.12815193312987883
2.0	1	Ginf	0.12982162727200172
3.0	1	Ginf	0.11023538592527152
4.0	1	Ginf	0.13159747219316068
5.0	1	Ginf	0.15548338931197003
6.0	1	Ginf	0.14357355589192772
7.0	1	Ginf	0.12283958637801422
8.0	1	Ginf	0.14772262806955358
9.0	1	Ginf	0.11104086977636234
0.0	2	Ginf	0.20493031450024055
1.0	2	Ginf	0.22701683157769123
2.0	2	Ginf	0.20631864619238183
3.0	2	Ginf	0.23597441252325757
4.0	2	Ginf	0.20064452056131538
5.0	2	Ginf	0.17384991241827058
6.0	2	Ginf	0.21221695228372806
7.0	2	Ginf	0.18551338654410907
8.0	2	Ginf	0.2269799767843479
9.0	2	Ginf	0.18106859029640618
0.0	3	Ginf	0.3096031861076818
1.0	3	Ginf	0.272967887829305
2.0	3	Ginf	0.24064782032557305
3.0	3	Ginf	0.26130974320680306
4.0	3	Ginf	0.2610851120260641
5.0	3	Ginf	0.26065350678509447
6.0	3	Ginf	0.27434557040962554
7.0	3	Ginf	0.2679531185158836
8.0	3	Ginf	0.2965909018628087
9.0	3	Ginf	0.24122163953567222
0.0	4	Ginf	0.2970785014032938
1.0	4	Ginf	0.2887521045762499
2.0	4	Ginf	0.3242868667213901
3.0	4	Ginf	0.2891779616221995
4.0	4	Ginf	0.3340080170169025
5.0	4	Ginf	0.30580732468960076
6.0	4	Ginf	0.333909406912538
7.0	4	Ginf	0.30744548738208455
8.0	4	Ginf	0.3372973544291996
9.0	4	Ginf	0.30163051832956234
0.0	5	Ginf	0.3632654569125279
1.0	5	Ginf	0.3748712041992728
2.0	5	Ginf	0.38277900199306586
3.0	5	Ginf	0.3455675642094099
4.0	5	Ginf	0.3716038235352892
5.0	5	Ginf	0.37063025569802793
6.0	5	Ginf	0.36001701302965244
7.0	5	Ginf	0.35760124674164023
8.0	5	Ginf	0.3959379696922691
9.0	5	Ginf	0.3487389430977604
0.0	6	Ginf	0.3829055283698409
1.0	6	Ginf	0.43513568318903906
2.0	6	Ginf	0.4371394390082191
3.0	6	Ginf	0.42330154793927516
4.0	6	Ginf	0.3833009681219878
5.0	6	Ginf	0.4522507002187617
6.0	6	Ginf	0.40833514916623026
7.0	6	Ginf	0.42021861874158734
8.0	6	Ginf	0.46128681594496984
9.0	6	Ginf	0.43413212315474414
0.0	7	Ginf	0.5143774839905662
1.0	7	Ginf	0.5190586298310504
2.0	7	Ginf	0.45800835892077124
3.0	7	Ginf	0.4476736747439648
4.0	7	Ginf	0.4578958574454682
5.0	7	Ginf	0.4670686116106924
6.0	7	Ginf	0.4672086456314453
7.0	7	Ginf	0.44729966041292796
8.0	7	Ginf	0.4991998274745052
9.0	7	Ginf	0.43911274192591204
0.0	8	Ginf	0.4789091137193062
1.0	8	Ginf	0.42918592715565834
2.0	8	Ginf	0.49180165159457545
3.0	8	Ginf	0.46654038037047607
4.0	8	Ginf	0.5962328054555083
5.0	8	Ginf	0.6141359921107691
6.0	8	Ginf	0.49420707400372005
7.0	8	Ginf	0.42924583142695694
8.0	8	Ginf	0.49414180349239856
9.0	8	Ginf	0.4903639959717521
0.0	1	G0	0.574805687899871
1.0	1	G0	0.537510860212296
2.0	1	G0	0.6250581321428677
3.0	1	G0	0.5237097152373767
4.0	1	G0	0.583431173563179
5.0	1	G0	0.6596631923518199
6.0	1	G0	0.625937274910512
7.0	1	G0	0.6258384472768157
8.0	1	G0	0.5465176135897418
9.0	1	G0	0.5300479882945236
0.0	2	G0	0.8468345591462378
1.0	2	G0	0.8846965432074118
2.0	2	G0	0.8879035878354586
3.0	2	G0	0.8814898342324329
4.0	2	G0	0.7885123359211114
5.0	2	G0	0.8167675980578876
6.0	2	G0	0.7633819639695115
7.0	2	G0	0.8820429929164905
8.0	2	G0	0.8785887023324285
9.0	2	G0	0.7472694108025976
0.0	3	G0	1.0240995285224277
1.0	3	G0	1.0954362479521822
2.0	3	G0	1.118625815388542
3.0	3	G0	1.0675226995390528
4.0	3	G0	1.0475875798035117
5.0	3	G0	1.0811826014712393
6.0	3	G0	1.0437858342068955
7.0	3	G0	1.129911122848359
8.0	3	G0	1.0321611677327902
9.0	3	G0	0.9703989010274217
0.0	4	G0	1.1656354467928136
1.0	4	G0	1.3075293007290647
2.0	4	G0	1.2839492726173463
3.0	4	G0	1.2780799589793757
4.0	4	G0	1.2783364520285159
5.0	4	G0	1.2208056640646425
6.0	4	G0	1.129926914137359
7.0	4	G0	1.2972897775567744
8.0	4	G0	1.2906415718808602
9.0	4	G0	1.1990731205028495
0.0	5	G0	1.3458396130964332
1.0	5	G0	1.50650790649583
2.0	5	G0	1.4493573267117432
3.0	5	G0	1.3905036715893542
4.0	5	G0	1.392719402983134
5.0	5	G0	1.4074731561281129
6.0	5	G0	1.2513668745955024
7.0	5	G0	1.501975665533744
8.0	5	G0	1.4296625057569872
9.0	5	G0	1.344210955739472
0.0	6	G0	1.4815200732923426
1.0	6	G0	1.6757117333551226
2.0	6	G0	1.5098872460567028
3.0	6	G0	1.5678189348217864
4.0	6	G0	1.536417152718988
5.0	6	G0	1.5295843032577672
6.0	6	G0	1.3953833107654798
7.0	6	G0	1.7474340932918646
8.0	6	G0	1.4925950128840846
9.0	6	G0	1.4577793734888915
0.0	7	G0	1.4686157151529573
1.0	7	G0	1.7251866127208881
2.0	7	G0	1.7781492393551033
3.0	7	G0	1.6557131467915505
4.0	7	G0	1.673629033283963
5.0	7	G0	1.6286222199527474
6.0	7	G0	1.5062997694766824
7.0	7	G0	1.7840893501588118
8.0	7	G0	1.6483950153051958
9.0	7	G0	1.5208972449821805
0.0	8	G0	1.7785312579018493
1.0	8	G0	1.8750345328181102
2.0	8	G0	1.7959946335632808
3.0	8	G0	1.548634335128558
4.0	8	G0	1.9057706240778973
5.0	8	G0	1.804357863621715
6.0	8	G0	1.5893420179591167
7.0	8	G0	1.7112313167849005
8.0	8	G0	1.7406868678408078
9.0	8	G0	1.6150665640821211
