# Supplementary material for: The genotype‐phenotype landscape of an allosteric protein
Source: Mol Syst Biol. 2021 Mar 30;17(3):e10179. doi: 10.15252/msb.202010179 (PMC8009258; doi:10.15252/msb.202010179)
Supplement: Supplementary file 3 — Source Data for Appendix [file MSB-17-e10179-s008.zip › Appendix Figure S14C.source.csv]

Median Prediction Uncertainty	Model RMSE	Parameter
0.05990046226023485	0.20429737654859884	EC50
0.08177285635545345	0.3165627282307699	EC50
0.10536692029423664	0.3952242386856365	EC50
0.1226818478238781	0.4828881618928457	EC50
0.14296796048780197	0.5734464606409725	EC50
0.15987276699896819	0.6526338571887256	EC50
0.16913780290162878	0.6915412716293583	EC50
0.1876923972135285	0.7335901348970243	EC50
0.034805002438611864	0.13597149744207462	Ginf
0.05237281847350475	0.19371661591409647	Ginf
0.06897114003929383	0.2524071922156402	Ginf
0.08200654174212423	0.30142097808808715	Ginf
0.0937279103383815	0.3419522168605971	Ginf
0.10744668716955638	0.40588048737758947	Ginf
0.11480852877384301	0.4220258955368199	Ginf
0.13587223228505704	0.4518860285520285	Ginf
0.13404213206589813	0.604732169495156	G0
0.21579436359783252	0.766671176455222	G0
0.2674339718455802	0.9320212647067924	G0
0.30427167298168134	1.0538180187556587	G0
0.34328075726536517	1.1754357059441183	G0
0.3797761615277746	1.2747866938081016	G0
0.4046724132236593	1.3745511624693076	G0
0.4375866944818153	1.4565031556911936	G0
