# Supplementary material for: The genotype‐phenotype landscape of an allosteric protein
Source: Mol Syst Biol. 2021 Mar 30;17(3):e10179. doi: 10.15252/msb.202010179 (PMC8009258; doi:10.15252/msb.202010179)
Supplement: Supplementary file 3 — Source Data for Appendix [file MSB-17-e10179-s008.zip › Appendix Figure S15A.source.csv]

std(log10(G0))
0.46501534556506074
0.4587175708549743
0.42062880936845415
0.4404633711587126
0.47325461426074894
0.4608131425524308
0.4864867499645609
0.461486614742454
0.4263342124054433
0.4010654880238945
0.4454885762059232
0.4060911243166453
0.39310776952175497
0.4281069468729556
0.44738977420085907
0.46539438287677276
0.4474588277336272
0.45676754391893276
0.4306438509296816
0.49700754857767415
0.5025160589484302
0.42983374875634356
0.44289006697652517
0.046798450584932705
0.45697343015091585
0.5667434337372413
0.49144374785550904
0.43330431763980337
0.4262477858339407
0.4501678109422091
0.49646202305848985
0.44133605424210715
0.42429570698410535
0.448331625248497
0.48762679462200265
0.4398169361411919
0.4747292106291815
0.4332859265541592
0.45119568668902454
0.456591004463458
0.4433636830470887
0.46464011130832145
0.47154318457093003
0.42605405413237424
0.4701918097282801
0.4339590072857826
0.5189732894132602
0.46025788218879277
0.4783392460908538
0.42908021141365016
0.48381898769554316
0.4705354426805386
0.43839718413042
0.500422299150336
0.4448297059110114
0.42318707138882583
0.486679452224127
0.46190512466476763
0.42954690291425046
0.44400086185908
0.43987051565337304
0.487465168143513
0.4499421467100217
0.41405807531073285
0.4662143742976022
0.4579288487993578
0.44439898720889703
0.4483401918201717
0.4544254933196024
0.42828619793426387
0.45991148702575496
0.44327887252232384
0.49093447066726836
0.4721009370722011
0.4326815888472288
0.4482329478694217
0.4315725327714946
0.4105339288864478
0.4368371691132282
0.4401574083422547
0.45616463510315736
0.45845998034231256
0.44514086301403855
0.43088616552565523
0.45071531407376336
0.4596074485433875
0.446303863074779
0.47060036417179835
0.45544592017753655
0.46319379319287757
0.4611554756718867
0.4839133269270298
0.4321569322542133
0.5104826987607896
0.4482320496237244
0.4528811189795115
0.47442036925363007
0.4440281867134443
0.4806972455330354
0.472951435967001
0.466569614293736
0.4507812757090126
0.47900612875948184
0.42778276630552353
0.44083780263540506
0.4005619336366877
0.44469553188930383
0.4358255108915843
0.48680038375322493
0.4957469003856614
0.5080903692043843
0.4896982512065081
0.40859574202715226
0.4628327752848775
0.4580731753170304
0.43451504269288965
0.45369894040938447
0.45445002785947053
0.49483483837202813
0.482658097778828
0.49964808247273085
0.4650019496433412
0.46486412649969167
0.5027003909117058
0.4264202310312683
0.4389398194304667
0.45526985821072274
0.4537958453307568
0.46455123403806464
0.43782414878335363
0.45043872628837245
0.4611666768315965
0.5016895350393493
0.450933043536402
0.4678529972960693
0.4585085553067872
0.4569684235943456
0.4781043650491869
0.44036299763390147
0.4385384485334851
0.4414494560520069
0.45685107967899324
0.5022851539086239
0.4997031538276619
0.4388661138238069
0.48771666191049917
0.4746768749191641
0.4909963005423158
0.45942473414015966
0.4135848521806283
0.432549456569293
0.465795945920986
0.44575779414274197
0.46179149240775025
0.42134917026755275
0.4835059866753726
0.46713592462698467
0.4407252618584238
0.42638420290266077
0.470242970798561
0.4481480272550682
0.4349603395572895
0.5024471869063679
0.49769152418247625
0.504023259954047
0.44769488520812123
0.4493287233538835
0.4525967406781089
0.458652104531425
0.4572071727246974
0.4529905290655516
0.5567895978370834
0.42562533464691005
0.5710229956713179
0.4876285163922538
0.45037263608521866
0.4916923207520257
0.44760716538679973
0.4645007937126671
0.5005464906138701
0.5415726390015084
0.5183768115045795
0.4321700764057906
0.059076007536548125
0.4714484786609751
0.48325637056625026
0.4769954683408491
0.4979872795786321
0.48481849070525784
0.4553936236961597
0.46670030267860035
0.46173907501596495
0.46273974371263565
0.43616535285064634
0.4684296853049533
0.44237074137980087
0.4972229240199415
0.47482328764801784
0.47837779577282313
0.5065568064878123
0.495059215417788
0.39572092462529296
0.42292985516185705
0.46298338627120844
0.45959032327370614
0.4723125878194962
0.4378995516863656
0.4384992175451655
0.49182155046732456
0.4399960008800158
0.4501847995814792
0.4439752523218766
0.4699730787198759
0.47216884902711004
0.4569537741869787
0.42778094526388405
0.5007383702923649
0.4944302507057291
0.4987621598600423
0.526039485080396
0.4836143336688513
0.46328625550651925
0.481504070659982
0.5052143812177321
0.42724814063585714
0.39720186760344156
0.5841063474153287
0.47365087944997925
0.4618246449090669
0.4411724093182922
0.4671572051858852
0.4750542857051612
0.4690847389591918
0.4388078819916415
0.46712409212057543
0.47162179580384606
0.494625663281468
0.4489809596061277
0.49824041725667345
0.4747295323061915
0.4655083466045319
0.43409741800135504
0.4338405710539189
0.5137918927160724
0.4865994959632702
0.4918897591998133
0.45977624732815375
0.4581242209688187
0.4575820993144213
0.486963185257889
0.4310060027038416
0.6032188444463213
0.5011220371964966
0.4758894506056753
0.4621185532542281
0.46663624326133585
0.47083593936604357
0.4831674416218392
0.46859430995755325
0.46176978358628046
0.5326243758236187
0.4368481423990505
0.5584391456784948
0.46452962751815846
0.5041141336873921
0.484839498710945
0.4658347477128161
0.4497479925668841
0.46599205095405133
0.48564062553737547
0.4542747070821789
0.5100240253653631
0.4692904859634738
0.49250565960501935
0.4352756518793385
0.4673016083671446
0.4854764038248789
0.4740840209929076
0.46092812590092547
0.5601329013974587
0.44324217409269917
0.46407644086848343
0.4978416786412388
0.4338219047356936
0.4791561864280066
0.573822546379871
0.5516520666280902
0.4781873345141058
0.42718724776957223
0.4795785172071418
0.45035287706697613
0.5245832643435262
0.46824522808161234
0.4711409349967169
0.4615164245564402
0.5225060720720934
0.4304311441885709
0.42494697957926575
0.48321789057608816
0.5433839678546297
0.4614856372230761
0.42800667665448916
0.4171353016712439
0.44651182359459374
0.4625864630010278
0.5067294790797472
0.43076464851050694
0.4472636877253027
0.4764591635075587
0.48283702280864127
0.49196904897780086
0.428445104809174
0.5451539469896194
0.46064726278763884
0.5329567989041685
0.4712332059234964
0.4777155140333174
0.441353979811086
0.4614815866401806
0.4985216202050123
0.48003075930899547
0.4692214484628588
0.43324821433745303
0.4357574584665096
0.4589203925776817
0.46597557546603063
0.468387361944258
0.494916107472983
0.47391780174643877
0.5012358782736506
0.5465385483490897
0.43806218872678027
0.4839434564413438
0.426583836943422
0.43538329056050395
0.42994887161536643
0.52579759390176
0.47716990170332546
0.5628623201326766
0.48171594883535657
0.47059946520560564
0.4756172145863462
0.46394789275794657
0.4666493933839788
0.45595383632842024
0.4360471662759848
0.4588938204882143
0.45681160939569126
0.4760736380312109
0.5042606424075162
0.45104182703910023
0.4368122704109826
0.4778662621047616
0.4776760827797125
0.45637633039278874
0.48109709995229794
0.4760930707491683
0.4690793318929832
0.44880374024507597
0.5715075484909906
0.49966049137057095
0.4680300853843379
0.5095945930590879
0.46771185116087405
0.5130831065647605
0.45302658137854607
0.4732330673073552
0.4325201424433732
0.4986665077203723
0.46497978786279043
0.4825446393707905
0.4179964085562828
0.4521492704042249
0.443293017291054
0.43656936832936744
0.4521159161234144
0.5212614201347842
0.4947268388778079
0.4217621566681352
0.5458332349519222
0.4266367313717323
0.45724834235177453
0.4556924594278605
0.4832504449301148
0.5054937151294575
0.47323528997286207
0.48768105582033056
0.49938235882830256
0.4872796496565635
0.44321375168802657
0.500949391619271
0.43617178895984154
0.4420023841048508
0.45024970880579074
0.460339177932931
0.4937198208230267
0.5127532684122528
0.4635068675544271
0.5176202192519058
0.46239689373969095
0.4418642387304735
0.512561145119757
0.5328570953217637
0.5096944461779359
0.4934741545508893
0.5073116131445504
0.5203436478958204
0.47442017618652993
0.4441086845775257
0.48512751175116686
0.5575756101509711
0.46870787198680236
0.47030990225080144
0.4748364723329216
0.5221502568794527
0.5390963892066954
0.47413775611302655
0.4766700645847492
0.44930608664906607
0.442435629088631
0.48802297107074355
0.43384611632134656
0.46246554647575644
0.5014775750839586
0.47708159165949854
0.45316329393754223
0.5068602043600873
0.4177523504200185
0.4953106601899879
0.4347687171181335
0.4952059104634305
0.4445349917352637
0.44222671762990184
0.5201324151425706
0.44825000504753254
0.47270374537254994
0.4757087005423013
0.5990519136178966
0.4920535879115001
0.46503202879760885
0.45262059440361313
0.4845175272822671
0.47473719732084513
0.49510573906898425
0.4871705605325781
0.47497669200638853
0.46712961720065765
0.4616605652184948
0.49268008081117814
0.4989090034146894
0.46150927416744
0.5046441159642404
0.4831309747527646
0.46214416777636746
0.44919782146985077
0.4668401204512367
0.45909293883761493
0.46755105006271963
0.5693718347212701
0.43507824296276715
0.47820369054148687
0.48536293192346397
0.49722622834305896
0.5074523299445384
0.5246968245607196
0.47028306141483983
0.4405910710829895
0.5475254885112558
0.46897492912320393
0.49354039358264057
0.4475841343969496
0.4588986234395096
0.47268219891281277
0.45237977085812264
0.4459796080480134
0.46562449907421916
0.48692711391683924
0.44592475855618274
0.47785382032933194
0.448936962553618
0.44551660754632344
0.45735101067604994
0.46713783880979953
0.4482808043747147
0.45063201910410683
0.516623600007009
0.520914833612488
0.46056423535581553
0.4914142122564938
0.44166059182477246
0.4825094666162043
0.6112073211770895
0.49367876900183655
0.5201260872659014
0.5894852046143872
0.4455184111946287
0.4564297806454076
0.4542549055276302
0.45596167109194957
0.4427636137204499
0.48496097435308644
0.4785439472829007
0.4995711301599606
0.47617088368305244
0.444690609481425
0.5471201929465225
0.4776459072650835
0.4669732148723641
0.48023142974647215
0.43962513436636064
0.5040107595990047
0.43873920449998594
0.45880066407977577
0.4666765801496215
0.4711455645683677
0.4723261621589536
0.4941787535267717
0.45051571709296817
0.5039197938763267
0.46492111894603555
0.46281099841469014
0.43314114463218495
0.4782352417120509
0.46122287225154285
0.4819451389070559
0.430709001109747
0.48657816535854104
0.4679323550493805
0.5175098221368881
0.4756530768563846
0.44762098197770583
0.46666027572585733
0.4734708095165502
0.4853352094679948
0.2971102812330083
0.4472470923480638
0.44103250389574317
0.4503279432338882
0.46573386953728574
0.5430831681093715
0.4886742771849083
0.46777541744733225
0.45344627975292734
0.5082535266846081
0.4860530049992717
0.48774805198010146
0.49566248089630643
0.44140744796203985
0.44808613064472536
0.48489363319003675
0.5117881075210413
0.44509506034511814
0.49092831353629957
0.46050098386206223
0.47354997296873846
0.46765660101964346
0.4689911208370966
0.46960067853682524
0.4958510025732073
0.4743396447660014
0.45416035313808834
0.45220132086504455
0.46350887706718147
0.4873194491050132
0.46125240400423345
0.4117561168879842
0.4805526698757281
0.4323949796355588
0.4504700242112043
0.4613483204502783
0.46355420692428695
0.45938536050225065
0.43955452781319626
0.4637338661055446
0.4435397355388116
0.49398602217499654
0.46626791649466787
0.4856358894248628
0.48847251487549337
0.46254358588427635
0.4514394888428763
0.4654053414882065
0.4468401055191473
0.5195079734252791
0.5065028374883266
0.47108031774170733
0.4410306282461756
0.451131681389075
0.45587992766445984
0.4434321193656989
0.5293345572630692
0.5041242537903514
0.48944598772865067
0.4485152907238253
0.4771488718293293
0.5011305125403965
0.44092460820119106
0.4490698866706113
0.4869544728630991
0.4502136432632371
0.4136275750197133
0.5318657309272522
0.46601308127379515
0.45660175996894836
0.4379239741407691
0.4325507359667752
0.5066635255605776
0.4642819687847683
0.5058536322163095
0.48733262111924325
0.5006132926996789
0.45525667009600507
0.4555708617628679
0.45610675838241865
0.49764111169386455
0.4878039509027201
0.4760013541293237
0.46479714067922856
0.4862165383749507
0.47250800328111414
0.4717146874570992
0.45189693816257054
0.4671996414162361
0.4619369290122354
0.4688826353357009
0.48112317124860426
0.456582245596036
0.4723328462428554
0.5311278329286883
0.4544104241056885
0.5307604962655509
0.4696851013633407
0.4638190788735073
0.4717208607855522
0.10814508981660623
0.5644040839773254
0.4348875857727493
0.435650736560199
0.5338464447905417
0.4821744305285044
0.46945303725398185
0.5614545586898859
0.47381327257135686
0.4615512902196426
0.5178026554975078
0.47403590789151
0.5786581566620339
0.46159215630243644
0.5219287359747345
0.43853199136473303
0.48215207531955934
0.49713399185553137
0.49637269717113475
0.46889054864127827
0.4834293609107926
0.5045965872882118
0.44352901939822553
0.45683437195272847
0.49214800701454314
0.4764617981169621
0.44192960956128163
0.48881249654548037
0.4298320027503591
0.47681394621674655
0.4364400687303785
0.4620472707137025
0.48021173453269883
0.4304963676271709
0.43857422251141603
0.4268263972899462
0.45351535762601225
0.5291605367656078
0.4738408694704765
0.473366177844954
0.5036675645190648
0.4237189762375864
0.5058213370648763
0.4611465057467005
0.46336855658688675
0.47863190011584245
0.5183832342760797
0.4373975552256748
0.461313231129073
0.4970282650957654
0.5016069551692697
0.4804846075126014
0.48978574914553447
0.47061369342824
0.46956937342506244
0.4773625744660562
0.46655219064406733
0.504407421337206
0.47432865759935844
0.4628876789744844
0.45585070214654383
0.4506947890081623
0.47102790360572033
0.46140200158606665
0.4523858625470679
0.4865003101970259
0.500719497384097
0.5175148109449897
0.43563548079531156
0.4974845953435067
0.4950868208011313
0.4706004638541719
0.4891173314447181
0.44507886911081185
0.47082268048089565
0.46759944267961173
0.4600367550122876
0.44993315323637745
0.4819237455689111
0.45826835987494596
0.4680784387093958
0.474177958564123
0.46336480432105326
0.46737561276861767
0.48729705568052223
0.5603241589154127
0.48462157134635686
0.46448816741599597
0.44239507738480144
0.47155911528232247
0.4551346862347337
0.48460473288400935
0.4822485719206624
0.5417828732936164
0.47617791487295236
0.4609626338443589
0.47511033968722866
0.50698551188566
0.4358496314332628
0.45639740972186554
0.4824323059389704
0.4874986516772558
0.49794557579237114
0.4884863500588948
0.45555744013087285
0.4711501482712761
0.49692453848031815
0.4360206834603309
0.45231877683366867
0.487083327464449
0.43666185688993275
0.42030878400618654
0.4695971285787266
0.4956462036745692
0.44940682288481915
0.534840245482853
0.5134613148976928
0.4644233181625347
0.4899389517209181
0.5304454664617025
0.4586929498149003
0.5001246868317663
0.49190240625247755
0.4520281903576109
0.49454924627451213
0.4684953591676848
0.46314466957324607
0.4403526118198533
0.4275003810441981
0.4756735151014537
0.4410267868282564
0.4715389459626145
0.4638574407257656
0.5211330152408474
0.5844236787423954
0.5130047658259267
0.5590668579983331
0.48126155910416013
0.47530914276757213
0.5122091610896002
0.47039694563880047
0.49355053876156635
0.49219179563136495
0.45902219607204536
0.457168713943103
0.5089226858382729
0.4656717311887231
0.4673832831656082
0.46882260439981094
0.4761698142469524
0.42421552048633066
0.4932432260242175
0.4583586855539973
0.5192724397870385
0.5191530769565862
0.4649070666048761
0.4907549869807244
0.46927038875551086
0.4863983292259535
0.47036994074669786
0.5062518819341589
0.4956958009074034
0.4582870573894537
0.48118651038351684
0.44939538493442566
0.46001395970290504
0.45313436359563986
0.48471196726609245
0.48388499990038014
0.4454688641651806
0.4722942650052807
0.5010336709565743
0.5041046750421658
0.4999648414902675
0.45347327729449
0.5015953661720544
0.49259064815562936
0.47358126523327515
0.4564595487824975
0.46184633039677747
0.4659766954675962
0.490047211648953
0.4728155908604559
0.4494923276264371
0.538610718802622
0.46383522350313333
0.44917728331739903
0.5065206040466552
0.4863446262171597
0.4906049515166161
0.03273594503839122
0.4828066804319611
0.561064207298546
0.5092351227045213
0.46393537856304706
0.4775379311557206
0.4811758468060334
0.486587819822108
0.4736633244250508
0.46739276242596806
0.4818589036798116
0.5073365259616701
0.493713132614158
0.4757702562538186
0.48773640174996313
0.49346088510695296
0.49518325438710153
0.46788034101980003
0.454715528049428
0.557617852416527
0.4755150718871408
0.44407360948954955
0.4465092040440893
0.4924995415275077
0.4916643112576806
0.46596841924296256
0.49384963843413754
0.4709083957870023
0.42402507780275966
0.5823866475663395
0.42950610343209084
0.5669354286290742
0.561673909882473
0.5005254370986152
0.4524864140416963
0.5134540168460487
0.3117188400839792
0.44394488063025195
0.44417215249388253
0.4820923310681968
0.10779535608264978
0.48178151434821953
0.4868241503640337
0.4705560466107107
0.46641712464363444
0.5099987759636466
0.4591562861679603
0.46812375618441693
0.5700264141681075
0.46862720805696506
0.4679453883197793
0.4896779546686491
0.47854941947965235
0.5357938902686876
0.46566056939214223
0.45243309288364997
0.4694757934404197
0.5011103202501654
0.4872189789450896
0.48736015013573786
0.4926568461491666
0.4519546847186651
0.4467387320649686
0.4508014737528869
0.5077047259275761
0.4780202886423335
0.469044434068016
0.4814611276868233
0.4988781351614649
0.5004610142728095
0.4852302013853856
0.4808588309765832
0.5072685277931621
0.4691827032902837
0.47736185904850453
0.5019638424633643
0.45837355876884994
0.5317825714890513
0.49146252220806314
0.47344880705013836
0.4891326090108994
0.4711441994593459
0.4647934835671536
0.49775572816315683
0.487360818958031
0.456354938927376
0.5318196116997865
0.4713116677845266
0.4658504735811041
0.4770127051526977
0.47477782580216815
0.4425653683618211
0.476714304446285
0.4743081273665397
0.530152316093262
0.48772798426654795
0.5806204180521777
0.46163010452182807
0.538893151551244
0.4703945218704206
0.5001562706847799
0.4526953527966668
0.46285381208459514
0.5251469700726425
0.45707141244324606
0.4475728384681645
0.4744102725408147
0.4481464764655479
0.4828517631839121
0.44403301475636925
0.5071950662408343
0.47045362398325397
0.4469924002091865
0.47625497347759016
0.5045518243896665
0.45786812277531985
0.46354421114896793
0.4666783652636071
0.45146404717567246
0.4570734757897475
0.4690247561762246
0.47838023622115405
0.47823262012493317
0.4762828931840296
0.4763855699072001
0.4663170317066145
0.4677982253149489
0.4675531027658806
0.5017156048796045
0.4800724772251174
0.4545140246743896
0.4547268868614629
0.5218291991305002
0.5652168347706711
0.5018202691830554
0.5293486648902281
0.5424910070357342
0.4980118068895546
0.47428535804965954
0.44959320131702496
0.4661498564656471
0.482863335979892
0.4637691821209809
0.442505102994775
0.46040556104162483
0.4562548685335687
0.49302756760104194
0.49882259673863927
0.4381743816097158
0.4803211527468529
0.4886098914887602
0.5845322183593493
0.5286753542855092
0.4821532325795907
0.4684807764373419
0.457223496061691
0.45725971779911984
0.5520073912146146
0.4453678379729766
0.5011408878035728
0.44897287049587714
0.4730765673167012
0.45565562279035104
0.490284264895366
0.484951099823196
0.48874535337207
0.5501642524550083
0.517520104991431
0.4737602724308233
0.5489358797270788
0.04576856228119589
0.456175160945357
0.4842480613180026
0.4445057968139921
0.4632535427067022
0.48574486155322494
0.47920020302503324
0.4293996189908011
0.5161709903756552
0.46137643023098984
0.44402182743230467
0.48651244370022156
0.4804532098772686
0.47999121208032147
0.5054838125869694
0.4578335880391211
0.5074127884813998
0.5148422246526497
0.4718771165957198
0.5399718099495376
0.4939261110041503
0.48456323500196813
0.44525756206980166
0.4760533743184054
0.5310188907856087
0.47808367316220624
0.4517904288482629
0.45513190553057115
0.4478889226813625
0.5225522536871322
0.48655882314323273
0.5201931500139104
0.48614616638968594
0.5411776360423568
0.48860397578679493
0.47384322505076115
0.4691082729516616
0.4635550988694079
0.4676227399409117
0.436749437380483
0.4901634765828329
0.45709424183931124
0.4737697524007214
0.4748011651820372
0.5457785907669169
0.49407681549998356
0.5669744833875329
0.4775190559153744
0.4940464652945534
0.4830458372224739
0.46459516865713457
0.45275696158653067
0.5108847417099883
0.47286550144063416
0.47854786186423043
0.5355739529306176
0.47556454393437925
0.46312423468991876
0.47746239798475093
0.5578194137808657
0.4899930881357292
0.45604636313308905
0.4621282373701189
0.44759565412336155
0.4610088149373413
0.46141983308341017
0.4694448840266871
0.4417829721817426
0.47584328914382235
0.4628877931016459
0.48645315500962333
0.4941064987672634
0.4870570219325772
0.4525425205675765
0.4943082744578816
0.5038516391652405
0.5033531782035574
0.47906314559344687
0.46594879404325384
0.44875566194939703
0.5352080199517244
0.4878766702921746
0.4606304309209689
0.4451258335422184
0.47746856761256323
0.4935312658750533
0.43356585424331784
0.25746607530483456
0.47370421189390516
0.44121639632696635
0.4776114331052411
0.48704198381747565
0.4923749463296327
0.49506600821318475
0.47554684995940616
0.47346894150666147
0.4829540161665267
0.47135631405499545
0.5002157148291446
0.48611427354782066
0.4660269870158383
0.4650754129578792
0.4915372104501444
0.4666509039773699
0.46281027391675783
0.4631203975481567
0.4670585333196842
0.4447686591172201
0.45363284779818863
0.5302783779969489
0.4567664748944029
0.48026705496302086
0.4567729807509182
0.4395303503766648
0.5215158590320614
0.4439553394539154
0.49714090036459774
0.4845697292295075
0.524260939922064
0.4800554481655874
0.4612939792936767
0.44692419217793866
0.49236503519981845
0.47912869694904536
0.47115155808883663
0.49850008901730886
0.5055487131957984
0.4755701507701076
0.49012671038499883
0.4560949967660057
0.46383893582861463
0.4711614161822592
0.5311285946889607
0.5057037516513461
0.45720756243983984
0.5049906488285896
0.4611702630788114
0.47480570672361444
0.4958048337244188
0.4701236779242976
0.47858559304538945
0.4974698596149164
0.5065149264007508
0.4964691050830612
0.4339152853459965
0.45653340338580767
0.4811173782081256
0.46862586267908807
0.4575376979585354
0.48547776564093226
0.4589519963375051
0.45973242799296765
0.5308969811953856
0.43785631338702896
0.4474790449006559
0.47982364798077065
0.46765671416281235
0.491993622710168
0.47847336007064273
0.5178349128183565
0.49065083777449814
0.49592191643837347
0.43844635242069596
0.4877603256228064
0.23443886362507516
0.48114987364170053
0.48041129951369427
0.4623929766985812
0.440022246718218
0.4433327919332785
0.4274592027542142
0.458377279989931
0.4903760491613749
0.5529685013606188
0.4917436004705487
0.48391276110675546
0.5861359265503235
0.5094950624206799
0.48703392223398456
0.49747513976218244
0.4734622549281916
0.48521848630775327
0.4405441983016712
0.45510918560421715
0.4954664027461155
0.4675736844456767
0.49391321590683357
0.5384197249653946
0.48261424366957084
0.4812051814125093
0.5243532592988213
0.48328773682426984
0.47395949366283746
0.49328747621595537
0.48671104066575077
0.4816656982219801
0.4669166917102581
0.4993478728981734
0.497471446445517
0.516549721634736
0.4742358060139138
0.4779576113815026
0.452673034898353
0.48247106942332835
0.47779941863148495
0.4794906579401849
0.4904594873610087
0.5119183518799907
0.46107905738339383
0.4628886779374657
0.47048358330642914
0.47406029608514005
0.46193006702290557
0.4640508035804855
0.48884192489626827
0.4565978497008591
0.47141690179448
0.48085296957550405
0.4804597011309145
0.5739791618027767
0.48248071293281686
0.4670778402404887
0.47621528903807675
0.47761465809652714
0.47784341543168385
0.4856717772317792
0.46291930026585204
0.4623765561725038
0.5036495780164244
0.46640635833285315
0.49147019266050535
0.46619187927101846
0.4951691698953889
0.47845093691826807
0.5297624417701442
0.5098681123809815
0.4878114179538362
0.4697450158021307
0.4629920425828093
0.5149674660630126
0.4848384444036266
0.46183609113637064
0.49216764157451137
0.4740480603553385
0.4847103385437477
0.5013802692230422
0.4796322727204206
0.4534396717843059
0.4467279662015326
0.4923144359121008
0.4706245810382307
0.4910456224926102
0.461647454435808
0.4589487939336407
0.49713437332201654
0.459110013520076
0.5141581089295156
0.5952286861493011
0.5057001102271637
0.47134166482745615
0.4707925126361386
0.4854779060436638
0.5012326829287221
0.47831832329944424
0.47054613731471967
0.48812556462753776
0.505233482229096
0.48465869261361594
0.4772623951181686
0.4890862052849795
0.46021345998832874
0.48133743556791403
0.4924140729988895
0.4774313071684988
0.4620933666550332
0.46511468299751596
0.5885360222413755
0.4901016244839336
0.5333526883897542
0.5232132231002474
0.4919738144043435
0.5406208504036996
0.43455883563322306
0.5114132587311221
0.4734211811553767
0.4561521672033538
0.5352963786407264
0.5398821951165632
0.47388738148554077
0.46788465545743374
0.5006704620509842
0.5015385250372264
0.4976176949564271
0.46231073804773753
0.5845094434487761
0.4573121118001165
0.46353621252886895
0.4531515031605709
0.5091018968053839
0.46422223454733724
0.4835697774726995
0.4970296157518039
0.4711388478235582
0.4761282012431818
0.485630453414571
0.5054098868291438
0.533562961477426
0.5230126417260893
0.49621292491112834
0.5003178320732018
0.4893595946221494
0.6163900392904251
0.4494052860478724
0.5801553953335401
0.5152011076432857
0.4822039300186093
0.485195632494424
0.508983673633603
0.47176645431968284
0.505826363430342
0.4644669258402382
0.44962269629749524
0.46825357292604697
0.5633567630155241
0.4969207034565099
0.46986840612653585
0.4655040101535132
0.47949419317013753
0.5888032405437836
0.4834977299746923
0.4831601729685969
0.47200480723273047
0.4396700320082092
0.47293195046732406
0.49191970058651935
0.4948225891253366
0.49023136554183205
0.5043417765911119
0.48237783475137064
0.49694052109912024
0.5295009859564179
0.4751230756422472
0.47717959868788296
0.4926995608791592
0.455929981817498
0.4871431120896063
0.4999311530994895
0.43074663933748586
0.5087835405582891
0.5010914809561628
0.5126485255476285
0.5364000079377784
0.4506622959553414
0.4404834279239331
0.47632122724183773
0.4680233840547118
0.4716177003164772
0.5752491664126262
0.4628267611522293
0.48188633634025674
0.47353416376241114
0.5022256396133048
0.5610507591145103
0.5791703251866985
0.46516521720498777
0.4597687415683486
0.45385809150754386
0.47743995224264496
0.4787872287456485
0.4389726802903688
0.4571741490188201
0.4743870231227229
0.4854077566392584
0.45781965466711694
0.4644633546090282
0.49805374477924064
0.4524779754598384
0.4825061847624608
0.46998088271056054
0.44637640429260755
0.4628822047931699
0.485868099595552
0.4838035777553519
0.529686949397025
0.4817297344229231
0.4881670574744465
0.488211224956797
0.4816867756312162
0.474647503588039
0.47499505956848964
0.4734842731733092
0.4716037030831526
0.4951695695662861
0.47633777455344745
0.47085323291834735
0.4417752340185419
0.49722191467413335
0.47159290913233065
0.5076470214714471
0.5609198466174794
0.47576841793573316
0.502287886666529
0.3276433739453742
0.46297757170615605
0.4789830332534894
0.4932335436462409
0.4840826857590283
0.4870680519484406
0.4694093595540711
0.4780289345345665
0.5832384733038622
0.47212707568917917
0.522984838317936
0.5002702733902294
0.46891260412826147
0.48577591232082323
0.4549988005084371
0.4968040084483227
0.47646745226704
0.5721882469693551
0.522839367512328
0.5838554319549774
0.45095627141845096
0.4851067903419427
0.49290168226067105
0.4885822469966875
0.5248361221120261
0.47477428183490267
0.5228974187363246
0.46920674196872025
0.5419689297530476
0.4854430740037801
0.49839439794541024
0.45734615547025154
0.45296123404097444
0.4499883439421828
0.49534196830786487
0.5227352428905133
0.5311342922111364
0.4882116367332997
0.46495808796978216
0.45824025440930916
0.48906922041437845
0.48537478935496403
0.49119948946482456
0.46082656804189875
0.5907656772633259
0.4678752145549535
0.4857817969670674
0.4986735958656312
0.5056285990657171
0.47718985783391027
0.45081440845031123
0.4773032984489661
0.48255881718338683
0.48793253221638
0.587233597887256
0.47577518292729365
0.4719987928542166
0.49019166392266045
0.47411686835750744
0.5160781381409733
0.4845048269528949
0.49610210858403764
0.532671024710933
0.4828568555830416
0.4351691435940782
0.5058973571223377
0.4825911971064084
0.4439106630546066
0.48232512536853905
0.5868458862486041
0.46129484714439817
0.18320760586578475
0.4890583369854713
0.4866717275241861
0.4764482674758774
0.5399200924719089
0.4985732181854222
0.5100968589581885
0.4555748756317697
0.47108633430356583
0.465512085341134
0.48742382705002674
0.5019864567430519
0.45537437854317736
0.4996043301340082
0.4958844193630372
0.535199504991599
0.4838465392613375
0.5099110614915522
0.44296826195917205
0.5080457871727059
0.47117463322848846
0.48228269370672594
0.4519832398803453
0.4762878428373009
0.45970829820984604
0.5038633875842472
0.49853722802073136
0.49086167304696215
0.47786035565137247
0.495063300094782
0.5538819612720794
0.46909932308122543
0.49257747348785885
0.5107825493524836
0.5431353378181373
0.4971217519640694
0.48102369546150053
0.4589515658616479
0.5040229451537905
0.4978581760901524
0.5019447358268498
0.44323470624688005
0.46472546998539965
0.5016846248579893
0.4726163591193916
0.4667868409676194
0.5027106377414063
0.4808529827283846
0.45065733099491334
0.5496961166635664
0.4949061614000988
0.4657063498155458
0.4852590833176459
0.4745832766993721
0.4589148826657534
0.45764425698820843
0.5641433834037933
0.47522727349424654
0.5083943520108625
0.48187842952437937
0.5113354908602028
0.5187014902476326
0.46861128277915703
0.4686632028562167
0.575815138069919
0.4724688744747485
0.4677980794618543
0.4849785345973634
0.4986971377288438
0.08227442420351218
0.546962172014604
0.4889957939053625
0.5398959409716089
0.4644826918814602
0.4704540239874572
0.4784879842201361
0.5052647456240708
0.44663855265750585
0.4993437202580931
0.4966289062547697
0.4741315836886642
0.4697513247431856
0.5200734699521112
0.4799392758475639
0.468708382157915
0.5256479008373819
0.4712684367402792
0.6001444536824808
0.4818104423244367
0.44529112818492605
0.47559128363529174
0.49188197137317247
0.4553232518980499
0.4940036572757423
0.4777903672980261
0.48006004943203257
0.5040055587889811
0.47055108840938464
0.495560985865661
0.5127400912686936
0.46399451229414046
0.5318356450061571
0.4633009692208594
0.4918777958506378
0.45961130873127654
0.49134563247136775
0.5067714712253276
0.46060488317384835
0.4933970246965812
0.48235118695016
0.4608133896111321
0.47066455588950623
0.459727978523111
0.47585834694109413
0.5001133560169482
0.4657931759907048
0.5187250166892532
0.5204085389039661
0.4758397053216281
0.5164702290974307
0.45654560350780526
0.47966483078264405
0.5364911649099907
0.4998588626075024
0.4529041793593323
0.5056616384328422
0.5401593931767156
0.49206225624762456
0.4900821599198465
0.5481771536553555
0.48035791670413586
0.500248943756568
0.5393817656647787
0.5176680696420686
0.5117987142839059
0.5175824619964168
0.49000625289767413
0.4834265253503157
0.4870190947478428
0.4755223233764529
0.5239662299838067
0.4823976748039158
0.4944675614684837
0.507237258540655
0.4836311172199411
0.5010198857745116
0.48612357229771214
0.4553798767818308
0.4686565041415682
0.4561948269439362
0.48859988232054286
0.4608746269127471
0.4759442210346626
0.3991725768297266
0.5570597398671054
0.4457819051960153
0.45690959695927846
0.4491382378381954
0.5012501487466627
0.5077789963036305
0.46983291566955115
0.46665359278153673
0.4623201722690308
0.47003165455891227
0.46435316716341596
0.5410708078809718
0.4897256847223216
0.4900262623264813
0.4483785834106958
0.478844886110581
0.5243418610442923
0.4556735832197071
0.4834926010165551
0.5213663777906242
0.5241977694957759
0.4579171908701965
0.47033911037348003
0.4767309873945399
0.4829597266838399
0.4888233020336316
0.4515891667137972
0.46210064551816565
0.49481472267588755
0.5947363766072586
0.5013305913846349
0.5223641047796275
0.4623343449179522
0.47341780036309417
0.4690348760617222
0.4621123316979216
0.4620237672026206
0.4893953354958372
0.47797567212878234
0.45661130017281587
0.4645516616656699
0.5926250103170508
0.5424026849394706
0.4729596122835869
0.47588063328744257
0.44264407854513144
0.47108789218313757
0.4512980696991145
0.49155482093583874
0.4516021529321156
0.4827002560791039
0.48467295245308245
0.47849675432871697
0.48638416534948203
0.49832340674768255
0.4949023565601142
0.5040698871329475
0.4987076570063843
0.4643813780729814
0.49405544179699196
0.5028756953262197
0.4859592550553305
0.49332683018727563
0.4773701185126702
0.4878084985270699
0.5189104968609566
0.4861455431255939
0.5293914871899319
0.5898509064765175
0.5159255364949639
0.4718699870286223
0.48061595251955946
0.47747328261087435
0.4908933215952129
0.44652936169805657
0.5204745282168887
0.4900704618564196
0.47326627739034394
0.4985207182684567
0.4480765621659729
0.46108655734495646
0.4409241584192211
0.4769639443242477
0.4912332648372163
0.4689642605406627
0.47732826982870574
0.5109783778764215
0.47476707092026976
0.5748997192462096
0.47517152163194537
0.5021963727338328
0.5454880862478604
0.49568498470049754
0.47956518334172665
0.519802758704601
0.5055927218736335
0.5362048297874701
0.4787844903175943
0.5030918598444278
0.5525713957736538
0.4743875989608785
0.4733862187629487
0.5283917556130365
0.48541724318774515
0.5533991487665615
0.4655459438223048
0.5023954950749394
0.4775688746385719
0.44316864586113774
0.5252807617153697
0.4777802752069485
0.4435143453668809
0.47867940241390605
0.48289242486634404
0.5140174194611723
0.5379037110378158
0.5170928937670214
0.49510963612956604
0.5271443285464216
0.5509101911180636
0.4639793452711559
0.48237357893204036
0.5389515935794106
0.5197408798334212
0.5078254486345373
0.4867697974356034
0.5345028102701369
0.46347272482745455
0.513780904867188
0.4770317237510114
0.4878857822916475
0.5904143460455805
0.515589016977038
0.4898734312792922
0.47082964639633695
0.47158705929541983
0.46688131411151373
0.48169852396552165
0.5258704904572037
0.5326668474288729
0.48799102357746266
0.5281042693863905
0.48698205750336526
0.4838386816415399
0.49467433611813355
0.4596820784486251
0.45973230125044595
0.6037820415868569
0.517074040420416
0.541082824839509
0.5024707654616728
0.48480786983323165
0.5845475805411592
0.5809679651240518
0.4734992020878658
0.5205883947977464
0.49780387695956635
0.44629919764502857
0.5318190960152751
0.4573153455599739
0.4487369292541614
0.49322375406540175
0.4609604497402342
0.45263540588213386
0.5167839423199326
0.5273275600301736
0.500152592424123
0.4629326331883859
0.48925449194457415
0.5077947316876656
0.5153900765861724
0.5095645626855948
0.48766399585066994
0.49069442416762443
0.5628518294634065
0.4851628900721237
0.5524332437504749
0.48423849517047013
0.4503334797198703
0.46706148233345757
0.49280907648937805
0.46820136405018187
0.5769525264996644
0.47287727984271855
0.5624998108561041
0.522356339768183
0.46556095874288617
0.4874753577941993
0.5064591886243263
0.5221575846394669
0.4768369400787265
0.4773717862691369
0.5001554954264107
0.07645352100682046
0.5112654271572281
0.47065372734709243
0.4905511441559904
0.47433901980647497
0.5110667941055682
0.5374297340206755
0.4610698447302527
0.47672627768002046
0.5603541971726509
0.48433216621130276
0.46137761908810354
0.4538636385352905
0.474778045606482
0.53252888547441
0.5058262173514396
0.4883582307098631
0.4821040028987511
0.4410321672736387
0.491326326656911
0.5368726371998005
0.4748598377813369
0.4691074889080819
0.5538741843846525
0.4674275446737882
0.5193282588422078
0.5041900986075262
0.47803239770062966
0.4768867925160597
0.4730702718128958
0.48353703504521217
0.5704547373689994
0.5348130969598416
0.4937570218816631
0.4594464191966881
0.49370886531426134
0.44236534249505854
0.4477429477248433
0.46853241508771387
0.5090014147445078
0.510840900772507
0.48842094302131106
0.4911931961069743
0.5059734981307791
0.5048863058017959
0.4729287973209821
0.48371834904546807
0.5030670685439855
0.4620025023430287
0.4608928910047754
0.5405454025653792
0.5030024985870568
0.4936769309364377
0.4811961215479636
0.503587558039737
0.5329089842520683
0.5025905653432752
0.4848855440066781
0.49835205384699327
0.49689011106760866
0.46252741367628153
0.4674006588219147
0.4896325169539945
0.45991944143470526
0.49350272541081214
0.4733458984289441
0.5878557224921896
0.5143615245599277
0.5353954340651107
0.4670077554334794
0.5036645396747323
0.4865677845231462
0.49327863836296576
0.48420443432804244
0.46607968151064416
0.4685640273623154
0.5414011972387145
0.4624835259559329
0.4881981319431641
0.45746740294732874
0.4688800694478105
0.46161838080816675
0.4601924117331136
0.5753326258994419
0.49227040605018707
0.5357566156338741
0.5199471649152431
0.4753966603411235
0.499829332574191
0.5638113121814072
0.46397557566613906
0.4651948866368688
0.4780421761621068
0.4991572466681268
0.4683086068406668
0.46786516703167635
0.5148782315001443
0.48867697951386446
0.5271161191672514
0.5248572132748558
0.44829970375227846
0.45809540991421704
0.49374115241695365
0.48282492039360714
0.4804557893732022
0.5073008590320655
0.4822645153266391
0.5019593023153791
0.5243728275766696
0.5417077968020927
0.501975247278645
0.49882263948874056
0.5238607072163688
0.08187420741757777
0.4766175126578796
0.4927961840177812
0.46146966350433816
0.49175198217655813
0.5394626744933673
0.46699131185196924
0.5355258641276774
0.4847979757273518
0.4586187309149782
0.4932154806503855
0.5476558641950319
0.4909754247903415
0.5088917973706598
0.5044464583367916
0.49283975661083357
0.48884617653258766
0.46126879331716913
0.4914236779805762
0.5300240401975749
0.5014872974709267
0.4581237157962798
0.4729576560730578
0.4576815084857031
0.4888992953505083
0.48501668418341815
0.5432743362928711
0.5372247034768237
0.46418510017274467
0.48808626811926953
0.4518730882084116
0.478732260090041
0.4916773504909628
0.5803244090141435
0.4672748683895691
0.4844599199362746
0.5125887554103914
0.5102845399578514
0.5191740128792844
0.4827235478772885
0.4584995042954546
0.5389068137526738
0.48856409553894875
0.5084090377737193
0.586487048393481
0.48123748881756523
0.4845500673475742
0.4658777447507393
0.49721354551483016
0.48028422956153893
0.471208362171311
0.5127792873708654
0.4691722181397889
0.450189585280209
0.47304368568646166
0.49737364790496974
0.5107409184213744
0.4877173812413495
0.4888794152821508
0.4880630926409952
0.4775534574592845
0.46832698785627674
0.5317158556657519
0.5547994248698562
0.5711294083078944
0.5176877949923203
0.46666232036417177
0.4734644049128369
0.482901336655323
0.4840213916445222
0.496741908647527
0.5006085022383645
[truncated: 683 more rows]
