# Supplementary material for: The genotype‐phenotype landscape of an allosteric protein
Source: Mol Syst Biol. 2021 Mar 30;17(3):e10179. doi: 10.15252/msb.202010179 (PMC8009258; doi:10.15252/msb.202010179)
Supplement: Supplementary file 3 — Source Data for Appendix [file MSB-17-e10179-s008.zip › Appendix Figure S15B.source.csv]

std(log10(Ginf))
0.036897486532924635
0.03268823112853292
0.03461215586012595
0.03221245568667242
0.03409173012980168
0.03896334538187586
0.04408080131264616
0.03610871294379428
0.03003048921924956
0.035591704846463075
0.037750956055752426
0.030854835803742653
0.03170584560961933
0.04693003320795966
0.03531452287760843
0.036552829218308394
0.0481227391071301
0.03269447646009804
0.031860443077938075
0.028054228195325877
0.0466056762076128
0.031092372400279462
0.03261163568011309
0.04154133686013337
0.03276595624988249
0.03011710446671432
0.04762592735561152
0.03722986221152264
0.038906518056946664
0.03780213368980713
0.05462755102756019
0.06204453686758579
0.041844448677668296
0.05455443110243412
0.042257349534467324
0.03646992510058947
0.04489958271096405
0.03882106122731527
0.0525637824676281
0.04543377916524556
0.03717453703384596
0.03764459399825197
0.4549005570755552
0.032707963024520385
0.03992080503821657
0.03198248276743993
0.03545467560720793
0.03312768482589701
0.038606975351664935
0.035884298015510484
0.04372623494683627
0.06318306002444886
0.04237751679556529
0.11260582979811162
0.04370907591692561
0.03787679597010966
0.039705607274493404
0.03578104656170174
0.032815802617590005
0.03859231248050733
0.036705047334191596
0.03240668278318068
0.03721746534053007
0.04010137999277658
0.03212732606940942
0.04338811155520922
0.03245720771363053
0.039748945904611276
0.034837701164550525
0.030463191711821793
0.03513140127279674
0.05272512425824615
0.0415067399452812
0.03744050241865946
0.03136687722267681
0.037371878941992676
0.040466858782402026
0.03851767256495979
0.04708735610927118
0.03149486559393722
0.03999757073919623
0.036059860184753746
0.04106869393204227
0.03661776834949965
0.05051434134639387
0.04325788369834156
0.0694276999709715
0.041977649094270195
0.6162018750230286
0.07588522296719634
0.03686052811276529
0.03774393926449932
0.03362709550358419
0.07628475154694729
0.028703670281871048
0.03961502500571787
0.05545153951755207
0.04402131942462307
0.05008133237386722
0.04727115635961537
0.035807396400620486
0.04374028916820526
0.05239059230841854
0.04576637734037471
0.048789047043400334
0.03532449609991602
0.04611562889220488
0.043160091011319276
0.04224318243303623
0.17899381080049834
0.03467482207224991
0.5980872741811156
0.03301843133992994
0.030641949334629166
0.030513272978321192
0.04322666999587167
0.03973772412453675
0.5271102511156041
0.03911262355943179
0.06561771760717286
0.034019396934685545
0.04842472818706254
0.04444477325095012
0.04154191869600784
0.03571710976914004
0.049209162446162996
0.0355841003945489
0.0467030589758158
0.04389215777143299
0.03662288684238203
0.040147405661914014
0.030521875864528737
0.6551295954432405
0.03292514813591056
0.05340728919828778
0.05185942178130968
0.04738582419687976
0.03810668818775244
0.05153168260013994
0.035668407871514936
0.037630549433980476
0.038789831290774804
0.04257315884170845
0.03287917954206611
0.03529234810433835
0.043979558451323196
0.05406059357163155
0.03904214662967585
0.03817197102236487
0.04916747694727331
0.03895430750208648
0.03620209703147367
0.03509994959306886
0.05047617375794062
0.0333855942399668
0.0351133119458706
0.04533504157531047
0.039685351946548056
0.04408230673689416
0.06168580596369467
0.047639994608264416
0.03894420354448218
0.0407429192749259
0.04031823358330555
0.05732232327966051
0.04871021980078351
0.03293336808028363
0.038648487175702295
0.050845552357038575
0.04097655596926157
0.05924113494825866
0.06454346677174709
0.03781682525267104
0.540047585442816
0.051536012377293765
0.04049301275616246
0.04226438018702631
0.04051579302566279
0.47736827017962996
0.04638924485931683
0.05721324784376098
0.047076147732019444
0.04566777698650863
0.050096414764471235
0.04890334381219857
0.04296423960633585
0.0525810980327688
0.04049866933281177
0.04099383803177334
0.04734827718741246
0.03408362747906409
0.048767866935798224
0.024805725339652786
0.03267561229374624
0.0353197970617758
0.0408296413243304
0.04679502542781984
0.05000290231911376
0.11597955135531011
0.04234263219653242
0.051647022632248345
0.02727198529351911
0.03222247721754784
0.04165079415076954
0.040130238024082276
0.03887384663206655
0.03628484531572751
0.03550399496325515
0.033446712998411274
0.052256313702559606
0.0342221662277089
0.04920935185075607
0.034202465320107185
0.041858603415511716
0.05358743529382268
0.037151281315404246
0.07892623106260328
0.05232564140629989
0.04323204175531676
0.05973045978553409
0.04402464888099771
0.045466501142181204
0.045166307171774035
0.09993412233996601
0.04290864019382405
0.03532667188658705
0.521804823305031
0.64340837443052
0.04906203849007007
0.04373126527800364
0.05260658135389627
0.04839876741160986
0.056443224779108035
0.04302119448645458
0.06024943880050844
0.05793352714565201
0.047042863836444584
0.07199933066560409
0.04783121965620123
0.05467255714096457
0.05424297232681391
0.05044091206267277
0.04941071876736303
0.04895062283979921
0.06683291972277997
0.03995990449473654
0.03934242792317669
0.35044317444720957
0.049824569241112164
0.05344069948767941
0.04793733794507697
0.05004029535484718
0.039831525462405766
0.03033175775821514
0.04336191470658773
0.050419185328960024
0.05408782551923121
0.04910910964657418
0.04813080432238298
0.03605564055651311
0.06213145354376456
0.03296746346378324
0.05402563003492484
0.0408358507110923
0.6446867653763386
0.0700591142984837
0.04240756784251048
0.046436913996511654
0.03880658991883089
0.03814589156343525
0.04072905987922728
0.03587655272392749
0.5768529592760495
0.03868141951062928
0.05024653959633792
0.03665599178775474
0.051032576433115456
0.0351413836860447
0.04632020462227929
0.04535184027493338
0.04265148402852504
0.06768488419392713
0.06907682431369448
0.029947379991041932
0.06693300072724032
0.049792629496089695
0.06797614775152806
0.03901652320354809
0.04620431584120385
0.04674959045302033
0.05293616670115233
0.049981624142918686
0.03844459835379026
0.06492563139910175
0.0512666251206919
0.06442021041968739
0.04536900112525205
0.02885857183186952
0.052198290706203326
0.08953145534790657
0.04347434320684074
0.04660793671186622
0.030442387785564587
0.03820336295873006
0.04510950009865298
0.05666974405524013
0.04904327438416992
0.05444191567950517
0.6152805465368565
0.04159503116034242
0.04209218418721171
0.04597346691929146
0.06606232933900391
0.03607880902702125
0.06363950932689463
0.042973980371371984
0.04873003571078082
0.04668257056053067
0.05725885480120202
0.031276664220382715
0.05887785840264016
0.04642381845410721
0.03745138311147592
0.03712128843668498
0.06525202664267088
0.05083309747460305
0.5243578980654622
0.11168162845495282
0.033461099470604924
0.08036311117114087
0.04467371973764464
0.03701806188925225
0.043369149872885926
0.04054691657530009
0.03442507934454264
0.033223301296667285
0.038129663122915526
0.03805392421536279
0.04521203105198193
0.06093386226462259
0.058914027669602256
0.5971746825638453
0.03791258886563074
0.03395118779633597
0.03926865433355301
0.048169378783205874
0.06024660309513853
0.05195335210243169
0.06285078015930926
0.05668450549328588
0.03987226010086932
0.036924645563973055
0.05452526665892125
0.07802492910290257
0.04964865779535514
0.04751579047789974
0.427459884918049
0.03543018139623957
0.03794793900162527
0.03813410629630236
0.029798616974618428
0.05936858874541382
0.04196999448258662
0.05325312238638707
0.09074377119191537
0.04110296235118574
0.041842412919932515
0.04868502194922038
0.05613857400368861
0.043611341102664576
0.07457196173206876
0.039194431176237686
0.03855100987399735
0.050863387877755545
0.034761500811028426
0.051742023656174335
0.06618789030176016
0.040914587889058066
0.028917363847959277
0.03946997603378892
0.04415576991050715
0.03855678015226345
0.04325617247047029
0.04234761340348739
0.03607803506491454
0.047079407450052055
0.08900107332090473
0.058161318120831466
0.0540758635246145
0.052405886927279446
0.05802693285628882
0.04093130216181174
0.04581218882895216
0.04140153506708123
0.04570189797315567
0.04624866423013847
0.1250587758189597
0.04156716005884531
0.048488617038602785
0.049720291692721845
0.05083343130344839
0.0558448379679271
0.05441657213361465
0.05497842493606453
0.04415269010028575
0.0775258098887368
0.0542162025494291
0.044378070202648924
0.04408883588088477
0.043277321063533575
0.6143705023657978
0.05988981232798114
0.0439079012548418
0.03730635423585316
0.06320583607143061
0.0450195237179499
0.04232177398353966
0.05282822920976794
0.042052431018670136
0.05073022658449026
0.0330646020335329
0.051450527862830615
0.04327700892562241
0.04093279180120491
0.06031160060484364
0.06031988949134486
0.0545288919962481
0.030519357069279242
0.039672726586922766
0.05159626642160671
0.05544031083180735
0.057053281325842496
0.04431071963314135
0.06728312670401324
0.04378453836265941
0.07662460341273436
0.046042759533670936
0.05207601468030845
0.04114527905084274
0.05360097291028599
0.05735633276311518
0.06109491450404085
0.04871921367831963
0.06598473945536405
0.04163991873653564
0.05674894166539217
0.04419786151388674
0.04115687633210461
0.12580651568961174
0.09222396022178031
0.06874110426479617
0.04836426922623448
0.04419818349246552
0.041743876995039335
0.059040822044615734
0.04367968934035629
0.0515792432703604
0.055280330180935276
0.05220700936946291
0.0493292428568832
0.051966727540851104
0.06048292748323515
0.04847816069085661
0.04691753147585777
0.04487528465422817
0.06314810456910107
0.04187770821093856
0.053052446016986055
0.05596340822406365
0.09092137255568208
0.046131438725457115
0.04556074486138397
0.043331741056209974
0.0588779795398415
0.04508156139123119
0.08536109537254594
0.061774996930131505
0.03962223007871991
0.05160539182139208
0.04900274304326998
0.048192882359958486
0.03220405880620008
0.037110887224435556
0.048255448371299414
0.04993944467962795
0.09474693970873245
0.06701690753402387
0.04961895993857186
0.05081365589566554
0.04601680479597618
0.061851273211689387
0.058975918075269786
0.06331880636147388
0.06694013177005499
0.07063491503637552
0.045527834863487125
0.06820597524886629
0.05184984091375794
0.0568844120286403
0.03339506955675332
0.05613016267454127
0.05237359831799899
0.5131111799985475
0.055480533001805436
0.048883211852617924
0.08058234043794126
0.05771772077216174
0.04927447780072754
0.05788304153309509
0.0374163122916172
0.04340266136451611
0.05044554563315902
0.033426318885247525
0.13110369054634663
0.05628704273188329
0.052239224019009246
0.08594103618413691
0.04628675974747054
0.04282387311955251
0.03396765680478828
0.04812182809812882
0.03988224156198475
0.04558555554897304
0.08871239548451001
0.052381659539058684
0.04104078706640955
0.0754999441962584
0.06958260961604545
0.07091829825767375
0.06930310147055367
0.05091577906667387
0.047906612806612126
0.5619352025722153
0.04081966181719986
0.05924264456771117
0.05287619387809035
0.045260601720283865
0.05466563220353924
0.038825021711472084
0.09024230045630424
0.050496676482452374
0.5622844940959757
0.05815781415740407
0.11174341164211017
0.05978021302422086
0.03833148236939083
0.04284722158580353
0.0509519513670267
0.0417707113544319
0.04329826736869904
0.05320589075988188
0.06584640461559095
0.07770229020851196
0.043997429515740795
0.6070959810529983
0.04931460425743509
0.04074687162130215
0.045022599924346055
0.05361869842538291
0.06216951650778804
0.056259890496457264
0.038971758025594376
0.03598686762242901
0.03788487403153158
0.04592994038993668
0.05273962062465661
0.0402408213887868
0.03229867391935149
0.0418330730474123
0.052176034352406836
0.05805064738359001
0.051748109097695054
0.059161152233295745
0.049793043821118384
0.03409025843821611
0.08738803244472675
0.05147035472511156
0.04857511536157552
0.07375860491982314
0.046485016584828356
0.05229780458135595
0.035938301578624474
0.04665428824537056
0.5358381298438584
0.06739412590606028
0.043885798812891716
0.050623717108070065
0.05791563859615254
0.062420154912952386
0.055570661245281795
0.05333293102916571
0.0630937265713055
0.04574486840978009
0.05309481086830418
0.045030318777528756
0.07890833565969634
0.041039243936788414
0.04494108293827544
0.06020258057017376
0.042191547892224804
0.03871606900936646
0.12549048305776342
0.04748187934316849
0.052345723410504114
0.04349835766151251
0.04292188869793851
0.06500553460451824
0.04517515618264247
0.04718317452869688
0.06233197035621844
0.12920637069107305
0.052882106674095083
0.06247903251198958
0.052392589588374956
0.08494724188777047
0.27916882904377716
0.057308923175292084
0.04769609193485742
0.5438846432432953
0.044442562460538466
0.04880655734328021
0.056594972656433616
0.04476826875655867
0.041679659603934216
0.56963071836316
0.062218481889994674
0.03693413331022067
0.055348703474487386
0.03301405774683744
0.038066726612124784
0.07060208233259463
0.06657111312488498
0.05296005096388744
0.04750915655714793
0.0730140351655351
0.060343556139331136
0.04096779376074998
0.03751359726077004
0.04958370993296686
0.05650687568749809
0.05830336979270903
0.05390516759302501
0.03574912659800837
0.552897443364815
0.6258992932457776
0.049592741711538685
0.07750919227454661
0.04433108120171827
0.06577964197586908
0.054112053560865556
0.04728759962280132
0.04902043998376532
0.06094917952705677
0.05396441351773895
0.050824249709264246
0.0632017838194198
0.0483857364880528
0.04140573287493711
0.04599073972466251
0.04900177684750959
0.04023268548851245
0.06270281398945517
0.03875246209863632
0.31493053821005834
0.04397105661055176
0.062085512545660915
0.05852609549108713
0.04955473821474138
0.040180303064465926
0.040315571459201234
0.08171636766489156
0.0895641708043703
0.05760810765094487
0.0802435801272842
0.0620378597503154
0.06358161220697087
0.04703194714977645
0.05828710322500213
0.053687617587191025
0.05532157360479333
0.050845988756790854
0.048297125522624405
0.04767097788467734
0.05704406334124781
0.03898113631769136
0.047154108835230184
0.06396104988485608
0.04539433907036533
0.041175023731918385
0.03854008447450749
0.052004069033469894
0.09035888548166768
0.045402219627915165
0.05477271402557531
0.05470421934419336
0.047891047024251426
0.07765971662875086
0.058393491389227836
0.038971052685072116
0.6141359547002109
0.07365733302786917
0.08705270072345564
0.04283948469714766
0.081730311000883
0.05304038138230088
0.05325241920512959
0.041749087377544576
0.041496207616112855
0.05082183657971556
0.09631061871738239
0.03622131392616996
0.04418876023888904
0.04104916670837791
0.04000370222995634
0.05888350504967916
0.06765254249774848
0.05125626577217485
0.05443690029298326
0.06253030712178197
0.05509882544769631
0.05330136090881317
0.06543850667797944
0.0577063794898151
0.06079359170504337
0.06164073422811896
0.05243095363309651
0.05778136075708864
0.07929745089526481
0.538753945367274
0.05983509780461203
0.056905744322658824
0.09225995032361038
0.053443064630426564
0.04174444949932414
0.05800250760297319
0.055351656742418535
0.07582844224392636
0.06918239245850796
0.036487513815401655
0.05413128000497512
0.056995358072468125
0.04711804890790514
0.08822994637775841
0.34101678620815284
0.04513973325645258
0.04456412121427919
0.06100107091157529
0.0675435502574983
0.04049170587084114
0.6312564286886886
0.07412715472558329
0.041971106907352874
0.05917881849214623
0.055598185632532195
0.04912930616776831
0.07237478404558886
0.06350560112109535
0.053610904857704623
0.05247853637402797
0.05528207993643661
0.05789918417631361
0.038110544080262744
0.05376475966072454
0.03899553410604636
0.04929516300695787
0.2036542073113786
0.059713396170485704
0.063962740933936
0.054944454002413365
0.27698711381021235
0.046212666957885576
0.05033149553855164
0.041564706124061164
0.056394120776559226
0.050991540556060276
0.04923840371319842
0.056972917948006276
0.05829634025116927
0.07434053347121208
0.07921486208634586
0.06611680447690961
0.06771458484584868
0.601759817524946
0.048589537123697894
0.049349258569665655
0.049514839361777446
0.5853547800660129
0.05027845530700142
0.07003640809856584
0.03388836630807414
0.0424717467705857
0.03845260304795053
0.0944049336005665
0.0655919821248312
0.06368607442265013
0.07960119632747217
0.06128066458215427
0.05301846558584786
0.03670065158529847
0.046027203691029826
0.041554527268401996
0.12634609852701614
0.06754116572330691
0.04542211886461403
0.06666544964609752
0.0648947061380572
0.08245370183323249
0.06946881202919955
0.06182605616238094
0.6204157120581542
0.06738710733209727
0.05600657028577565
0.04849193693614098
0.05664924119508567
0.04147512627566482
0.6381880860558983
0.06913779831406663
0.059505095705511095
0.043470177964330295
0.04477013460007466
0.05681795405278361
0.06260715948706187
0.04349565243295835
0.05675305453390011
0.06303867096318426
0.06116333048044764
0.0733288169366138
0.04875494723353023
0.04226955706534844
0.05577288546381873
0.06172161215608872
0.0603458912053982
0.05632202627698246
0.06085626838029893
0.05379255973618389
0.06127964591027408
0.0746832705370692
0.07439097316324042
0.05681550014234428
0.037263382555388254
0.06357496329392376
0.06565210197150972
0.05895401204146864
0.03944767248559921
0.052857492070850984
0.05324694841790024
0.05324722622800911
0.6251868593253783
0.06471805041704339
0.11557221821979469
0.3726179267469275
0.06921248278865991
0.04777831147735525
0.06291673334642653
0.04450841014994052
0.06970366967544035
0.05990026525925029
0.06478569315274699
0.05619354728420613
0.06861720555122583
0.0844673487284716
0.05875312054347637
0.03757939583666251
0.06207698972358115
0.06853409048156875
0.6345267167219167
0.049408742005253393
0.06542887170772575
0.052397488053849396
0.06630787569530124
0.04501162069946625
0.03919898865205156
0.04635480395166584
0.05403359031287988
0.05677623470298086
0.05561386530400601
0.04107998225689413
0.07525580335595701
0.05648448202598078
0.04593777179622079
0.03944049272926072
0.05541927910198012
0.061872774919083516
0.04039497456302714
0.05993472072435627
0.05617113103316879
0.027919892813983188
0.05010905549185638
0.585272330063989
0.05443835125420049
0.04977676132770234
0.06671438197748523
0.049381830071725294
0.04336280833737069
0.542891075848573
0.04953260287926213
0.07769342064152905
0.06605585499619301
0.058610441309686435
0.06492140469927499
0.05709037093512491
0.050784899657359085
0.0601616168463074
0.04461040500829482
0.06244477397016052
0.05602967029518743
0.03619746903803857
0.09615524180006563
0.04948073510015158
0.05612811498624013
0.07015547690072674
0.060619895027061665
0.05222501057050221
0.05969865436689084
0.03908190842143243
0.044924541444286564
0.0653515632428412
0.0450317631499975
0.07521424268093235
0.09872369862163799
0.06826908502938539
0.06833419527997857
0.07287098970509978
0.1012393444687286
0.054616677388491026
0.0551422488229387
0.07077774866684983
0.4234943197121991
0.04817743879777457
0.05988389463020537
0.06634698779026744
0.051253802262944514
0.06819045977290403
0.04463103440704684
0.6226730713496099
0.0512126860426882
0.05747679737403774
0.6432150224208409
0.06752003788717656
0.06192444359495954
0.051939437997756875
0.06047652111294907
0.041298740473523006
0.03896817817591988
0.03313053960703334
0.0666240271108843
0.05313221777923713
0.0501711075049866
0.10885917708737676
0.0518455528705407
0.04788129806233681
0.0401185834213688
0.05052091498226103
0.0692026127959884
0.047715583685987016
0.06825085889211183
0.07084679008187311
0.07602812608932143
0.07502445524991559
0.07500895691143127
0.06304833732035707
0.07469956266794343
0.06004537703641248
0.0447282958847785
0.603064277411132
0.054489674964361794
0.5720397200482127
0.04193979247455043
0.05171467289989495
0.06202591285811361
0.04708273672997141
0.07639274735632444
0.048058330746585026
0.6202220701840412
0.06239356053699069
0.07192801430361548
0.05483371254077223
0.05511135732023998
0.06092788171827427
0.05896666848439759
0.06463100883746296
0.05025543858540749
0.04801040302801607
0.06426012731447153
0.06535346522881258
0.049512604396689676
0.050018630337283335
0.04687572462649964
0.04382246333522444
0.06945754968426428
0.05413266469299709
0.06777623283949347
0.05924265969421106
0.054973772489943694
0.06096217683105622
0.05542485614029665
0.052372003861153316
0.050329928847611914
0.06970619335519039
0.08701270434190464
0.06723270040949737
0.04571260671302679
0.06208881675523771
0.04964251833859019
0.06540546153683748
0.06672838774163778
0.06374744394180758
0.06008562655742056
0.04918935108276124
0.05332404549093293
0.06475522558010355
0.07499548495721013
0.053045128389944685
0.055292875430548026
0.045667203645153524
0.06003075591370695
0.051138739455204356
0.04890266959599385
0.068431848202717
0.04901773353009112
0.050264090195897344
0.03977518050684433
0.04440735303662342
0.06288064372481408
0.06970465189756558
0.06124742655645977
0.06319462932079607
0.05111720379057794
0.06200053466725635
0.0537907991378203
0.03986879732515951
0.05476157542694824
0.03969306763709349
0.042590889012406284
0.042782836268405
0.05181177860087222
0.07053029149452122
0.554581855947297
0.09484377092099341
0.05168686404761222
0.07330368800959135
0.05539328918866462
0.08577359976763499
0.048723102037582455
0.04539738343812001
0.054355847599443036
0.5875504938432559
0.062078042743027015
0.05856590112647636
0.06978073717217671
0.07022636523285686
0.049987826707037795
0.057597983680614084
0.05821625861322388
0.034181955709429356
0.04216858970353092
0.06614469411064869
0.049438302612019584
0.05308079323566632
0.051926558976338896
0.06620897429713996
0.04263552458128635
0.06461226947784358
0.046318274986581955
0.05255213902533012
0.059385565322487274
0.058714000172456975
0.07104102347983705
0.05597638308013774
0.07556726477336095
0.049888287618816515
0.06665911923728213
0.10511612658524197
0.03891685871720995
0.07990919278573366
0.05174611346535403
0.04619780510822937
0.059374659549361594
0.04247405438511716
0.059711400003616744
0.051398567362178835
0.05043362613647473
0.055681283792136216
0.0499451721561237
0.061941046135630555
0.06188858285101456
0.07869656379541395
0.07525482565536616
0.061497746470025295
0.05389223413622568
0.062102049418788344
0.05887286573933441
0.052991528668736895
0.05036744115001728
0.0669384632301976
0.5381888914226782
0.06142888930792859
0.0546248100131731
0.04712936746201791
0.0660117348330106
0.06900626415620931
0.05112204732415956
0.057208865033168105
0.07207968764467747
0.04932588721069873
0.05049356349135516
0.04869823837661218
0.060004532970067824
0.06555860720892848
0.04524744100754452
0.7208309786635292
0.043918446583134284
0.08681604897731611
0.06143619866640148
0.047514686910343315
0.04890703789776431
0.07723334976958172
0.05355292854515643
0.0334428327178627
0.06870672806955927
0.6306619106584235
0.03741482806474199
0.060123586540348876
0.04611268149400284
0.049030284236974704
0.04273170327648743
0.07286554451597808
0.07652872208622168
0.06158880666252588
0.0710925176065871
0.04551477805847912
0.058699706730056395
0.10448662915454081
0.045547270865107216
0.07149779384255697
0.32248613534592263
0.05711745062009984
0.12087353949231251
0.06101381708681651
0.05869660666347277
0.0788450079812321
0.06024733905930074
0.05331076145641714
0.039644180127083685
0.05513461972723761
0.06056151294754556
0.05552417000921214
0.05713263614422792
0.05584740554003126
0.06578453717182199
0.06318822198823781
0.05893024645299344
0.06640014036845167
0.07288693364068004
0.06345022403590131
0.045516039120608386
0.05368784099553505
0.047582745732644205
0.0699536193144853
0.04482127519959851
0.05674545948785233
0.05399221439021372
0.04591388216707495
0.0499136280234942
0.05759147967485179
0.0602540808996985
0.06225045058026096
0.06819951369635766
0.06779579129133866
0.07516274109341999
0.06097799860748345
0.06544215282100317
0.09299920322588104
0.06250620170082796
0.06590127495433291
0.07312837447978082
0.05905722861762919
0.0605697950156528
0.052541862996622175
0.07044606744074211
0.06073789742514327
0.07095365895348775
0.06999304953072154
0.06639936903468989
0.06563648190910704
0.05893071581639285
0.06724890560243664
0.07177856894500162
0.0574577481529389
0.05553376423023322
0.05889953701825684
0.04903429930282508
0.04297645510727329
0.05023101218264095
0.06249648946891123
0.07880232464486941
0.05478958713661106
0.07319033925462677
0.06199433110452786
0.0501396371596091
0.07139902280422529
0.10215013877322703
0.06458463599893073
0.06000983749479911
0.07512342309170418
0.05756369782845924
0.04747342736876377
0.06087260886340425
0.5927104528725142
0.06527549510319837
0.05853358160503513
0.060005434643642774
0.06350291419611162
0.5179382443225012
0.0598866273187616
0.06349761241282564
0.5402810652099911
0.6051291832926967
0.44963438859836413
0.06977778669211789
0.05376374567525279
0.04375101430663426
0.06229664318863582
0.04307472882331359
0.04910658856705089
0.05915296093356407
0.06395788821907006
0.0658442897049581
0.07061361237168814
0.07032437899104484
0.04852011501430422
0.049342325469837536
0.04174498790122143
0.048826194200018706
0.08287650645215891
0.07398575504496095
0.06747484875401276
0.06625732098002839
0.041894671544188584
0.07036874835468174
0.6419872276169915
0.04929842207460797
0.04628314096214567
0.4017366169730697
0.06175776396498672
0.06148339407306208
0.050468870463346506
0.05574743582430137
0.042980857892555645
0.04829938902911344
0.05708920253075712
0.6833670483648979
0.048761547749017885
0.03245582353150935
0.07212625736343183
0.06387612312796198
0.06068829918834957
0.05039958923123371
0.11409858846491074
0.057596010683609214
0.04448741600628651
0.09261937900295769
0.06586003220594963
0.04872249625072668
0.04884086975028116
0.05134852524829561
0.08896798975619198
0.08669829994581109
0.044519599901397026
0.04992242179166405
0.08349826713081697
0.05830615097766345
0.07760757000599243
0.05593043775237779
0.04793639696931593
0.07392928658616064
0.05406513339291833
0.068889135556799
0.04732601833717825
0.05601469617806857
0.05002222824513447
0.06575316862995044
0.04929247093722707
0.06167223633075849
0.12918028357766853
0.03818287517918706
0.059447131019972316
0.05106044813280319
0.06274462560763823
0.055399307373534656
0.05538642772404494
0.05838408492412716
0.055363802582161475
0.05838803665510561
0.068579005222183
0.10466606486778443
0.06260109261758835
0.08016859320259646
0.05091388664683689
0.06458116251795216
0.0807438259723746
0.04914091635219544
0.05951896655512795
0.05089561462084156
0.06437650445722824
0.07344407620628435
0.0682432170538114
0.061323975296457216
0.04192650991186098
0.06991531295667812
0.06811909089663346
0.05637809660990131
0.06013695306995986
0.05859032354236085
0.04978270958099124
0.069041571341874
0.05713729092238354
0.06549549183261726
0.08040783433488205
0.06009326158693275
0.05560712495122071
0.05339912418216491
0.058383330483594426
0.6483900984526213
0.06771589392299182
0.06048459824721391
0.04135896822805343
0.06470337726656283
0.0757963156099738
0.09440826183546452
0.05771691089150024
0.07633255613628652
0.05328489140554611
0.0716160034798006
0.5443966403879186
0.04889916345024333
0.06806533561446897
0.07223159057103896
0.05289765168524928
0.0554546727882539
0.07342204877924753
0.0489657772796333
0.06307928121005425
0.5990242127731429
0.07578315842220294
0.0705543707624067
0.06843811614524004
0.06356108298146515
0.05739192469723455
0.046806211927267076
0.051143060009278866
0.06431258960717853
0.05492844161378591
0.07771474635599156
0.0781306075778667
0.07399065311260832
0.08058556142505377
0.058709918110874455
0.06541515137345488
0.06432925931389034
0.06013309736077462
0.0627910483341964
0.05529059192049923
0.060050165346558264
0.06768771152150878
0.052922184666865886
0.05166462193964612
0.06948863202976346
0.0640585055083436
0.06425746755953404
0.06018553675122664
0.06244554919464495
0.056790155519498224
0.04116382490931284
0.060003784728057064
0.05149810489828448
0.05941235867371656
0.05967487257853375
0.0530165851930873
0.0744021623387636
0.05744294916734934
0.06108815311695371
0.03799151108569669
0.07715203183506465
0.07018524694535089
0.060414678684751776
0.0553908790670226
0.056257383703737694
0.06472083538151238
0.05112863535357006
0.08770577331278655
0.0554392188023174
0.05921144675496964
0.09844688168311133
0.06967797104940363
0.06287783745464305
0.07603322550875079
0.07383824605729912
0.04924596787173455
0.06750972935441313
0.5971926975021398
0.07676573025990573
0.07222391698237936
0.0653956285987919
0.6388785991730443
0.07448755086316115
0.06993591237354162
0.6263877706741575
0.07067927165491751
0.06331971362214205
0.05141415975820343
0.061330881962359945
0.5620235626573902
0.5362361633446276
0.07475162960922557
0.0664280698766408
0.07065086954692776
0.07474476341885618
0.059674054138049486
0.0656367073816034
0.06478604598905306
0.05412392995282015
0.05907794242097344
0.07196588653752556
0.06436693223562527
0.07550476406866685
0.06998153216275588
0.054284636925988866
0.041758913820232946
0.06373844217530404
0.07343379499647357
0.08873831756304597
0.0866756697683683
0.0678118954510365
0.054210343938716515
0.04167047605139936
0.06577537508916834
0.07538591666919102
0.051573584129088725
0.062107504718719404
0.07273630742058922
0.05976882974913749
0.052761708517433795
0.04447559503753889
0.08336050168779995
0.04052612897652509
0.06905164350726649
0.05946516391794912
0.06781357361514632
0.034082489747871904
0.07135349384496265
0.08225150549809775
0.06021475208371613
0.09472618383900511
0.07658101379035137
0.04762111484879483
0.05110105838796
0.08369679839524397
0.0695144308162129
0.07552638961316469
0.04443422917989498
0.0781858021060962
0.07215413903593347
0.048390301608016245
0.0630237337989693
0.07829092028288957
0.570595075082094
0.07309577694462331
0.07346329879088462
0.07765988360023868
0.6700890313778739
0.060404000579133865
0.0844945620446839
0.06875605344725659
0.07198281281031287
0.06815063428150799
0.061112672287119474
0.08234451750051994
0.06253229871693647
0.04592592717160714
0.07673524820716829
0.06800048604134597
0.04850981334296955
0.0473683783560158
0.06064168585331137
0.05653841006924434
0.05604589294748718
0.07306149525001404
0.05454619722511989
0.0678614729015646
0.07476353360011817
0.05731956091914262
0.055792064875675305
0.604361893373906
0.37942238170022247
0.05254426943309072
0.06405838252115463
0.06397064239082582
0.07181999992438128
0.058127765986913646
0.06303276566811057
0.06583088252902536
0.04333718017217684
0.07677602483275284
0.05566400823768717
0.5272048268875348
0.04774316507017531
0.06781474526547086
0.06655183987412766
0.05240094895003771
0.0675624111083939
0.0648875941769068
0.06157357729329236
0.08169761123906248
0.050242362777437585
0.062377746263109726
0.0786923992391421
0.06589497060344607
0.05380475456797645
0.07138353843188319
0.0311049594221548
0.0541842785302197
0.03205042797212472
0.07547766989189622
0.06986724192037246
0.07500379612778528
0.0665399934857627
0.05775857329548941
0.07683045349930856
0.048959266595967825
0.05999682916350903
0.4935850561425787
0.08134621504028307
0.059056871001681645
0.04695004921154117
0.06670198418754326
0.11297236418529469
0.10945431849922624
0.07645526528161845
0.06693210458819107
0.04507600565943269
0.1025724394660803
0.0653210969848659
0.6285011851185743
0.06346199950426433
0.07898287000937025
0.06983523216120381
0.05184993450717764
0.05914126802335672
0.6899558600491957
0.04770347588609157
0.061312464755918304
0.066495363575306
0.09036370923953717
0.07824530193222533
0.07991166337375644
0.05512315595876324
0.05273537498720418
0.08193974034929985
0.060332610930244515
0.05137585852326771
0.059598392348100694
0.05008019283130515
0.0542436579022409
0.05652130744111172
0.08402951094032172
0.06195711220470534
0.046284886889765786
0.08439348197123865
0.05843889586103396
0.06531901790007466
0.056415336614860714
0.06353799736263559
0.08388041635878907
0.06180164548630232
0.06254175795826898
0.06656974187798126
0.06995597236370708
0.06332986819743638
0.06384442234157424
0.0798627016343326
0.07770087507855573
0.06858601178940926
0.07795344006432714
0.07834909634223117
0.0386591406441676
0.07851641055972819
0.052295552153062703
0.053570773003206174
0.05270346160805268
0.6093368717448798
0.05493023743263504
0.07336382580597353
0.5581430924495613
0.06998604999590154
0.08345419930554225
0.066348606711226
0.0672649328457304
0.06261801450910416
0.07125064079432995
0.052117720977214566
0.0663377639612824
0.057775388819665555
0.10696974938439256
0.049693288422513554
0.5862452527707201
0.0695484489394762
0.048621500742240545
0.06599106407913523
0.06809238686431553
0.06792496575112582
0.08566342463384069
0.08422666382628329
0.06493198490408242
0.05254581015587606
0.05612325201146242
0.05015575015234783
0.6777878334877045
0.07064829951044677
0.057088169802971885
0.06488509473206958
0.0747827803603245
0.0565602101557613
0.06074775016476571
0.0394272809465039
0.08405476983983984
0.049470235789173526
0.0700212731963157
0.04313469402106587
0.06130871551177816
0.05541906809977136
0.05145653469341958
0.07596121282060848
0.0756106625551124
0.06478184485961411
0.0326286556085606
0.06446379916407118
0.06789746621109508
0.04682304359781416
0.06032343792635979
0.07840879548429162
0.591906768786561
0.07257473444161185
0.07278451867949118
0.06437740590425373
0.07588004006804623
0.06804674605202293
0.06834256361173036
0.05062674487921078
0.06337099705521036
0.06213975129027344
0.0693439054473249
0.059726298246779254
0.06408443796643022
0.0586738636790198
0.04085501942501654
0.05474435532361275
0.055485190832644846
0.06733664796453699
0.059074378221448676
0.061514506898431756
0.06556020215209024
0.08331310355958503
0.08319860679574277
0.09380102191885697
0.061396396272090925
0.037359225877207754
0.06436466909627095
0.06168504838922896
0.06972789413348833
0.0523783121292491
0.07926075923505298
0.07388387681531858
0.07494072577695607
0.06398362659983918
0.0702653352754209
0.057779602647950616
0.05347212209604515
0.0976264654447055
0.058187158338955984
0.06587392374234016
0.089807411862564
0.4007775836496189
0.06029617846974224
0.07736618070546178
0.07447908610561871
0.5798153918308063
0.05389529956670805
0.07130536257567152
0.08596063524474189
0.08784716655244662
0.0827974012009156
0.07095074671120367
0.05979840096405671
0.052154236832205846
0.05616460300631131
0.07404582401714638
0.636215379291954
0.05476063509056267
0.048893912144732786
0.04828158520313335
0.06043220977549524
0.04910546558473166
0.0624315295471016
0.05540056221513201
0.06143755950964371
0.06979137588089643
0.5625203465282163
0.08895495975479682
0.06503246186150055
0.0630716910266889
0.061531953411237024
0.07348614161883996
0.6161314490603328
0.5306436144590683
0.07432351676071369
0.06341677375009767
0.06884470389336365
0.6487903071338317
0.07151954989843179
0.06524838599717761
0.6302274061955203
0.0726960988487882
0.06217296023652723
0.06678085014815406
0.081578656849483
0.0708219013238218
0.06770279095730523
0.08550458096947505
0.05329359174981714
0.0758172929588785
0.059700100748371135
0.06471497355763063
0.05781388413074752
0.05945099399642481
0.07444041688705125
0.059935259090335063
0.06757953584736039
0.06823216723417015
0.05832633122439227
0.06736684465543641
0.07019539934987969
0.07015315821663402
0.08953920345755335
0.05467098404942083
0.10479969889513777
0.5502188401954614
0.059829689200470305
0.07798644609373226
0.06832899332565973
0.05755479636031217
0.07240490490680021
0.06200295731085323
0.06450273965087067
0.07516202056625614
0.06363846904500556
0.08476429898342043
0.05060929299321406
0.05896469959695044
0.0620453379328115
0.06818872762228705
0.06390364152073164
0.07072118503692587
0.052417928819690485
0.0663760447625871
0.06606237847091903
0.053596284845469355
0.06724443138677592
0.07271602397002618
0.07396848071451537
0.07749118761726007
0.06525950857696115
0.6249374692392575
0.6500583921081869
0.08868956191489609
0.07474945312584907
0.06115714592668801
0.11076818655257624
0.03913651531735698
0.5857049488562411
0.06075021628415929
0.04643320129504135
0.089533438327875
0.06006829980067976
0.06103113671340725
0.06767702111184269
0.07515153440769079
0.06042708049334582
0.06386707897683747
0.0804278337709978
0.061676332126319434
0.06624468455164306
0.07580070639899793
0.04044655993196226
0.060538587706220746
0.0723400434257393
0.07877936175595568
0.07646246537984322
0.059458469108471496
0.04477869505226043
0.0826118487834362
0.06400962562734099
0.060053354201801225
0.5617758118930168
0.0641245570222761
0.08002621187777155
0.051004934664432726
0.06512445066667322
0.06158471641251315
0.054025313435747575
0.06777682809230515
0.6034691329611281
0.06326866080871273
0.08221192393588503
0.05317799654777961
0.3980838134766771
0.07067786466059742
0.5488426927183451
0.0788356063713938
0.5495703514628569
0.06742257326046067
0.055500826315976214
0.05956377845319899
0.057293021587294116
0.05667375844014749
0.06583927185584398
0.037733182964638595
0.08436142633937391
0.07688871388041463
0.0735158161641209
0.07059706437502382
0.06739579518345169
0.05159593795975207
0.07541913353726067
0.05328895046185606
0.06651001584615732
0.05290345017115183
0.08013503729194156
0.06895788077107402
0.0746744851938544
0.07765552975894806
0.06516990273717707
0.058230717734833154
0.06938938593807319
0.07456178321181008
0.07046278894290504
0.06481886127409235
0.09786038950505212
0.058918942317798255
0.08647126969488617
0.05246531646611723
0.054111116860553934
0.057691601571024334
0.06005630026694322
0.06934492834079811
0.07243611999873215
0.09556327769418956
0.07384900865201921
0.07654464482647844
0.07140964624974966
0.07052656476239327
0.11939220256080879
0.053840920773110285
0.053168337283435306
0.078520516426259
0.08195192461439453
0.07093725307428211
0.058425287190834764
0.07704492628259166
0.5639104730438192
0.0932225133472595
0.07084393897605777
0.05752134342564221
0.07184930570124469
0.054135890586318465
0.06207296007728513
0.06074915234097727
0.06392903898746224
0.5952556130947193
0.05690230852051103
0.6102885769114806
0.04885365857293215
0.06394923316608873
0.055717613848272916
0.07391420081497468
0.6375813159300378
0.06563924343715531
0.06403358054035639
0.061909384686486345
0.07357270184395996
0.08334085297730583
0.06417972696481075
0.07482404865064837
0.05675451327069511
0.045571123020680004
0.05650848278220455
0.05502805768294953
0.5915675091753376
0.07711326022718215
0.07023038106418564
0.0773467187144108
0.09348733262173778
0.05547101013695815
0.09107736712241718
0.06161685814002264
0.04677668579027963
0.04201069776971476
0.06541738059027778
0.06767834696831232
0.07554005466392334
0.07598092087993079
0.5923867420570804
0.6080207765359187
0.08554807109111683
0.06642448427016648
0.059062206054649034
0.676668260287554
0.07147012014270455
0.07187278528138996
0.08770645276790785
0.06468319914607341
0.07430475327618175
0.06545716985016424
0.08340062951804365
0.05648024533651448
0.06649505918276326
0.08380018804400484
0.7529159495602415
0.06269682086822698
0.06347288625288995
0.05166334836984956
0.08068885286781262
0.07710470569983716
0.050645341483289724
0.067098473853822
0.11151011468876938
0.06732347976819816
0.06488494581561415
0.06277890691562288
0.06044235840980287
0.061239203757101644
0.06343616327890234
0.06376659755743107
0.06469880052806791
0.0515436463429897
0.0794465191915371
0.06608868748571205
0.06429534211970153
0.047193573390413406
0.06843778930027584
0.05255439725909223
0.05835269903305927
0.558056276613567
0.08804608212192531
0.53630218260666
0.06042524060720824
0.0789104497199444
0.05635902004173516
0.0702533724562391
0.07120328728702306
0.06123775051054299
0.06006963365985651
0.06005607688608985
0.07421886605967815
0.5561656358829745
0.06891269448981416
0.0690559239887082
0.4967483949690873
0.09718982900858714
0.08253914421077993
0.07464205390737186
0.07837038930218437
0.0826181880656961
0.0716787384627205
0.07837553853225458
0.08227067033127125
0.07616431006679421
0.07580454066653397
0.07307923322034775
0.06913620566064177
0.053472775592207276
0.05548552322050191
0.07808848782614876
0.07794849871894835
0.07692686956702427
0.046826778623403814
0.05830990349536739
0.07210003988530271
0.07275830125998761
0.0622951746601964
0.07391692471810288
0.06656530636619708
0.07782740289483163
0.06399697997714973
0.6691935919185398
0.08351186202904386
0.09961088841091983
0.0854081328077571
0.06869763619199408
[truncated: 683 more rows]
