# Supplementary material for: The genotype‐phenotype landscape of an allosteric protein
Source: Mol Syst Biol. 2021 Mar 30;17(3):e10179. doi: 10.15252/msb.202010179 (PMC8009258; doi:10.15252/msb.202010179)
Supplement: Supplementary file 3 — Source Data for Appendix [file MSB-17-e10179-s008.zip › Appendix Figure S15C.source.csv]

std(log10(EC50))
0.07238144157501879
0.04719040126462026
0.04763586657518474
0.057196989005853696
0.05153065174891862
0.06905481833174826
0.06761588678787733
0.0596111448049073
0.04118526581360155
0.056375844838075416
0.05724201920252153
0.045446528826646834
0.052067988697681415
0.08007635615985088
0.06424600091617871
0.0598886555947245
0.08941344560445447
0.055818583224373976
0.05257995735026019
0.05341303829278485
0.0909561263041265
0.04988255439113243
0.047934164629318314
0.05235243544641004
0.04982739788510462
0.06735146779227742
0.1044042488500608
0.05795202363682753
0.08182611050715109
0.06227589352961534
0.08801202531744239
0.14262207278066352
0.06852596676180635
0.11098129892276394
0.09173556164201764
0.06410149890375064
0.09298613804004234
0.05962510617565507
0.09474041961182496
0.08525921994136335
0.06548458125869347
0.06359843845947535
0.8443886521330242
0.045361337221225866
0.07688666556425076
0.048887157339705334
0.060308601888768285
0.05637625837113506
0.06513520051190606
0.054051311634742645
0.09632661992749028
0.21293107678780593
0.07995772669915113
0.3208025813926932
0.07393685340238228
0.06119874685929114
0.07474231409800729
0.05512632697786288
0.05160196855730457
0.06328470786723599
0.06514091412693976
0.04577251555824719
0.06687731617973866
0.06612645090802236
0.04879266430382329
0.08130338495254522
0.052159704300024305
0.06490452813567894
0.05483565183834754
0.049125857759578895
0.057803700534077934
0.0891153049837262
0.06352180226850157
0.0654341616162535
0.041980686678352724
0.0849345005188442
0.0736189002593639
0.07135986861875122
0.08436662140890654
0.05075472457119918
0.06675546262518384
0.060788879227412496
0.08840298062600854
0.05515868083199099
0.08450165066404662
0.07826000613829369
0.15090828192376693
0.08229226194705176
1.1646348079523987
0.2291371126004651
0.05811988602831584
0.06572299249339697
0.05205174536936834
0.18680835060571307
0.05808919358516486
0.06333844063593169
0.10396764110606271
0.08232502876069227
0.0867860555699965
0.07631056835234543
0.06210845058034806
0.06701970184986933
0.08851618885578566
0.08504436393074391
0.09363515785699801
0.056975228066764125
0.08409416697662934
0.05891243769035909
0.07495647045741535
0.4012860611531968
0.059274724536648976
1.0681225396002199
0.05289825650357656
0.051294690693369
0.0581383283338953
0.08253191848163051
0.06561374491389162
0.9224404265347186
0.06916248569356352
0.17386141195136917
0.05755515670432996
0.08843298272042853
0.09240251424089573
0.07244279344029332
0.05529921981934016
0.07888605060133952
0.05700934494533584
0.10193676496082837
0.0863940056683088
0.0634504835329696
0.06624142861250618
0.05529976051624918
1.208675603849523
0.05131125181361759
0.10010371425522087
0.10925090312431457
0.0883415727174435
0.06093684251033683
0.09847243537938952
0.05281673155963238
0.05972323298422323
0.06947860930362565
0.07130292939295721
0.06675675102706004
0.05529215102239369
0.0906555530795324
0.11704352878133231
0.09556517846251565
0.05182633387781129
0.08261867615965447
0.07703774863439619
0.08082244265523272
0.06998944025324898
0.08107766983298018
0.05907632529380748
0.05508450581906727
0.09041941588119785
0.06315015691001717
0.07775898780852039
0.1381399001466388
0.0959315776887192
0.07326936188209202
0.08721737217846261
0.07271027411428643
0.0931606804868576
0.07459878017510975
0.04643599722132254
0.06410235872680668
0.09200855634466458
0.10694364343912036
0.11535405594028648
0.30642452415073174
0.049732373537690416
1.269056172297166
0.10004713336208744
0.08256320977881018
0.09161062381832556
0.06972891357687708
0.856914481838369
0.07425350012632306
0.1353355967116474
0.08590791234509318
0.094447316643551
0.119295877579927
0.09238062423974432
0.08656721913520357
0.10447956733075485
0.07569475081785265
0.07962007359002171
0.08223943457248732
0.05949526202446736
0.09580017413025049
0.06699230807157419
0.05259187104088419
0.054795339963662475
0.06741898473236216
0.09375212690108925
0.100825274077982
0.2608662859368185
0.08219690364035755
0.10103150832909179
0.03751590808679695
0.045534561592038406
0.06769396445373381
0.06626630982215675
0.06297077901459266
0.06735438072693749
0.06152787541702912
0.05970604770852451
0.08967435193016247
0.056660736130961564
0.08955839994576664
0.06234992315615811
0.05844368198236141
0.09722973794104867
0.05912946840046302
0.16223317742952395
0.09989375083425948
0.0772370257753579
0.09398245654120736
0.09091216412116186
0.09273076877150126
0.09061921017110042
0.27764296353102047
0.0628929235787195
0.04512588386718708
1.3598630008567398
1.1903868676894527
0.09520356278938535
0.05562462906251177
0.09504686901780919
0.09079978096926981
0.11910526458972887
0.06551383163463693
0.14753928686889162
0.09972001914273175
0.08654260579032215
0.16543737515394938
0.09905035867807133
0.11437176650252168
0.07772480308497666
0.08773518480674919
0.0915759652274722
0.08629522885667022
0.18100862385704902
0.06884173427491609
0.06296417461629034
0.7777736994221196
0.09485350497343678
0.10764394151373662
0.07784839441756243
0.09216409340788269
0.08791886108925477
0.10555933218879282
0.06567038081003644
0.09115446970246215
0.09719120035932131
0.1019819635990354
0.08364260500099266
0.060567172342301266
0.12332756415537793
0.05498991635196462
0.11182271047999878
0.07166211641234668
1.2142503226014956
0.19874187110140262
0.07145536381947336
0.08572372995242787
0.057890525055247714
0.06196915083654496
0.07242421026887401
0.06248160375639272
0.9534520576543583
0.061218141808678475
0.08246651991732741
0.04865571567367931
0.10333992590159295
0.05796835715181682
0.07506969230421519
0.14171436168617807
0.07224343186105782
0.13772375801097475
0.16991253016036686
0.04414971450681384
0.1383711136093785
0.17281964134368324
0.13670053294600396
0.06634780598204552
0.07190110513162319
0.09083470794868115
0.12046806117030795
0.12368625697632811
0.05879644117449534
0.13977621938386792
0.10294560475475335
0.13890713216862335
0.0825604200038164
0.04862973434800949
0.08742580654666463
0.15627562973072534
0.07391603744547003
0.08510942566073586
0.04903142996717452
0.058281155252907425
0.08585638653859667
0.13673357726571567
0.0824696883339409
0.12575904848525715
1.0587328645815752
0.061635099925471074
0.07286281284776658
0.07814797566634238
0.1512270175193843
0.06663511405237614
0.13514879118092527
0.0726917404780002
0.10394546857388201
0.07930257592455049
0.100146122988137
0.057790542935124894
0.12182655930960437
0.14328418586641778
0.06924617475885095
0.06410749417450821
0.1287528877711728
0.10009662440033337
1.0890443132470389
0.26528349086943087
0.056954480361501775
0.19774792942208233
0.10235050614695221
0.06672772389558138
0.07384628686847529
0.07130203769896132
0.049726946011817895
0.05320303725238748
0.09411966194660217
0.05334531710769289
0.10621926209641046
0.12967082978058284
0.1332873864926916
1.1258952150902193
0.06525875057265862
0.051509430763220065
0.08160479478365447
0.09476726846794942
0.11461513077478155
0.0968013364155269
0.11033567991816683
0.10848187133600802
0.06399855360562402
0.06428256570247035
0.0999042411913529
0.2032698604099242
0.08209905449215532
0.0823012013107212
0.8545480608098477
0.06833968208665728
0.0571032504488491
0.07385767884851852
0.059260121854552705
0.11143093104813417
0.08946802202055794
0.09922774820219701
0.24263864435378224
0.07198368767834495
0.0782660700535051
0.08089308862718816
0.12250861453454771
0.08073870423224531
0.19475858668569512
0.062105155509315786
0.07096405879771481
0.10837492838298803
0.045732116105152675
0.10904093721099466
0.1269915009953122
0.0718072496624368
0.04325767116820847
0.08244687446109839
0.06840804134189887
0.07472011130281492
0.07503481506967596
0.07930827716519835
0.08050066342323804
0.08360788546612562
0.2072209305629988
0.11572541932656243
0.10983506566765044
0.0913832795625483
0.12874539553133835
0.07167097472727971
0.0845359471592305
0.06424218752668687
0.07535422535594735
0.09790132932847313
0.54792850793878
0.07948573533658482
0.10925788621073276
0.10176799737732878
0.08311700559394555
0.11651833813089424
0.1538771044102075
0.10628495006679221
0.09508271546990464
0.1300234894137173
0.10629604952007192
0.09551461759115111
0.07996403999084241
0.054070145912620465
1.034401707880584
0.12877104890563196
0.07603948630993201
0.06531701661614635
0.09717650509005255
0.12616346406611129
0.08534249728502419
0.10222655801501943
0.06893155019401234
0.08735166917434348
0.05886715415482623
0.10953245181671109
0.06593737891270637
0.059113961900832034
0.10001030182266928
0.12928750558818178
0.1092523574494677
0.05527329627679144
0.08461014216850843
0.1040521786932513
0.1233983280276878
0.11651826872919156
0.07807743305824853
0.13163689579953475
0.06999017704506427
0.10927079096742509
0.13508600446950966
0.14587275893420604
0.07499745136223679
0.13503961335949682
0.10288232801774863
0.13078910322334641
0.08521481657305405
0.14625873123018474
0.08273856463004164
0.12483777340489602
0.08581094260908288
0.06489903735073263
0.3903711575110645
0.2456306323062904
0.14189695308639008
0.07619287131932949
0.0772918902414511
0.07701911716462426
0.11397619389031394
0.07413013260602024
0.103058245754436
0.11136009568413359
0.11297627412050879
0.08859794466558552
0.10574072897271679
0.12023623911567939
0.09642143632914645
0.10117587649581201
0.09726212393860967
0.1280081135938207
0.06598634529337291
0.10366870130152099
0.08836770293239238
0.23015199418033042
0.06838394285282505
0.08028436477457704
0.07629563889738737
0.12668257932280533
0.10014890745655161
0.19797924415305598
0.10990083138997682
0.06239554045128361
0.0875024118157639
0.08316081482040717
0.09193308528178071
0.04787655360217074
0.07298774199488468
0.07822713016553241
0.11622494977115015
0.1877896843705842
0.1660154929723188
0.08293204235212201
0.0987787768234817
0.06607916513801566
0.11799173522294588
0.1441005063945455
0.13977629126315724
0.13557209346198865
0.14556878810973803
0.0837351107656097
0.15223320512254757
0.10651645684234635
0.10433979455116953
0.04679189645450125
0.1097814819855887
0.1084747367427413
0.937964946094602
0.10454886192080518
0.09900126061770802
0.1929103359716925
0.1088929014333994
0.0931669130584132
0.09551445963395368
0.06092410439974192
0.06857652713684317
0.1081820151121812
0.06600584026651711
0.22709494240007827
0.1200265983575086
0.11323396280358275
0.29473547202862355
0.0799922076706996
0.06764666159410229
0.04816924949014707
0.09746221470936582
0.0719383086609081
0.0895658627531427
0.1316390982021245
0.12100751447005141
0.06035305281206775
0.173054625740328
0.15446242710028069
0.1914082549479888
0.1676823001488587
0.08936509737876457
0.10195372198868372
0.9787347075641684
0.09090849617153592
0.15340158602601128
0.11082475701614972
0.06410285083511304
0.10407893647885741
0.0745779072330008
0.2240274808197382
0.09547823604966733
1.2555088141985251
0.10786872703633985
0.3570177863687846
0.1252249574679718
0.07462234468983146
0.07369878392479505
0.08443582751936708
0.07156660565993947
0.0673069393942894
0.10875386159198518
0.153661209776054
0.21080528794394154
0.07754838608348334
1.2510504309626849
0.08882861901832871
0.07355277903698744
0.08416844084255741
0.09271378706350823
0.12880524172020502
0.09763611717107147
0.06912961494561067
0.08226282936061645
0.06360492779995028
0.08364414865648731
0.10282570862757066
0.07046466724838094
0.04877201759653668
0.0722452026036998
0.09298212244654555
0.13363845950520203
0.10649910269438674
0.13870264459282505
0.0781308520777773
0.0494951836649017
0.1555593948082028
0.09989531324803244
0.10987349626780876
0.15899024819855317
0.09421118346421781
0.09256787451587822
0.06374188505705763
0.07943791641790135
1.2483259667266415
0.14905734030438492
0.10864661852118022
0.09393607971029917
0.11817220562449988
0.15075081096519152
0.09038249546920281
0.08692220855118783
0.12059009870235114
0.09671430426840097
0.09525626708786228
0.07244547483848245
0.19213940578676605
0.07235195330166563
0.08133279789632931
0.117285316816989
0.059547906321851675
0.0648436914919125
0.2959282407598856
0.08454437967616601
0.09466132717782935
0.06862352590332747
0.07702520393471791
0.13942071004178533
0.07085055584105134
0.10027297832355793
0.13016429712221284
0.3539617337250538
0.13382790310424392
0.13450765782618623
0.14695081001774402
0.2337267407193648
0.6133207270092209
0.12476148255970314
0.0905210713354075
0.9348886602534328
0.0869688866391261
0.09586225871052778
0.11639321871038484
0.061475695432199905
0.07139441654403991
1.2458344746157655
0.1363011438020867
0.05262743053529738
0.10906498993819518
0.07802567183694682
0.06676435484726709
0.17278072357249022
0.14731945691053575
0.1095417486220274
0.07535910123601383
0.2665677466705923
0.1355288424863398
0.07522605207259446
0.0577269628041219
0.11994471371370466
0.10100180400785683
0.12148408469410765
0.12373646141388052
0.0649143007705018
1.0047236908512365
1.1534245796446847
0.07804327243373055
0.21116980531337082
0.07754634750643012
0.19919915445608813
0.09541457301735357
0.08531884979889277
0.0849517350961625
0.11847881918717987
0.08964348795963127
0.09293141303821366
0.12858987162672736
0.0911238180788274
0.06370530082329862
0.0755405793071078
0.08812993068766611
0.051026277029538866
0.1319307039226729
0.06161740950881516
0.6163476934373684
0.073565976649074
0.10264659706862175
0.13936374040452848
0.08765423020562883
0.06896236433556109
0.05768741993155532
0.12662322462622372
0.19053720724842726
0.11792709487242296
0.15972389593659872
0.17626329162646273
0.10348608874514438
0.11424786576622999
0.11014001484308449
0.10033340056089247
0.12024470254641109
0.08261592918587936
0.09556224734992545
0.08909265404235964
0.1441641839933055
0.08765076392312636
0.08176012370915459
0.12603410773393744
0.08770627621132035
0.05868031488667046
0.057339336852149404
0.09946521402798068
0.25980349200164154
0.07602286772356237
0.1242669430508458
0.11323623210602511
0.10040929236989528
0.16526197018341512
0.11173069183084856
0.06003777031705404
1.0823960556936156
0.19495018486502547
0.19689946360824814
0.08225692852320309
0.21510126512861097
0.1024369621902904
0.08543092925484187
0.07548239209382457
0.07143546581202226
0.10487728247236668
0.1647247170951383
0.05562522700028487
0.08784366426093057
0.07708280626249348
0.08602769962048946
0.12678545541184982
0.1422413459185617
0.11254000277206426
0.11644347231538871
0.10914297775096062
0.15814742673980006
0.10257552054212775
0.14090798050875794
0.10565534029605067
0.11984329789215543
0.12647308808685037
0.10941320882572653
0.10247171630511079
0.2040506564676253
0.992124942927553
0.1191420007711327
0.1032364344886709
0.2337493720521467
0.07072170992274872
0.0624709014409996
0.08738065849928281
0.11186667542668212
0.17966834811144886
0.13595437797081922
0.04882943007084762
0.14312274561736119
0.09553223243877501
0.07473082542142641
0.14719155377432155
0.6933117199021535
0.07902717650370979
0.07228384293955635
0.11780565507908457
0.10593707714895813
0.06130877474870699
1.2581443792980522
0.14615724908067904
0.08063599088933444
0.08931020692483294
0.11371185266595982
0.08768969412830818
0.17805956558204009
0.13744028468420227
0.11076908733061457
0.13387393650747242
0.12247997423214543
0.13264853997857165
0.048491667082315316
0.10013623492943152
0.10862648893375416
0.10441615182516692
0.5349179462015379
0.11222931606928478
0.12944758262752434
0.1174461846515853
0.6754665295291198
0.11385770568340756
0.09798197931556729
0.08337239029834664
0.12128511688437969
0.08601773451345233
0.08992558598305897
0.12276628843610123
0.09970709203544763
0.1678498349256511
0.2123551994575226
0.1395203934862624
0.14345089408663944
1.213534247808234
0.09238601648239413
0.09405009889537745
0.10141607411849199
0.9719172194661293
0.10343668870052722
0.16063788489500877
0.05639034371345447
0.08544387746863755
0.09009561314360934
0.3185760995520167
0.15769588137465412
0.165230941341135
0.17346238509654097
0.12124401034241448
0.09580834112729239
0.05925813051664521
0.08972213946982223
0.07912345896772356
0.32982898520833387
0.19356787863559194
0.07388512668384367
0.10821377096446116
0.13736742446217579
0.22157840372409934
0.13420953988045328
0.11617021297896234
1.1951191999850674
0.10383334012292077
0.10687834219599002
0.0838704168675425
0.11570811451038461
0.0713349843136111
1.2789959156391435
0.1653364906663449
0.10511863288986432
0.13131894425171275
0.09478769988992594
0.1175069043410621
0.15347657091311612
0.06842495741655977
0.12035265034800167
0.4891420791714258
0.12206791951237941
0.12022641396502999
0.08470072073034714
0.10149035811520178
0.09986818534582328
0.14453635302724788
0.12633737220385347
0.0938153936961372
0.11440871860890356
0.10330990726939843
0.13650643987239952
0.14825649120001266
0.14745725524711875
0.13406054697347966
0.06553224125275879
0.12592160287077256
0.13264911758562958
0.12004356202185702
0.12466843260872855
0.09627088632919469
0.09763565750849965
0.11713494858005663
1.1539393666827957
0.16968167078650873
0.1934313613869639
0.8153525578933707
0.16892554332200177
0.08821728797531138
0.14690165489761461
0.07994439542179811
0.1877825169780452
0.14927903944939735
0.11126440942247758
0.09452677332702393
0.14302015606836554
0.3359153571704148
0.12957877320761158
0.05882831259604445
0.1474817002514126
0.18848750440445572
1.1010469960361187
0.08577819040379597
0.1376696162489992
0.09324464074848333
0.1551608476929531
0.08655568501710949
0.047672016757486356
0.0854517793727976
0.11765126391799789
0.12309658143523843
0.09704959330167226
0.06655692048278732
0.18192180526016893
0.09968791156840316
0.08722611717146384
0.0709938100157828
0.12095655064333537
0.14961295726633542
0.06395185292966302
0.12815879206500055
0.1292795751523779
0.06644110940680187
0.08647649384374304
1.1874648770912946
0.09840287971123601
0.1035448528805499
0.15191007352336952
0.0844264329581734
0.08189019727574902
0.9016879051870764
0.11562747852600588
0.1417897134223509
0.15221656387408106
0.10954326574651951
0.13843383864113504
0.34559413550847257
0.09968295207159755
0.1223343887471325
0.08666656401178748
0.10328739416142109
0.1203472533628877
0.07240025123796416
0.2687986406368423
0.10274908350352194
0.0956387669179218
0.16026164863166675
0.10094539071865778
0.10801957179637499
0.11358815284952424
0.06340560317747002
0.08516331012911389
0.1444787298902249
0.08476784635315272
0.2032754350966798
0.21977467423377564
0.20465340082205588
0.1320507570920526
0.1395086272314182
0.21368533698552358
0.10223977598318168
0.10833426561262856
0.13614504205159708
0.9702963006799409
0.07364864317682797
0.10583222275260536
0.13469261373610658
0.11351011576410584
0.15277025362732724
0.07901186794395772
1.0971799082490559
0.11182299636602426
0.10480154401767781
1.0473163661584008
0.13965643371154488
0.1182932115668303
0.09455301537367833
0.13646236494453415
0.06932332800403494
0.0822518875814304
0.047798050241124504
0.1678102065020159
0.09759525844052688
0.07756223672583919
0.3772920231376151
0.10401170997223833
0.08220520664297226
0.0798018737928804
0.0974706714587881
0.1223236774702677
0.11409755626093777
0.1323929995710681
0.15376837870495724
0.1849449566966686
0.14765315249388386
0.15750544649255888
0.12319647628529119
0.162520565686914
0.12737545515470755
0.07926319511113784
1.2104899341244082
0.09513418581686886
1.190049872338765
0.06836664478685461
0.1012069619793294
0.1305853972926301
0.113745335665545
0.18972001756606588
0.08735169059181092
1.146163480634529
0.1231901776516542
0.14270665974620092
0.1130336921076307
0.13824605446774008
0.13625241065266502
0.12454991612205761
0.12575944372629544
0.11357782330222514
0.07763907769323412
0.11560210228242834
0.11072150688818234
0.1018345351342389
0.09687044126613102
0.09257783603077926
0.08962508630934281
0.17131662406189763
0.15656156598821666
0.15539467904077667
0.13128950849270427
0.13779603694697118
0.5004520122257013
0.11339978586990918
0.1137854275124559
0.08674950646544763
0.119554074514232
0.1327665536702359
0.1609053535440412
0.07995763670246105
0.11693424614394181
0.08271205021458242
0.12651539638923923
0.143012036564417
0.12525673033491236
0.12432544880749671
0.16642500727968237
0.0941469035290353
0.11876198763338192
0.16230000024673324
0.1116055709514607
0.10295514892669703
0.10009583354218891
0.13619215340043095
0.11206210239967129
0.097922975177938
0.1481376140860764
0.09773125575002173
0.10003918525475713
0.0640164268639664
0.06416970307910605
0.15485783642934503
0.16872265389697882
0.13991882147068307
0.11073068107253545
0.11536784561278371
0.10670122214245267
0.10789198483897633
0.07839089674220509
0.09556769601887032
0.07382630287954264
0.05582563510865956
0.08572417509608055
0.08450505942665645
0.14397512740689908
1.205147395983723
0.29416902907611203
0.1483297689484774
0.15899845345559704
0.12065620813335412
0.20284178734659417
0.08622610651432795
0.08571007506567334
0.11772078938793498
1.0402717006065925
0.11242802808460617
0.11146652605318316
0.13372772146989487
0.15071101348246904
0.07223338845624595
0.10936946155548553
0.16605012989045465
0.057755122873849686
0.07814115458470744
0.14775203688589605
0.0868342058020028
0.09658639422538622
0.0976390594680261
0.14383501938566204
0.06681789522938396
0.1360961923162826
0.09895461028827653
0.09164853168637525
0.1459303567866612
0.1229890107023212
0.1618701988893276
0.1041822836077992
0.16527246933976933
0.10564113477272667
0.1465268367884615
0.19240055927115718
0.07234617124893512
0.1947736753199212
0.10271901487135805
0.09064156307318662
0.11261986266091217
0.06372890412850826
0.12889975552046154
0.099845169895014
0.15659204720151207
0.1164014932775572
0.07754601148444247
0.1243647031185241
0.13498052181549514
0.18984697818763274
0.1987822173404001
0.13347898823323398
0.09726485655238103
0.12387938122052064
0.10657810247860913
0.12634220520084938
0.09680212638165005
0.15436861713317843
1.3111483827309687
0.11495973555782978
0.10680687006327434
0.09437345089035297
0.10364288887053022
0.1620221524065288
0.10983629500416463
0.11983381109932134
0.18927448884518952
0.08229226800951475
0.09961554005244935
0.07469020485897716
0.12019108318463176
0.14417503170447715
0.0864915400076565
1.1648253429321764
0.07695972266310087
0.1771902161730846
0.11057952050067658
0.09802257452005977
0.0835225263774808
0.1872860855578965
0.1133025296754584
0.05424778177409047
0.14880587087248864
1.2534158530099315
0.08086545050037214
0.13597002427622618
0.07733218965791207
0.10149404918731648
0.09787122980741102
0.1674918434455325
0.1950459635640207
0.09467555642603985
0.17810482363452185
0.07587627291118144
0.10568575570498404
0.29158153303084317
0.06736021687754189
0.1609402051740536
0.6889309838935795
0.11921033218887266
0.29190717875058075
0.09011450306328708
0.1270907690087549
0.1937886220755441
0.1338441561826542
0.09136938546989119
0.07548860273242884
0.10201806422771846
0.13518773958589336
0.1383909296876243
0.0945204589510654
0.10026004458089922
0.1455403613136833
0.10512039213377931
0.10969462312578289
0.13459168704003543
0.16666224983335048
0.1518837107356234
0.08887337118176822
0.08168537946019333
0.08290497598201875
0.18219776691434436
0.08897616664788638
0.12120594644960553
0.0999037856399948
0.086621799067067
0.10663729885649552
0.07992733699435246
0.11662987154810628
0.12433975447323405
0.15403646558250628
0.13588606683959498
0.12519374303471076
0.15115760389189206
0.155529249212694
0.17560612278417145
0.10982147868820141
0.128073896740479
0.1470893078478775
0.1165326196617032
0.11470033547940998
0.09067241814273465
0.1572623823069097
0.11005241607829137
0.1762334189443449
0.11641237766934234
0.15617453897096042
0.13959681418833791
0.116035224449847
0.14910625538262745
0.1682157198107413
0.12401621082932124
0.0888453105902236
0.1154887497232955
0.09634744337670671
0.09641652387726508
0.11566454193133069
0.11973341068543575
0.1504492546695999
0.10534217034889833
0.17053705883244522
0.20886044109312746
0.10485257369009157
0.170996426193456
0.2748225198483845
0.10612104367473786
0.1072708950869201
0.2532629543311149
0.11688842929115531
0.08862635944625435
0.13648002374936943
1.172100866301867
0.1603959349602259
0.13024926491147176
0.12329803797569651
0.11244190584057963
1.2845887566583556
0.11225798016011966
0.12168645389109169
1.2166123621002631
1.177702157398817
0.7884502676389108
0.1114868252332454
0.11319776232611806
0.0760556816029713
0.12389709396793368
0.08619050922547307
0.1296445248964982
0.1291892819011056
0.13358757307207722
0.12582325195970107
0.1295991644414153
0.16754049258619375
0.08786301835093466
0.08578470398065224
0.10364083070286136
0.09518643168565416
0.23259944511821976
0.18036559143528624
0.1445475951053986
0.13680537877223414
0.06696223458212401
0.1747973054641322
1.121994049136469
0.09210531438853008
0.08823611831850785
0.6855397881003831
0.126568881610843
0.13910323826426266
0.09511216372185476
0.13580575159578362
0.08790424565615278
0.08909070114528213
0.1376904556552579
1.278993587444824
0.10678910413664515
0.08429298540701237
0.13026785313173178
0.11748938939931715
0.14123302012334446
0.10427219998154462
0.19287359753503394
0.15504044194658756
0.09429578556435327
0.26446507719755263
0.12776394852982595
0.08645491304571529
0.10459727878072378
0.09631291538598996
0.15974516359914157
0.21324539280397423
0.09355784617313238
0.08585730509284059
0.23270570227004214
0.10635733031606703
0.18477087101174172
0.106583579702795
0.14518351153060782
0.1525205490080986
0.1118943839230331
0.1658247420278498
0.10205157414804582
0.09963508551233416
0.10194163474814368
0.12834526973880134
0.07482724260088267
0.12711199704773288
0.45149211957949564
0.0706249586816011
0.14969352713387776
0.0874507057732955
0.23754104367795112
0.09391628366369263
0.13027485669965616
0.11809284882528169
0.10844940429825749
0.11475258276874518
0.13971802894179822
0.4191845748890662
0.15872523557904225
0.19942590370590585
0.08345010714520033
0.13276566288139907
0.14775555908873422
0.09321112287883189
0.11930037183295497
0.138394040385477
0.11740232059498595
0.17233846389394913
0.1424376966273018
0.1169057685122022
0.10033692279681852
0.1616234957716198
0.13590306813989678
0.0979762250583213
0.13084198885845422
0.14709822596734048
0.1011215364435191
0.16253720945324837
0.10403946914171656
0.1261980915020064
0.1624475471028693
0.10997993985683964
0.1185626317541044
0.13397182683995676
0.23026458735600014
1.2042093474557656
0.15007153298720946
0.11855151592779938
0.0812981530911116
0.15377611266932967
0.1910922847594416
0.13830878293761645
0.15249858527382404
0.2292061805046545
0.09903925491653374
0.16416416879643167
1.2561858963536237
0.09666433715867744
0.16512361164177777
0.15074711104878238
0.07028882358807141
0.11839487304308505
0.16809762885183185
0.10310431991074523
0.1509803265992674
1.2425772800977073
0.1849456533709038
0.17052700756834133
0.14175534894296962
0.10606414228500308
0.12609708558755778
0.09247307152554365
0.1069643617154169
0.15839894689288478
0.088493201904087
0.20138409071362054
0.1916312446083436
0.16998795977318817
0.19450331140453553
0.1562296874193613
0.16461181194730437
0.1569847202845273
0.12138253156606295
0.11970885552055176
0.10015986993505278
0.11325625080229537
0.16026616245639702
0.09676440804311796
0.08640140476539385
0.14998133042563622
0.1703725720017378
0.15784659682573188
0.14410914090743918
0.1286068697325416
0.12446641839372949
0.0734251073323577
0.12445793266417059
0.08987080150130575
0.10364470798255808
0.1223005330429659
0.11257291030137415
0.14070499549838297
0.13012077896175833
0.11874823723381694
0.07984977059975422
0.18212433723785956
0.15643755578894383
0.08958124407255601
0.12136458673040891
0.11341469252015894
0.13224663440954182
0.08765686650690198
0.39968636868634444
0.15626905496892435
0.11669112282405254
0.3943364253675282
0.16002401406140518
0.1639386868803862
0.2809034735294491
0.1506773698550436
0.12476177162699502
0.10638050438347435
1.238956057919961
0.19635799717357644
0.1522504853699081
0.14065712658987548
1.2748473840598042
0.1548670958726257
0.17542048903535776
1.1481103669238373
0.1376760290388436
0.1418368675479089
0.09099996046553101
0.14475259122488351
1.212688083098053
1.2352992046584568
0.17012348171763336
0.171298480840764
0.16060659714202183
0.18148577956776427
0.1217938300204789
0.15827908229769058
0.10944494392506636
0.09391733962275382
0.11501324070587524
0.16552434750199269
0.1621945090144216
0.1713683597109015
0.17404876535549466
0.10556848582911406
0.0690011209527103
0.15638999009225824
0.1816714623448051
0.22385902404658486
0.2001748654395518
0.12521958357356636
0.10823332225579468
0.07481662675905287
0.13177917578000434
0.1844996787761582
0.11474413889872528
0.12067876301208148
0.20017115072621028
0.1100754099726722
0.10433619487065321
0.11050529445028685
0.18972007675359628
0.1349662907737785
0.12636565086077828
0.10789080766688161
0.19362421806308464
0.05892440026309466
0.2092116039717609
0.20528143068703686
0.13192240631155036
0.14148013083606636
0.16571171217674155
0.08218330000523955
0.08404658819243507
0.18304414043880704
0.13646937316099814
0.16837168463217383
0.0785116857346447
0.15551556842019387
0.1913930766137994
0.08903891420280186
0.16434171929708422
0.1892030709626324
1.2140791478525947
0.15560039640602452
0.18190736599608318
0.18320801840233003
1.0947406974223868
0.17430016746395588
0.20815177951086478
0.13634168050010254
0.11951200521688146
0.14134321891070378
0.12933549476997733
0.15208900652246382
0.16709335159684927
0.08026318367477055
0.2254360326080838
0.14933078777917122
0.17013457998382747
0.10706485937985924
0.11355989640324268
0.09462524108646275
0.10707593123291023
0.15491915003712015
0.09170030893205408
0.09066436545501153
0.14446595059643128
0.10926185869675684
0.10016570225622505
0.9900610007028242
0.6933339263146061
0.10893890999155806
0.14119173296528395
0.143445552964416
0.13796363799649494
0.10708689265756217
0.1673782027958982
0.1691309501684503
0.08135018943080642
0.20537749866246016
0.09586555646338848
1.071777094300804
0.08875549850460435
0.33912903918729975
0.10911003126982534
0.11506325570833806
0.12770479532852233
0.11592013357768396
0.12687911987323222
0.18253777147895184
0.08907788733041502
0.11766098196634056
0.21442769480112742
0.14858478729595376
0.10006358077051149
0.17973426030701348
0.10693103133190911
0.09328606333656125
0.09717199551819175
0.175732746045886
0.14451182610945548
0.21282008383387174
0.13287011859008596
0.10995303572978832
0.19851015617327747
0.08205783467778922
0.13022967936385235
1.2739574670712066
0.18061780731157528
0.09780738805851354
0.08096985712185197
0.11665193658461456
0.5600314860345947
0.32616916678086516
0.14581033500070253
0.15289447659666403
0.07738097763175955
0.42483060447818966
0.1521027667025649
1.2407109834310874
0.12573613653759363
0.20791728811752025
0.16614522159418615
0.07748737031012315
0.11607532934218605
1.2098723745204918
0.12018184564066516
0.10758373224983707
0.16330174356002736
0.24751780703251217
0.17929650809560616
0.23935287273526992
0.08798641228141116
0.11608091265365446
0.23877762615030265
0.11318949453462529
0.0823021670039618
0.13694334175499356
0.11511055693862035
0.1140000481829725
0.10262799296403396
0.21903865053617352
0.14442034228165565
0.09630211852939709
0.19126893270958528
0.12154241625875281
0.16353874965839646
0.11340574458341825
0.1429219299233102
0.22249579499049243
0.09803303195757179
0.11756052429932716
0.13602186184498444
0.1418331018054407
0.16057269731920404
0.15119904065369885
0.1849394215847012
0.17674483716922387
0.1329276605856124
0.1596078637991103
0.20509345450063562
0.08141391453747245
0.13775486426914968
0.11203214626481928
0.10082052070720679
0.12460805077614076
1.269162777730326
0.09427797651082924
0.24009218667158932
1.250925513991278
0.14523480157094654
0.3227407045296374
0.1741085558704723
0.15424388156682659
0.14020025483064968
0.17032074343887307
0.1108565734215002
0.15021165660772343
0.14629189897129133
0.3008762376034071
0.10346558810719499
1.2483338726985953
0.16094150648163194
0.09950509184287684
0.17330905520644208
0.15479237127339723
0.17873787107994157
0.19587111697951198
0.2014515437691228
0.12499131537319762
0.1155899069731407
0.12659258828983228
0.10771334722798014
1.1834471587004138
0.13287828089583423
0.09947459424626452
0.1698090783886871
0.2138422927579
0.08433568893872331
0.10861645083991021
0.05599236780921833
0.20541307605167858
0.15586714516646913
0.1146199253721838
0.06481970380302714
0.11901256230996421
0.13076421050848974
0.07963733413720027
0.18359921824011813
0.16327734791392004
0.14628446825625935
0.05975830338102552
0.15930413841424212
0.1627263734796508
0.08910838660238868
0.12989695760090128
0.20491393688767218
1.265139515291675
0.1291791526741151
0.16624288580492233
0.12883700857491684
0.1459599271570924
0.1402667239611436
0.13504210981790296
0.07591424589464896
0.10663231042437477
0.1778550807241727
0.15166986816129902
0.11316209981870021
0.1490375599561596
0.126821057067469
0.06679596664179628
0.10327115153341798
0.10438197179712248
0.1258956865245291
0.10883980137425883
0.1399541551634927
0.12754377594069627
0.19175781232078468
0.23514140701140204
0.17074702581532597
0.1831654322898098
0.06798896271989488
0.13309967324945612
0.14152987573221476
0.12997765449382626
0.11322824868225387
0.20760877785484091
0.18158556276640136
0.19589025622722403
0.2039114740121823
0.11891624323717903
0.12425789337123831
0.11682333702264654
0.2692172397550528
0.0984264808375473
0.15091512307548544
0.32406259607660604
0.702170649687097
0.13515155906600992
0.1927875006311268
0.14820720949873084
1.2950516404813441
0.12455251529381678
0.13202030227526748
0.245729856474747
0.22356733436024775
0.18091306319585962
0.17169736537456606
0.12618791588274716
0.11523613026832605
0.09299765057821818
0.16526048072784727
1.1596847478601784
0.09918329011429916
0.08731093543513795
0.08393297753177867
0.1294426350270683
0.07919574371607678
0.12681327516912796
0.10705137841621744
0.13846067814050625
0.13924320851228875
1.2544642057767155
0.17185256499319027
0.150984518124279
0.12672681484061163
0.13659358076767453
0.239565122879068
1.1985237346652267
0.8231127210840956
0.15115773125563708
0.11212680701734778
0.1575452712013354
1.177457909891438
0.14715933289364813
0.10824130114313615
1.1697841832358113
0.1776670576250573
0.16299496033040042
0.27648255918130216
0.1963609105342929
0.14878292163823817
0.10112201163055183
0.19924194510600182
0.10338659338719898
0.16672642813785715
0.1350574942645663
0.11747197553228458
0.09356463794910423
0.14068665737743774
0.19173824006671925
0.1279741181336271
0.15711017891048495
0.148641205645205
0.12394024993742568
0.1709397906817996
0.15339787692222254
0.1506481262370276
0.31670731300277905
0.10775170324951344
0.26079997139951305
1.0200635571769048
0.14792398975737284
0.18307572218856577
0.12561653335585704
0.12333794749304047
0.14452206504022994
0.16206848015767097
0.13902887643980902
0.1788557021257395
0.13276072222223823
0.21255042079440434
0.10145947624815804
0.13411527852787364
0.11664151735626188
0.17378868580160337
0.1518970293318115
0.1965532489743575
0.09238662870521909
0.14665092534312427
0.14156586320371262
0.09653781351963432
0.12206665599481334
0.1853276571447754
0.1823538003440531
0.1704356662920892
0.1366892883148444
1.0588137067903052
1.2938863754146097
0.25388574227860555
0.15330151351822197
0.13884184565575766
0.320611625865288
0.08007965985293791
1.2966352286458491
0.12926611425032006
0.0740297647077909
0.16662098853738147
0.13445975518192532
0.12287612993808195
0.16757365736842844
0.24598695351606265
0.11117269796538362
0.11844830342722652
0.21917574360053887
0.12696789565309433
0.13186589336101953
0.16742754528398146
0.07984727733433261
0.10602007525983072
0.18010033487196014
0.20107150005738458
0.15509998135317235
0.10226753967913829
0.08069187428586547
0.21826675222053388
0.14091996736719223
0.10350536479599717
1.2275858777514448
0.1860931791377069
0.1758610761504494
0.08615173200633451
0.13620622026845575
0.11387883772415723
0.12449926685919804
0.20160219321536507
1.119676177460431
0.12413683909195738
0.18831772584166
0.19640995844059522
0.6844069780594257
0.1352895692062078
1.0115784099803118
0.13822324762900792
1.0703086933004435
0.16555163333499578
0.10091599541596719
0.11841527258701771
0.1483830810736428
0.10677487325144099
0.17405753060562537
0.07833555852272685
0.29529346932833594
0.20686645093816083
0.1633595305730142
0.15062020669939177
0.14341903089188449
0.08329256922510644
0.18318446964156557
0.1436756955417403
0.1491716234174789
0.08631259142742775
0.2218244738977559
0.18703755123118188
0.17631087583916535
0.19045009121688933
0.13558460590962534
0.1109965008867565
0.2011009568344791
0.12846127267028765
0.14639559765321222
0.14839327742828826
0.3269476592172001
0.11959766414116307
0.22902968717339606
0.08155021265915738
0.12216205328305012
0.12139319290319578
0.17494375821252492
0.12458416997906838
0.16017331893489592
0.19308435156138615
0.16361455956126944
0.18830498800325557
0.16187337637557225
0.1532684968024578
0.24953494624541
0.125781054631742
0.10137338568020281
0.2099121872704334
0.2094789386633862
0.1531679518193204
0.08871089534844225
0.19807850083001263
1.2068898168252202
0.2369030413316541
0.14968967860618115
0.12258205811200716
0.15517111875255782
0.10349465123905502
0.14649823938600628
0.10175967816938179
0.13975667303772285
1.210426828319435
0.17042473608813846
1.2819815325418789
0.1217028004704878
0.15378667691697528
0.10284913124374515
0.2010799936453082
1.1427922471290881
0.14596361527733376
0.1402952069157179
0.12049860272522449
0.13111169859344327
0.23365901784723242
0.10801035473756512
0.1695046892345425
0.11731918924638733
0.09416194724006349
0.09867901745210574
0.11331668169877772
1.2567920825293146
0.1549072706770238
0.11680750392922047
0.18954378705738784
0.17270793707666324
0.13672238706848305
0.24664547327722489
0.10522530024729433
0.09896643974018497
0.07235483823496025
0.10582422247758977
0.11978176194670234
0.18750356614581468
0.1435197928469422
1.2041716236646833
1.2450507538195448
0.203423033448202
0.11975564477704684
0.12311196660938653
1.185682409383377
0.18201283751461647
0.1567840531431202
0.18048171707579835
0.11581847387128628
0.13000964477146199
0.14488478467915245
0.2351353652527095
0.09862041620425258
0.13639090643014062
0.19796542803316938
1.1127137374425344
0.12238428680278263
0.1549203399662292
0.08559982650758789
0.171115558409688
0.3173208580111329
0.10635532161700433
0.18832024893469534
0.2918029999410693
0.15307198392099924
0.1391396319422402
0.16171899498104722
0.0962612327725431
0.1055909201212345
0.16467727675379398
0.1438387987989246
0.1275215666017386
0.12799837269747222
0.233251846767399
0.1759258217534416
0.14449621299876314
0.07901647976959142
0.12844237966783784
0.10113857939230418
0.10667829368812921
1.2322512915826098
0.15670453539049548
1.2209951145143298
0.1036641802522706
0.19983968693149093
0.10887210042549729
0.15512337193906342
0.1787279999090966
0.22490356322267951
0.11030807382253427
0.14840722556373667
0.22437653016966644
1.2396250998013232
0.1321912368087903
0.16453093395848023
1.029749246381367
0.25696873613855514
0.20802964778191962
0.22407503293487127
0.20307083086948702
0.2559059792078824
0.16183288140858293
0.14209008656634453
0.18865402550500604
0.17765663332696707
0.15560916902929875
0.1811804562026856
0.12607415854450318
0.07169646640479968
0.14923324685773723
0.20845056338689147
0.14883273353599205
0.15763507787817976
0.1097256181957002
0.15801417401673531
0.16251717443881228
0.15974158482974465
0.12758267785378935
0.12342434060891604
0.14506387831665135
0.19831739027613882
0.13127481908438202
1.1620390711659208
0.2135107011898355
0.1963253175757663
0.21553359282809853
0.1476870947506564
[truncated: 683 more rows]
