# Supplementary material for: The genotype‐phenotype landscape of an allosteric protein
Source: Mol Syst Biol. 2021 Mar 30;17(3):e10179. doi: 10.15252/msb.202010179 (PMC8009258; doi:10.15252/msb.202010179)
Supplement: Supplementary file 3 — Source Data for Appendix [file MSB-17-e10179-s008.zip › Appendix Figure S16A.source.csv]

Predicted G0	Measured G0	Held Out
1596.2894008640635	1126.951772780081	False
1151.5318750972763	1000.1632772768991	False
969.5163110384983	714.6720757871306	False
883.582600172695	622.5256791733378	False
780.223852231784	612.194670560924	False
984.4821064853686	686.3173575896359	False
756.2211368562575	801.2036500931451	True
1243.9822368678024	2993.9718746627063	False
2055.660935979487	1437.4441732712594	True
1610.3282098473533	617.810103718998	False
916.8548506981	3178.4502454506387	False
2381.5392747485253	900.5407626075751	False
882.2887061094331	764.9016040617219	True
712.616884235208	674.5213758170299	False
1948.8831691938337	684.7796378021249	False
1056.895919098174	789.9260949082576	False
878.299674901305	593.148010935926	False
920.0454268934243	572.7352079083502	True
1451.664869613236	1251.7467187506984	False
872.6416270315669	760.4565451840484	False
624.0579038369381	731.5948369551435	False
1031.7142902836522	765.0775744920911	True
917.0098739861041	766.3254181274923	True
757.3796815607445	900.069531384275	False
826.4347344957931	1000.3941547985834	False
1364.0390670445252	641.8417198987197	False
1024.2117857141313	2005.1778943446484	False
950.3867874664078	926.5709258299825	False
730.9092279201559	587.778103084282	False
827.5934008782599	621.6067154175892	False
1339.5876807996276	819.3650404140916	False
1083.1049109725293	1462.7565169869615	True
764.2420047939817	896.7918805874531	False
794.5364671792665	702.7557179721875	True
975.3935154144989	701.4451676380905	False
1079.6318820517836	662.5030608429618	False
751.770057391468	597.5369867061194	False
841.5617189018416	881.762426050329	False
1150.572002785922	620.7628948312882	False
898.1513789240756	637.6910324461443	False
821.9807937221872	700.667484468894	False
918.9259183587493	937.5004811713628	False
1276.1952151932333	903.980292884249	True
679.9788865429633	604.0691823492981	False
961.4795532505437	886.967429119279	False
697.679176714718	765.6492149457782	False
930.554288652978	1089.8196738663316	True
1242.856345551798	908.0518175777305	False
791.618729583654	890.1970448189198	False
911.5690218776286	684.1037205991975	False
934.7963823298319	686.7665504094873	False
672.7538255241851	707.1288546417597	False
1328.8629254109258	691.5074008683348	False
926.7902707298811	724.6763825854115	True
911.7260338003276	849.9927508601526	False
1188.774854167183	1002.2759426224558	False
3507.2211867263013	816.1158650482591	False
1400.2160453177557	714.5971928015864	False
1104.9162200063533	659.5243297775388	False
1808.0732959837298	686.5700627467731	False
2456.3310551135273	1067.8649394093793	False
1966.3647489112918	765.4382637665025	False
919.6556196669275	809.3453435200748	False
2838.4105214371	808.6434694675535	False
932.0275200700017	713.9692490698127	False
1091.0365052654718	820.9510935229652	False
852.9362314908093	641.1409193253265	False
994.2649823709728	664.741650654415	False
869.9997223124309	615.6919512176836	False
888.9151376154341	1016.105641263355	False
643.8371244025539	982.2218787583053	False
1798.737595656036	1080.4807160978505	True
964.7170275009505	779.4414284188837	True
813.8878401967622	734.7568139461721	True
1148.2028565763824	857.87059758555	False
834.0113539174341	704.7889429774064	False
849.6309219795522	962.7327172725711	False
932.0033148306264	799.9291959746749	False
824.350669521627	831.5296345126866	False
759.9191326939231	1733.3412504410264	False
1137.9415389002393	544.9522667207782	False
753.2768851595764	1088.0239627888113	False
762.7142596456504	647.2440549796273	False
847.5743553537322	623.5423109715966	False
931.5865657036592	847.5535094223109	False
841.9122410024943	626.4247397513324	True
830.3312057268963	613.0220699772143	False
1014.8915556522069	680.6986904104112	True
529.0074107318059	873.5153721443878	False
447.0875661793217	622.3823663777824	False
717.6151189655504	820.9791339273734	False
936.9010161932338	664.4824336798882	False
895.837881249198	703.221742309298	False
810.7324103605567	693.1583383862084	False
886.9353956794565	903.2967230119862	False
1073.2907859015656	784.197538901814	False
1178.9030329373145	738.8238767057815	False
1030.8800166104315	675.2801530180569	False
1308.000599380012	733.0256466851422	False
1157.2104744633284	671.0553523303223	False
732.4683221011609	665.1797944536602	False
760.2824717875885	771.6108182696973	False
827.3872154165878	591.7986426704902	False
2130.825340886344	749.205928344178	False
2098.549733460572	1099.5135591655066	False
1159.2403037297643	663.83748998433	False
1138.6908136293794	755.8539710835539	False
1149.0718092053842	547.3054039455639	False
694.2848362298313	598.0506211968657	True
935.8037539078713	916.2765162384915	False
873.2227362818661	590.845015314077	False
847.7370768705389	759.9624849983317	False
810.2283777299507	782.5777093585601	False
1102.2676279937193	942.9483293993047	False
1056.183688395693	867.2416408485068	True
1738.8195963159123	1082.7819697845264	False
1154.785760452602	1106.9223795285538	False
1096.7990332953016	789.7991648520264	False
947.7683485310994	922.8594773601909	False
1784.3321226842597	610.7210498431604	True
2598.260380240365	1118.269051868978	False
1072.6297346868498	1603.7968043013755	False
969.7648775317624	614.9312967335234	False
1147.7599648543458	745.7175655425401	False
1405.443919747686	985.34314525063	False
960.4186414545075	522.6407234166555	False
1637.2742063744818	706.0421110705101	False
913.9264259023909	559.9938356862638	False
6440.802971522761	1244.024799385182	False
2023.1919390881676	8022.247301413856	True
891.5744739453086	933.4762222599393	False
785.0619505489408	759.5879323046285	False
1698.1915752120376	1389.5777469017603	False
1098.3680186657352	921.1477233034609	False
1062.095637495156	731.5059483190462	True
941.4373538117792	731.3722898584318	True
889.6583679583754	675.3761200332984	False
1108.5374000264565	653.8112777451468	False
577.4157369312956	765.7546459635585	True
815.6354044065058	738.3175298711692	False
916.9634455360571	1565.387987507842	False
870.0035465220158	645.5859592015872	False
1030.0973359614306	593.8060869496672	False
959.4208229169541	1022.1701467076659	False
896.0682676879161	735.1948267166717	False
933.9542936140682	695.4616930567282	True
901.1966195777676	1224.9482555292946	False
1839.1215530105278	696.8495255529011	False
920.271977801086	1240.472319921419	False
1350.652357615465	830.8130125475685	True
1998.1089954648871	897.1476317213572	False
1086.1146882803284	1468.747708975974	False
1517.81687158156	872.0058274190419	False
1299.992650401977	612.0758368306315	False
940.1745177390993	1371.2418957434834	False
979.3420563042708	546.4206541938904	True
961.7622330845724	545.9934095381548	False
1086.3812288517454	692.4506504092697	False
972.7589247362711	757.2740834994553	False
1049.0582004933735	733.4038461943118	True
1037.864963071576	627.8981767149704	False
1061.1867921886587	706.4511534768977	False
1226.5164208394945	655.6843715495316	False
5383.69067331757	983.6342385700689	True
3257.2598119849745	863.580003288018	False
4296.782276699163	1348.2123672871592	False
3768.943595317747	798.8029990514566	False
1367.8248987326272	785.0368813791405	False
1205.8932522243736	1055.5660479383598	True
1534.1118161420604	805.9756865716586	True
1930.2589197001412	763.9941450664448	False
976.8173863431892	705.1047317304826	False
902.4744615982854	1026.2499678339723	True
2857.2196352446604	845.2363530969543	False
3764.4518969907185	739.6403949437026	True
997.5288753234004	910.0740512916751	True
1373.5669008901293	1276.9003895644375	False
978.7512461233609	781.7957489842645	False
1361.3654892500388	953.582632979058	False
1077.6185656972027	808.9696501102193	False
1156.1003934824373	662.6486754448163	False
819.3831259094482	866.1230642246101	False
1281.9959523925718	966.6929744024359	False
1153.6954318245337	687.4450946056138	False
1418.9762351350043	907.5516606135411	False
1281.1388671402733	641.4436117258831	False
753.8608416163963	514.7132895373935	False
815.3408372696695	767.0123110703158	True
909.7474982989311	891.3165912944078	False
668.1288159671651	822.010670315327	False
495.5450633193439	829.2829861525033	False
947.0487103286404	790.5182825526153	True
995.8962819690539	814.8981623339768	False
1211.3131668952508	914.1412767202293	True
1727.1271371651922	1121.3124616341206	False
2433.4539377271035	1092.2177305741045	False
918.7076378929081	622.651921981654	False
1233.7517821075032	669.9113219232196	False
834.0616982539094	1090.169546235887	False
919.0431914190093	1100.012643626789	False
956.6336052850562	644.3359521988447	False
637.1567626807873	669.8384742319148	False
815.7913742437128	781.6253037262195	False
807.765199930102	603.4252957708139	False
669.1052230424776	661.4554663291727	False
657.4481505363145	671.1012245741083	False
925.8847158720889	1016.4165970070452	False
1065.207137992333	870.0223237962124	False
1095.404803404932	785.2313001434952	True
703.9638649213076	618.5697139925999	False
802.7001201814672	628.2246382607044	False
823.5392717369723	790.0189868931378	False
882.1856274839096	781.1877114610004	True
894.2721893623419	758.5827333024502	False
1023.1977630449096	647.3321490274418	False
843.4084308889823	590.350924627364	False
1288.4937550663353	706.272018902827	False
854.0526508334322	646.8787125956135	False
859.975807471379	671.8783405135391	False
1009.7162762934732	858.4455244960941	False
925.0368633175445	728.4503898217833	True
1151.3917332832686	597.1683732572346	True
850.148919132892	698.7039490222508	True
1162.717869305379	475.8577916280549	False
908.7038310076515	706.1442086954786	False
859.7906698627849	857.4605206939393	False
1076.0703226767923	1014.1829354400509	False
889.1464482286162	805.9646733781319	False
1132.0081223502782	571.2286510479714	True
1581.5687601046375	682.7605039444696	False
682.4056281121706	755.5866738286849	False
911.6116549575638	512.4186286547913	False
862.0164031254692	527.8389026224613	False
843.874257744491	798.2969711120504	False
780.1859750745069	703.9505385221738	False
882.1776282313416	851.3360490152801	False
918.6200009470265	624.5962592662494	True
873.38076508641	515.923377837889	True
1194.2979641831387	727.0027248810632	False
1089.4375194840761	613.9242314064105	True
748.6170326056324	542.9108681944049	False
1150.1251411252765	697.2913844907463	False
2007.2713457873485	628.246478272541	True
1536.5101199323017	795.6331456758778	False
1037.5825805823176	681.1346580097447	False
1355.643943045027	698.645552777598	False
1401.8866628185044	825.3466096661065	False
4066.8022016534	958.8731175646236	False
917.6535900577992	764.5450557686645	False
1319.2797275823023	496.2499504463515	False
767.2842967228005	869.1615582253412	False
1133.330052233524	849.8655692699389	False
3768.04004822955	638.7452888563517	False
833.0099290412951	623.1554282007395	False
877.18301138312	1268.1622715972226	False
2311.9773336603007	694.0114922849058	False
2361.9125620330396	4653.632199439982	False
827.3429737778234	709.1905516799671	False
1618.3897194930219	815.6389004078069	False
835.8702148755891	844.2075693585429	False
1197.4755395977852	828.9731102689436	False
1213.4763092473906	1018.7352404058955	True
1268.7909638482636	866.55291963807	False
905.9096063885285	749.0803511031844	False
801.6398922694851	664.7205169756705	False
908.2732128625967	646.7959737078846	False
1125.4098086956924	526.7701658700549	True
955.3745587290875	653.0030866854162	False
1133.1008256444136	846.2819446533762	True
1184.8382363061412	686.5019799154888	True
1548.099102996889	597.3474838454405	False
897.5445930404738	729.9655067107092	False
990.8439911532867	684.3815772344777	False
1018.3432217301952	601.4531299590778	False
1245.7944937009183	935.7494888618644	False
1688.7099994541998	591.9238027657199	False
903.321551957714	755.1867028678939	False
626.8734218035619	716.4571143375923	False
1019.9176959034413	739.9224186163638	False
1442.9969096464915	738.3940286813861	False
937.1028204475914	800.5429163184054	False
1024.88520546148	671.9818334230223	False
1216.867152121054	836.7710702681886	False
1468.7072713381947	1294.952419682199	True
1162.5106306158257	580.5818115986251	False
1017.4782163725718	842.3599980757026	True
1092.1696477917503	695.2787982416014	False
1021.73801703815	981.0444791877464	False
1220.076718507255	676.0514440176233	False
1297.2954652615485	822.0937486596409	False
1321.830227326993	882.9023460120432	False
1037.5173476517984	724.8123021162917	True
882.772752817941	739.7579805084288	False
916.1580817130415	712.8769901004588	False
834.8162592752949	625.649832421979	False
882.4710174912195	864.0318855256647	False
836.0331341675814	763.8406630687338	False
1020.1385043764913	965.9957918701516	True
907.9257741444316	718.3060814563485	False
1109.5411149447123	918.2138685165156	False
3696.769377409007	1016.9674935222948	False
866.9097032468636	704.2304956363316	False
1810.274934035034	1046.7155979096829	True
5974.639970627993	1022.0852710413446	False
1800.2887475580642	696.808384820461	False
897.6132112669474	553.8077393131657	False
907.5265890185052	642.0799305626721	False
874.5660533245889	1506.9773379086635	True
705.742268351371	875.0346814165023	False
613.25398925502	970.460797713018	True
909.4739099797494	723.1755883363063	False
820.4023335423659	1042.1445833979733	False
861.8881883254343	690.4063006080399	False
968.0720824700559	715.2331376335125	False
903.9038787459505	985.014356310343	False
2904.1918878990473	714.030973363548	False
868.9578942062947	674.876984548172	False
760.6924275258823	717.5428898727588	False
847.573404919187	750.6943107883991	False
1066.5339364818608	933.3804054030111	False
1391.9768225230055	796.2110355479819	False
775.7898281436585	590.3988613920087	True
904.5375470746042	605.1694210758226	True
982.9012898776621	941.5182914725295	False
962.3956869230632	704.1732085586934	True
950.750798868993	786.9559670476925	True
983.4515315440923	666.4385949522203	False
1189.7039622931775	569.3719965699963	False
909.0220438037065	931.7290079788685	False
1109.8681638493256	669.952984353439	False
1081.7016520677091	563.7801418308641	False
1971.4628241463586	728.4886917148507	False
1107.694575678397	1632.1696536760733	False
1401.7235665474018	1021.69197991421	False
933.5199423196296	622.1591311489814	True
2111.702217616242	676.5661532956747	False
1448.3147711222446	775.6621972637498	False
1282.8259955139818	798.386078242085	False
1239.379458877106	683.0585687763727	True
976.2658076093217	1162.3199229557536	False
1673.1305532867912	823.8306207762713	False
1765.2476946735185	582.0241589668792	False
1175.745550841019	740.4803204370137	False
2162.6530347975854	574.2282783295742	False
854.8388118292223	730.9884939831901	False
1054.5670289843606	695.976901296822	False
906.9680910895443	717.6014409198624	False
902.0638397847945	770.7976867616469	False
927.3381036610499	631.8819614098152	True
581.049695593867	1085.4259011864895	False
958.6628522865163	1153.6268524380985	True
944.6305807791349	588.0849963192783	False
675.7032814265743	1186.041364181674	False
706.3305392107874	854.6948934315815	False
1332.1837137373768	805.5896781308292	False
1359.4796498925355	3347.7752137334323	False
1096.7942248050533	740.0230211317846	True
944.3075108518892	1546.239007849318	False
1079.6879813278001	608.4032162478378	True
852.7843191021158	881.1038864416994	False
777.4770676478511	734.3426599493956	False
996.1230163661791	1038.4165120272137	False
788.5436503759546	664.1266109023692	True
924.2444811648129	610.4624999340563	False
1047.0126889262342	674.2438378783881	False
1058.9829771417471	773.1398469886948	False
806.4761806760964	551.7097433145475	False
864.8763947885017	701.8327308339526	False
838.7768102993996	425.8854341488056	False
7046.954087829515	3609.2233221341417	False
1007.4308804204325	692.7540949749771	False
719.3049864862228	646.2983934764792	False
1318.7717641072074	642.9259257391063	False
958.1974019928432	703.1849841319606	False
1140.7045293855185	2875.9646076078047	False
1632.1511035635954	2219.791725955302	False
851.044646251395	817.3436557318913	False
1539.887579354503	989.6800561117255	False
880.4022098869275	1065.1701889689446	False
3726.711169280246	760.0843469122958	True
959.1986481129776	790.2182209665417	False
1592.1592781663242	1417.4785064649789	False
599.8342762994291	950.2311588719214	False
1911.0568429050807	2472.2259597596467	False
1174.8636769360864	1113.3199048852305	False
3548.5283560778616	837.9738515477461	False
1230.6217428099806	842.9789745681361	True
907.9974252043097	697.7367850084554	False
1219.26050188912	910.322300282621	False
817.8034342867655	751.5405699091727	False
905.1295382223561	757.6373234423534	False
1064.7805293488739	902.9996957655904	False
852.7152362639457	672.6061602814036	False
1007.7745299712847	735.6834508303573	False
880.4460248724689	581.262640219876	False
815.3619450572951	734.2007460079566	False
1090.843019880564	698.6604648878911	True
1030.9736486496417	575.0431150617029	False
895.5684759684513	920.8273198233057	False
801.3064674442354	709.2151259065002	False
4078.437571840445	4199.152116716972	True
573.7776309228296	639.671484126627	False
815.7890806850608	1127.6785978277867	True
863.885472961276	568.6035669068413	False
891.1416784996527	705.9009604462393	False
784.5322699395456	1073.4221857325433	True
844.5590635502989	664.2881279654418	False
684.3874720015668	653.4521382571593	False
907.9598302719288	674.6397544623123	False
827.9662229218186	770.314361849844	False
858.3605986816881	781.2558368658161	False
1222.7866145536718	786.0674794865563	False
1029.4377357701558	866.9836703095607	False
876.6432577437532	702.2439448422567	False
1847.1645364182148	724.3016462655497	True
880.6133661622138	752.198054946189	False
1040.0795131661043	844.9010551263324	False
714.4141355360644	927.5063815811711	False
2444.9534448694058	1410.3451579002842	True
1629.1877952808707	853.8536885060387	True
986.4617677849822	723.4745979542316	False
1419.0969740409043	927.0457847613013	False
793.6664844934456	876.6869620754828	True
1768.8390034312736	838.2744396596506	False
3185.308840901432	1311.2556740979985	False
893.9989114684147	874.2063738461237	False
1265.389667734505	1186.4965111829474	False
2368.185850758178	890.6524406665997	False
1497.666705036928	829.3536576664051	False
2497.3898194847784	652.5525236552562	False
1976.8746255597798	958.9570461398267	False
1075.7378187617567	691.2811587398949	False
1188.9651058927047	618.9731961050234	False
1010.1896649072095	1003.3058449165924	True
1065.859584876093	822.889931993014	False
936.4434126897629	747.2884608370115	False
860.5924228791262	816.1951725720241	False
3877.6157881744025	673.7120863925807	False
868.7038274716807	837.5689827675252	False
953.5191398521354	711.3724392725696	False
901.535934430465	919.2112081419239	False
877.3123964586081	727.6993562093522	False
2011.440591133321	774.5157649461054	False
2224.9500472315767	685.8779265211589	False
857.9338492800412	869.9748442783874	False
912.9782869917158	641.1228046570277	True
928.254339098199	594.106710666231	False
993.9465211392542	872.3880008599562	True
644.4307748281619	657.502101861399	False
3784.7152663611564	2341.8342752133176	False
3040.32166326157	623.4836037455723	False
859.3875861277118	647.9441785508016	False
1638.7720641312064	774.5364820068686	False
1195.7796630980433	573.7260561891727	False
946.1067566034769	632.8282854611907	False
906.867055053577	742.9232312135368	False
878.6432338121917	741.4177427365433	False
849.8983028413791	649.7356551257965	False
1022.4227536756854	632.1856988909254	False
4142.869869377572	723.1919681630418	True
898.2360786554186	921.8667069029632	False
662.5214764076104	781.132624348355	False
866.4555761390095	646.405917641584	False
986.8458701994068	902.1064662516766	True
885.8203395271768	786.1674519064416	True
1624.1052453874768	711.1506124622414	False
903.1983322590662	705.940257543331	False
1271.1200291766888	886.9401565694601	False
904.0135228570514	577.8311583797985	False
2316.7017461256605	737.0264782313311	True
769.9922872240513	758.987049110298	False
4229.840293648838	623.0622560227118	False
856.8949867391269	585.1015502953597	False
980.7515970394509	705.3868503252233	False
817.5780910637039	918.6339667913006	False
889.7013324819269	814.3899450901783	True
1121.7510920479444	777.2991300299348	False
1173.3058472136283	858.1853255500073	True
1260.3080783014036	1378.326898238238	False
1068.0870782742388	774.9526943189103	True
909.2071241328723	754.513862957966	False
951.2681760506329	747.1760378895447	False
823.9429934686806	618.838433673142	False
847.9713437404176	679.5449763346794	False
745.9656522801615	803.6134733862835	False
1097.285433589577	773.9106714016353	True
1591.397985625083	598.5416105851066	True
902.7412486838177	572.6017495235966	False
650.5704409959951	957.5326464551963	False
1434.4652767488071	804.0003202682361	False
1091.217298471351	953.6671757425736	False
1029.8496767179718	635.2616357491926	False
1274.3398993478086	546.255693972397	False
486.7610609207321	1304.4821862835695	False
829.9890102666692	634.7466513607643	False
923.8231670330408	638.3039870507545	True
1206.413737807907	589.3144567606282	False
1763.5274377329317	556.9783599078469	False
1019.3626763845284	834.6948963505562	False
930.9735363566368	653.4570476516324	False
845.358932502916	601.5914740527477	False
840.2138207338985	694.7719979182424	False
872.167641955888	612.5417439100964	True
1353.3886437229282	825.7649018663019	False
855.0454277623501	1148.8230812358404	True
1072.8509843299973	944.0170202101928	False
1020.2708977617754	652.4177018207935	False
864.886929631063	727.2801179169008	False
5424.048909772965	10788.715723686282	False
840.4190246247209	679.0316616140699	False
834.3149831775886	833.1122550672949	False
1700.790341885792	997.4070760867918	False
793.2249043505153	894.8894925121766	True
905.2593726440914	619.9182113367576	False
2609.057533328326	1861.7209405515005	False
1014.4748550399759	936.7798362327551	False
8540.117322802851	15308.34834344353	False
1960.4035938571626	894.8077769377462	False
630.4544739579786	1000.6987960490568	True
1729.755097017699	874.6586180695562	True
889.3645161809517	890.3625196797886	True
1170.0772840247175	642.3072572439912	True
2373.027712556873	2464.248672825803	True
946.6859441285596	605.8282159118799	False
987.5986008796606	894.0857640334374	True
4810.69521788134	10033.663143305537	False
6921.51386179505	9336.353249985314	False
809.3071569349369	565.1058260364065	False
707.2918698492186	665.9367511435205	False
875.3247028105035	793.2535457370439	False
1094.7930708101114	583.1264043429734	False
868.9670441392047	669.7973616694945	False
755.8938901908652	809.7456648728811	False
767.9517174684156	892.584984222636	False
831.5401337397155	689.8100200082862	True
798.6147773512913	832.5562267432309	True
854.3609913503899	742.090296124911	False
787.3336115089933	885.318809858901	False
1158.9205690790384	1050.6661379351253	False
1037.0163387833811	620.6037778756579	False
690.9965960794077	756.8922031218465	False
1728.2443907678726	753.9172692054805	False
784.261713659628	624.3374131604196	False
1104.7004425763498	850.1536939475678	False
3577.113291518391	1374.738194176686	False
1223.2469342858383	1001.2840103197975	True
1106.6554343235923	771.6386357709337	False
1322.6539248595557	728.3886223351701	False
2036.8252538447819	763.0827589777829	False
1083.0098760300043	1019.3196518190254	True
1139.526365473226	725.3111925358418	False
936.6384110495812	690.4816123215498	False
791.7437960310276	696.423928687229	False
549.0581216525081	629.9107544000404	False
926.5933072817788	834.5093921093049	False
824.4558577289133	972.5541637863704	True
4192.236298545197	958.1753951991451	False
1134.6378527355005	1020.8114886255316	False
680.8516526895254	868.0716804743148	False
1003.6691861684029	827.9824974102913	False
2019.2792569107862	866.8409690292435	False
902.5132134263201	808.7393422370599	False
1124.5315588976403	884.4403287195834	False
654.430860738355	766.7795899888911	False
2508.696436978067	801.5199705002036	True
953.326444138121	854.4204009515516	False
846.6489536890651	897.5937871235252	False
1091.6355741772495	907.0153857751752	False
1405.8706617467485	865.1489727719559	False
1063.0597548280978	1403.0928885565156	False
1277.8419635618716	902.9356809539272	True
1145.8012112092254	904.3154929283171	False
1271.748300691405	912.2593801110123	False
866.334648347796	710.8775963444266	False
1007.7111780372031	663.8311113200335	False
1030.8868030095014	786.5666830352116	True
845.376793875409	1050.1008633890413	False
1727.4482306213474	699.5301578537458	False
847.2902989874185	763.9641796136698	True
1026.0017274837585	612.8623948232663	True
922.8622003096443	877.6028401819228	True
817.2302466386085	911.6647355231513	False
830.643861576339	784.3373358063238	True
878.44818933188	754.3894235004869	False
1028.6582747598698	2449.3468733017826	True
814.857137548118	601.4483131926534	False
808.9218529489983	695.7078500736175	False
781.2324945192875	572.310856121084	False
752.7320085424656	2479.624171121596	False
949.8438694142416	665.9274937511261	False
1794.190170265247	724.3339296850592	False
988.294737892714	879.6230528172125	False
1244.5358976361047	845.982404101631	True
2132.896079715364	963.653530929993	False
950.6892169110185	830.1730488097201	False
1007.8702661934456	608.0438214640501	False
748.4540624716997	890.5566821323791	False
516.4587134075948	654.5618704153743	False
902.6394302385819	680.6697934044769	False
896.7481842861043	718.4229372015943	False
857.7156749873378	778.9861049232525	False
1046.7075577461362	706.3238652287197	True
978.1181798033768	914.4045006729802	False
5532.044386192173	1930.6975539225339	False
1103.48602385939	797.4884532388968	False
1695.4735187053238	726.0513010869415	False
1524.0133768866053	690.5021207324216	False
2338.584839904884	667.8291574704378	True
1097.0795027339204	687.9379106772055	False
4270.21488435881	851.6579982367214	False
880.8087636105657	700.5333742110214	False
933.7914949009389	565.0757643549365	False
885.7809318100843	835.317199508843	False
1061.8184345792463	749.4712820436586	False
974.7146846146967	685.6436968189752	False
1036.281416314434	659.2332991984576	False
530.6426400561942	766.4729661434935	False
930.4846734271246	542.4044604327377	True
816.9281643132709	790.3117536400047	False
879.5936268649147	658.2717240047945	False
864.9443876064627	650.955696892524	True
1023.9245808126133	809.2892468641991	False
993.781738524345	676.8616903880015	False
914.4023425911829	913.1282393756628	False
1939.0880279182702	753.2347619875773	False
887.0753821443166	625.0734105044006	False
1146.9377916593046	667.8044007872611	False
933.8768075293564	1019.633366281179	False
1508.8039730556268	576.7728704600893	False
946.7155160956022	985.2316533882587	False
1257.6181659340796	723.3706504056254	False
1511.6227031909154	1155.7734011804757	False
1931.637357578242	1033.047842535314	False
3806.234084421727	1133.6990049636868	False
1410.3394722175299	766.5172262259613	False
2147.3127213216094	634.325019172431	True
835.5314063446457	782.0782540391361	False
863.9944982811088	677.1386120425444	False
870.840316559998	670.724727935461	False
949.6923441579552	689.6009236166249	False
1074.027894636903	872.5398017015136	True
925.3371129950951	640.0352054901144	False
1174.5555463941625	1285.028095304111	False
846.4084978836349	754.5997698087989	True
1308.3782109535541	820.8021708283251	False
951.7178525782083	598.5215060265766	True
1451.42864517517	689.4878228383777	False
875.2305271438653	885.6509301643895	False
920.2185761981889	708.7214553189638	False
797.5406391086133	656.353192177668	False
897.062838346881	635.6560818277525	False
976.0565517772886	688.2742192572548	True
1130.939406739344	773.7700056263023	False
657.7450993811494	773.3609288976666	False
810.36513733516	667.5156692857728	False
938.7282009772186	652.2209407365854	False
727.1564755541553	641.7952451368442	False
1097.7612032237537	622.05080598408	False
885.2449868016603	672.9356758791553	False
937.1814719052747	717.305985220696	False
918.5700201137433	751.9732270318412	True
926.725998607136	690.5336859754922	True
723.1732994243008	616.1964319719527	False
573.31740703154	793.4285864347223	False
1009.191070154652	623.8867885950674	False
968.3556481118761	553.1640867098428	False
1578.2494985027117	882.774657771814	False
818.2932410514073	965.9581980644049	True
736.2140409826603	646.7510071888174	False
564.2004289439601	874.701426484584	False
851.4078518335791	693.8290655921945	True
743.4200503129177	701.1763258674728	False
1114.8252997630218	652.6474136418193	True
829.7642165189433	667.6634592438834	False
815.1328581913798	1778.2853316929452	False
774.2515598796278	717.310642612704	False
983.0899740194905	778.4521116457389	False
1204.4011929327091	796.7344820722396	False
944.0024077486597	899.296202877427	False
820.6599321994811	658.3410642339237	False
705.9039645186484	1198.2124110829361	False
846.2359515778289	723.3633385676433	True
2917.0548276357854	787.7877325346525	False
1037.2345032629237	1022.0233180044037	False
706.1532967447441	810.3148348478801	False
733.384496697091	679.7298115891007	False
701.2187625190219	714.6743674853143	False
842.2356146801766	605.789148396153	False
1600.5748629103737	678.8826499279212	False
2675.9742990086406	836.4164757548192	False
1100.4184264061284	674.3457561843379	False
2091.945962561553	1077.6282627654025	False
676.5431544100145	807.1913989532375	False
759.8358075626288	832.559705548869	False
660.8187756966688	508.1785939334489	False
988.444026122936	739.8195544996223	False
880.7127669711427	719.3001750616271	False
973.1945272167594	905.2917253449186	False
710.9289538401549	651.9024856826982	True
893.6445929826461	708.2024618771744	True
917.143078766532	682.3416917049573	False
1005.7851936441822	852.817766076939	False
869.9331929707517	728.8731723858328	False
705.7785952432519	640.4864322275822	False
811.1217910131132	785.451514916799	False
892.2219205529152	708.4701165752614	True
924.8680972789675	589.7999513254192	False
520.6829862813782	612.1943762716767	False
896.0598392555703	1159.066628262128	False
775.3017174131783	629.9534523547474	False
885.3251710436751	697.9855405749524	False
839.5038631998567	785.6928004098971	False
854.3619021824801	757.9448449685983	False
799.4340627695431	551.5369527411423	False
830.9424707571288	830.7958355551808	False
680.4851528526023	588.2309583395595	False
969.0660257218921	731.6742307494814	False
966.9741983211117	746.5083343613309	False
974.4424678748392	836.4720504530027	False
1607.8786850723764	667.3481766719146	False
992.8617458333664	596.6525736639878	False
891.7623303121	3818.0981451140146	False
1054.5816397474123	617.5536487894899	False
587.5000988281882	710.2651830298139	False
899.049825340529	814.1460248278905	False
824.4162015293222	688.3292198769858	False
2441.166766856556	10458.366450590898	False
954.2210262443818	893.705881522422	True
1557.2775113655593	1040.8523388450287	False
1410.1896666408197	871.6415199549473	True
683.2969355449309	663.493905266608	False
944.1059072229277	801.5534507339189	True
844.4758494248757	861.5706745739518	False
1031.7868843505755	718.1216696647904	False
783.8033692493019	634.1560484234665	False
852.4428374347193	759.9499295540708	True
643.9221967677137	742.1908275170816	False
770.4382711118425	678.7691354651097	False
1167.0757817194826	899.538569134887	False
933.9253869162962	630.0569934443342	True
1362.6033709262003	722.8097082914501	True
1020.3255359775717	708.4264590826039	True
966.2354763030077	674.9902812625975	False
564.903230065584	995.5949344043792	False
704.1007922758055	1038.205150520665	False
1007.2917732571703	794.0831841891412	False
980.9000913967311	1315.0121062275855	True
1273.3687542517598	1279.0919768291333	False
1996.6556985927457	888.2495371131766	False
2796.12950345653	825.5651614310957	False
841.2548150698991	636.4919720542155	True
817.6432691871214	811.1222274479826	False
840.4904070942678	727.6985176191403	False
890.3287754247289	846.2347967708865	False
1032.6812029828968	794.1872839114392	False
884.8173195690281	858.002572885464	False
1563.7909556026607	923.6390698353018	False
1441.106055238598	2096.3174784425773	False
952.6853700309836	720.5807397978267	False
1412.850894784894	1019.7955564440996	False
845.8742842373613	713.8786490469457	False
929.8445801241461	719.4978410324696	False
830.567488106788	692.8908884650458	False
1234.1152103959294	890.9092332596384	True
748.8034539973742	698.3593569675596	False
919.1110427312935	789.558886421565	False
1661.9949774046747	1119.6081045180208	False
1072.852997651388	1234.9426862904877	False
1404.8011885416554	637.3708525995648	False
964.8118079790121	664.1683903485434	False
920.7346240081083	762.4865679203989	False
1281.4314806337925	610.175424648664	False
1169.8901111948594	677.1190542560967	True
2448.7940649084744	893.141880718105	False
1144.4404567224092	1144.5859535512939	True
833.2565726109005	739.5627617718661	False
886.5007819246358	695.569595126643	False
1100.145100581395	659.2761429339025	False
858.6154995329142	662.8226615440303	False
1018.6563457939916	798.1884043721033	False
753.9614291867796	600.362575400666	False
1687.620895432538	2329.1765693285965	False
5630.4305509836595	11764.607773411797	False
2781.000865341006	2464.194119087287	False
2392.9349288975627	810.5457641922434	False
2265.337701958529	920.206811363832	False
1566.051644812989	576.1491816918395	False
933.3054631496121	1924.1891697989151	False
1021.4284072951237	697.9747174035626	False
1940.2851240326306	1087.124560484091	False
787.4607697026705	688.6020739274696	True
641.7893011790334	666.324836715561	False
633.0327881043595	656.3204478710297	False
757.2880906027472	766.48239115236	False
871.9891437353101	873.8016450933845	False
1093.737256628379	719.2540447915084	False
753.9733907374567	715.3593162482609	True
996.3764221121139	853.9654542812991	False
629.4217237517746	1062.4758498344368	True
850.45797693582	952.7572003911858	False
861.3385025977733	2764.1790188587493	False
901.2307511712185	865.4270115089646	False
1410.8101418277893	641.8236307855068	True
1198.0082588213006	1073.0078139453212	False
957.633265862848	591.2154372377838	False
1044.4999270877138	676.3485700126761	True
940.6091258859788	740.3826422957691	True
1497.3477040208682	1230.324134662988	False
2114.7053499417575	987.6263743030253	False
843.7574160363849	976.3596776383602	False
866.599950716401	602.7069440920629	False
1042.008426440988	710.7911908681683	False
806.6529994117282	643.2639719145482	False
850.6865571812564	724.6041009998467	False
1111.754476962648	805.74742889723	False
791.8822128284668	775.1368542836475	False
1454.8350012076485	798.16052213472	False
878.2647959554685	685.1304257366045	False
1926.7500946837042	746.9242627039168	False
891.0969290918165	775.3003982451411	True
890.1560071710244	1338.5412960365811	False
915.4935481474614	791.2298525896789	False
583.535943468955	763.5292875932834	False
1389.2660985243506	688.3503645939849	False
1039.3967463357926	733.9673860460002	False
832.5307895088264	558.70691159478	False
2551.3914334113	657.7106967741441	False
914.7787678231077	1403.8181824570022	False
927.661763175138	652.9675225730482	True
1356.330656445176	909.4050535535963	False
6209.91919404985	1461.5260285867366	True
7340.464454894114	1341.5781905389292	False
955.4631786399174	721.1834495749306	False
851.1683100857956	785.5765584432983	False
818.0398605263136	891.2740023054478	True
836.6326593802069	872.0208482664052	True
1143.9771319048155	632.5163530228922	False
647.13820655492	712.048922922424	False
955.8852650087176	804.5105174222688	False
1015.2666745686951	757.3609413561016	False
821.6326407183735	807.7413436953706	False
2347.062923731632	1895.3788086938512	False
5178.833277812139	1025.9855096236538	True
902.4079049361779	600.3642478375756	False
839.2120555313323	684.762401609594	False
1793.4915217244384	818.4028588990093	False
860.2486148424267	970.4281279936557	True
854.8447030884636	684.8759930224148	False
2338.6037998294228	4450.332273864578	False
836.9756937158495	645.635899991399	False
781.2936525625132	765.4416806588201	False
930.3012682131885	767.7710231456808	False
869.3805984075067	794.4601499830293	False
863.5005449814163	740.6045030320661	False
723.2552786289187	706.314076357489	False
1028.6456148139694	816.5204897613543	False
555.4155096494653	768.7609107774201	False
1059.8340127288586	703.3048619250891	False
863.5679683181464	1193.2097267882675	False
818.0560088432682	725.2792005670144	True
784.3972131266604	748.467091906495	False
931.3484625965953	576.2466369394217	False
1408.4134343596809	692.7012879258504	True
513.1246260940691	728.4512509342196	False
1726.608843542716	840.3394647588136	True
872.6773094716647	583.3372280341042	False
887.6595625750199	1159.1884502828045	False
1248.1466430168741	3740.961286710458	False
878.339316069102	638.0070066418641	False
1172.8421813258217	765.1282204918301	False
1078.1659547728145	818.3364200802029	False
949.2504353714282	676.6834711659477	False
1473.575505990794	720.6708628882081	False
1988.8925913017547	941.0159822303709	False
1990.0382364844834	733.1018010284387	False
2243.4798281240332	833.0677112928109	True
761.132651584261	709.0480056650762	False
973.0371148264161	2393.103699239643	True
841.0253375996566	689.9998141682173	False
877.8973276105156	710.9244994068399	False
1707.5161381670475	737.9801720622349	True
651.8090033173451	651.5303493506033	False
853.4906248927265	652.0822579962081	False
1855.1574297503198	983.4040017913427	False
1746.9305710934368	2641.52254994507	False
1083.0545893955646	811.4882064663686	False
1007.4379508766058	609.8731035438221	True
519.7469482448263	845.4873138009075	False
601.3243603818202	615.6115565504949	False
974.1875656126668	608.204914899207	True
882.3756991156242	816.486367887106	False
509.16405199378903	800.2252633106647	True
949.5074158142997	613.0869408978597	False
929.4515820900367	746.9811917158854	False
2251.1635281596486	650.5418558689651	False
969.6415095337596	2353.6407951016636	False
814.4717736741654	702.062766856476	False
1013.3406391376309	614.6342466726054	False
873.2094559097777	863.8650732668193	False
897.6629116562478	716.3584103157342	False
1077.923757737018	720.3980701277359	False
1107.8777083434375	695.7182827424697	False
2739.83284707377	734.1574257350138	True
1158.7881490075117	873.886002554514	False
829.3954298936858	625.6539158912947	False
917.8891367557426	1160.5374192832273	False
985.9590597817046	629.0596895112664	False
873.7956291978369	616.3893739715538	False
799.6503303581388	799.7852682436134	False
970.3634033006199	768.3736196693858	False
1023.1682121646876	679.4253305899138	True
1044.421785127511	718.5028435711264	False
2104.9730648855843	695.7947664472392	False
1139.0598789612322	1248.637846896647	True
995.3975076713675	1018.9412018979903	True
1260.1722532705965	1234.1134016657459	False
773.7765804729436	792.0985752135779	False
1426.135747375906	989.1254092748624	True
7447.385176448994	1710.3303075658423	False
733.1852037891618	863.3497671868957	False
1125.5002971572173	753.8102817789988	True
1083.9828021758722	640.037954304277	True
974.5621292121933	591.6372945687513	True
961.5675416325929	988.569853847875	False
887.4954536832646	582.747407942905	False
708.7280261987739	550.5706697094384	False
864.5276703481627	741.8982377531912	False
1612.271963819822	634.1758011786026	True
1120.1188349134015	823.8959994035945	False
2307.631321452759	750.3667840912551	False
1499.5772943941754	6619.578507633234	False
857.0633814400127	700.1131838432838	False
864.3414811559396	727.4706315667343	False
804.7766441423149	815.5977600550567	False
940.9843618952184	784.7961531866196	False
982.9285687728333	649.0706547449885	False
1630.3920875707586	766.482223595881	True
1203.9413616917695	790.8547243553894	False
5533.120291579005	1018.5514697887774	False
1151.3088657610067	715.7500766420951	False
1286.350509898627	765.2894511591198	False
860.7125610298748	768.6674487836939	False
922.7986000617742	692.8581314164895	False
841.2804272776248	651.1301181762751	False
833.7747503199978	717.6737656068833	True
1047.7779845422176	804.722546683487	False
2044.760989639203	841.199249069546	False
895.5685687639753	661.5869591445202	False
2078.64817821635	798.8068530664669	False
848.6660128199113	2147.812582798238	True
1035.3739811409355	781.569960471171	False
1279.1300772992415	809.9610741699909	False
1147.7714505857386	1540.0055624528536	True
955.8982180236245	953.8410277276791	False
834.665392802272	715.4356421821304	False
1195.444832357317	848.7302035817238	False
2674.786674963287	734.896315676488	True
623.5722627478104	812.0746556673989	False
2506.311373988844	655.5288325035801	True
640.4955312351387	986.3748008064349	True
1174.118161879224	1029.1311198326698	False
1584.559932236917	656.09100725905	False
591.8037721211816	729.3323868971719	False
2433.610626025044	824.9911605337878	False
579.8879469873358	1610.4483081831677	False
880.1841931726364	853.5304133962392	False
842.6774725439401	544.6461416652318	False
850.0109609348995	649.110869495551	False
887.0261678684964	839.7913338769846	False
629.586288306213	770.1049710386712	False
872.123060162664	615.9174672979215	False
1380.3461809136231	714.5175847699809	False
1310.266046189511	686.5725376932655	True
1219.0023111118962	1057.013526724657	False
784.4569752013196	936.6188230733774	False
1115.337563323823	881.4877978760477	True
1134.8018627281535	826.5831052743654	False
781.775084195055	616.758607089828	False
738.0773755400182	679.0602059130134	False
1005.9862876506854	665.9472809293133	False
2865.955765439568	1351.0030391157504	False
899.6107387201574	795.6598213262057	False
867.1536670609883	732.4245830231237	False
856.9138021757617	735.2928158740286	False
678.0481463048445	760.6209102141403	False
884.5931744173671	806.8008767319908	False
987.937175529037	1001.3633427530697	False
1385.307584592672	812.3141244358652	True
1520.1435145707906	849.545458802878	False
848.5648615769192	650.0809799791302	False
830.5666714900515	914.7141477905333	False
1204.2983712689356	592.9244493696646	True
912.3094574541481	618.6517178779637	True
1027.40513734232	1060.2812149675983	False
1965.4195243923998	826.5220738553433	True
1607.030506061233	871.2055266716374	False
812.6652678030146	741.748147728244	False
868.113012326163	630.5833089538403	False
1381.369042756874	889.987649916116	True
863.1068114887828	728.0404171295862	True
1083.5892902633361	1005.6279437131811	False
1436.267409620129	1173.0245054879351	False
1082.0457635208052	667.0437838768198	False
1007.2507373908203	746.6507613496085	False
1046.6341597125004	887.1922433776905	True
1272.1190903264435	793.8300979310422	False
1822.1179900474951	883.0984538723402	False
962.9397573544234	800.4558693623098	False
798.5204282312221	863.1181917502919	False
894.5103315250723	793.6841137068405	False
1212.8066622985225	792.7331655116284	False
726.1506308599717	1059.0153746337623	False
782.8019557007597	983.2951335367159	False
2412.1391194311204	1116.9860470598362	False
2209.1092797994447	944.1722932023843	False
1231.4043856523517	870.9656862534262	False
4273.831709811723	827.5434491559946	False
1348.7286842098488	790.0770372501878	True
1148.799286062803	772.4292693876761	False
1681.844831829217	1021.3480001205988	False
3094.60397464221	830.5069227078365	True
1256.626850203396	842.491205010369	False
2511.658107757558	711.211943419688	False
1143.1863389367684	583.3105263827412	False
2431.535944684952	771.8411597124897	False
2191.0278556392036	774.4412099519349	False
897.4025577252083	853.743251844147	False
875.5482473355464	782.732633659514	False
1090.9334595077892	893.008970497056	False
10597.035933803783	1204.4101729353706	True
766.2327191650068	700.3388415220905	False
824.9422179514108	508.2991693327092	True
407.96098716589665	1063.7453925733885	True
1959.384593950953	517.5002995991657	False
1804.0339282207992	679.0229566518063	True
974.3367330323101	796.1172489930062	False
3349.4480016890952	959.3085226679787	False
537.5641672841726	766.6351330021088	True
3820.1121322375207	766.7808776535594	False
4638.260463722966	1519.4631100566075	False
1603.6617327133813	716.5387557414697	False
