# Supplementary material for: The genotype‐phenotype landscape of an allosteric protein
Source: Mol Syst Biol. 2021 Mar 30;17(3):e10179. doi: 10.15252/msb.202010179 (PMC8009258; doi:10.15252/msb.202010179)
Supplement: Supplementary file 3 — Source Data for Appendix [file MSB-17-e10179-s008.zip › Appendix Figure S16B.source.csv]

Predicted Ginf	Measured Ginf	High EC50 error	Held Out
27405.415190812124	23514.493119991337	False	False
24946.451886394374	26427.140580274445	False	False
25783.939531620683	22794.323104864725	False	False
24932.51080944769	27130.491249060153	False	False
24426.733488565907	23792.161234415853	False	False
24203.51863498067	23876.11522101247	False	False
24786.0608181333	24120.55216750263	False	True
29506.40362947695	29012.133726774347	False	False
29521.33091760529	25498.810245875182	False	True
26458.37137460554	26839.520875450147	False	False
25874.96237772989	30150.07930271997	False	False
29971.287453517656	25379.31018342974	False	False
24712.066501228397	24916.07326935291	False	True
28499.636840337043	25732.337460810126	False	False
29805.194413954705	26007.29919541086	False	False
24806.201320734086	27422.820171640065	False	False
23980.37520868659	28121.52656561115	False	False
23787.15469897275	26180.044726583732	False	True
25833.7892311943	26120.15879532295	False	False
25735.8239474196	26539.529537995284	False	False
25028.986093345695	22066.315236163562	False	False
24675.124124486963	26093.193259359778	False	True
25071.244717188973	25998.089401038105	False	True
24340.310552827446	28201.57363968231	False	False
24813.987150502773	24869.725243983532	False	False
24492.325526933906	26752.32485705428	False	False
23300.814852586016	21858.14931904912	False	False
22788.894559735512	23255.755179079304	False	False
23359.60216078556	21713.635014053605	False	False
25338.638698957555	24310.47807056639	False	False
26751.466082157753	27386.19030547863	False	False
23636.98823311534	26130.920863873987	False	True
23442.59156473202	23354.03701509678	False	False
23972.163273618204	23863.185646276586	False	True
24185.006419466812	25360.527466855227	False	False
25332.435467972577	23456.464571034234	False	False
24845.984788657475	25204.475380805543	False	False
24850.41638392655	28222.99172422623	False	False
25132.05456757885	25510.078784957706	False	False
25025.572992915044	22784.79051087804	False	False
24537.52793300306	26093.75434684065	False	False
24711.604862567772	26847.454906430907	False	False
25556.976051333615	28958.1423312003	False	True
25139.4870483647	22252.712187115834	False	False
24024.333389144802	24634.461975524613	False	False
24132.032192487128	25475.430726369126	False	False
20778.65905253493	23235.906337916324	False	True
12515.806524842961	8229.04089331787	True	False
24967.88624538326	24659.508179442117	False	False
24723.791303315957	23057.95576981043	False	False
24282.87610364874	23414.857838649146	False	False
24801.574877080453	23402.689032587983	False	False
26675.652236501708	26125.6396739526	False	False
24467.38968997734	23353.965255827476	False	True
25262.601532932335	23787.389597592493	False	False
23487.55331900799	27802.017892303043	False	False
26627.3062326289	27675.3278751466	False	False
2701.9844915868007	1644.5888319239118	True	False
21172.871219537934	24425.069427576218	False	False
21761.71478405626	24437.621411161675	False	False
25316.539033974543	29246.270426205545	False	False
24392.846339808708	25231.282192665287	False	False
26488.437689740458	25941.11539525761	False	False
28764.67265018081	27685.993398177772	False	False
24434.810709267575	23027.737688504567	False	False
26078.46812969019	25677.342788864447	False	False
24745.730339578327	24375.429184903758	False	False
25126.20472351783	27122.46913921947	False	False
23969.970635503287	24098.728704052795	False	False
22823.186283684823	23759.037645650635	False	False
24334.98702381331	25886.952455026647	False	False
31734.398059718642	24970.6770921829	False	True
25990.74330528768	26204.2622493883	False	True
28757.640216397496	27166.333372185014	False	True
26890.773396461427	26680.174428312217	False	False
24550.433155495237	24860.613064289886	False	False
24838.920816425336	25170.485038189523	False	False
25021.358879396314	22762.966704459504	False	False
24587.57009334642	26251.738692923092	False	False
24833.248189536913	27451.44538038672	False	False
24900.625749674753	25102.22500469568	False	False
25381.442636866086	25898.846873587434	False	False
25036.156116817132	26655.031520471763	False	False
25186.903080376367	22853.995768580866	False	False
22746.072025136767	26394.52200169506	False	False
24468.986987747023	25658.934952418495	False	True
24462.515565063586	24374.571796679607	False	False
23910.54691435924	24116.854149435003	False	True
23980.67763330556	29283.32787342037	False	False
25388.199012847985	21969.29164542771	False	False
24730.063413931304	26643.57884627019	False	False
24171.058807992868	24410.725036445383	False	False
24856.742595850345	24729.26862996008	False	False
24866.66129859352	24172.90488063023	False	False
24290.381902520436	27044.123945427367	False	False
25100.780388673225	26914.740095343564	False	False
24994.829580709502	23723.120574289624	False	False
24164.52373865818	23334.230974781975	False	False
25352.947902560998	26558.43502192641	False	False
25001.51464766988	23779.60567437805	False	False
24517.049675105834	25343.812383311273	False	False
24514.52140673593	25100.64613583401	False	False
24424.422787143507	25270.786360483417	False	False
28348.278191958085	27084.11739435205	False	False
26256.88233712018	30088.404290012728	False	False
26449.657519928136	23978.424897702014	False	False
24986.663147888627	27628.83693827224	False	False
25406.694939257133	28286.18894262457	False	False
23742.11553286463	23217.096048398627	False	True
24778.338808022567	24557.16983359779	False	False
25137.72078286619	25330.595771379318	False	False
24402.70635746528	23775.482571754128	False	False
21995.087803381866	21842.17025378124	False	False
21405.87366785232	23522.565464210973	False	False
22935.357025047942	21943.799909363323	False	True
2383.061519812877	2217.533879349717	True	False
4587.298119552824	1038.6081539269667	True	False
3283.9258324043253	4854.957255839454	True	False
2205.083167102367	2358.2071361686176	True	False
27863.779713347518	26490.338545737675	False	True
27693.814827377904	24023.380384553606	False	False
22914.254693684437	29283.597297791184	False	False
24078.329707200046	26037.80025145475	False	False
26093.362156767023	23819.28974866777	False	False
19026.228403419664	20362.137037689154	False	False
23894.97277285955	23594.859906057005	False	False
26179.450525329103	24181.363360580017	False	False
26165.613258254467	20887.63234455392	False	False
27497.07403552578	27541.420097558395	False	False
25343.364100124076	25544.847681664356	False	True
23107.080375821562	23476.285437360093	False	False
27073.959318253947	24595.04845248127	False	False
17109.27532136325	16390.829421085407	False	False
20689.205911909543	21590.480903505882	False	False
23589.853293800163	25832.796105477715	False	True
24300.894556638254	24511.4196829907	False	True
24347.804727623956	23524.952013605067	False	False
26342.64880601259	24016.887194767896	False	False
23353.243410899075	25557.116912745172	False	True
24221.18071680283	25297.04704241551	False	False
22228.835041953134	23900.701769291187	False	False
23694.455497981184	20088.723825817244	False	False
25292.707231577326	25008.66617472485	False	False
24458.390634320665	27389.26417599298	False	False
24294.983642822557	22922.140834376918	False	False
24002.294881952224	23435.274256507215	False	True
17313.22902283262	16443.185003901508	False	False
24461.81171270182	21733.96261418346	False	False
23171.085567328028	31905.696862943885	False	False
8860.885425373268	10150.326183279194	True	True
19828.961612126746	23782.41238437749	False	False
6423.843101220045	1037.7353128666043	True	False
2158.518474090309	973.7414759446076	True	False
24979.300926821463	25759.719534407253	False	False
24235.19212772608	23333.256816627018	False	False
24424.492411510884	24743.66874253306	False	True
24190.936585628435	23954.54589090509	False	False
25146.62723464787	26403.976341713565	False	False
24076.334861292868	24245.668580947142	False	False
25269.64925992493	24497.249920421582	False	True
24272.683834687727	23789.652574288906	False	False
22042.73202828953	24762.70749410207	False	False
4593.991010135703	2223.7254396256694	True	False
3733.081581891381	2854.9709616934747	True	True
2326.192691960982	1711.0857448143445	True	False
4630.985370079628	1698.645599467563	True	False
6439.3800387345655	2253.525745816542	True	False
25246.776940659413	25566.66954058372	False	False
23276.08191891123	24439.522963204206	False	True
2195.623831465542	3556.0265005528527	True	True
3001.150101094849	1203.9879148883265	True	False
6578.365914801738	1460.5392775726602	True	False
8914.683768263805	1438.1360202878664	True	True
2358.5383429506087	2842.645115793912	True	False
4653.074617396464	1603.8741906981093	True	True
19392.82265921562	23470.447443273435	False	True
11742.086571520416	6483.333478493346	True	False
18543.799758370205	23003.912691667218	False	False
19708.496156667676	8334.939798264326	True	False
23810.38726158075	23169.529602112823	False	False
24328.252015471062	24123.7494472872	False	False
23986.341690205933	22135.592689231573	False	False
17407.085760982856	17770.357260517158	True	False
23468.471124503667	25934.728826534356	False	False
23541.829660904685	25351.853560074676	False	False
24759.314135211767	23444.59377538832	False	False
22244.223601243713	22624.862838508012	False	False
24247.695970691613	24329.41446223511	False	True
24505.75961161285	23803.444310043193	False	False
7941.287570316098	6066.632736164453	True	False
4047.2025776376463	3761.842088128459	True	False
9122.413436664836	2749.9296004028024	True	True
25710.30495938357	24641.80491667849	False	False
29292.46643804607	28489.085638119475	False	True
32701.445561965134	27528.29947649325	False	False
30189.137050972084	22876.99751193035	False	False
20487.372414034908	20700.155092068937	False	False
28709.710154596716	23592.940628210665	False	False
24210.19954539228	26477.689501404788	False	False
25191.551401543646	22732.173894597785	False	False
25393.663189579238	23952.653437388624	False	False
26224.55889725265	26957.914939274207	False	False
24234.693527759493	23849.072681326215	False	False
24739.997078039607	28560.09089419876	False	False
24499.296515250855	23086.392296421764	False	False
23547.34289395347	22084.292903198573	False	False
24311.50194302464	24344.1952038811	False	False
24254.20304710639	24484.199382481787	False	False
24287.908047121564	24647.13264946075	False	True
23504.36696616634	23814.888864093107	False	False
22232.90416690442	24560.25323857137	False	False
24114.95173290434	24183.054336240537	False	False
24723.97165388399	25371.870498620487	False	True
24622.762380853375	22505.187471470443	False	False
24257.737493496625	23866.636643059366	False	False
24966.0255712826	22489.530180677295	False	False
25775.200722179623	28108.972721821865	False	False
24231.456253600143	24533.577840122147	False	False
24596.21802223797	24778.729342968913	False	False
24241.227535370093	24427.109851861136	False	False
24157.432904947167	23200.870988039635	False	True
23993.39042548546	23563.815160970265	False	True
25008.604072177233	23906.330134767613	False	True
24744.259124687607	24951.341891006934	False	False
24755.90679941883	24986.32565075533	False	False
25034.44305338094	25915.3832953686	False	False
25303.038774048782	25384.901884442297	False	False
26795.88924125679	31732.1286582632	False	False
29776.726572605472	25254.184670089002	False	True
27416.93693030267	25639.705279761834	False	False
23739.85483538302	22273.772629082934	False	False
24334.379965764285	24048.891313764565	False	False
24283.312399738916	21605.160384045055	False	False
23987.702389683822	24577.906817413525	False	False
24823.554413761693	22921.160031986463	False	False
24332.379930381834	25544.378393172203	False	False
23393.037176061298	29397.633062343077	False	True
24661.746029044458	23396.15440026707	False	True
27558.664771417945	27300.042162409463	False	False
26749.65763989383	28036.4004450296	False	True
24965.54240278019	25534.737386301913	False	False
27947.798282055566	27995.054777107256	False	False
24941.50558708047	21513.46689393418	False	True
25571.988237685524	23212.189788016138	False	False
27556.391484412863	29269.940743876577	False	False
26973.59888659308	25627.999951474452	False	False
27473.56097622991	26637.27166912909	False	False
28595.183576982134	24237.322775633096	False	False
24324.42758396588	23953.096252634296	False	False
25576.76881694248	24155.94672767733	False	False
16769.054415004088	18386.758798702595	False	False
19937.122898556034	20356.449224973097	False	False
26637.789029643547	27462.203756079867	False	False
25977.063979614628	24512.17558813569	False	False
26810.666779989242	26839.317284025343	False	False
28875.81222501673	25982.886362819518	False	False
26941.515265537055	28328.877015370555	False	False
24904.96765302108	23137.338042903197	False	False
18934.397314493624	27527.20174603247	False	False
21275.320833464808	24154.317925811323	False	False
24147.129598978772	26896.929890987023	False	False
20443.485944509473	28534.6898288957	False	True
2390.800967993935	2943.5941996469905	True	False
25473.37564481794	23785.20005634733	False	False
25821.65641080094	24848.216967821598	False	False
27262.843277570577	25324.403957245813	False	False
25007.593255364667	21770.94331363102	False	True
26831.571460601575	24953.29534769154	False	False
26425.576764987058	28768.094307331652	False	True
25546.016008978004	24739.532461712017	False	True
26312.507986564713	25758.67401113775	False	False
26420.45575754988	26185.241479471046	False	False
25980.037224521155	27054.758665213976	False	False
24512.745542735498	24240.532467186367	False	False
21090.4082247356	28328.72882376463	False	False
22203.009154877724	23986.386860174982	False	False
18311.38509092804	21786.803089023855	False	False
21957.578648518393	26363.272794437784	False	False
25168.912967704127	25108.26206356287	False	False
25232.439929035303	25408.91992361401	False	False
24845.40548700991	22479.070082635066	False	False
24438.068173604424	23932.087090456487	False	False
25209.900930749787	29687.126161199365	False	False
23139.06371801048	28169.38913162693	False	True
24554.68272979958	24880.67027661562	False	False
19463.873394390004	28019.45038695616	False	True
23720.6742771891	23287.35047313455	False	False
21209.86440139007	21131.35441598925	False	False
23455.057232337622	26692.948014609276	False	False
24693.270450514254	21879.41287281293	False	False
23058.135395636193	24011.60756891111	False	False
24923.037790580518	24883.031908285713	False	True
24444.524460882683	24758.52623846924	False	False
24641.706867879882	25557.469341446595	False	False
25179.27638657082	22098.193238029147	False	False
24910.57618827796	24049.433913059573	False	False
24786.807103025225	24757.288332298915	False	False
24235.19994023024	25842.495482955805	False	True
25797.14103516446	25328.570836086918	False	False
23479.15343910223	25487.412387487064	False	False
25670.7284688527	26050.110574800514	False	False
25655.287568609987	24243.872209843215	False	False
32229.858736247694	26414.35440325928	False	True
8888.565989377206	9009.479597490983	True	False
6903.012375845335	4871.183924808801	True	False
23594.819970180877	22935.57512293417	False	False
24309.968886220213	23788.033572809127	False	False
22519.13606417647	24445.850845547986	False	True
21377.657461368002	17946.1573200405	False	False
25328.339685325005	29176.307780927396	False	True
23936.475027951506	26828.33433191683	False	False
23914.602192742124	21915.040675796594	False	False
24074.687028791173	25635.473891922065	False	False
24539.180832242375	23746.55947226006	False	False
25135.746051189813	26184.28225796201	False	False
32240.467230759667	27448.34549772251	False	False
24316.111603749192	28254.14339548876	False	False
25313.915904743615	25059.394232064988	False	False
24734.56676842652	24991.37485763284	False	False
24481.673462405386	24891.926433833723	False	False
26757.8283848112	22087.398108427795	False	False
21447.743245771675	18709.932419528144	False	True
24003.45137861791	22630.932925462916	False	True
25034.619790310775	27881.001962120437	False	False
21669.5253687956	24806.444260077646	False	True
22122.55400683453	23037.062328229367	False	True
24618.506806286372	24798.543445926345	False	False
25187.193114979214	25396.51443219431	False	False
24991.538127064938	27813.46006883738	False	False
25315.426935287156	29122.29203744618	False	False
24589.535957001786	25043.87502309352	False	False
25153.242799730007	26585.59283632359	False	False
24024.516105431194	26291.794899094315	False	False
24699.274797393828	27597.870771494367	False	False
24032.96793406012	21899.70652688762	False	True
28814.767320515533	25824.92629152109	False	False
24899.383084344863	25994.815044533323	False	False
3180.271688070132	1354.4051367461072	True	False
24375.349138509555	24790.89260911633	False	True
1742.9944690941106	2751.9960745482595	True	False
30935.998428248273	28135.820402266636	False	False
25102.45758884472	25379.177079252935	False	False
22489.92328378119	20735.603655610146	False	False
26118.775891299883	27230.658278103456	False	False
23733.28524765	24819.86139955904	False	False
27116.37904223044	26193.619228159867	False	False
22934.572378409113	18998.958939636486	False	False
23080.451646713693	30436.185311176294	False	False
24909.98637552864	23437.598164109284	False	True
24103.19847907982	24392.202741703957	False	False
24431.644026004768	30984.23178846114	False	True
23992.001615794696	22926.984867104897	False	False
23527.879000006153	24187.57377337556	False	False
24594.647870171593	25775.29125237039	False	False
18816.50542422527	15790.343518200085	False	False
20837.64985030957	23653.59065778577	False	False
23890.565070402517	25352.28336420831	False	True
22481.56948737908	26095.415046631413	False	False
24093.52488661522	23520.57187622199	False	True
27069.78322802934	27033.69088758973	False	False
22520.59181064871	18855.822066018733	False	False
24775.938538572016	27880.72142340168	False	False
23930.07550959897	23550.985516760833	False	True
24197.3396737357	23335.512462149472	False	False
25728.853493886807	24921.181587511834	False	False
24448.510819343366	25150.961657145224	False	False
24757.295934311613	23500.914145023402	False	False
24437.0769285024	26768.828619365588	False	False
25145.183367717764	22917.999333146025	False	False
29592.929669871948	26804.693337973375	False	False
24562.325989833505	24830.6408982641	False	False
24454.863384147047	24847.61528937763	False	False
27964.470339752443	25578.154144604512	False	False
23914.790076646994	23308.56481623601	False	False
25747.170087405277	25980.459294184304	False	False
31450.049983125882	26715.586367653774	False	False
24346.003269292476	23264.73135437677	False	False
26122.798411304233	25030.98480401115	False	False
24175.11162220757	28301.01423216689	False	False
18429.805928955386	21435.007373433928	False	True
25235.5354459766	24982.80445416033	False	False
25455.74442386891	26254.19125643921	False	False
20910.383310990987	27535.75592120862	False	False
27799.986946826575	27115.7186757969	False	False
20617.847355713595	22714.526949708514	False	False
25491.1183900873	24686.469127864137	False	False
22860.117062080088	23162.084144037322	False	True
25954.164983626393	25471.599385910664	False	False
26949.29832456111	25853.739181335073	False	False
25365.34350278949	27237.25387197483	False	False
23752.58188722192	22162.975354899794	False	False
24239.746351913636	23518.77215095508	False	False
24356.11163759459	23053.711485508084	False	False
24758.377414595125	27919.897260769947	False	False
24810.38496720668	24557.705520192005	False	False
24699.83596158794	23065.22164684553	False	False
21807.650081614895	18655.360522053354	False	True
25046.85242868515	23974.731672991154	False	False
18970.420036770487	20657.40690067411	False	False
22093.965168469404	24024.346157076045	False	False
31068.704467026575	31310.028112072698	False	True
24373.19684546122	26889.451662411237	False	False
25055.733608394403	29601.80733665178	False	True
24654.344263272076	23879.27392005659	False	False
24726.925650954312	28320.029889512927	False	False
24869.452248063248	27557.76307452174	False	True
24981.85906734624	23581.546476715226	False	False
25272.5963536798	27772.928336186756	False	False
24308.298122819117	22405.097327361542	False	False
25169.851021568244	25803.811615994156	False	False
25495.335421371343	22098.90825776458	False	False
25279.127246735858	27175.24804544516	False	False
24624.904675918777	26611.867025877797	False	False
24705.96717107835	25369.178510009286	False	False
28433.775885801497	26185.383003569874	False	True
26179.242136772347	25295.03642964207	False	False
26928.595639954066	28494.793045350503	False	False
24784.140133918325	27597.00203512035	False	False
30814.47103654767	27263.565469188856	False	True
27046.486271952155	23381.642078423385	False	True
26717.758378537954	26211.532405413123	False	False
26987.145590847515	25287.447238518183	False	False
25084.15813605723	23885.273251782208	False	True
33676.778618606135	27147.767997591203	False	False
34025.482856246555	28940.02588307606	False	False
27736.565867702062	26246.338547404932	False	False
3830.0058119368227	1001.109517219571	True	False
3184.1642424706406	2488.3640707562877	True	False
5395.444878340821	6397.6839990326625	True	False
15295.998523139788	16391.019592930646	False	False
25601.19738334072	25550.51486811917	False	False
27324.608990371416	22635.456216817565	False	False
24057.23640887205	25487.933815573655	False	False
20765.59612195819	17157.68556383263	False	True
17546.489304336697	15708.475480228886	False	False
23575.095951101735	23941.55044324904	False	False
26417.328762405512	26905.671646376944	False	False
26723.657620411792	23926.799022639418	False	False
29040.883258698068	25577.382566840974	False	False
19020.492719484115	19825.687813260975	False	False
23936.550205980588	28527.723371947835	False	False
24142.343509907336	25488.058591661644	False	False
25338.581871603263	23180.736582007605	False	False
25440.299804150203	25553.969295756637	False	False
23999.399269794623	25077.498884278222	False	False
24452.85541693606	25667.49454740132	False	True
24622.578913262783	26815.985981573773	False	False
24151.381434417595	26621.37764021395	False	True
24819.05183047438	25135.658821728233	False	False
26835.561946261772	26133.93839721912	False	False
26587.887040999805	25604.991196283056	False	False
24479.9748898806	26134.740644595568	False	False
24466.53499736403	25911.36688917664	False	False
24716.5829691395	25525.759005906948	False	False
24256.786069487414	25482.48649570944	False	False
24416.792192262183	26031.07633267377	False	False
25179.622804076836	24650.83975642564	False	False
24478.22193194096	22352.17884065711	False	False
23907.575062350137	24688.073431880162	False	False
27096.18594803266	29513.478202263457	False	True
24783.289727258154	26709.82288950209	False	False
24174.245876051064	23795.682797518315	False	False
24200.523130130816	23122.521841939073	False	False
23894.101213638398	26336.846356846298	False	True
25740.959778948585	27039.628132880116	False	True
25522.656587825797	24322.890972119756	False	False
25391.757338093856	25751.890318470996	False	False
26231.696021911284	28588.744088829382	False	False
24277.89914799015	23222.404594359366	False	False
28700.987398478937	26715.53009533677	False	True
24759.811157108423	22283.521321853503	False	False
25855.33689491738	25150.854303419033	False	False
23602.193904434756	24889.198600893225	False	False
25159.389695953218	23145.99871711406	False	False
22942.091630589308	25356.34432625179	False	False
24006.75332432913	25538.97790379678	False	True
9626.784166567308	9451.464405427841	True	False
13199.065285973475	15696.023738717126	True	True
9093.64880872593	2384.5244675097288	True	False
23973.324997733926	23389.768335100667	False	True
23330.736675610977	24321.465708603686	False	False
21400.58163658664	21323.1839246572	False	False
25565.800639715548	25468.35085301223	False	False
22912.3432581431	21020.204913199294	False	False
25813.49639555072	25902.0016485534	False	False
24478.447667553253	25085.1269954136	False	True
24861.337197787314	23560.068854935515	False	True
25852.165052397304	22435.449717376945	False	False
20765.789819612182	25062.43003301538	False	False
24471.88347214725	24297.202485105667	False	False
23039.751149673895	31613.03982436984	False	False
24038.44286465562	24563.749934981504	False	False
26069.767981187535	23532.130416146723	False	False
24440.648660498107	26347.733418316126	False	False
23225.12258872109	24354.3653661699	False	False
24093.356014028075	21718.59109555967	False	True
25174.020122021982	25633.638257728337	False	False
24298.150180826244	24981.708464213705	False	False
26344.161978797634	24950.611658685033	False	False
23996.165191870972	28465.203691399074	False	False
24501.14260176083	24196.87263160715	False	False
24538.493476159485	23638.95882301115	False	False
24660.355498342058	24753.952614259655	False	True
25950.452973472973	26138.512491558773	False	False
24470.69460204014	26622.346920344648	False	True
25033.219244902622	22992.115209827312	False	False
25126.505109638765	22966.263337391567	False	False
24469.030821803608	28135.2468160828	False	False
34880.2422877624	30729.492627330546	False	False
24647.534489594695	24073.994137984104	False	False
25320.370604926302	22494.94790133443	False	False
28850.94009406489	27481.147664175103	False	False
22712.795152273346	21748.614971427745	False	True
24835.72537958082	22721.01499421746	False	False
30539.650807826412	26703.876103687515	False	False
24302.461679467393	24721.915274549207	False	False
25000.829020822322	28177.275519490926	True	False
27940.412206708046	28043.354217643315	False	False
10704.01492557002	15254.983711136065	True	True
12028.33106461848	16198.049600413926	True	True
11579.648457575386	13519.308950736131	True	True
25476.495264216715	24061.50846077427	False	True
15074.409714812742	18694.423061122994	True	True
27625.079912427922	23854.389158314418	False	False
27047.2665496868	25148.819019869894	False	True
29515.987924800123	28277.45147223338	False	False
29833.730825977353	31297.570043806078	False	False
25474.362410518108	25233.075670039332	False	False
24898.39623186248	25890.31133475684	False	False
24496.076915369016	26131.05321277991	False	False
24292.515863221615	23094.22772890449	False	False
24291.111249423284	22486.723477127693	False	False
24886.55825577717	24515.818778009943	False	False
24525.471703023024	28838.032149884144	False	False
24821.671289155343	26319.218962358013	False	True
24237.010835031473	25333.343019262822	False	True
24909.81774545113	24284.36042147566	False	False
25037.37914646019	25663.5414226776	False	False
25698.924885378132	27576.89719446853	False	False
25375.211924191815	24214.36692049582	False	False
24997.52543802767	24410.570452710243	False	False
28130.323137260068	26325.17533130503	False	False
25321.72686953501	24447.760175095285	False	False
26346.697493227828	24894.332234381636	False	False
23835.68958932165	23143.181869807584	False	False
23549.056300726872	24932.943388796848	False	True
17296.31531701324	18233.62711940838	True	False
25898.36539783148	27289.649340095628	False	False
26752.467923095966	24012.98061848154	False	False
25964.44501084074	25994.625027353377	False	True
25400.094125831638	24649.399387296955	False	False
25992.712010662697	25570.843646930996	False	False
24387.149352503133	24406.216678469213	False	False
24167.654686428734	24007.365792418866	False	False
23469.09473306004	22001.485691045073	False	False
15489.387617563842	19940.578786931423	False	True
30057.79623528047	27685.265181061444	False	False
22330.36243576359	24106.413705406037	False	False
22386.570853692672	25732.541895939074	False	False
19680.622360009165	20475.487278413184	False	False
2368.7541053501045	1207.641367189239	True	False
23061.586507225198	24527.205989766368	False	False
21339.342010009746	21897.071135271402	False	False
22303.265947046624	21752.213380353027	False	False
29608.07178236326	26879.9058191944	False	True
9167.801406280774	10847.024562522884	True	False
25622.864149754758	22384.892479405768	False	False
22404.31303297937	20636.810012779253	False	False
21197.497709054707	28444.94848614337	False	False
20575.171553563505	21451.145402397156	False	False
23817.5354338953	23283.35475103166	False	True
19033.629882242472	20315.17175743028	False	False
26701.56558677921	30311.038585074897	False	False
16927.25949526379	14822.594461836132	False	False
27221.377607028782	24364.9048773538	False	False
24038.2396182577	27732.709535729366	False	True
19367.319004564393	19168.14850569461	True	False
24719.765410467917	24979.162954833562	False	False
24134.463052100255	23770.313989239577	False	True
23995.256293742645	23977.108998821073	False	True
25313.688759587967	25501.911992990197	False	True
24323.766741992687	28089.030865581422	False	False
25301.02967495571	26721.106386445033	False	True
24601.081797274375	24966.24452921818	False	False
25348.96314637267	29798.34152051933	False	True
24760.969032198616	26367.855496083997	False	False
24471.397977476565	23522.07786726501	False	False
25065.545697541987	24140.86616145979	False	False
24895.762714552304	26883.547684097415	False	False
24855.011304505948	24942.7238201243	False	False
1693.007815637883	3034.5658537744653	True	False
21145.20967744003	25659.06501083573	False	False
2271.3740356288554	9489.346935374924	True	True
2712.016902996169	2676.8344580084286	True	False
24108.2467022394	21663.890418646548	False	False
24354.75802350355	23384.5270212856	False	False
23824.51662443668	26000.500447461673	False	False
22918.776053487985	22509.874058069134	False	False
24501.69542804552	25929.11533478943	False	False
24810.877301390134	22631.662382495575	False	False
24311.8485133534	25509.827749386437	False	False
24297.11325237139	24375.918079303072	False	True
28182.48029384207	26270.089395963252	False	False
30813.518508028334	30322.77455730307	False	False
24836.065640819175	25771.30815945133	False	False
26563.464096545882	24555.503791249866	False	False
26851.408703929745	27327.24399966103	False	False
26246.7098334657	25720.761375841248	False	True
26834.126452314118	25804.80197183001	False	False
4335.494663572828	2683.441771692633	True	False
23956.059661246745	23519.250121196463	False	False
24726.372525354458	21720.342302691246	False	False
22194.304850290235	28353.453418269713	False	False
25250.47730972231	23236.709875024168	False	False
24309.77806556257	24644.369638112377	False	False
23802.637411624786	22288.237869444667	False	False
23390.796629613928	24679.662281572433	False	False
25051.695369049317	23449.74873067643	False	True
24429.553982238136	23604.531702088545	False	False
24355.594286458632	24607.945892732525	False	False
25001.110868172233	25198.8783880345	False	True
24761.13750984563	26616.987141196216	False	False
24523.79968100092	25001.755392614366	False	False
24951.886715181576	24081.996377235853	False	False
25196.43943520689	24159.061814010063	False	False
25634.54474377159	23678.06540500014	False	False
25501.23914539941	27163.933176920676	False	False
25971.001959244735	27724.69449841738	False	False
24993.088901694744	24628.413012339053	False	False
25762.523088245176	25255.610678897738	False	False
25475.76200229162	27701.402117348167	False	False
25862.27509776129	23560.130851503276	False	False
28319.64376317099	26649.576984360945	False	False
31719.030607337558	26956.153592785657	False	False
26297.536586767725	26477.441371075754	False	False
28392.087711182805	26111.402366443555	False	True
23940.797376425893	24862.632728945304	False	False
23088.105912436917	23468.90998385027	False	False
24550.93989081691	25377.395201884323	False	False
24929.800954127746	26018.200469312804	False	False
24433.32692413202	23930.54227107469	False	True
23894.1574973246	23638.292184808786	False	False
24375.68124018124	25491.59346309214	False	False
24679.936730213285	23784.014966878356	False	True
23599.43323171472	25347.32607799865	False	False
23597.200518935522	25020.252645642035	False	True
25274.729017009577	24104.72033970806	False	False
24105.133053053298	25756.96493975755	False	False
26106.972638187428	24711.570980805685	False	False
22634.277025383963	21943.922531270364	False	False
22566.405614538853	19165.141931571863	False	False
18063.767051516632	18824.095934783196	False	True
24320.09594861321	27095.432697555323	False	False
24942.995421621687	25070.21117437434	False	False
24737.237573541108	27747.31911175095	False	False
24582.086921988226	24590.547254937577	False	False
24531.97474944319	24470.97457403846	False	False
25585.298312129195	23634.13817485643	False	False
23584.96092208966	26035.422827324746	False	False
24371.093451543547	24850.835534245307	False	False
24803.666136341122	25524.427809115867	False	True
23794.29611573886	22339.640698467014	False	True
24499.362065751226	26197.634651058208	False	False
24246.15817229251	26527.22052372917	False	False
25224.2118933222	23665.4888466151	False	False
23278.35157017449	24165.27278136406	False	False
25612.259595052834	25548.87692425952	False	False
24219.36224932313	24988.311574847674	False	True
24774.405059744407	23727.485079866627	False	False
24173.69531703373	24901.32731066489	False	False
24337.748001012944	24673.617032607723	False	True
24469.71555602143	24911.515948842127	False	False
24417.77052638943	22982.2679486573	False	True
24096.133963150827	23705.026342585443	False	False
24769.16036810057	26025.97621200957	False	False
25026.531059752808	26233.591191937732	False	False
24168.182069050377	27646.086246311217	False	False
24725.387121335374	23366.019984615254	False	False
24345.598024003408	23382.608711859517	False	False
24545.770483052158	23450.89080083912	False	False
23524.943226296444	23801.774126011092	False	False
24571.518819230798	22137.13238287983	False	True
25310.736174594764	21830.90105275478	False	False
6685.1138829542615	6777.260418937373	True	False
2448.563966220335	1460.1705531000498	True	False
24905.534408083055	24661.91788381571	False	False
22828.115751397305	19160.31552787691	False	False
23488.542393097116	22633.80268207312	False	False
23444.595334580736	24756.196357592744	False	False
22359.65575753533	27496.57450924618	False	False
23747.166650240073	27329.998880421677	False	False
3158.979983073277	997.2565536639631	True	False
22556.62232337559	24544.35175455186	False	False
23487.62719525932	25534.373120788947	False	False
24025.9755069106	21092.732531496116	False	False
24833.371642904032	25363.195134300553	False	False
25542.405895005577	25909.271168709005	False	False
25138.956993607724	26917.83721222507	False	False
24595.93377339306	27917.342157801806	False	True
23465.155469676978	24952.243832535052	False	True
24641.83578064943	26532.62901400294	False	False
24984.767419671338	25166.043741564765	False	False
24510.26202119662	23080.54458979767	False	False
24857.164305175887	25778.412662546118	False	False
24741.741664754318	23773.009330925874	False	False
21968.42015341691	24887.19705109879	False	True
24047.990407101664	22331.329132910927	False	False
23743.148949119917	24261.895095368014	False	False
23434.399914252106	29309.967096824057	False	False
24613.193331324343	23414.364880107703	False	False
23743.658156742607	26778.995554765446	False	False
24365.844485110065	24776.015487796405	False	False
23544.171414205186	26902.858632359803	False	False
25069.262161988423	22439.991729286867	False	False
24525.9067105857	25283.078905899943	False	False
25210.143165976006	26019.739088876002	False	False
23563.557905555073	27078.336441330845	False	False
24378.161453648227	24293.52539309286	False	False
24529.547455429733	25111.504211314492	False	False
24870.91372631428	24418.69329521072	False	False
24450.511167172615	23582.133317054264	False	False
24826.153311172784	27643.470430825306	False	False
25659.676749348582	23602.162998074535	False	False
24403.62445183709	23282.15932851342	False	False
25040.644464187422	22230.020497262976	False	False
23591.98709601282	24390.94232516003	False	False
30744.0313279842	27407.147339649615	False	False
28876.399993889227	25339.22778073115	False	True
27366.1441337231	24898.934031303343	False	False
26936.458512172176	24340.301292191776	False	True
23244.627665102133	23799.82847668838	False	False
26735.01006891622	25728.749008498635	False	True
24657.75170085892	23986.906279409548	False	False
22282.812146094286	25092.276146792894	False	False
25924.165898264877	23400.62241308935	False	False
23043.963623979114	24983.55872742122	False	True
23264.013971494278	27709.66363117395	False	False
21595.788921481937	22538.657801333487	False	False
3471.0567881893567	2905.04992481093	True	False
25168.876804706233	22713.00299783218	False	True
27661.52026097917	23156.8799374425	False	True
22732.024790786712	27107.181870384073	False	True
23894.67071382648	21647.00939667436	False	False
23267.15687434108	26296.374507321005	False	False
23861.761797402585	25591.899446062136	False	False
21436.06256796648	25289.969649318977	False	False
1918.0636105923477	998.5509686453601	True	True
1994.925767775177	1100.7382249093807	True	False
2072.811268713722	3703.9898776783734	True	False
3852.8212271739776	4077.010398885691	True	False
24150.394699896166	24070.78047637841	False	True
25029.722114397144	24402.88394290973	False	False
24514.630010565077	26100.117159427664	False	False
24263.449056020967	24513.487054173198	False	False
24973.90618797821	25303.31153162129	False	False
25049.216074970704	25340.63494076015	False	False
25255.836245352417	23591.663901905515	False	False
27951.71683250083	27526.448259771576	False	False
27340.42258999014	24549.898021550474	False	False
28495.04722046605	28471.30097174427	False	False
24937.549092990426	24784.562148976493	False	False
24816.430476834066	27367.81097258248	False	False
24721.66835494481	25589.845908789594	False	False
25235.214058384907	24344.183685392814	False	True
24347.223698741996	28250.81216084841	False	False
26559.77991668514	23186.615603578502	False	False
28391.95297321971	30622.06745020648	False	False
26062.449151554072	25371.124326519137	False	False
28410.7735780889	25024.962207801662	False	False
25184.202514584256	29551.25472972653	False	False
25320.965586968672	25200.012915090654	False	False
23905.968504672554	24578.38456132436	False	False
21770.11358664708	25908.622529290984	False	True
25372.204841556424	28743.013736064822	False	False
24574.9232409359	25508.711593445525	False	True
24657.505859530032	25731.849829555846	False	False
24502.468412825263	26177.150778157134	False	False
24680.03919068672	26126.942637761622	False	False
24660.449189755556	23083.325840469886	False	False
24371.613657203125	26032.24876333619	False	False
24369.05274763211	24497.69252643568	False	False
27185.99082545001	29145.723615023213	False	False
32412.79578671548	30087.140873168155	False	False
31482.68680790107	28926.120388762993	False	False
31802.478596179346	27756.347018137825	False	False
31538.376543201524	25583.664710371733	False	False
27929.163021480545	25069.331424804033	False	False
25736.661585949743	26080.521921400617	False	False
22191.54958100183	20888.036072127987	False	False
31006.85668949459	29167.96881704009	False	False
27474.282278635044	28928.796434162337	False	True
22771.890300042534	22334.58144829485	False	False
23009.226857171037	22366.915723908904	False	False
26205.67550419477	23668.806791002502	False	False
27579.982355704666	27577.031884709242	False	False
26404.62384523759	24045.13276497571	False	False
25167.498824569146	22408.921104230292	False	True
24899.94397889563	27321.568915809632	False	False
21795.639446887795	24217.374856332073	False	True
24157.949384367457	23569.152497698095	False	False
23020.004648913688	27154.020942364474	False	False
24612.56420160127	24879.356200336966	False	False
24384.000580579803	21660.56336132622	False	True
23144.692173428728	25048.950504801927	False	False
22647.39068127815	25089.336356282995	False	False
23988.370616607514	25015.64189006728	False	True
24735.687922394765	25220.098873093313	False	True
24515.794088682305	31129.00611203458	False	False
30223.088231304366	28097.923203131108	False	False
24553.47281973598	23815.398594298385	False	False
23241.525266359644	24336.0484716217	False	False
24343.85681854397	23310.862243495176	False	False
23913.173838754527	24571.635787552837	False	False
23093.10291455822	25902.3377082872	False	False
19052.639537885047	27084.420828021248	False	False
25313.234766820624	29960.067900273512	False	False
5332.322134616851	7863.229244477206	True	False
24114.939628080578	23527.1669393486	False	False
3196.1207008892065	1324.022846331944	True	False
28351.196626595778	25386.856366018954	False	True
24630.296221185974	25650.230283565877	False	False
28967.69592318074	28785.785063579333	False	False
25356.274226928777	25608.060201515542	False	False
24203.42868586071	26867.661748662682	False	False
24728.32039087992	23967.56388576135	False	False
23692.834838607298	21891.981850499935	False	False
28604.70188784447	24888.28451627748	False	False
23138.594701889033	27446.560420512935	False	False
25923.235725199007	25055.68590978181	False	True
17433.598826854668	21841.288646908222	True	False
25630.90134497937	24388.322478343685	False	True
27102.04075370427	25782.275124088446	False	False
25839.457416929537	26433.79193313001	False	False
26047.27906504241	24169.55813420202	False	False
25362.25653200892	27330.32620956403	False	True
24577.44138376603	26304.81106325079	False	True
23187.86317191354	21547.636701781703	False	False
23643.940457767927	24519.997863774566	False	False
21298.491945244026	20785.244113524444	False	False
26854.21996900255	25446.8888799312	False	False
23514.308245524404	26418.093250102967	False	False
29597.69142025398	28055.016080542806	False	False
28598.71474915848	27150.169242725762	False	True
23915.65600264414	24563.21704724598	False	False
24612.694832114325	23091.805201582814	False	False
29133.178916746117	25834.260424127526	False	False
24564.039608917323	21949.681803671538	False	True
22854.729420573574	22541.744456571512	False	False
12042.734588993186	5993.267924124884	True	False
24847.701319405583	24705.81675558751	False	False
24729.56807107965	23881.259266146535	False	False
24965.303265136816	25237.899856327236	False	False
24033.550815794984	24910.040292395646	False	False
24759.65152522131	24404.862501481024	False	False
24437.711307230868	25189.697834978964	False	False
24406.3500003727	24115.495696837414	False	False
24022.931670095797	25526.25659001307	False	False
24629.37804911668	23370.26527578035	False	False
24895.788510641007	27313.216249006164	False	False
24034.280696850354	25313.250739926425	False	True
24631.89950313917	29210.888936942916	False	False
24143.00715006405	23150.942685931605	False	False
26190.453469653155	26351.00524553363	False	True
23747.593703879753	24601.870793484733	False	False
26408.13709979494	28286.895298705414	False	True
25911.918199856624	25305.40141959327	False	False
25933.818555329406	24827.93778494612	False	False
28466.093794339595	23149.783564735364	False	False
27525.91845798446	24329.689956567036	False	False
15620.267644618756	18025.65157846261	False	False
25449.519731627253	24834.554383452665	False	False
20851.918268933212	15608.660255200899	False	False
19135.78214380031	23392.860299437998	False	False
27384.50657225691	26273.883756226947	False	False
24195.055240649493	26205.417545045446	False	False
27018.009123493455	23928.215365316315	False	True
26430.61003284031	23538.098516546932	False	False
27412.349606218868	27454.316423547618	False	True
24890.120433854932	22916.38650273243	False	False
24375.540698377474	25544.980040346814	False	False
28703.688215055812	24327.87123390848	False	True
25850.422880431008	24682.595681593957	False	False
24030.661282161705	26252.16137343141	False	False
27815.70494997484	23494.547779049964	False	False
1825.8060507376133	1393.6971896698908	True	False
27510.876545156138	27976.468902279517	False	False
24837.852346165113	23566.405015843724	False	True
23170.610887024144	25241.649718808578	False	False
24037.88067558965	23754.650277049474	False	False
24488.923751180424	24158.156728410882	False	True
24716.955062828114	25876.360374929678	False	False
23842.034386036332	24630.294517232775	False	True
24991.375505019503	22529.716075108674	False	False
24892.14367358914	25747.69371371405	False	False
25693.460987670765	25919.294909541397	False	False
29404.7224859426	28870.842934168984	False	False
24497.905554671397	22633.64925729445	False	False
27269.747017903286	24939.343509298582	False	False
24432.155004045148	24234.4492500024	False	False
24919.745978911542	25119.292441477523	False	False
25475.130885987575	24260.63762438154	False	False
24328.087099419474	30674.8486561395	False	False
26888.589564995793	27159.85382557201	False	True
25098.76024472087	25153.67722295952	False	False
24349.100487666983	23138.64218229255	False	False
24620.66159998867	25751.62798128809	False	False
26987.092958150064	25082.652294673033	False	False
26569.039104127918	24808.988681226358	False	False
24356.012877358437	23435.662417148633	False	False
9412.399606294308	7205.314781991519	True	False
25861.538533197985	24894.664378414942	False	True
24243.044351086646	24393.18708050012	False	False
25770.39581159911	23297.804200236857	False	False
25611.374227581484	27439.34479483706	False	True
23937.6978576715	28613.14560990159	False	True
24366.84232283408	29445.576724238177	False	False
23287.764789358847	25404.421399660234	False	False
22806.6242808791	27604.793511682405	False	True
27612.61953856667	26990.751827731765	False	False
23407.658726368987	22523.98520361223	False	False
25055.797936125924	25122.958103159028	False	True
22824.15216336789	21529.543454171115	False	True
24398.531905170876	24129.792778048944	False	True
24893.51672291887	28779.973105564022	False	False
24970.05270327398	24661.86297002372	False	False
24352.91763953207	22793.362921632055	False	False
24368.216247013068	23945.207910820358	False	False
26945.166652646752	26609.65156338375	False	True
30866.62004541225	30321.3217569718	False	False
23788.576128258406	24441.505696353823	False	False
28151.919437107797	28317.589170363408	False	False
25898.707038631015	25600.572855456714	False	False
25193.952371492007	22905.513445897	False	False
24020.149162693055	25007.508472736477	False	False
24272.95618779563	26711.688661893237	False	False
25929.02610727531	23871.232624589684	False	False
21806.933791096817	20203.100637490013	False	True
27027.491410590294	27089.0578994676	False	False
28765.955746535285	26631.991649623174	False	False
25256.409124067013	24272.248028594044	False	False
14658.511092677367	9461.200185156606	True	False
20930.971868416458	19184.655502364836	False	False
21842.95092328233	24959.207892021055	False	False
24664.687536918565	22782.262221230387	False	False
23510.060244205844	26922.925951552963	False	True
19603.04721780143	21756.764604875327	False	False
24130.135075156668	21697.94927119501	False	False
24419.3176910577	25333.725821588014	False	False
30022.193862406682	27654.8318946573	False	False
22289.4200146721	28283.31766829856	False	True
25510.83830018866	26881.562005564934	False	False
24998.352515966868	24960.19204825956	False	False
24882.681236628734	29384.523802641652	False	True
23580.85549993456	27789.02842738787	False	False
24479.455978704744	26597.065623338065	False	False
15274.100154214922	14473.571424998156	True	False
21511.689666012808	26078.699135199695	False	True
24201.889849753017	25457.24049056676	False	False
30036.208958235642	24097.05356716229	False	True
24757.425394777678	25027.03641951853	False	True
24764.420515610873	27799.6657106077	False	False
24439.159287445167	23479.152532910677	False	False
24999.5704753198	28911.813504816728	False	False
31659.95767974891	31004.194795686348	False	False
23155.512304959837	27215.57366488299	False	False
25531.808654801353	26892.873415264436	False	False
25974.18204242657	26538.391615573088	False	False
26876.668208880263	27330.238017168114	False	False
22325.881690792754	23306.363329647298	False	False
19290.71096528337	20196.27994449469	False	False
20691.780322181166	22416.132859431385	False	False
26623.389626684533	26698.680793688483	False	False
25337.70503117876	27652.15227302383	False	True
23801.457926530813	26046.760885116513	False	False
25136.456272272953	27112.68838269395	False	False
24162.222708672198	27023.80708899474	False	True
22730.64576684003	23777.222021410766	False	False
25195.78936371482	22443.222474161536	False	False
24384.50607038407	24000.56330248872	False	False
26021.276529802897	25749.587678868647	False	False
32119.325455833816	28807.22943959383	False	False
24661.51303813571	25094.684662872205	False	False
23834.997625631913	23402.368181695703	False	False
24510.773627614297	23429.25147390659	False	False
24507.42729999693	25209.307638373415	False	False
24239.967544116324	26376.310658486662	False	False
24807.15841492964	29183.418668422102	False	False
23579.517770208782	24038.228648808417	False	True
25516.808363937595	27027.052639413938	False	False
26730.08052002033	24461.288965613367	False	False
27621.043256026784	27106.069106890733	False	False
25408.293238952716	24130.3335850209	False	True
24359.025497126804	24976.429533497958	False	True
24240.526142948584	30006.80168167281	False	False
27155.61176006215	31249.868363171263	False	True
30027.696108899592	23999.609757654678	False	False
22879.798850255283	22087.113077669605	False	False
25401.033718841514	24382.587133738783	False	False
5558.456522279929	7934.900170392176	True	True
25645.611739444797	25614.457785121136	False	True
16881.643664501185	15623.098022648359	False	False
27382.87286188315	26281.33489586664	False	False
25557.134291707796	19407.93238766271	False	False
13430.633157367363	9584.67628662417	False	False
22318.715026679587	24365.699940466864	False	True
23204.57732044345	21830.611057629663	False	False
24777.965619091174	26116.304998619384	False	False
29709.913064698907	27378.694329200458	False	False
19505.13416819062	19600.392547388205	False	False
24981.220974450818	23608.21326317723	False	False
2161.222279880996	1844.3329978086063	True	False
5411.554367875052	1222.2934571894982	True	False
18122.27310532682	18346.680355158107	False	False
31485.519905740468	26606.233553063317	False	False
23533.837860579464	26930.96849072629	False	False
26537.065170800764	30621.260640945155	False	False
27291.49358443506	27387.6386759879	False	False
1728.4172976814607	1235.0929524631083	True	True
3608.3302815768743	8589.84932200025	True	False
2432.562609545039	1406.5893673356436	True	False
3408.9227991212283	4095.674729583854	True	True
25851.629078557336	24141.61112597615	False	False
28638.015117084713	25786.08971390523	False	False
21987.27154367778	23714.726649208038	False	False
27799.566392248227	27211.960017660116	False	False
20776.68019715867	25923.690541964155	False	False
26338.042128566973	25196.72576008775	False	False
24666.88368869375	25832.721129484027	False	False
24874.424579952436	28333.32792547057	False	False
31502.036255919065	26356.882474239475	False	True
23853.30778388501	25604.5641957842	False	False
24319.08244219504	25050.34830889913	False	True
22937.68418987571	28148.131720159072	False	True
23279.026248001403	22089.1080604135	False	False
20819.269545385443	25540.06320227209	False	True
14169.949419188559	13715.853299723387	True	False
30541.97497704267	27978.358981982536	False	False
22717.250135799924	23435.594479348438	False	True
25672.0792640977	26187.26756581321	False	False
30873.077278093024	26184.248459203918	False	False
31067.929644973963	25269.592974878018	False	False
