# Supplementary material for: The genotype‐phenotype landscape of an allosteric protein
Source: Mol Syst Biol. 2021 Mar 30;17(3):e10179. doi: 10.15252/msb.202010179 (PMC8009258; doi:10.15252/msb.202010179)
Supplement: Supplementary file 3 — Source Data for Appendix [file MSB-17-e10179-s008.zip › Appendix Figure S16C.source.csv]

Predicted EC50	Measured EC50	High EC50 error	Held Out
53.57143539117673	44.022125618014954	False	False
93.81394607968457	90.02484895226391	False	False
60.645886528202944	48.11531078234842	False	False
100.64547178514573	120.90952466399787	False	False
109.55546562407379	107.49639308901298	False	False
101.7037592651957	90.09618719251331	False	False
93.73073141557337	88.78333882578329	False	True
34.0049206685281	59.870074419156545	False	False
14.253212498402604	8.8711075236791	False	True
25.512347515414927	28.037381939119584	False	False
69.8979674241203	120.98703788472335	False	False
28.728640252252006	34.4539532424644	False	False
102.27676761480244	116.39610201097993	False	True
75.62058504583464	84.55972222465621	False	False
29.307648688525845	30.52707517941029	False	False
168.44668904729326	221.99963414339666	False	False
97.36594560118313	99.84977246106713	False	False
118.93244687511525	163.45036652296372	False	True
88.08469684582019	149.14125495197703	False	False
94.78804040527515	98.85906057785525	False	False
100.31209415273143	108.69202883633974	False	False
111.70706209971542	141.44893224504565	False	True
104.89712758490735	127.92012873194693	False	True
114.83932178836139	206.01920944692097	False	False
112.9878880600141	117.02537961839512	False	False
100.09328505499826	107.23855707380663	False	False
125.91068422945317	132.3170775564482	False	False
124.71556340769543	131.19893035175002	False	False
117.65467323509874	97.66969537763505	False	False
84.39414000831836	66.14430279121022	False	False
69.94706514779352	77.91641959502164	False	False
125.42480630088636	171.97076868704713	False	True
118.19637057961295	107.16685249092802	False	False
92.12783428262036	97.28736927606397	False	True
94.68455011405193	131.2131927027419	False	False
94.16073481243548	88.10629971715484	False	False
107.07799535241227	113.03872364758445	False	False
104.35082837417757	135.68301532711484	False	False
98.26211710839767	84.45678553046548	False	False
86.04965411936992	92.74951945252023	False	False
107.39606869148461	131.3686138917822	False	False
118.41847366053523	150.64346081773104	False	False
88.65718649549896	108.57002017069732	False	True
105.84992240769472	95.76454584956855	False	False
140.06317891538538	159.54297728564632	False	False
128.31628308762822	151.6937433437066	False	False
696.469294050649	891.7904750001176	False	True
1922.062293840744	427.3443115581363	True	False
102.75145869842987	102.83753313509673	False	False
106.8169851288778	111.27045967371119	False	False
107.55153521855792	94.75654599739372	False	False
113.03769446741549	92.9598304186565	False	False
70.57428826135927	75.70473150698044	False	False
109.42081973344091	96.28345058532969	False	True
85.51236562925656	87.64343938414636	False	False
107.89963013895535	123.93761758059368	False	False
77.04078263309145	104.2655768733356	False	False
102.55754116184953	51.037268207110294	True	False
196.87083939918824	344.58200726489935	False	False
760.851723975895	817.2928067790093	False	False
289.3863479164463	543.8241715497669	False	False
107.21151276663542	163.02381362819239	False	False
66.32807084392671	57.97191106160837	False	False
21.418981266817912	26.230163632717215	False	False
107.91565449075583	101.51911204805864	False	False
76.98257858537771	79.07548613012887	False	False
87.99933778543215	98.20742574726837	False	False
81.32596720057495	105.12006964844797	False	False
113.40995601377641	116.60888398598331	False	False
114.49326966469954	84.03699903927887	False	False
117.17210901884528	130.59506531486565	False	False
20.711671056447365	23.33449946607877	False	True
72.69407739107591	62.81941319220761	False	True
53.12153892445748	53.89213000972093	False	True
56.26149873011709	54.6981755616292	False	False
109.69272969461142	98.17997824664451	False	False
97.05651676899946	113.02222340487594	False	False
106.42889448442874	94.90434398050857	False	False
106.73111120471413	104.90827325446041	False	False
97.71976097332566	128.23419794330331	False	False
92.50428357897862	80.28174873570063	False	False
97.02196227258997	102.51161309348097	False	False
99.52404501624059	99.6687445614526	False	False
103.91532422844078	101.1889498064262	False	False
109.62234825618452	135.32233527384227	False	False
116.28761246939685	129.04602893331167	False	True
120.5778322924558	132.41173436340685	False	False
110.33456623979586	117.12033696319867	False	True
119.24751814666627	135.1672641149757	False	False
115.94236476171585	99.61812841442983	False	False
101.72725273054363	109.13686183710213	False	False
123.06923272575249	123.25522118169454	False	False
110.58365191948334	115.99167413972182	False	False
106.97953380591056	101.61817055856669	False	False
104.44843448852461	118.93900705370945	False	False
106.75684880046433	111.56117719744954	False	False
103.39036725616698	93.21513369695658	False	False
108.50894525321726	136.053143968784	False	False
105.42080519613361	102.35437186009531	False	False
112.27639894384099	115.93123811759122	False	False
121.93557596169272	129.65472174568148	False	False
107.49114969454898	125.84749126349479	False	False
115.67539335608465	108.53811788543535	False	False
44.97450820029449	48.104354945432945	False	False
68.11286481256056	80.10299837683645	False	False
69.08901340841581	57.79038234206995	False	False
106.78586059068897	124.2166641280466	False	False
100.05032644637579	136.704496632303	False	False
117.0751920848209	135.66758689452013	False	True
105.90684610867083	96.81399260639857	False	False
101.67909755129449	129.5836967270979	False	False
94.28192084380318	135.2164762294518	False	False
113.54287873182646	112.70493403205175	False	False
48.37745893974063	51.7608281076177	False	False
13.08289132874181	16.011272987838183	False	True
105.21859105111886	101.30219699992205	True	False
227.95114342153377	84.83441157929836	True	False
1021.503678750606	63.58668895255238	True	False
116.19714702407732	77.32050650232456	True	False
38.54039167919576	42.9889779080492	False	True
8.683298725273035	6.666751617772952	False	False
347.83913306818454	638.8009025743308	False	False
100.79511600045826	114.32094081119914	False	False
52.72968428088926	49.92702869081331	False	False
90.32574556502902	132.75890402458234	False	False
112.73419733140821	115.8482669420983	False	False
30.27048490459827	26.8241201720871	False	False
67.20515746440316	45.27029363589279	False	False
9.17107850818183	10.566184747411317	False	False
58.77913883566826	88.18765999611963	False	True
63.133914532376195	65.78398418903785	False	False
51.428221887115	50.176409703512604	False	False
117.31608701439883	251.94671288233408	False	False
180.11750439627303	216.86104356871147	False	False
183.25531860863603	274.4585385411613	False	True
152.48971158146588	146.9565391563033	False	True
120.04208609471657	145.02914186677592	False	False
28.725715903464106	28.347836555239557	False	False
176.33866842164252	188.4965507855453	False	True
124.32086952218408	119.59906327691604	False	False
226.3824204359776	303.33624496754436	False	False
140.45651321441605	149.4450059920096	False	False
79.21875577331116	73.27853873022572	False	False
131.71626767395412	148.05706480510742	False	False
125.97552356604572	91.76696711781118	False	False
105.66685024203875	97.27978865577964	False	True
77.54453570516873	75.5681474733847	False	False
101.50233218445386	81.6863237255635	False	False
147.9625140979925	529.2012887334505	False	False
1964.6851926956938	52.836520627426474	True	True
520.6846671655595	631.2346169107801	False	False
518.626631444595	57.52889145214086	True	False
124.07115038056226	64.75707368095763	True	False
176.6182893265867	203.0046122088616	False	False
114.03150651616409	153.13291540525552	False	False
116.44626093770435	96.91268634808465	False	True
112.69025898823082	122.47317409772114	False	False
99.11930700536763	119.67906426973731	False	False
126.80477944346073	157.72058212069436	False	False
87.62522396344843	97.77574858764324	False	True
135.81060753761247	157.70130031529595	False	False
160.57639514207705	175.75727948291146	False	False
119.85888022304228	137.23949599000855	True	False
140.35083087646586	110.99038063059797	True	True
76.07772042041813	75.01161319889192	True	False
103.40611527264022	71.70516082397695	True	False
51.78055177767199	70.82172295486532	True	False
116.91431783319112	138.79082495503113	False	False
111.67106474356545	159.1615305807523	False	True
68.15206257633845	68.67826616364509	True	True
58.68209376699794	86.71514138626208	True	False
748.4738247215038	82.77853543867036	True	False
689.7685613972567	61.348413472227385	True	True
67.77382064277873	75.97979319288008	True	False
585.5275066769013	77.42118698074239	True	True
345.18102815572377	906.9097061854013	False	True
581.516854901227	122.65641845762339	True	False
625.2145206740083	1525.5534073429947	False	False
312.990921685573	53.22276363175756	True	False
311.2423279649432	298.0176425548126	False	False
166.67899070493615	157.88331370954717	False	False
149.53947548153087	216.07821524289767	False	False
629.2436897455319	677.7637060723669	True	False
116.87405194513317	138.46012349729932	False	False
259.9336217402807	322.2894657834543	False	False
113.4508753216195	116.80010683304151	False	False
125.57392760659604	142.1129873220235	False	False
115.60252843792631	136.44619039575508	False	True
114.02005679595071	124.54482847719093	False	False
465.2235446890015	236.32547453999132	True	False
571.3016363634711	111.93159098229332	True	False
456.4193487937592	131.2490644121537	True	True
91.71812524574112	94.99575429653042	False	False
27.5792809490687	16.79846849348546	False	True
10.394924267143397	8.83846124517644	False	False
7.08355743162303	6.006057382724558	False	False
114.15374925825867	109.37149087497764	False	False
16.42780790941792	16.863478773624134	False	False
120.42740855843935	181.0473742268034	False	False
106.2101164487758	100.74643011072759	False	False
79.32141063461422	69.7660822283932	False	False
72.87843148024466	87.53226717628104	False	False
111.94083497046827	113.57178011648448	False	False
105.63940002920528	128.76680034155513	False	False
124.77858374010412	124.59099207432104	False	False
102.25003845210401	75.24100246362357	False	False
98.07445964460165	110.27668296062278	False	False
105.4104547692288	95.71698537444797	False	False
106.6850349929573	116.6068202414711	False	True
172.88271849730984	144.6922577210302	False	False
202.17092214206892	191.80822365981757	False	False
107.01096390540178	113.5888620722839	False	False
91.71006853617173	97.70554543385924	False	True
107.12171499047236	88.97257489640398	False	False
109.0194478175767	105.12866775931518	False	False
97.44289674046325	99.66205584711079	False	False
90.98496827784759	117.5897354077408	False	False
110.39014403427186	111.28460519692966	False	False
104.3265320243032	132.43474128712396	False	False
123.22125081805126	138.61911957630807	False	False
128.73988534115844	124.09282890985227	False	True
141.4062089023553	122.19539241903522	False	True
114.70499042714545	108.17114082726917	False	True
97.53974727451424	116.29082520851874	False	False
114.28016269640487	115.56259875858024	False	False
111.0741734101964	100.10372093967614	False	False
101.9121493373433	106.34504300378934	False	False
58.88539572899133	68.46341898913357	False	False
38.32885175704368	32.33336747587594	False	True
52.37744023773079	63.52579553870498	False	False
142.26270101433607	166.92216851213152	False	False
130.71813409529713	132.46705583370942	False	False
113.75823835212226	104.09550536987035	False	False
114.8137767209031	123.5408939312112	False	False
113.38582281907927	88.58620595038936	False	False
106.57834131330665	100.5500169286863	False	False
120.79231815530736	174.51690178695037	False	True
110.6332485832986	93.56343297970162	False	True
60.800709891629815	50.541601468457245	False	False
66.00746452851719	70.10877746348812	False	True
110.553820640412	91.45126667693451	False	False
56.449754562617265	75.42940191645432	False	False
103.86935409583808	95.21993143820998	False	True
89.0504232554642	77.20771316686408	False	False
46.50705272574986	59.038751517037525	False	False
68.226813147801	42.120879842426085	False	False
37.336522019907946	42.83237140215154	False	False
38.619793475332735	46.951564478276254	False	False
109.33149583261819	118.88426284899792	False	False
55.42364968823243	52.09132738737638	False	False
1313.0553604371255	1136.8936809018903	False	False
1125.064242799409	1229.9801853077245	False	False
10.811083423869624	15.802888990078918	False	False
67.60032470567792	77.31601017219386	False	False
61.31173288659212	80.2418727635371	False	False
34.589942573836225	41.323305503826354	False	False
62.52401016209282	117.91697620651168	False	False
95.83619047111544	82.29113831556266	False	False
815.9409653846573	1174.1801094388125	False	False
265.57040201175016	376.0287817093451	False	False
302.51990754734095	274.1911002618965	False	False
620.6046481487633	687.1010901838141	False	True
1350.2967830647574	105.69733261339637	True	False
75.08985280460392	59.19962381036484	False	False
66.67569157752297	55.66288560507353	False	False
51.473035915909534	44.756864605654236	False	False
91.01671211231942	65.88870187600338	False	True
55.64315285089989	58.77112665484344	False	False
77.63820143934436	109.00294287864203	False	True
90.68336433639513	89.56575060593663	False	True
71.18766007603992	71.59172678069397	False	False
59.01199867630923	59.51507054785684	False	False
78.11789012927444	74.59174255102768	False	False
107.00155324694808	79.18907878567664	False	False
503.4884600744258	791.8429156947742	False	False
157.50320551363086	174.76180605741894	False	False
123.43448460299014	169.6941296094996	False	False
210.971037194863	201.81765028088816	False	False
98.93263286904309	93.2398223128517	False	False
90.34515950981981	118.45430183922413	False	False
100.30248919756367	115.72259479371786	False	False
104.7018899257698	107.99973734862296	False	False
80.0832041398579	152.12216848473795	False	False
489.8780732036904	640.5684635786764	False	True
269.86284714259574	235.8048608426598	False	False
427.57206572745457	731.1026020583291	False	True
225.50849106499683	259.9224541699873	False	False
237.7506210111262	682.9997149129182	False	False
202.1753957979379	271.2842610553058	False	False
144.34444167503855	192.9872217444034	False	False
285.5373331530509	398.28569702640755	False	False
93.65296533488902	99.07496923691687	False	True
101.40826000081144	112.07281912292966	False	False
104.95307924953111	122.2397798697198	False	False
91.28033704308272	87.23897076196032	False	False
83.07669138856203	107.70668962729738	False	False
108.49116056202041	108.57611800617747	False	False
84.6230445049152	99.16141138501206	False	True
79.08015866443506	105.03442872002249	False	False
86.99070349437868	104.4768624538965	False	False
96.0287845563054	109.11341105537944	False	False
87.09788657381101	85.04668875373568	False	False
12.20044023114605	10.571084336748056	False	True
18.90356703455446	10.448286689772244	True	False
87.69836021530651	103.23268559835812	True	False
113.37260612776824	103.10318234342732	False	False
117.86018379158489	115.54754388567123	False	False
115.74089277512256	147.29197721296012	False	True
136.6821284099956	79.5776337691479	False	False
109.62403970070757	164.94308406240916	False	True
136.90834702584644	156.64896039118983	False	False
126.61827804370543	102.74139406192256	False	False
115.32330894341935	109.10703997886161	False	False
114.5609865665166	100.15853334711265	False	False
96.41961232951122	121.78888448273023	False	False
17.19145009993712	12.991652609316722	False	False
105.30147825749901	127.91151340013526	False	False
92.19867801629424	88.84495990938545	False	False
104.59147363368855	114.0018389244877	False	False
93.06989286793916	88.22412021682973	False	False
59.64674834542814	38.880104008257845	False	False
178.8270317510399	165.1635635573805	False	True
124.78585384049164	135.35451638898292	False	True
165.144473590104	195.92182159628334	False	False
226.721324475094	214.7246756076289	False	True
204.56713366531065	231.02058280460818	False	True
112.86077780999823	106.01904970707804	False	False
73.11284656632307	75.84844758166962	False	False
75.08810341493371	72.53996866441112	False	False
87.96429067727574	157.39388987452762	False	False
89.24195691291631	67.98629468523885	False	False
106.93784918680286	136.49261089266787	False	False
111.96450953648277	146.5290476020144	False	False
124.41875578850704	156.62266497324495	False	False
107.39035820797395	96.40568698380876	False	True
42.40867385307572	37.80504283888867	False	False
27.965722120498587	28.14101453226526	False	False
337.9257154913855	137.15682543103873	True	False
11.840461682532395	13.878462902629405	False	True
290.08602298838395	98.19040465287955	True	False
25.993802508393927	22.34492868263234	False	False
103.80460328007878	80.73596052375092	False	False
97.97908243231556	125.26497721717496	False	False
78.10696863907174	94.4624784054908	False	False
116.6740595646926	110.45637001474847	False	False
59.26102555638431	53.273554806081734	False	False
140.22103906698837	137.23541793585133	False	False
123.45896050769056	180.17380826492146	False	False
105.49804555081955	95.53879338713877	False	True
114.70817626271528	122.9610045826588	False	False
206.5335980459719	230.01248891140065	False	True
158.23205084208973	145.35811661202843	False	False
128.4569378170091	131.24415499581107	False	False
115.74289556440694	100.37040797155481	False	False
426.40914673631767	461.6155047015249	False	False
289.92406149895936	480.657703428075	False	False
130.2166382045572	164.81140414486293	False	True
275.2258299357027	695.5767319359653	False	False
319.3389228094668	266.17832650291206	False	True
56.13328364328941	55.2106670530901	False	False
146.51871123658265	87.40644425751452	False	False
97.57383013613503	147.1307498539289	False	False
138.2524304965608	130.97227979528196	False	True
107.25749702688113	104.02399280934262	False	False
88.97815003698317	100.1094970904052	False	False
114.02331523740895	113.30110390413584	False	False
109.62095443060298	110.19804795755014	False	False
113.04985613312472	117.84996824804111	False	False
88.3871183500161	68.78122626820752	False	False
48.284693727949374	62.13056142991633	False	False
103.96789450700916	111.77308531607561	False	False
101.53610090134242	105.80788360989413	False	False
28.421672446995977	28.47267026286591	False	False
32.570053804232714	32.175780266748404	False	False
87.25125169348932	154.29689441917174	False	False
31.033234561368715	34.02525512290996	False	False
113.19323421967356	95.88584842521912	False	False
81.48981127350356	92.44748688943402	False	False
119.21190746074524	237.12143565880658	False	False
55.124865140096084	53.62731567846652	False	True
78.36761015092296	90.39594150957369	False	False
306.5037405599113	346.5554265882495	False	False
392.48900126487854	490.2263446987486	False	False
17.367205853112353	19.9617089423552	False	False
291.5438120131295	556.7045233870791	False	False
233.78937718516016	288.99458310335825	False	False
229.9998543522221	311.37974428341937	False	True
83.28005206218714	97.93051866015001	False	False
59.618618195941814	65.0403327041806	False	False
97.51753053878309	108.87376076695779	False	False
105.23068973676041	99.23106417515127	False	False
107.76396495813202	110.64248256499012	False	False
114.06539480364827	103.35805187270259	False	False
88.55905732339602	123.0239288615032	False	False
113.34399055916758	131.33910311443665	False	False
107.54464937870033	98.02837298843012	False	False
196.51254040335886	147.8585823616823	False	True
87.36505506954259	92.39156051888486	False	False
323.7169105697208	393.05263670155017	False	False
248.56802463486537	211.1478191914465	False	False
20.31016805698295	21.001253177744523	False	True
122.105241526161	133.35757112418906	False	False
100.50632167671915	130.17593640882245	False	True
126.19371247829991	125.35109867449356	False	False
105.16827341246821	143.94436846653892	False	False
102.84860702175537	129.79296177671193	False	True
100.04932109758806	87.27770283034373	False	False
89.026663624228	118.71017717448265	False	False
106.1731066251899	97.30939147720932	False	False
97.95604566368466	106.11369676260297	False	False
99.44516919481407	75.11699291677614	False	False
120.13720504451021	134.1112240217862	False	False
106.53351438547327	104.97594189821656	False	False
109.25458834210039	91.49406895451894	False	False
48.32265624780143	45.05259879571225	False	True
77.02935972833102	83.56907339586968	False	False
75.11899137294498	101.5065482627983	False	False
107.5128055660302	134.57568643546927	False	False
30.95161766132438	29.24171835741983	False	True
62.81424628594395	51.440650632522186	False	True
68.93398034618392	77.0599596108671	False	False
54.679620157990875	46.56561819579257	False	False
97.85703707231414	97.82019563111108	False	True
13.082005578795135	10.793931707951938	False	False
11.293085689864562	12.478693702544742	False	False
50.94501307053611	46.68900616869921	False	False
24.850074438373973	52.37014949156295	True	False
51.78543312895497	91.95159095228748	True	False
37.01283498488884	24.74283118717494	True	False
15.236599110666395	19.12709777754409	False	False
59.44625238594139	79.52460616481571	False	False
48.19472849320743	40.66723310539913	False	False
113.19564409552476	114.03839998737185	False	False
80.04886324762678	100.2151551817166	False	True
39.32842641214177	37.31367907072194	False	False
149.55721731285382	136.9331499546121	False	False
71.77560849166629	86.32681684893834	False	False
57.48268795044839	64.24470094510941	False	False
21.6863711397164	25.85287945750299	False	False
309.40509714699726	331.92216582038895	False	False
128.71025004149996	157.0907081916816	False	False
129.08510905556778	171.57381590303027	False	False
96.73140748562763	86.04906774196645	False	False
73.66025941332735	75.73759219499745	False	False
108.67709926287483	94.67614210409644	False	False
87.63957846629367	96.70554710086029	False	True
92.98124371520814	109.68371367674462	False	False
118.00383699779533	138.35395949235846	False	True
106.71582004188846	95.19127092250852	False	False
80.22184722048641	83.56558790099078	False	False
57.72961989313844	70.80320215310398	False	False
109.09465017190432	151.6495147619117	False	False
172.97893862151136	219.63417041797322	False	False
83.81491849032815	79.34466217040134	False	False
114.21887756113593	153.9689476906772	False	False
101.57149342187454	103.53055134001585	False	False
106.7280400178539	101.44317741834016	False	False
96.89662289570303	80.40172728675691	False	False
108.48772847494526	99.54071803967543	False	False
231.81295921565132	364.88535074175303	False	True
113.61078928169017	126.63786829165251	False	False
154.90005429979914	156.58371657004056	False	False
123.4643078317647	110.5303336449111	False	False
116.57488669122402	144.20564162932035	False	True
74.83640712987446	73.7365751791825	False	True
111.66252725472546	120.05145909029473	False	False
81.30481519410338	73.91282452727955	False	False
44.384419382130574	54.17543260120148	False	False
103.54013311711212	145.15751753338617	False	False
35.18894447782689	37.90958771090248	False	True
103.94686411444438	89.85417807928691	False	False
86.34584003649391	112.92319559784272	False	False
124.26380107273918	130.61920098242203	False	False
100.67208493203482	84.07415540938872	False	False
138.73351632579795	171.73517736814594	False	False
117.64388149250352	145.4377906010638	False	True
469.14395096071536	260.9046358288494	True	False
1107.5405707581451	963.5059066399651	True	True
103.03609005254681	95.6340115272085	True	False
200.26927194651626	153.17421338109517	False	True
220.0209456774115	273.92515564464037	False	False
192.4612397501493	236.56075668581838	False	False
90.20201474143765	74.70867871233165	False	False
106.22159245582004	115.47099642024628	False	False
87.1184145130454	89.56853913687671	False	False
64.76592267545018	57.73361950821592	False	True
112.54220606739301	117.57455632285846	False	True
63.202058129550835	56.41414670060724	False	False
299.6483019671422	424.443961465287	False	False
343.9974355638831	866.4013283479918	False	False
157.7129582669574	239.72197907293295	False	False
123.69770895613576	141.2137014561069	False	False
72.5795623324196	63.27883902612609	False	False
103.0668789431011	140.46143847546946	False	False
173.59258845109017	202.28775742130273	False	False
133.75117993563697	112.57076167128685	False	True
100.04029898207448	124.96397441411116	False	False
112.45410954390115	115.2927905039969	False	False
107.15897726252787	100.3528031336748	False	False
113.03411412742898	113.98936350828725	False	False
112.58732274274716	98.30135427108605	False	False
112.64021584275837	90.42405504516492	False	False
108.48205136829195	82.53758082834649	False	True
93.33606020625125	105.40090077355528	False	False
111.95574415624073	128.35922999062413	False	True
101.42460429663603	69.09136421797726	False	False
99.31556188579957	101.0400682235864	False	False
108.30432225992584	131.46690472942072	False	False
13.287194355577377	7.960865484028609	False	False
109.29379167883147	119.04286986303731	False	False
83.21638505831399	84.92023778621103	False	False
37.9887778550079	41.178575640520236	False	False
91.92621252306387	68.13613282136373	False	True
95.77349144161107	92.8967651008765	False	False
21.64152496639666	18.414092407128862	False	False
43.363031497661375	36.10948911891874	False	False
7.713164403469689	23.647780005792665	True	False
35.52723019804289	25.268715981773806	False	False
972.8062003743831	569.5853829448477	True	True
498.50144438755035	604.0723249254814	True	True
1111.6161147965959	517.2095065456938	True	True
90.27308513937028	76.37628876089558	False	True
30.46511999159792	81.28129767342416	True	True
52.217952037008786	47.33406721607677	False	False
51.972007446168206	50.70894118929808	False	True
33.74866344055018	37.09804713291872	False	False
35.27547285285486	28.21007957698096	False	False
86.2394327045099	80.75676692308629	False	False
108.07295042413253	121.65764001501122	False	False
108.22099036926777	106.07005923422497	False	False
92.97213753565197	106.81148749853449	False	False
117.23519199178898	107.49851715574901	False	False
103.27242022926897	100.83403542865177	False	False
114.81865918200047	146.5151490589829	False	False
113.48419726470232	126.10039585516573	False	True
118.18307427101857	78.63515066485044	False	True
97.60389723561501	101.6900183837482	False	False
110.21243812991501	119.87927495226134	False	False
84.9450886658738	114.66425175376625	False	False
84.8942324267724	96.27574725506953	False	False
97.28093116963773	81.93999097278663	False	False
40.49482131829321	40.48714370480965	False	False
93.65171978387896	91.17173205060213	False	False
70.81958247556538	84.33078991155593	False	False
394.37621538952345	371.5359494900227	False	False
285.1257626956598	590.0539511223291	False	True
636.0066183722874	1066.9945458791558	True	False
79.70608206417599	86.39359137206176	False	False
62.71270374478455	63.51815515827492	False	False
79.9954861410159	88.11697812393477	False	True
93.13894043194297	88.63391557290151	False	False
77.1257513663953	86.1651102783524	False	False
115.42006857449849	110.05812065131823	False	False
116.57415899712542	90.12341587046397	False	False
115.69603378222718	123.39355635631686	False	False
256.1507035156703	606.7301410809702	False	True
32.16309133355283	32.71871971358566	False	False
166.97842910753272	282.38252212601725	False	False
149.45226971245953	244.04377212160836	False	False
33.928860021892156	43.246831764505195	False	False
33.04015978970348	70.78424137430551	True	False
106.72039942011102	113.30802642154566	False	False
86.9853419356016	108.71388649474629	False	False
116.09373803048724	109.07165393214069	False	False
8.48979326567398	11.096017053806527	False	True
325.2560556145789	318.2467603507008	True	False
82.1197706932268	65.91004870967966	False	False
166.06320519130625	210.05223853764787	False	False
690.2823755146496	576.4178008981816	False	False
195.80207820123286	348.6656526271595	False	False
178.22976029301137	317.37601240730595	False	True
450.20938500094655	765.1315689369786	False	False
71.98546195312971	106.25422609088729	False	False
125.47401960660484	149.47360212189324	False	False
58.30890973211927	54.30401475070734	False	False
111.08947542644098	159.00582520537452	False	True
245.75103976811502	603.3529691299403	True	False
99.61949733104109	130.39843190406805	False	False
112.17017953799142	111.00462858686329	False	True
132.2230658781953	138.625264840263	False	True
83.10598915868277	98.3270240157641	False	True
119.01184226922115	150.2093274379443	False	False
94.22082725354694	118.38252610025908	False	True
102.14760090310415	94.31970447485635	False	False
82.77312694873956	201.57324169568824	False	True
106.33497517079239	95.798656751632	False	False
121.00994150339646	122.7294862397914	False	False
105.30351959528998	105.90105693120648	False	False
109.20900115797502	196.78280554173622	False	False
112.71836665380584	104.42823948509661	False	False
95.43098182214624	34.072343043723556	True	False
735.4407533852595	830.9235752242151	False	False
139.30144549223002	429.70011651621655	True	True
136.7059307215662	57.99001989701343	True	False
134.32874120684875	176.22581259075977	False	False
113.9180551698005	95.11097844310595	False	False
119.56119056467068	167.96551840366422	False	False
132.7663466871683	126.74105165954032	False	False
110.83095743773671	125.24100701274317	False	False
110.05340399602079	109.25092543611636	False	False
116.97882075625216	118.14950487074486	False	False
142.4033234140963	112.53100085932884	False	True
44.16818162417357	46.98575406661875	False	False
28.131869298435344	34.61113803623489	False	False
114.97299984365961	137.06538492117184	False	False
73.00647521218308	78.26200803816077	False	False
54.83769490600497	58.45431104781579	False	False
71.83505175590182	72.5135341224644	False	True
54.926809227328135	50.22010522168071	False	False
395.59417215587945	166.43895816759584	True	False
216.65374325593808	254.40406117853527	False	False
90.62972120102991	71.71771265179204	False	False
192.36242573903644	354.8819777512894	False	False
84.33234368545202	87.67864844448117	False	False
104.33682839231248	84.0692412477917	False	False
209.0454036423511	209.43872167388665	False	False
133.89950268328067	173.09152413380704	False	False
103.66716070625588	82.23355855244206	False	True
112.41570721499238	115.23406909792773	False	False
123.19578011982945	99.36551881563092	False	False
113.1758653959339	103.79011691033932	False	True
102.57174688795165	105.22425540617172	False	False
123.13174464409906	121.5386718631805	False	False
98.04051953644345	111.74656012532157	False	False
87.38026671629702	102.47133712395336	False	False
84.3983627894471	88.55170942613216	False	False
83.14858137896532	142.17174667009948	False	False
73.64723289684355	134.32527793518247	False	False
74.4357360153862	66.75453524538021	False	False
58.93478167249717	58.48167805768346	False	False
77.44430077756874	91.14206187639688	False	False
70.88682453223691	86.00016625419192	False	False
26.24273705823456	27.639573913113633	False	False
13.496929083777685	11.508242964181107	False	False
33.09050210047316	34.383931812978325	False	False
39.41976773075224	45.08734494457536	False	True
132.61000670014627	150.88083624150877	False	False
147.17078419225658	129.92633142079302	False	False
106.79738306866408	107.4938199051622	False	False
112.19101419077555	114.13724936917427	False	False
110.77837672867207	104.77229412132148	False	True
104.2295896595238	100.7161093283085	False	False
115.22408976054663	111.65214584790345	False	False
114.25224486922569	120.72473673675329	False	True
128.76595880610822	211.7809122700162	False	False
113.21291350643644	111.4400759007416	False	True
82.61119016266515	66.83809555850152	False	False
105.39478955145405	96.27577686583996	False	False
77.89056300529639	65.09389967882053	False	False
257.2355588984273	264.37846265137506	False	False
124.29419758955484	132.61322957689714	False	False
288.51915926463545	317.85356068688725	False	True
126.07197546609828	137.94725937556834	False	False
100.24374844604064	94.01353808476051	False	False
111.26531710459454	123.44932157917978	False	False
107.4816903734151	103.16539461514213	False	False
111.11953593421954	108.4973870058032	False	False
80.43109105753834	81.20709474498011	False	False
112.80559510872425	138.20195502707963	False	False
105.60740470622805	103.49623960738876	False	False
107.32124298778619	103.99321867427889	False	True
121.84617293928396	98.48930473383386	False	True
109.76678672356002	108.69988871297825	False	False
117.91730043094138	176.81451613043365	False	False
110.14507779399815	100.53965288495016	False	False
109.93094922374453	105.56220540508515	False	False
86.39125400189339	110.62060837375655	False	False
113.75857808624632	134.29987832311554	False	True
112.64721291411995	102.00820741318631	False	False
109.46175023522208	97.47952496269605	False	False
110.76916093799046	122.40155611695565	False	True
105.27486301908962	91.91133730997248	False	False
100.04077788357606	87.18860885565165	False	True
120.66201317782496	120.53761296712348	False	False
108.33695754066657	150.27115039393954	False	False
102.09719370179742	97.86886053419563	False	False
126.75097099595243	121.38864067518016	False	False
109.78359874376561	124.15940174850489	False	False
105.71803275426457	122.73691632917827	False	False
115.18201265814173	96.39568266493856	False	False
123.86503137655379	136.1105649491804	False	False
111.31558294669765	89.39990708244378	False	True
78.82381708887941	129.1142346742635	False	False
793.8891618313967	166.5988967042556	True	False
794.2427039248573	115.56043852436378	True	False
115.74477099545365	97.34343176880874	False	False
171.36935218413456	145.7614686197337	False	False
124.10754705160632	124.79717444660646	False	False
184.352273561828	153.92727125804095	False	False
364.72047096460904	769.6418049946463	False	False
169.53342697408686	201.02342979849467	False	False
51.406729512040776	43.849032533319026	True	False
164.26457221115632	208.83349079913552	False	False
158.5413189898506	168.83078082617948	False	False
143.50789295941985	111.01224901477293	False	False
113.39725558859699	115.36358709223965	False	False
88.63238074517959	94.96240835125742	False	False
95.84652306420128	97.61054571566565	False	False
100.01902737982448	114.34174854661542	False	True
117.2577946923544	141.98814777124417	False	True
102.05162299929816	124.23099742019784	False	False
106.33453371558102	110.03209826107653	False	False
108.13267655468142	98.06825069523045	False	False
109.51628997187841	112.23632839623956	False	False
95.68823170478719	88.18830538312484	False	False
165.28343652743405	178.21463522596176	False	True
121.39972361424799	109.05697598104598	False	False
122.61780147384123	105.89801878304571	False	False
118.5138680944274	163.4934284304519	False	False
114.21357089695279	79.046801865419	False	False
106.22755901171203	46.61494672008113	False	False
110.23146314217601	104.07867809165462	False	False
117.1208247576132	112.58794247068904	False	False
102.87429168370792	87.87850241360026	False	False
115.75243214172524	149.2530804815211	False	False
113.31455197419758	110.23690373605136	False	False
109.4473735247662	152.32862522295022	False	False
110.84111885556646	112.45610066351645	False	False
105.79199548001183	100.13243763110488	False	False
104.77588311020192	103.97957887804917	False	False
110.1692048732855	100.36344030762058	False	False
110.45705858458889	122.10149452794036	False	False
93.99865663454845	105.10534548136953	False	False
116.65612305281923	105.56687219998425	False	False
108.14863142558292	86.89539430547377	False	False
112.99360973655584	116.70399986499457	False	False
22.16440733619207	12.107707810150734	False	False
35.556471944606145	32.966625947959606	False	True
59.02479752819395	54.94280372235625	False	False
31.446770993910516	29.903725331794515	False	True
285.06634865819683	223.49556045426152	False	False
61.65419277460284	60.48225901254488	False	True
134.2450802978722	143.00566175353563	False	False
184.4863535782725	251.5050380104218	False	False
74.796535629437	75.17334509490794	False	False
181.501730456112	204.0046881332443	False	True
158.65236082515764	278.78774522403324	False	False
44.061786318593505	49.33156439451421	False	False
354.13457171360454	110.99936606803026	True	False
106.61666142931867	89.50325716836008	False	True
44.88168599843837	44.86936312913358	False	True
107.72275923535985	168.15817513037675	False	True
110.953791632366	89.00862932219533	False	False
204.18361707782284	270.61360838808827	False	False
298.1290635963946	373.8097619450673	False	False
218.25593990436974	244.47976628124246	False	False
116.70800222728539	38.72562989786218	True	True
99.07683302898216	52.5145238610137	True	False
73.97294327727684	106.69188368374908	True	False
108.88599949810443	228.20226650711462	True	False
107.25894230221314	107.34722557303323	False	True
109.55153345357243	107.71331856592533	False	False
108.05582935359305	119.75774322807933	False	False
121.66833727351498	141.74410662603623	False	False
95.27072277020265	105.34383885873993	False	False
107.42984422548305	118.8094527806585	False	False
10.34067813872051	11.156414149927699	False	False
18.29386723780791	22.17146713119544	False	False
42.51104129417955	43.52525089709712	False	False
9.865859332588014	8.32067417394496	False	False
102.57427853449347	102.15622486803976	False	False
102.72670401388447	119.00383885874557	False	False
107.19558852966914	108.89114107678502	False	False
100.69830653693356	71.70184596193468	False	True
93.0623195521479	144.2654212770336	False	False
39.700778499228925	38.89151209899248	False	False
47.036862252208074	51.85777244212662	False	False
56.310460245577545	60.67572549395209	False	False
45.368643471800304	51.03036070375324	False	False
88.01549605516777	117.02010100572856	False	False
99.43700841913828	100.05139702372911	False	False
93.69088170019474	68.06804969747753	False	False
253.20166314463572	284.4861511828934	False	True
57.22776406455099	69.64931075446219	False	False
96.48260860590469	152.79228246843365	False	True
107.4146085277699	104.8059873673846	False	False
110.85442943549688	115.7402642907188	False	False
91.86597654659889	110.42937339514745	False	False
113.8598339203604	85.8151466361533	False	False
103.28851083105036	105.37376158190916	False	False
109.17300613676706	88.6342309193916	False	False
63.9818106180864	106.53221237116902	False	False
12.229738555800592	7.720790087032611	False	False
15.637726314335053	9.602955019903982	False	False
18.152290075344514	13.625380860453248	False	False
19.196838975061826	11.830739821003561	False	False
32.30846315183903	37.966171191204985	False	False
72.78348021963966	90.85543851875194	False	False
136.51847774034695	149.29087986014179	False	False
20.06152258242299	23.686086663863005	False	False
46.11462230886732	58.89577160659198	False	True
169.14081543021138	156.45821406970126	False	False
145.28623016669818	132.4373367019706	False	False
77.47966423545003	71.77980552389403	False	False
51.48493052134732	62.296979260991286	False	False
74.22243311061182	75.66560300419661	False	False
98.68344292523996	98.47444964485304	False	True
92.74624768163066	105.70934393174119	False	False
499.36683880021116	725.000408999687	False	True
106.54529151796022	95.82607665481137	False	False
161.73594522458112	328.36924702641596	False	False
94.65583915464683	80.80083394321963	False	False
122.21895976088732	110.15025456812197	False	True
257.19409662073684	384.66914546447947	False	False
175.39672500884424	158.4352067870737	False	False
122.15601707279026	160.4264183966868	False	True
103.82879361909943	112.76963961212388	False	True
144.80546714413833	235.96109135391941	False	False
26.275781816234595	28.425281137421905	False	False
110.94833265834217	117.8262315416744	False	False
154.24171518909455	170.83767926967394	False	False
137.7742672766028	157.4722296461599	False	False
149.7061387162791	145.62909909463502	False	False
151.18100323950662	159.6081799487343	False	False
652.6074901591461	1101.7271058224214	False	False
385.5167090773303	385.37463986878043	False	False
1811.2103239247924	108.88592336806724	True	False
118.7554033310963	121.97176129819992	False	False
97.05581057196062	123.63402263916319	True	False
37.63706221983725	34.75189518162922	False	True
95.8374447731941	115.84615990722696	False	False
30.111498241115	56.68729246181112	False	False
48.013080829123965	52.389401180002025	False	False
18.9412394349834	30.76399142359198	False	False
25.780303749171296	32.47390312356822	False	False
113.79955950591612	96.76696546381912	False	False
29.775079929836604	32.60214542119736	False	False
115.37572763807874	219.98530316148054	False	False
87.31279866044966	98.10235547125711	False	True
709.4821051871535	960.0993413456223	True	False
44.72530264375341	48.14209387788548	False	True
60.679471422250735	99.23724424953049	False	False
72.33638280701949	77.12233559839919	False	False
71.0424116742025	57.85320823198188	False	False
94.18196320794412	115.16317950042324	False	True
114.09519501452392	119.24360466364631	False	True
155.66563084584462	143.1571596518461	False	False
143.86675667437265	157.85988489811012	False	False
205.74791032381128	229.27549792599405	False	False
53.752698915458595	49.46249054968549	False	False
123.41631187922883	144.14003550824137	False	False
18.424466701298236	22.37956121549557	False	False
35.41665565721429	41.06501190292485	False	True
195.84487359150697	146.18462815015877	False	False
110.70066964517649	81.73662448305103	False	False
39.940433661294456	45.120602036450954	False	False
111.6811162336953	132.74804105613995	False	True
164.63423955399824	133.49397031942493	False	False
880.2723083220685	330.36951914287624	True	False
110.24989816667538	113.75496647731855	False	False
108.55837605297612	71.36962077555489	False	False
108.18516928862205	128.11971533872367	False	False
108.6321560061935	110.4796999627867	False	False
110.72770025894147	96.85076964057423	False	False
115.16739804082945	116.20501143322137	False	False
102.28800845781824	107.46603698360255	False	False
108.02975098064789	138.41443049873197	False	False
106.97857632750758	104.0247589822802	False	False
109.92955122124319	130.6886247848193	False	False
109.02001062056667	107.16683325670515	False	True
114.68182407168287	141.8191458362116	False	False
115.50346955658276	104.02037317842145	False	False
73.73045771671038	65.32836500679281	False	True
153.0922179450884	185.05011028579227	False	False
12.524149236933019	11.416126567000818	False	True
56.8102496803016	49.869982297025274	False	False
55.62956974549888	56.678460795895155	False	False
26.397475896651127	24.06346542889083	False	False
44.07918824272444	42.7182084290173	False	False
28.866718292528486	28.30114859793948	False	False
66.03992752835345	73.69008332194049	False	False
154.80478515963227	131.48028214086898	False	False
18.51226625723129	19.32344097204703	False	False
45.74168122940926	27.460251665978088	False	False
13.869238484252145	13.005152403873444	False	False
18.486552650034895	18.882003442359053	False	True
64.48817489890848	57.35259106589341	False	False
12.47127700103413	10.691605586437824	False	True
78.86038572853376	82.57628997348492	False	False
113.69169203773276	122.2299542762259	False	False
43.13882412899696	27.699237304998473	False	True
86.71935020433094	81.4957570508754	False	False
126.46407360355869	111.04499797261082	False	False
34.27152019306896	35.67979643279669	False	False
101.17911002037417	74.40498170550025	True	False
34.28881141327755	36.36574034030733	False	False
101.25253681906776	82.73739658739726	False	True
154.27301530470777	168.98896498255112	False	False
129.99378584003063	134.45275577428143	False	False
99.75733143430782	86.57140239398265	False	True
104.22212480463172	106.84886816232917	False	False
162.24526495678234	160.59092864630924	False	True
132.68714207573498	152.4004102446265	False	False
107.18722759233859	106.16318384414186	False	False
236.26021726225275	240.54857472655087	False	False
32.05187364534979	34.54424755844716	False	False
114.46357633130388	101.38741275686013	False	False
48.154189112426344	46.30961281148501	False	False
113.80104812608741	106.06694462450076	False	False
97.00130029733928	135.21198564933601	False	False
90.65724143736551	97.37138498509906	False	False
108.20198870858275	118.02998995072222	False	False
66.33011969522462	87.79851148468896	False	True
108.65301399643859	114.35534561261613	False	False
109.25322107864929	111.22539550803258	False	False
95.46399349000153	124.487556255291	False	False
65.90650124266952	73.49041508428832	False	False
67.86073794063816	63.57513785007016	False	False
108.18022191625921	100.23738812986795	False	False
686.6491882896103	119.17557824435264	True	False
72.34457905599159	87.55950609085299	False	True
99.5506172143853	121.52216143081166	False	False
95.79830367864933	86.53946878524052	False	False
91.97911233453603	90.50704776813609	False	True
128.74405505693437	279.0213593381231	False	True
101.34588278289016	163.61292706053743	False	False
145.54527197935724	208.3402908257345	False	False
210.71760088153192	367.2007641415838	False	True
68.41081951379344	151.0775513474653	False	False
188.98432334129595	187.57393671398228	False	False
100.5409489557769	107.66078589497472	False	True
120.82720182537062	129.0700419905243	False	True
115.96931182038306	123.84916319026435	False	True
104.78951926940775	197.56527081725426	False	False
111.2222631877684	105.36162835446736	False	False
112.91581460678852	115.6287967324821	False	False
113.60807863026912	115.32963215802168	False	False
57.69328380824926	59.095657216579276	False	True
21.780457153911904	20.284128932646958	False	False
16.793111053578375	21.94478213669917	False	False
13.365257781542947	3.8994202348160125	False	False
80.74385289188403	79.86323710922636	False	False
90.01493930767121	76.28315776786208	False	False
133.49829774876986	145.23151317831915	False	False
127.77780369428929	123.71333455911846	False	False
62.191460374676524	66.22709192246609	False	False
101.24477137060315	88.66647554203928	False	True
54.03018716829573	55.871224825706996	False	False
11.628584645772472	10.226807186120645	False	False
84.75063541589768	100.93635608845288	False	False
92.44382122058379	67.27565388031044	True	False
106.82405829666997	94.82814930940705	False	False
109.39269632251184	147.54478658748857	False	False
104.45408907019063	86.32435482334743	False	False
143.2635316725013	163.26034589190354	False	True
457.6133292568733	702.0197437886238	False	False
234.25977833226665	337.9523603948329	False	False
133.79248062605828	140.97120190188514	False	False
25.23926299269315	24.580920279948693	False	False
185.6674979877747	301.82134343169923	False	True
89.4947485175246	112.5446037090393	False	False
95.6640973446212	105.49212807227046	False	False
112.03757005824981	128.59760196505678	False	True
109.98371953958686	107.54197849505188	False	False
101.92562542424815	113.74614331319367	False	False
946.9390425526209	427.94150358553685	True	False
709.6283427329943	714.3919037832015	False	True
122.22181845415712	120.3668398090933	False	False
32.779735430388044	35.78195710871911	False	True
116.67211937643975	123.81850460234338	False	True
87.56144117222853	130.58337637854262	False	False
111.40053896619699	101.26968552494282	False	False
119.17386734853142	123.75602713230671	False	False
22.249681883329725	19.48421608973249	False	False
256.8420833518292	478.5327280416461	False	False
76.29723491651988	68.76527426630865	False	False
68.30643460001484	68.90484602049014	False	False
57.33452422711807	66.28725328972621	False	False
164.07441482087262	209.97974550596072	False	False
172.7100178260641	217.4309922796469	False	False
195.19055637889542	153.7482741482096	False	False
66.07103529415143	77.31229122655823	False	False
83.03467802776153	89.49153908168718	False	True
100.92428329758006	219.6354785704336	False	False
104.47502746848193	122.36411132655621	False	False
120.59685245934035	142.33163777694142	False	True
109.36151476274148	154.316299669258	False	False
94.0424342210535	86.2549010273878	False	False
124.8635016373948	116.06620554189963	False	False
65.77709117507605	61.61346697072032	False	False
12.737945546904736	13.482779933912635	False	False
112.62336417012098	122.04349446574767	False	False
121.01821252915519	121.08177471729128	False	False
106.07327918872004	105.55571367558122	False	False
111.37171618932808	119.98928333478561	False	False
104.27938927380451	134.04167920168462	False	False
89.80984068738108	150.36456655524637	False	False
391.8284669705417	292.4500387692952	False	True
34.07520340915252	35.48527782113475	False	False
58.36844978747887	54.99861580952003	False	False
47.298850146733855	62.54515640269883	False	False
106.39647728447434	84.315881287387	False	True
109.25794078852107	107.80701465640202	False	True
111.56034457606384	185.87827429628155	False	False
56.020928549696876	89.27283659107007	False	True
21.842496711573446	22.521148462065966	False	False
116.21781391605806	91.19165825055906	False	False
74.1009259724937	92.78151055463819	False	False
128.74740432641505	76.53538458071611	True	True
62.81107017841332	67.36414263290581	False	True
109.41628874499622	90.94731233242186	False	False
19.142220430454135	19.56818379460355	False	False
53.4065000772274	47.85919336643861	False	False
127.87425455470277	53.52214802201604	False	False
322.5616128769516	466.43008706104445	False	True
15.214254964446397	15.714776261468975	False	False
7.442142045707909	6.545254838936477	False	False
23.977590287487093	26.62322900827589	False	False
124.48596406730832	127.91366690549108	False	False
78.95799833547116	82.20950612511783	False	False
128.899854164811	105.53920427119075	True	False
232.21167117686147	48.63747167675072	True	False
210.95515914189747	346.36674863351794	False	False
12.903847308634996	8.936194135424056	False	False
7.868838769174201	4.247386096593225	False	False
70.32539918320516	66.57361272890645	False	False
57.893078492454315	92.7823458612044	False	False
90.10504170174003	69.93878666079603	True	True
114.11894945026577	248.50541074140332	True	False
65.396240151473	54.21023144165278	True	False
61.981495819637644	82.59623310569118	True	True
66.75755542525316	53.6621414689848	False	False
40.7481130145416	36.35887204486118	False	False
190.8736651968208	152.81041917803714	False	False
39.93150878251216	48.39373946974982	False	False
25.507343633675138	22.22537654560329	False	False
70.03523463812307	64.50703020691353	False	False
106.47356118253481	124.85520867613437	False	False
89.78536820328537	93.35665986259272	False	False
11.217117588868065	14.782219723902775	False	True
120.60990989205888	132.66286188525774	False	False
122.49331669694566	127.35087766841635	False	True
138.2967314584865	171.85420525751067	False	True
106.2099616437816	75.37982000281787	False	False
698.5100370958781	968.3387687491881	False	True
756.8490375651755	735.307541229985	True	False
26.87696916128632	21.708971711576055	False	False
181.4137547156715	166.82871927093805	False	True
64.70392229244746	64.95418540466329	False	False
17.52085719949174	13.497869665064036	False	False
25.276100005968274	22.099474098637234	False	False
