# Supplementary material for: The genotype‐phenotype landscape of an allosteric protein
Source: Mol Syst Biol. 2021 Mar 30;17(3):e10179. doi: 10.15252/msb.202010179 (PMC8009258; doi:10.15252/msb.202010179)
Supplement: Supplementary file 3 — Source Data for Appendix [file MSB-17-e10179-s008.zip › Appendix Figure S18.source.csv]

position	amino acid	log(Ginf) - log(Ginf,wt)	mutation
1	R		M1R
1	K		M1K
1	H		M1H
1	D		M1D
1	E		M1E
1	Q		M1Q
1	N		M1N
1	S		M1S
1	T	0.1097	M1T
1	Y		M1Y
1	W		M1W
1	F		M1F
1	A		M1A
1	I	0.0656	M1I
1	L	0.0288	M1L
1	M	0.0000	w.t.
1	V	0.0161	M1V
1	G		M1G
1	P		M1P
1	C		M1C
1	*		M1*
2	R	0.0337	K2R
2	K	0.0000	w.t.
2	H		K2H
2	D		K2D
2	E	0.1098	K2E
2	Q	0.0653	K2Q
2	N	0.0785	K2N
2	S		K2S
2	T	0.0856	K2T
2	Y		K2Y
2	W		K2W
2	F		K2F
2	A		K2A
2	I	0.0923	K2I
2	L		K2L
2	M		K2M
2	V		K2V
2	G		K2G
2	P		K2P
2	C		K2C
2	*		K2*
3	R	-0.0038	P3R
3	K		P3K
3	H		P3H
3	D		P3D
3	E		P3E
3	Q	0.0124	P3Q
3	N		P3N
3	S	0.0250	P3S
3	T	0.0070	P3T
3	Y		P3Y
3	W		P3W
3	F		P3F
3	A	-0.0032	P3A
3	I		P3I
3	L	0.0181	P3L
3	M		P3M
3	V		P3V
3	G		P3G
3	P	0.0000	w.t.
3	C		P3C
3	*		P3*
4	R		V4R
4	K		V4K
4	H		V4H
4	D		V4D
4	E	0.1352	V4E
4	Q		V4Q
4	N		V4N
4	S		V4S
4	T		V4T
4	Y		V4Y
4	W		V4W
4	F		V4F
4	A	-0.1424	V4A
4	I	0.0232	V4I
4	L	0.1090	V4L
4	M		V4M
4	V	0.0000	w.t.
4	G	0.0821	V4G
4	P		V4P
4	C		V4C
4	*		V4*
5	R	0.0777	T5R
5	K	0.1071	T5K
5	H		T5H
5	D		T5D
5	E		T5E
5	Q		T5Q
5	N		T5N
5	S	0.0959	T5S
5	T	0.0000	w.t.
5	Y		T5Y
5	W		T5W
5	F		T5F
5	A	0.0585	T5A
5	I		T5I
5	L		T5L
5	M	0.0383	T5M
5	V		T5V
5	G		T5G
5	P		T5P
5	C		T5C
5	*		T5*
6	R		L6R
6	K		L6K
6	H		L6H
6	D		L6D
6	E		L6E
6	Q		L6Q
6	N		L6N
6	S	0.0512	L6S
6	T		L6T
6	Y		L6Y
6	W		L6W
6	F	-0.0002	L6F
6	A		L6A
6	I	0.0364	L6I
6	L	0.0000	w.t.
6	M		L6M
6	V	0.0407	L6V
6	G		L6G
6	P		L6P
6	C		L6C
6	*		L6*
7	R		Y7R
7	K		Y7K
7	H	0.1028	Y7H
7	D		Y7D
7	E		Y7E
7	Q		Y7Q
7	N	0.0863	Y7N
7	S		Y7S
7	T		Y7T
7	Y	0.0000	w.t.
7	W		Y7W
7	F	0.0167	Y7F
7	A		Y7A
7	I		Y7I
7	L		Y7L
7	M		Y7M
7	V		Y7V
7	G		Y7G
7	P		Y7P
7	C	0.0861	Y7C
7	*		Y7*
8	R		D8R
8	K		D8K
8	H	0.0179	D8H
8	D	0.0000	w.t.
8	E	0.0058	D8E
8	Q		D8Q
8	N	0.0242	D8N
8	S		D8S
8	T		D8T
8	Y	0.1017	D8Y
8	W		D8W
8	F		D8F
8	A	-0.0121	D8A
8	I		D8I
8	L		D8L
8	M		D8M
8	V	0.0300	D8V
8	G	0.0075	D8G
8	P		D8P
8	C		D8C
8	*		D8*
9	R		V9R
9	K		V9K
9	H		V9H
9	D	0.0212	V9D
9	E		V9E
9	Q		V9Q
9	N		V9N
9	S		V9S
9	T		V9T
9	Y		V9Y
9	W		V9W
9	F		V9F
9	A		V9A
9	I	0.1002	V9I
9	L	0.0803	V9L
9	M		V9M
9	V	0.0000	w.t.
9	G		V9G
9	P		V9P
9	C		V9C
9	*		V9*
10	R		A10R
10	K		A10K
10	H		A10H
10	D		A10D
10	E		A10E
10	Q		A10Q
10	N		A10N
10	S	0.0767	A10S
10	T	-0.0101	A10T
10	Y		A10Y
10	W		A10W
10	F		A10F
10	A	0.0000	w.t.
10	I		A10I
10	L		A10L
10	M		A10M
10	V		A10V
10	G	0.0554	A10G
10	P		A10P
10	C		A10C
10	*		A10*
11	R		E11R
11	K	-0.0225	E11K
11	H		E11H
11	D	-0.0084	E11D
11	E	0.0000	w.t.
11	Q	0.0028	E11Q
11	N		E11N
11	S		E11S
11	T		E11T
11	Y		E11Y
11	W		E11W
11	F		E11F
11	A	-0.0273	E11A
11	I		E11I
11	L		E11L
11	M		E11M
11	V	0.0289	E11V
11	G	0.0699	E11G
11	P		E11P
11	C		E11C
11	*		E11*
12	R		Y12R
12	K		Y12K
12	H	0.0263	Y12H
12	D	0.1441	Y12D
12	E		Y12E
12	Q		Y12Q
12	N	0.0139	Y12N
12	S	0.0664	Y12S
12	T		Y12T
12	Y	0.0000	w.t.
12	W		Y12W
12	F	0.0013	Y12F
12	A		Y12A
12	I		Y12I
12	L		Y12L
12	M		Y12M
12	V		Y12V
12	G		Y12G
12	P		Y12P
12	C	0.0155	Y12C
12	*		Y12*
13	R		A13R
13	K		A13K
13	H		A13H
13	D	0.0254	A13D
13	E		A13E
13	Q		A13Q
13	N		A13N
13	S	0.0396	A13S
13	T	0.0517	A13T
13	Y		A13Y
13	W		A13W
13	F		A13F
13	A	0.0000	w.t.
13	I		A13I
13	L		A13L
13	M		A13M
13	V	0.0313	A13V
13	G	0.1056	A13G
13	P		A13P
13	C		A13C
13	*		A13*
14	R	0.0565	G14R
14	K		G14K
14	H		G14H
14	D	0.0322	G14D
14	E		G14E
14	Q		G14Q
14	N		G14N
14	S	0.0464	G14S
14	T		G14T
14	Y		G14Y
14	W		G14W
14	F		G14F
14	A	0.0595	G14A
14	I		G14I
14	L		G14L
14	M		G14M
14	V	0.1109	G14V
14	G	0.0000	w.t.
14	P		G14P
14	C	0.0251	G14C
14	*		G14*
15	R		V15R
15	K		V15K
15	H		V15H
15	D		V15D
15	E		V15E
15	Q		V15Q
15	N		V15N
15	S		V15S
15	T		V15T
15	Y		V15Y
15	W		V15W
15	F	0.0699	V15F
15	A	0.1518	V15A
15	I	0.0559	V15I
15	L	0.1030	V15L
15	M		V15M
15	V	0.0000	w.t.
15	G		V15G
15	P		V15P
15	C		V15C
15	*		V15*
16	R		S16R
16	K		S16K
16	H		S16H
16	D		S16D
16	E		S16E
16	Q		S16Q
16	N		S16N
16	S	0.0000	w.t.
16	T	0.0628	S16T
16	Y	-0.1317	S16Y
16	W		S16W
16	F		S16F
16	A	0.0824	S16A
16	I		S16I
16	L		S16L
16	M		S16M
16	V		S16V
16	G		S16G
16	P	-0.0259	S16P
16	C	0.0258	S16C
16	*		S16*
17	R		Y17R
17	K		Y17K
17	H	0.0620	Y17H
17	D		Y17D
17	E		Y17E
17	Q		Y17Q
17	N	0.0163	Y17N
17	S		Y17S
17	T		Y17T
17	Y	0.0000	w.t.
17	W		Y17W
17	F	0.0350	Y17F
17	A		Y17A
17	I		Y17I
17	L		Y17L
17	M		Y17M
17	V		Y17V
17	G		Y17G
17	P		Y17P
17	C	0.1268	Y17C
17	*		Y17*
18	R	-0.0238	Q18R
18	K		Q18K
18	H	0.0041	Q18H
18	D		Q18D
18	E		Q18E
18	Q	0.0000	w.t.
18	N		Q18N
18	S		Q18S
18	T		Q18T
18	Y		Q18Y
18	W		Q18W
18	F		Q18F
18	A		Q18A
18	I		Q18I
18	L		Q18L
18	M		Q18M
18	V		Q18V
18	G		Q18G
18	P		Q18P
18	C		Q18C
18	*		Q18*
19	R		T19R
19	K		T19K
19	H		T19H
19	D		T19D
19	E		T19E
19	Q		T19Q
19	N	-0.0086	T19N
19	S	0.0746	T19S
19	T	0.0000	w.t.
19	Y		T19Y
19	W		T19W
19	F		T19F
19	A		T19A
19	I		T19I
19	L		T19L
19	M		T19M
19	V		T19V
19	G		T19G
19	P		T19P
19	C		T19C
19	*		T19*
20	R		V20R
20	K		V20K
20	H		V20H
20	D		V20D
20	E		V20E
20	Q		V20Q
20	N		V20N
20	S		V20S
20	T		V20T
20	Y		V20Y
20	W		V20W
20	F		V20F
20	A	0.1128	V20A
20	I	-0.0039	V20I
20	L		V20L
20	M		V20M
20	V	0.0000	w.t.
20	G		V20G
20	P		V20P
20	C		V20C
20	*		V20*
21	R		S21R
21	K		S21K
21	H		S21H
21	D		S21D
21	E		S21E
21	Q		S21Q
21	N		S21N
21	S	0.0000	w.t.
21	T	0.0916	S21T
21	Y	0.0905	S21Y
21	W		S21W
21	F		S21F
21	A	0.0781	S21A
21	I		S21I
21	L		S21L
21	M		S21M
21	V		S21V
21	G		S21G
21	P	0.0113	S21P
21	C		S21C
21	*		S21*
22	R	0.0000	w.t.
22	K		R22K
22	H	0.0213	R22H
22	D		R22D
22	E		R22E
22	Q		R22Q
22	N		R22N
22	S	0.0068	R22S
22	T		R22T
22	Y		R22Y
22	W		R22W
22	F		R22F
22	A		R22A
22	I		R22I
22	L		R22L
22	M		R22M
22	V		R22V
22	G		R22G
22	P	0.0008	R22P
22	C		R22C
22	*		R22*
23	R		V23R
23	K		V23K
23	H		V23H
23	D		V23D
23	E	0.0363	V23E
23	Q		V23Q
23	N		V23N
23	S		V23S
23	T		V23T
23	Y		V23Y
23	W		V23W
23	F		V23F
23	A	0.1056	V23A
23	I		V23I
23	L	0.0704	V23L
23	M	0.1215	V23M
23	V	0.0000	w.t.
23	G		V23G
23	P		V23P
23	C		V23C
23	*		V23*
24	R		V24R
24	K		V24K
24	H		V24H
24	D		V24D
24	E	0.0574	V24E
24	Q		V24Q
24	N		V24N
24	S		V24S
24	T		V24T
24	Y		V24Y
24	W		V24W
24	F		V24F
24	A	0.0508	V24A
24	I		V24I
24	L	-0.0184	V24L
24	M	-0.0806	V24M
24	V	0.0000	w.t.
24	G	0.0816	V24G
24	P		V24P
24	C		V24C
24	*		V24*
25	R		N25R
25	K	0.1663	N25K
25	H	0.1144	N25H
25	D		N25D
25	E		N25E
25	Q		N25Q
25	N	0.0000	w.t.
25	S	0.1208	N25S
25	T	0.0280	N25T
25	Y	0.0243	N25Y
25	W		N25W
25	F		N25F
25	A		N25A
25	I	0.0176	N25I
25	L		N25L
25	M		N25M
25	V		N25V
25	G		N25G
25	P		N25P
25	C		N25C
25	*		N25*
26	R	-0.0311	Q26R
26	K	-0.1035	Q26K
26	H	0.0062	Q26H
26	D		Q26D
26	E	0.0207	Q26E
26	Q	0.0000	w.t.
26	N		Q26N
26	S		Q26S
26	T		Q26T
26	Y		Q26Y
26	W		Q26W
26	F		Q26F
26	A		Q26A
26	I		Q26I
26	L	0.0602	Q26L
26	M		Q26M
26	V		Q26V
26	G		Q26G
26	P		Q26P
26	C		Q26C
26	*		Q26*
27	R		A27R
27	K		A27K
27	H		A27H
27	D	0.0116	A27D
27	E		A27E
27	Q		A27Q
27	N		A27N
27	S	0.0004	A27S
27	T	0.0482	A27T
27	Y		A27Y
27	W		A27W
27	F		A27F
27	A	0.0000	w.t.
27	I		A27I
27	L		A27L
27	M		A27M
27	V	0.0403	A27V
27	G	0.0325	A27G
27	P	0.0719	A27P
27	C		A27C
27	*		A27*
28	R	-0.0681	S28R
28	K		S28K
28	H		S28H
28	D		S28D
28	E		S28E
28	Q		S28Q
28	N	0.0037	S28N
28	S	0.0000	w.t.
28	T	-0.0011	S28T
28	Y		S28Y
28	W		S28W
28	F		S28F
28	A		S28A
28	I	-0.0525	S28I
28	L		S28L
28	M		S28M
28	V		S28V
28	G	0.0444	S28G
28	P		S28P
28	C	0.0342	S28C
28	*		S28*
29	R	0.0262	H29R
29	K		H29K
29	H	0.0000	w.t.
29	D	0.0161	H29D
29	E		H29E
29	Q	0.0443	H29Q
29	N	0.0248	H29N
29	S		H29S
29	T		H29T
29	Y	0.0400	H29Y
29	W		H29W
29	F		H29F
29	A		H29A
29	I		H29I
29	L	0.0793	H29L
29	M		H29M
29	V		H29V
29	G		H29G
29	P	0.0695	H29P
29	C		H29C
29	*		H29*
30	R		V30R
30	K		V30K
30	H		V30H
30	D	0.1248	V30D
30	E		V30E
30	Q		V30Q
30	N		V30N
30	S		V30S
30	T		V30T
30	Y		V30Y
30	W		V30W
30	F	0.0713	V30F
30	A	0.0880	V30A
30	I	0.0736	V30I
30	L	0.0736	V30L
30	M		V30M
30	V	0.0000	w.t.
30	G		V30G
30	P		V30P
30	C		V30C
30	*		V30*
31	R		S31R
31	K		S31K
31	H		S31H
31	D		S31D
31	E		S31E
31	Q		S31Q
31	N		S31N
31	S	0.0000	w.t.
31	T	0.0263	S31T
31	Y	0.0817	S31Y
31	W		S31W
31	F		S31F
31	A	0.0200	S31A
31	I		S31I
31	L		S31L
31	M		S31M
31	V		S31V
31	G		S31G
31	P	0.0564	S31P
31	C	0.0879	S31C
31	*		S31*
32	R		A32R
32	K		A32K
32	H		A32H
32	D		A32D
32	E	0.0139	A32E
32	Q		A32Q
32	N		A32N
32	S	0.0061	A32S
32	T	0.0274	A32T
32	Y		A32Y
32	W		A32W
32	F		A32F
32	A	0.0000	w.t.
32	I		A32I
32	L		A32L
32	M		A32M
32	V	0.0399	A32V
32	G	0.0189	A32G
32	P	0.0046	A32P
32	C		A32C
32	*		A32*
33	R	0.0550	K33R
33	K	0.0000	w.t.
33	H		K33H
33	D		K33D
33	E	0.0322	K33E
33	Q	0.0178	K33Q
33	N	0.0689	K33N
33	S		K33S
33	T	0.0286	K33T
33	Y		K33Y
33	W		K33W
33	F		K33F
33	A		K33A
33	I	0.0172	K33I
33	L		K33L
33	M		K33M
33	V		K33V
33	G		K33G
33	P		K33P
33	C		K33C
33	*		K33*
34	R	0.0960	T34R
34	K	0.1473	T34K
34	H		T34H
34	D		T34D
34	E		T34E
34	Q		T34Q
34	N		T34N
34	S	0.0840	T34S
34	T	0.0000	w.t.
34	Y		T34Y
34	W		T34W
34	F		T34F
34	A	0.0872	T34A
34	I		T34I
34	L		T34L
34	M	0.0392	T34M
34	V		T34V
34	G		T34G
34	P		T34P
34	C		T34C
34	*		T34*
35	R	0.0000	w.t.
35	K		R35K
35	H		R35H
35	D		R35D
35	E		R35E
35	Q	0.0787	R35Q
35	N		R35N
35	S		R35S
35	T		R35T
35	Y		R35Y
35	W	0.1253	R35W
35	F		R35F
35	A		R35A
35	I		R35I
35	L	0.0653	R35L
35	M		R35M
35	V		R35V
35	G	0.0911	R35G
35	P		R35P
35	C		R35C
35	*		R35*
36	R		E36R
36	K	0.0825	E36K
36	H		E36H
36	D	0.0086	E36D
36	E	0.0000	w.t.
36	Q	0.0129	E36Q
36	N		E36N
36	S		E36S
36	T		E36T
36	Y		E36Y
36	W		E36W
36	F		E36F
36	A	-0.0091	E36A
36	I		E36I
36	L		E36L
36	M		E36M
36	V	-0.0167	E36V
36	G	0.0214	E36G
36	P		E36P
36	C		E36C
36	*		E36*
37	R	-0.0077	K37R
37	K	0.0000	w.t.
37	H		K37H
37	D		K37D
37	E	0.0497	K37E
37	Q	0.0171	K37Q
37	N	0.0326	K37N
37	S		K37S
37	T	0.0531	K37T
37	Y		K37Y
37	W		K37W
37	F		K37F
37	A		K37A
37	I	-0.0170	K37I
37	L		K37L
37	M		K37M
37	V		K37V
37	G		K37G
37	P		K37P
37	C		K37C
37	*		K37*
38	R		V38R
38	K		V38K
38	H		V38H
38	D		V38D
38	E	-0.0310	V38E
38	Q		V38Q
38	N		V38N
38	S		V38S
38	T		V38T
38	Y		V38Y
38	W		V38W
38	F		V38F
38	A	0.0631	V38A
38	I		V38I
38	L	0.1629	V38L
38	M	0.0063	V38M
38	V	0.0000	w.t.
38	G		V38G
38	P		V38P
38	C		V38C
38	*		V38*
39	R		E39R
39	K	-0.0077	E39K
39	H		E39H
39	D	0.0503	E39D
39	E	0.0000	w.t.
39	Q	0.0124	E39Q
39	N		E39N
39	S		E39S
39	T		E39T
39	Y		E39Y
39	W		E39W
39	F		E39F
39	A	0.0574	E39A
39	I		E39I
39	L		E39L
39	M		E39M
39	V	0.0158	E39V
39	G	0.0619	E39G
39	P		E39P
39	C		E39C
39	*		E39*
40	R		A40R
40	K		A40K
40	H		A40H
40	D		A40D
40	E	0.0180	A40E
40	Q		A40Q
40	N		A40N
40	S	0.0017	A40S
40	T	0.0138	A40T
40	Y		A40Y
40	W		A40W
40	F		A40F
40	A	0.0000	w.t.
40	I		A40I
40	L		A40L
40	M		A40M
40	V	0.0168	A40V
40	G	0.0017	A40G
40	P		A40P
40	C		A40C
40	*		A40*
41	R		A41R
41	K		A41K
41	H		A41H
41	D		A41D
41	E		A41E
41	Q		A41Q
41	N		A41N
41	S	0.0925	A41S
41	T	-0.0060	A41T
41	Y		A41Y
41	W		A41W
41	F		A41F
41	A	0.0000	w.t.
41	I		A41I
41	L		A41L
41	M		A41M
41	V	0.0555	A41V
41	G	0.0469	A41G
41	P	-0.0002	A41P
41	C		A41C
41	*		A41*
42	R	0.1107	M42R
42	K	0.0564	M42K
42	H		M42H
42	D		M42D
42	E		M42E
42	Q		M42Q
42	N		M42N
42	S		M42S
42	T	0.0521	M42T
42	Y		M42Y
42	W		M42W
42	F		M42F
42	A		M42A
42	I	-0.0861	M42I
42	L	-0.0037	M42L
42	M	0.0000	w.t.
42	V	0.0246	M42V
42	G		M42G
42	P		M42P
42	C		M42C
42	*		M42*
43	R		A43R
43	K		A43K
43	H		A43H
43	D		A43D
43	E	-0.0200	A43E
43	Q		A43Q
43	N		A43N
43	S	-0.0004	A43S
43	T	0.0043	A43T
43	Y		A43Y
43	W		A43W
43	F		A43F
43	A	0.0000	w.t.
43	I		A43I
43	L		A43L
43	M		A43M
43	V	0.0066	A43V
43	G	0.0036	A43G
43	P		A43P
43	C		A43C
43	*		A43*
44	R		E44R
44	K	-0.0531	E44K
44	H		E44H
44	D	0.0213	E44D
44	E	0.0000	w.t.
44	Q	-0.0067	E44Q
44	N		E44N
44	S		E44S
44	T		E44T
44	Y		E44Y
44	W		E44W
44	F		E44F
44	A	0.0136	E44A
44	I		E44I
44	L		E44L
44	M		E44M
44	V	-0.0201	E44V
44	G	0.0612	E44G
44	P		E44P
44	C		E44C
44	*		E44*
45	R	0.0157	L45R
45	K		L45K
45	H		L45H
45	D		L45D
45	E		L45E
45	Q	0.1111	L45Q
45	N		L45N
45	S		L45S
45	T		L45T
45	Y		L45Y
45	W		L45W
45	F		L45F
45	A		L45A
45	I		L45I
45	L	0.0000	w.t.
45	M	0.0634	L45M
45	V	0.1166	L45V
45	G		L45G
45	P	-0.0059	L45P
45	C		L45C
45	*		L45*
46	R		N46R
46	K	0.0253	N46K
46	H	-0.0098	N46H
46	D	0.0336	N46D
46	E		N46E
46	Q		N46Q
46	N	0.0000	w.t.
46	S	0.0043	N46S
46	T	0.0507	N46T
46	Y	0.0244	N46Y
46	W		N46W
46	F		N46F
46	A		N46A
46	I	0.0959	N46I
46	L		N46L
46	M		N46M
46	V		N46V
46	G		N46G
46	P		N46P
46	C		N46C
46	*		N46*
47	R		Y47R
47	K		Y47K
47	H		Y47H
47	D		Y47D
47	E		Y47E
47	Q		Y47Q
47	N		Y47N
47	S		Y47S
47	T		Y47T
47	Y	0.0000	w.t.
47	W		Y47W
47	F	0.0322	Y47F
47	A		Y47A
47	I		Y47I
47	L		Y47L
47	M		Y47M
47	V		Y47V
47	G		Y47G
47	P		Y47P
47	C	0.0013	Y47C
47	*		Y47*
48	R		I48R
48	K		I48K
48	H		I48H
48	D		I48D
48	E		I48E
48	Q		I48Q
48	N	0.0715	I48N
48	S	0.1711	I48S
48	T	0.1075	I48T
48	Y		I48Y
48	W		I48W
48	F	0.1426	I48F
48	A		I48A
48	I	0.0000	w.t.
48	L	0.0763	I48L
48	M	0.0104	I48M
48	V	0.0409	I48V
48	G		I48G
48	P		I48P
48	C		I48C
48	*		I48*
49	R	0.0179	P49R
49	K		P49K
49	H	-0.0011	P49H
49	D		P49D
49	E		P49E
49	Q		P49Q
49	N		P49N
49	S	0.1060	P49S
49	T	0.0872	P49T
49	Y		P49Y
49	W		P49W
49	F		P49F
49	A	0.1025	P49A
49	I		P49I
49	L	-0.0171	P49L
49	M		P49M
49	V		P49V
49	G		P49G
49	P	0.0000	w.t.
49	C		P49C
49	*		P49*
50	R		N50R
50	K	0.0081	N50K
50	H	0.1394	N50H
50	D	0.1097	N50D
50	E		N50E
50	Q		N50Q
50	N	0.0000	w.t.
50	S	0.0258	N50S
50	T		N50T
50	Y	0.0818	N50Y
50	W		N50W
50	F		N50F
50	A		N50A
50	I	-0.0934	N50I
50	L		N50L
50	M		N50M
50	V		N50V
50	G		N50G
50	P		N50P
50	C		N50C
50	*		N50*
51	R	0.0000	w.t.
51	K		R51K
51	H	0.0754	R51H
51	D		R51D
51	E		R51E
51	Q		R51Q
51	N		R51N
51	S	0.0221	R51S
51	T		R51T
51	Y		R51Y
51	W		R51W
51	F		R51F
51	A		R51A
51	I		R51I
51	L	0.0575	R51L
51	M		R51M
51	V		R51V
51	G	0.0984	R51G
51	P		R51P
51	C	0.0925	R51C
51	*		R51*
52	R		V52R
52	K		V52K
52	H		V52H
52	D		V52D
52	E		V52E
52	Q		V52Q
52	N		V52N
52	S		V52S
52	T		V52T
52	Y		V52Y
52	W		V52W
52	F		V52F
52	A	-0.6743	V52A
52	I		V52I
52	L	-0.0247	V52L
52	M	-0.0417	V52M
52	V	0.0000	w.t.
52	G	-0.0057	V52G
52	P		V52P
52	C		V52C
52	*		V52*
53	R		A53R
53	K		A53K
53	H		A53H
53	D		A53D
53	E		A53E
53	Q		A53Q
53	N		A53N
53	S	-0.0970	A53S
53	T	0.0688	A53T
53	Y		A53Y
53	W		A53W
53	F		A53F
53	A	0.0000	w.t.
53	I		A53I
53	L		A53L
53	M		A53M
53	V	-0.1940	A53V
53	G		A53G
53	P	-0.0216	A53P
53	C		A53C
53	*		A53*
54	R	0.0179	Q54R
54	K	0.0520	Q54K
54	H	-0.0033	Q54H
54	D		Q54D
54	E	0.0891	Q54E
54	Q	0.0000	w.t.
54	N		Q54N
54	S		Q54S
54	T		Q54T
54	Y		Q54Y
54	W		Q54W
54	F		Q54F
54	A		Q54A
54	I		Q54I
54	L	0.0694	Q54L
54	M		Q54M
54	V		Q54V
54	G		Q54G
54	P		Q54P
54	C		Q54C
54	*		Q54*
55	R	-0.0093	Q55R
55	K	0.0094	Q55K
55	H	0.0103	Q55H
55	D		Q55D
55	E	0.0326	Q55E
55	Q	0.0000	w.t.
55	N		Q55N
55	S		Q55S
55	T		Q55T
55	Y		Q55Y
55	W		Q55W
55	F		Q55F
55	A		Q55A
55	I		Q55I
55	L	0.0005	Q55L
55	M		Q55M
55	V		Q55V
55	G		Q55G
55	P		Q55P
55	C		Q55C
55	*		Q55*
56	R		L56R
56	K		L56K
56	H		L56H
56	D		L56D
56	E		L56E
56	Q		L56Q
56	N		L56N
56	S		L56S
56	T		L56T
56	Y		L56Y
56	W		L56W
56	F		L56F
56	A		L56A
56	I		L56I
56	L	0.0000	w.t.
56	M	0.1017	L56M
56	V	0.0363	L56V
56	G		L56G
56	P		L56P
56	C		L56C
56	*		L56*
57	R		A57R
57	K		A57K
57	H		A57H
57	D		A57D
57	E	0.0005	A57E
57	Q		A57Q
57	N		A57N
57	S	0.1108	A57S
57	T	0.1293	A57T
57	Y		A57Y
57	W		A57W
57	F		A57F
57	A	0.0000	w.t.
57	I		A57I
57	L		A57L
57	M		A57M
57	V	-0.0174	A57V
57	G	0.1125	A57G
57	P		A57P
57	C		A57C
57	*		A57*
58	R	0.0734	G58R
58	K		G58K
58	H		G58H
58	D	0.0487	G58D
58	E		G58E
58	Q		G58Q
58	N		G58N
58	S	0.0527	G58S
58	T		G58T
58	Y		G58Y
58	W		G58W
58	F		G58F
58	A	0.1154	G58A
58	I		G58I
58	L		G58L
58	M		G58M
58	V	0.0548	G58V
58	G	0.0000	w.t.
58	P		G58P
58	C	0.1450	G58C
58	*		G58*
59	R	0.0332	K59R
59	K	0.0000	w.t.
59	H		K59H
59	D		K59D
59	E	0.0344	K59E
59	Q	0.1246	K59Q
59	N	0.0756	K59N
59	S		K59S
59	T		K59T
59	Y		K59Y
59	W		K59W
59	F		K59F
59	A		K59A
59	I	0.0479	K59I
59	L		K59L
59	M		K59M
59	V		K59V
59	G		K59G
59	P		K59P
59	C		K59C
59	*		K59*
60	R	0.0118	Q60R
60	K	0.0137	Q60K
60	H	-0.0059	Q60H
60	D		Q60D
60	E	0.0246	Q60E
60	Q	0.0000	w.t.
60	N		Q60N
60	S		Q60S
60	T		Q60T
60	Y		Q60Y
60	W		Q60W
60	F		Q60F
60	A		Q60A
60	I		Q60I
60	L	-0.0166	Q60L
60	M		Q60M
60	V		Q60V
60	G		Q60G
60	P	0.0293	Q60P
60	C		Q60C
60	*		Q60*
61	R		S61R
61	K		S61K
61	H		S61H
61	D		S61D
61	E		S61E
61	Q		S61Q
61	N		S61N
61	S	0.0000	w.t.
61	T	0.0051	S61T
61	Y		S61Y
61	W	-0.0918	S61W
61	F		S61F
61	A	0.0119	S61A
61	I		S61I
61	L	-0.4898	S61L
61	M		S61M
61	V		S61V
61	G		S61G
61	P	0.0349	S61P
61	C		S61C
61	*		S61*
62	R		L62R
62	K		L62K
62	H		L62H
62	D		L62D
62	E		L62E
62	Q		L62Q
62	N		L62N
62	S	-0.0053	L62S
62	T		L62T
62	Y		L62Y
62	W	0.0071	L62W
62	F	-0.0176	L62F
62	A		L62A
62	I		L62I
62	L	0.0000	w.t.
62	M	-0.0043	L62M
62	V	0.0073	L62V
62	G		L62G
62	P		L62P
62	C		L62C
62	*		L62*
63	R	-0.0525	L63R
63	K		L63K
63	H		L63H
63	D		L63D
63	E		L63E
63	Q	-0.0484	L63Q
63	N		L63N
63	S		L63S
63	T		L63T
63	Y		L63Y
63	W		L63W
63	F		L63F
63	A		L63A
63	I		L63I
63	L	0.0000	w.t.
63	M	-0.0338	L63M
63	V	-0.0294	L63V
63	G		L63G
63	P	0.0532	L63P
63	C		L63C
63	*		L63*
64	R		I64R
64	K		I64K
64	H		I64H
64	D		I64D
64	E		I64E
64	Q		I64Q
64	N	0.0542	I64N
64	S	0.0107	I64S
64	T	0.0126	I64T
64	Y		I64Y
64	W		I64W
64	F	-0.0192	I64F
64	A		I64A
64	I	0.0000	w.t.
64	L	-0.0035	I64L
64	M	0.0008	I64M
64	V	0.0659	I64V
64	G		I64G
64	P		I64P
64	C		I64C
64	*		I64*
65	R		G65R
65	K		G65K
65	H		G65H
65	D		G65D
65	E		G65E
65	Q		G65Q
65	N		G65N
65	S	0.1548	G65S
65	T		G65T
65	Y		G65Y
65	W		G65W
65	F		G65F
65	A	-0.0168	G65A
65	I		G65I
65	L		G65L
65	M		G65M
65	V		G65V
65	G	0.0000	w.t.
65	P		G65P
65	C		G65C
65	*		G65*
66	R		V66R
66	K		V66K
66	H		V66H
66	D	0.0260	V66D
66	E		V66E
66	Q		V66Q
66	N		V66N
66	S		V66S
66	T		V66T
66	Y		V66Y
66	W		V66W
66	F	-0.6409	V66F
66	A	0.0012	V66A
66	I	0.0226	V66I
66	L	-0.1921	V66L
66	M		V66M
66	V	0.0000	w.t.
66	G	0.0458	V66G
66	P		V66P
66	C		V66C
66	*		V66*
67	R		A67R
67	K		A67K
67	H		A67H
67	D	0.0056	A67D
67	E		A67E
67	Q		A67Q
67	N		A67N
67	S	0.0178	A67S
67	T	-0.0097	A67T
67	Y		A67Y
67	W		A67W
67	F		A67F
67	A	0.0000	w.t.
67	I		A67I
67	L		A67L
67	M		A67M
67	V	-0.0466	A67V
67	G	0.0355	A67G
67	P	-0.3843	A67P
67	C		A67C
67	*		A67*
68	R		T68R
68	K		T68K
68	H		T68H
68	D		T68D
68	E		T68E
68	Q		T68Q
68	N	0.0662	T68N
68	S	0.0224	T68S
68	T	0.0000	w.t.
68	Y		T68Y
68	W		T68W
68	F		T68F
68	A	0.0324	T68A
68	I	0.0023	T68I
68	L		T68L
68	M		T68M
68	V		T68V
68	G		T68G
68	P	0.0250	T68P
68	C		T68C
68	*		T68*
69	R		S69R
69	K		S69K
69	H		S69H
69	D		S69D
69	E		S69E
69	Q		S69Q
69	N		S69N
69	S	0.0000	w.t.
69	T	0.0091	S69T
69	Y	-0.0169	S69Y
69	W		S69W
69	F	0.0657	S69F
69	A	-0.0152	S69A
69	I		S69I
69	L		S69L
69	M		S69M
69	V		S69V
69	G		S69G
69	P	0.0174	S69P
69	C	0.0774	S69C
69	*		S69*
70	R	-0.1300	S70R
70	K		S70K
70	H		S70H
70	D		S70D
70	E		S70E
70	Q		S70Q
70	N	0.0003	S70N
70	S	0.0000	w.t.
70	T	0.0092	S70T
70	Y		S70Y
70	W		S70W
70	F		S70F
70	A		S70A
70	I	0.0049	S70I
70	L		S70L
70	M		S70M
70	V		S70V
70	G	0.0069	S70G
70	P		S70P
70	C	-0.0213	S70C
70	*		S70*
71	R	0.1327	L71R
71	K		L71K
71	H		L71H
71	D		L71D
71	E		L71E
71	Q	0.0121	L71Q
71	N		L71N
71	S		L71S
71	T		L71T
71	Y		L71Y
71	W		L71W
71	F		L71F
71	A		L71A
71	I		L71I
71	L	0.0000	w.t.
71	M	0.0072	L71M
71	V	0.0620	L71V
71	G		L71G
71	P	-0.0388	L71P
71	C		L71C
71	*		L71*
72	R		A72R
72	K		A72K
72	H		A72H
72	D	0.0227	A72D
72	E		A72E
72	Q		A72Q
72	N		A72N
72	S	-0.0190	A72S
72	T	-0.0144	A72T
72	Y		A72Y
72	W		A72W
72	F		A72F
72	A	0.0000	w.t.
72	I		A72I
72	L		A72L
72	M		A72M
72	V	-0.0445	A72V
72	G	0.0303	A72G
72	P	0.0685	A72P
72	C		A72C
72	*		A72*
73	R	-0.1582	L73R
73	K		L73K
73	H		L73H
73	D		L73D
73	E		L73E
73	Q	-0.3222	L73Q
73	N		L73N
73	S		L73S
73	T		L73T
73	Y		L73Y
73	W		L73W
73	F		L73F
73	A		L73A
73	I		L73I
73	L	0.0000	w.t.
73	M	-0.3563	L73M
73	V	-0.2455	L73V
73	G		L73G
73	P	-0.3056	L73P
73	C		L73C
73	*		L73*
74	R	-0.1807	H74R
74	K		H74K
74	H	0.0000	w.t.
74	D	0.0663	H74D
74	E		H74E
74	Q	0.0084	H74Q
74	N	-0.0205	H74N
74	S		H74S
74	T		H74T
74	Y	-1.1446	H74Y
74	W		H74W
74	F		H74F
74	A		H74A
74	I		H74I
74	L	0.0290	H74L
74	M		H74M
74	V		H74V
74	G		H74G
74	P	-0.8834	H74P
74	C		H74C
74	*		H74*
75	R		A75R
75	K		A75K
75	H		A75H
75	D		A75D
75	E	-1.0087	A75E
75	Q		A75Q
75	N		A75N
75	S	-0.7243	A75S
75	T	-0.8695	A75T
75	Y		A75Y
75	W		A75W
75	F		A75F
75	A	0.0000	w.t.
75	I		A75I
75	L		A75L
75	M		A75M
75	V	-1.0424	A75V
75	G	-0.7913	A75G
75	P	-0.9878	A75P
75	C		A75C
75	*		A75*
76	R	-0.0481	P76R
76	K		P76K
76	H		P76H
76	D		P76D
76	E		P76E
76	Q	-0.2712	P76Q
76	N		P76N
76	S	-0.0445	P76S
76	T	-0.1033	P76T
76	Y		P76Y
76	W		P76W
76	F		P76F
76	A	0.0298	P76A
76	I		P76I
76	L	0.0029	P76L
76	M		P76M
76	V		P76V
76	G		P76G
76	P	0.0000	w.t.
76	C		P76C
76	*		P76*
77	R		S77R
77	K		S77K
77	H		S77H
77	D		S77D
77	E		S77E
77	Q		S77Q
77	N		S77N
77	S	0.0000	w.t.
77	T	-0.0168	S77T
77	Y		S77Y
77	W	0.0154	S77W
77	F		S77F
77	A	-0.0257	S77A
77	I		S77I
77	L	-0.2236	S77L
77	M		S77M
77	V		S77V
77	G		S77G
77	P	-0.1925	S77P
77	C		S77C
77	*		S77*
78	R	-0.8454	Q78R
78	K	-0.8376	Q78K
78	H	0.0568	Q78H
78	D		Q78D
78	E	0.0189	Q78E
78	Q	0.0000	w.t.
78	N		Q78N
78	S		Q78S
78	T		Q78T
78	Y		Q78Y
78	W		Q78W
78	F		Q78F
78	A		Q78A
78	I		Q78I
78	L	-0.0329	Q78L
78	M		Q78M
78	V		Q78V
78	G		Q78G
78	P	-0.7556	Q78P
78	C		Q78C
78	*		Q78*
79	R		I79R
79	K		I79K
79	H		I79H
79	D		I79D
79	E		I79E
79	Q		I79Q
79	N	0.0333	I79N
79	S	0.0051	I79S
79	T	0.0540	I79T
79	Y		I79Y
79	W		I79W
79	F	-0.0547	I79F
79	A		I79A
79	I	0.0000	w.t.
79	L	0.0509	I79L
79	M	0.0118	I79M
79	V	-0.0217	I79V
79	G		I79G
79	P		I79P
79	C		I79C
79	*		I79*
80	R		V80R
80	K		V80K
80	H		V80H
80	D	-0.9857	V80D
80	E		V80E
80	Q		V80Q
80	N		V80N
80	S		V80S
80	T		V80T
80	Y		V80Y
80	W		V80W
80	F	-0.9578	V80F
80	A	0.0338	V80A
80	I	-0.0639	V80I
80	L	-0.4043	V80L
80	M		V80M
80	V	0.0000	w.t.
80	G	-0.0979	V80G
80	P		V80P
80	C		V80C
80	*		V80*
81	R		A81R
81	K		A81K
81	H		A81H
81	D		A81D
81	E	0.1091	A81E
81	Q		A81Q
81	N		A81N
81	S	0.0372	A81S
81	T	-0.0052	A81T
81	Y		A81Y
81	W		A81W
81	F		A81F
81	A	0.0000	w.t.
81	I		A81I
81	L		A81L
81	M		A81M
81	V	0.0378	A81V
81	G	0.0626	A81G
81	P	-0.0246	A81P
81	C		A81C
81	*		A81*
82	R		A82R
82	K		A82K
82	H		A82H
82	D		A82D
82	E	0.0216	A82E
82	Q		A82Q
82	N		A82N
82	S	0.0297	A82S
82	T	-0.0089	A82T
82	Y		A82Y
82	W		A82W
82	F		A82F
82	A	0.0000	w.t.
82	I		A82I
82	L		A82L
82	M		A82M
82	V	-0.0770	A82V
82	G	0.0808	A82G
82	P	0.0087	A82P
82	C		A82C
82	*		A82*
83	R		I83R
83	K		I83K
83	H		I83H
83	D		I83D
83	E		I83E
83	Q		I83Q
83	N	0.0066	I83N
83	S	-0.0211	I83S
83	T	0.0202	I83T
83	Y		I83Y
83	W		I83W
83	F	0.0474	I83F
83	A		I83A
83	I	0.0000	w.t.
83	L	0.0092	I83L
83	M	-0.0296	I83M
83	V	0.0216	I83V
83	G		I83G
83	P		I83P
83	C		I83C
83	*		I83*
84	R	-0.1205	K84R
84	K	0.0000	w.t.
84	H		K84H
84	D		K84D
84	E	-0.8027	K84E
84	Q	-0.0171	K84Q
84	N	-0.2352	K84N
84	S		K84S
84	T	-0.6538	K84T
84	Y		K84Y
84	W		K84W
84	F		K84F
84	A		K84A
84	I	-0.8829	K84I
84	L		K84L
84	M		K84M
84	V		K84V
84	G		K84G
84	P		K84P
84	C		K84C
84	*		K84*
85	R		S85R
85	K		S85K
85	H		S85H
85	D		S85D
85	E		S85E
85	Q		S85Q
85	N		S85N
85	S	0.0000	w.t.
85	T	-0.0141	S85T
85	Y	0.0528	S85Y
85	W		S85W
85	F	0.0325	S85F
85	A	0.0337	S85A
85	I		S85I
85	L		S85L
85	M		S85M
85	V		S85V
85	G		S85G
85	P	-0.0069	S85P
85	C	0.0885	S85C
85	*		S85*
86	R	0.0000	w.t.
86	K		R86K
86	H	0.0305	R86H
86	D		R86D
86	E		R86E
86	Q		R86Q
86	N		R86N
86	S	0.0791	R86S
86	T		R86T
86	Y		R86Y
86	W		R86W
86	F		R86F
86	A		R86A
86	I		R86I
86	L	-0.0660	R86L
86	M		R86M
86	V		R86V
86	G	0.0848	R86G
86	P	0.0289	R86P
86	C	0.0133	R86C
86	*		R86*
87	R		A87R
87	K		A87K
87	H		A87H
87	D	-0.0433	A87D
87	E		A87E
87	Q		A87Q
87	N		A87N
87	S	-0.0130	A87S
87	T	-0.0024	A87T
87	Y		A87Y
87	W		A87W
87	F		A87F
87	A	0.0000	w.t.
87	I		A87I
87	L		A87L
87	M		A87M
87	V	-0.0660	A87V
87	G	0.0178	A87G
87	P	0.0118	A87P
87	C		A87C
87	*		A87*
88	R		D88R
88	K		D88K
88	H	-0.4398	D88H
88	D	0.0000	w.t.
88	E	-0.1760	D88E
88	Q		D88Q
88	N	-0.7787	D88N
88	S		D88S
88	T		D88T
88	Y	-0.5663	D88Y
88	W		D88W
88	F		D88F
88	A	-0.5967	D88A
88	I		D88I
88	L		D88L
88	M		D88M
88	V	-0.4257	D88V
88	G	-0.4860	D88G
88	P		D88P
88	C		D88C
88	*		D88*
89	R	-0.0029	Q89R
89	K	-0.0291	Q89K
89	H	0.0066	Q89H
89	D		Q89D
89	E	0.0151	Q89E
89	Q	0.0000	w.t.
89	N		Q89N
89	S		Q89S
89	T		Q89T
89	Y		Q89Y
89	W		Q89W
89	F		Q89F
89	A		Q89A
89	I		Q89I
89	L	-0.0296	Q89L
89	M		Q89M
89	V		Q89V
89	G		Q89G
89	P	0.0442	Q89P
89	C		Q89C
89	*		Q89*
90	R	0.0187	L90R
90	K		L90K
90	H		L90H
90	D		L90D
90	E		L90E
90	Q	-0.0083	L90Q
90	N		L90N
90	S		L90S
90	T		L90T
90	Y		L90Y
90	W		L90W
90	F		L90F
90	A		L90A
90	I		L90I
90	L	0.0000	w.t.
90	M	-0.0045	L90M
90	V	0.0147	L90V
90	G		L90G
90	P	-0.2076	L90P
90	C		L90C
90	*		L90*
91	R	0.0090	G91R
91	K		G91K
91	H		G91H
91	D	0.0131	G91D
91	E		G91E
91	Q		G91Q
91	N		G91N
91	S	0.0119	G91S
91	T		G91T
91	Y		G91Y
91	W		G91W
91	F		G91F
91	A	0.0652	G91A
91	I		G91I
91	L		G91L
91	M		G91M
91	V	0.0059	G91V
91	G	0.0000	w.t.
91	P		G91P
91	C	0.0104	G91C
91	*		G91*
92	R		A92R
92	K		A92K
92	H		A92H
92	D	0.0541	A92D
92	E		A92E
92	Q		A92Q
92	N		A92N
92	S	0.0214	A92S
92	T	-0.0152	A92T
92	Y		A92Y
92	W		A92W
92	F		A92F
92	A	0.0000	w.t.
92	I		A92I
92	L		A92L
92	M		A92M
92	V	0.0050	A92V
92	G	-0.0798	A92G
92	P	0.0255	A92P
92	C		A92C
92	*		A92*
93	R	0.0333	S93R
93	K		S93K
93	H		S93H
93	D		S93D
93	E		S93E
93	Q		S93Q
93	N	0.0065	S93N
93	S	0.0000	w.t.
93	T	0.0020	S93T
93	Y		S93Y
93	W		S93W
93	F		S93F
93	A		S93A
93	I	0.0002	S93I
93	L		S93L
93	M		S93M
93	V		S93V
93	G	0.0215	S93G
93	P		S93P
93	C	-0.0257	S93C
93	*		S93*
94	R		V94R
94	K		V94K
94	H		V94H
94	D		V94D
94	E	0.1187	V94E
94	Q		V94Q
94	N		V94N
94	S		V94S
94	T		V94T
94	Y		V94Y
94	W		V94W
94	F		V94F
94	A	0.0009	V94A
94	I		V94I
94	L	-0.0468	V94L
94	M	0.0311	V94M
94	V	0.0000	w.t.
94	G	-0.0033	V94G
94	P		V94P
94	C		V94C
94	*		V94*
95	R		V95R
95	K		V95K
95	H		V95H
95	D		V95D
95	E	-0.8717	V95E
95	Q		V95Q
95	N		V95N
95	S		V95S
95	T		V95T
95	Y		V95Y
95	W		V95W
95	F		V95F
95	A	-0.2887	V95A
95	I		V95I
95	L	0.0516	V95L
95	M	-0.0936	V95M
95	V	0.0000	w.t.
95	G	-0.0580	V95G
95	P		V95P
95	C		V95C
95	*		V95*
96	R		V96R
96	K		V96K
96	H		V96H
96	D		V96D
[truncated: 5,582 more rows]
