# Supplementary material for: The genotype‐phenotype landscape of an allosteric protein
Source: Mol Syst Biol. 2021 Mar 30;17(3):e10179. doi: 10.15252/msb.202010179 (PMC8009258; doi:10.15252/msb.202010179)
Supplement: Supplementary file 3 — Source Data for Appendix [file MSB-17-e10179-s008.zip › Appendix Figure S2.source.csv]

After FACS	Before FACS
1.1287e+02	7.8908e+02
3.3999e+01	1.2489e+03
6.2580e+01	1.8518e+03
1.1954e+02	1.2032e+02
-1.5008e+01	4.7749e+03
8.1859e+01	1.2255e+03
8.1590e+01	7.5221e+02
9.6015e+01	5.4221e+03
1.5662e+02	6.4548e+02
1.3963e+02	1.7363e+03
2.8496e+02	1.0062e+03
1.3309e+02	1.3012e+03
-5.9903e+01	6.6630e+02
-2.5457e+01	2.9267e+03
1.3511e+02	8.9922e+02
2.5423e+02	2.8248e+03
1.3781e+02	2.2515e+03
1.0195e+02	9.3017e+02
4.2194e+02	2.6245e+03
1.8142e+02	1.1517e+03
-1.5657e+02	1.5273e+03
2.5045e+02	1.6479e+03
8.8061e+01	8.6901e+02
1.6498e+02	1.1708e+03
2.7640e+02	1.0826e+03
-1.7907e+01	2.2427e+02
2.3306e+02	6.9058e+02
7.6130e+01	1.4976e+03
2.1587e+02	3.4871e+03
4.8719e+02	-1.7767e+01
5.5974e+01	2.8307e+03
3.6970e+02	1.1644e+03
4.3050e+02	4.5019e+03
1.0815e+02	8.0364e+02
4.5423e+02	6.2775e+01
2.0974e+02	3.2415e+03
1.2695e+03	4.8924e+03
8.6443e+01	1.6781e+03
-8.3092e+01	2.3254e+03
2.5011e+02	1.8441e+03
2.0517e+01	8.4906e+00
-7.4059e+01	2.6455e+03
1.9423e+02	1.3402e+03
-1.0689e+02	1.2358e+03
1.7401e+02	3.8290e+02
6.6153e+01	2.1257e+02
2.7344e+02	1.1113e+03
3.7841e+01	1.6164e+03
-1.0627e+01	6.1551e+01
1.2156e+02	1.9641e+03
6.1502e+01	1.6700e+03
1.9079e+02	1.1461e+02
4.2268e+02	3.6381e+01
-4.8511e+01	3.5028e+03
1.1637e+02	1.4171e+03
-1.6796e+02	2.3357e+03
3.9324e+01	1.3939e+03
3.2905e+03	2.8664e+03
4.8087e+01	4.0394e+03
2.1843e+02	2.8150e+03
2.8786e+02	2.5983e+03
1.3417e+02	4.2930e+02
-1.2684e+02	1.3524e+03
1.4806e+02	-1.6951e+01
1.2702e+02	1.0284e+02
3.0829e+02	1.2014e+03
1.5055e+02	1.3849e+03
3.1756e+03	3.1600e+03
1.2986e+02	1.6967e+03
3.9376e+02	1.0856e+02
1.5500e+02	2.4850e+03
1.5365e+02	5.9426e+02
1.3033e+02	3.0157e+03
1.2244e+02	9.5024e+02
6.5228e+02	1.3234e+03
1.0842e+02	1.4843e+03
1.5898e+02	9.6901e+02
9.7566e+01	8.2299e+03
2.0651e+01	7.5972e+01
5.6850e+01	5.0100e+02
1.5176e+02	2.1704e+03
6.9793e+01	1.7591e+03
6.1906e+01	1.3119e+03
1.0188e+02	3.0729e+03
1.0896e+02	6.6616e+02
1.9915e+02	2.3127e+02
2.9415e+01	9.9410e+03
-3.5636e+01	3.2345e+02
1.2972e+02	1.5453e+03
-1.6931e+02	2.0367e+03
1.2655e+02	4.6501e+03
3.1813e+02	3.6449e+01
1.4819e+02	-8.2437e+00
3.0647e+02	6.9711e+02
1.6349e+02	1.1109e+03
3.9931e+01	-4.7358e+01
8.7859e+01	1.7835e+02
4.8969e+02	3.1331e+02
8.3073e+01	2.8199e+03
8.5852e+00	1.3578e+03
2.1776e+02	1.9923e+02
9.3319e+01	4.2523e+03
1.5695e+02	8.5223e+01
2.3043e+02	2.4873e+03
1.1745e+02	1.9842e+03
3.5482e+01	6.0477e+03
3.4873e+02	2.9510e+01
1.8850e+02	1.9250e+03
1.3304e+01	1.1155e+03
-5.0263e+01	1.3568e+03
-7.3992e+01	1.6311e+02
1.5493e+02	1.1318e+02
2.2362e+02	1.0588e+03
1.1974e+02	4.2730e+00
2.6179e+01	1.1400e+02
5.4693e+01	2.1706e+03
6.1232e+01	3.6571e+03
3.2521e+02	4.2299e+01
1.2669e+02	1.9917e+02
1.2375e+00	2.7025e+02
1.0269e+02	2.3206e+03
6.5007e+01	2.4754e+03
3.2999e+02	4.7197e+01
-3.7119e+01	1.1971e+03
8.8061e+01	1.2164e+01
-1.2576e+02	2.0143e+03
5.7794e+01	1.3721e+03
2.5787e+02	4.6011e+02
8.9746e+01	1.6331e+03
1.2428e+01	1.3958e+03
1.6235e+02	1.8128e+02
1.0667e+02	3.0229e+02
4.3279e+02	2.7313e+03
3.8783e+02	2.4254e+03
-1.3458e+01	1.1319e+03
3.3916e+02	1.8401e+03
3.4875e+01	-3.2801e+01
7.7006e+01	1.1421e+03
3.1504e+01	8.1432e+02
2.3213e+01	1.6216e+02
4.0671e+02	2.9788e+03
-4.5597e+00	2.8907e+03
1.5358e+02	1.5725e+03
8.9679e+01	9.4815e+01
1.2743e+02	5.1998e+03
2.6676e+02	9.7343e+02
1.1416e+01	1.5013e+03
1.3929e+02	-1.8652e+01
3.3714e+02	1.6480e+03
2.0549e+02	1.5250e+02
3.7347e+02	1.5074e+03
6.4281e+00	1.6296e+03
3.1550e+02	2.6328e+03
1.8351e+02	1.4980e+03
-2.2004e+00	1.2438e+03
1.2426e+02	1.7800e+03
-1.2716e+01	6.7061e+01
-1.9457e+01	3.0386e+02
1.3410e+02	2.3199e+03
1.4307e+02	1.9407e+03
2.3501e+02	1.0066e+03
1.8351e+02	6.8013e+01
9.8510e+01	2.0276e+03
1.2682e+02	3.2770e+03
5.3495e+00	2.4095e+03
3.4341e+02	1.5733e+02
1.3788e+02	1.6686e+03
-7.9182e+01	2.3635e+03
1.7165e+02	8.9071e+02
7.7006e+01	7.7809e+01
7.1209e+01	3.0033e+03
6.0910e+00	1.7774e+03
1.3316e+02	6.4476e+01
7.9702e+01	2.1532e+03
4.9636e+02	1.3161e+03
1.8857e+02	1.2768e+03
1.9788e+03	9.4833e+02
4.6537e+01	1.9742e+03
2.8079e+02	1.7974e+03
2.3508e+02	2.8965e+03
2.9550e+01	2.2292e+03
-1.2246e+02	1.3110e+03
1.4745e+02	1.4990e+03
2.7991e+02	1.6142e+03
1.3639e+02	8.8051e+02
6.4468e+01	1.1485e+03
-5.8218e+01	2.5141e+03
3.4166e+02	6.9188e+02
2.4580e+02	8.8799e+02
2.8651e+02	1.5393e+02
2.4492e+02	9.2956e+02
-1.1740e+02	2.3100e+02
6.9860e+01	2.0891e+03
4.4312e+01	5.8761e+01
3.0426e+01	2.0859e+03
6.8512e+01	6.9782e+01
1.3585e+02	6.6672e+03
3.1437e+01	1.1909e+03
8.3530e+02	1.7692e+02
4.4796e+02	9.5699e+01
1.7711e+02	1.5460e+03
2.4494e+01	-9.9670e+01
3.5145e+01	-1.0797e+02
4.0133e+01	1.5529e+03
1.8442e+00	1.1002e+03
2.1850e+02	1.2081e+03
2.4472e+02	1.8082e+01
1.2022e+02	1.4417e+03
4.6542e+02	7.0122e+01
7.9567e+01	3.3930e+03
-5.1342e+01	1.3014e+03
1.8237e+02	1.0344e+03
6.6355e+01	1.9648e+03
1.6578e+02	4.6522e+03
1.3532e+02	1.5100e+03
1.3424e+02	1.1462e+03
5.9951e+01	1.0686e+03
3.0898e+01	2.9216e+02
3.6302e+02	1.0938e+03
2.7701e+02	1.7930e+02
-5.0196e+01	2.4185e+03
6.8445e+01	3.8950e+02
-2.2678e+00	5.7401e+01
4.6672e+01	1.7467e+03
-6.0427e+00	1.4209e+02
1.5702e+02	7.4747e+01
2.1863e+02	3.1949e+03
-1.1503e+01	4.5879e+03
1.8634e+02	1.2840e+03
-5.3162e+01	1.3739e+03
4.9503e+01	4.0610e+03
2.6718e+01	1.6822e+03
1.0005e+03	1.2570e+03
8.1807e+00	9.2978e+01
2.3550e+01	3.8753e+03
5.1323e+01	3.3669e+03
-1.8042e+01	2.2161e+03
1.0606e+02	2.1371e+03
3.0579e+02	2.4935e+03
-4.0691e+01	4.2600e+03
3.8493e+02	1.8948e+03
-2.0805e+01	2.0025e+03
4.6065e+01	2.7252e+03
-1.8648e+01	3.6950e+03
9.6150e+01	3.0265e+03
-5.2420e+01	8.6466e+02
1.7475e+02	1.2862e+02
8.8533e+01	1.8563e+03
8.5904e+01	1.5289e+03
1.8365e+02	2.3946e+03
3.6633e+02	8.5024e+02
4.5795e+01	2.3095e+03
1.3815e+02	1.9077e+03
3.0519e+02	9.5359e+01
2.5490e+02	1.5121e+02
1.4219e+02	4.2157e+03
1.7812e+02	1.5056e+03
1.2352e+02	2.6454e+02
2.9110e+02	1.0368e+03
3.4698e+02	1.3955e+03
1.1395e+02	1.4237e+03
7.9298e+01	1.4104e+03
1.7515e+02	1.6338e+02
2.3077e+02	2.2435e+03
3.6067e+02	1.2980e+01
3.4268e+01	-5.4705e+01
-1.0817e+02	2.8883e+03
1.8176e+02	1.5794e+03
2.7297e+02	8.3901e+02
2.3906e+02	2.0699e+02
3.0364e+02	2.2080e+02
7.9837e+01	2.7810e+01
1.3801e+02	1.4151e+03
-7.1735e-01	1.6703e+03
6.6625e+01	-1.8720e+01
1.8931e+02	3.5689e+03
1.3080e+02	1.7757e+03
1.2090e+01	3.6979e+03
1.0181e+02	1.5440e+03
-9.3068e+01	5.6045e+02
1.5803e+02	1.0720e+02
1.4989e+01	8.5738e+02
-6.8516e+00	3.1536e+03
8.0039e+01	1.0964e+02
2.3618e+01	2.4661e+03
2.8753e+02	1.5200e+03
-3.7995e+01	1.9727e+03
9.6015e+01	1.0040e+03
1.8816e+02	1.3011e+03
3.6875e+02	9.4901e+02
1.2298e+02	2.0370e+03
-1.5210e+01	2.6653e+01
1.4765e+02	3.0447e+03
1.1044e+02	1.0907e+03
-6.2262e+01	3.2507e+03
1.4206e+02	1.2882e+03
1.9470e+02	8.6650e+02
1.0741e+02	1.6665e+03
2.6899e+02	1.6933e+03
-4.0354e+01	6.8072e+02
-4.6893e+01	3.5962e+03
6.0910e+00	1.1491e+03
3.2372e+02	2.7257e+02
8.3829e+00	1.1834e+03
6.1434e+01	1.6328e+03
5.2806e+01	3.0443e+03
1.0276e+02	2.6420e+03
1.5304e+02	2.1286e+03
1.2163e+02	1.8760e+03
7.5860e+01	1.7008e+03
9.2982e+01	2.7047e+03
1.8884e+02	1.3501e+03
9.1499e+01	1.1353e+03
-1.4902e+02	1.7407e+03
9.6892e+01	1.6485e+03
7.5118e+01	4.1357e+03
1.1327e+02	9.7672e+01
1.4248e+01	3.1310e+03
2.0529e+02	9.7119e+02
4.3908e+01	2.3760e+03
1.9174e+02	2.3379e+03
2.0859e+02	3.9764e+03
4.7076e+01	5.8093e+03
2.1528e+01	1.4230e+03
1.8682e+02	1.1944e+02
1.1550e+02	2.0287e+03
1.8318e+02	9.7150e+00
3.1746e+02	2.4325e+02
3.7032e+01	9.1278e+01
8.4286e+01	1.6109e+01
1.6605e+02	9.5820e+02
1.4652e+01	1.8614e+03
1.3875e+02	1.9893e+03
1.2648e+02	1.3268e+03
7.1209e+01	-2.8719e+01
-3.8332e+01	2.1842e+03
6.9825e-01	2.1169e+03
2.0812e+02	8.6176e+01
6.1487e+02	2.6653e+01
2.5827e+02	2.9556e+03
1.2360e+01	4.6131e+00
2.9595e+02	1.1881e+03
1.5001e+02	3.4063e+03
1.5749e+02	9.5391e+02
6.6086e+01	1.2035e+03
2.4411e+02	8.3874e+02
1.5756e+02	1.0064e+03
-7.9115e+01	1.6619e+03
7.6391e+02	1.6228e+03
1.3956e+02	-5.2664e+01
9.6637e+00	1.4856e+02
1.1455e+02	1.5009e+03
2.4357e+02	-4.4773e+01
9.1245e+00	2.1706e+02
1.7637e+02	3.4575e+03
1.1091e+02	5.2386e+03
-1.3641e+02	4.1687e+01
-1.5817e+01	4.0190e+01
-1.5589e+02	2.0342e+03
1.4799e+02	2.7503e+03
4.1055e+03	1.0493e+03
-3.1389e+01	1.8781e+02
1.7347e+02	1.2012e+03
1.8358e+02	2.1835e+02
4.0740e+01	1.9997e+03
1.3154e+02	-6.5181e+01
1.0539e+02	1.6725e+03
2.5857e+00	2.0489e+03
2.9280e+01	1.4221e+03
4.8357e+01	2.3410e+03
9.5881e+01	1.6452e+03
1.4765e+02	9.8547e+02
-1.4760e+02	5.1461e+03
1.6181e+02	-5.5998e+01
1.4300e+02	3.0338e+03
1.4570e+02	8.1072e+02
1.3896e+02	5.5904e+01
-2.3367e+01	1.8089e+03
5.3345e+01	1.8957e+02
2.3319e+02	7.7809e+01
-1.2042e+01	7.7908e+02
2.5470e+02	1.2387e+03
1.3363e+02	-3.2461e+01
2.7205e+00	1.2093e+03
9.9386e+01	1.0767e+03
1.3633e+02	2.8433e+03
-7.9452e+01	3.2075e+03
2.5438e+01	3.0066e+03
-2.5591e+01	5.6381e+01
1.3498e+02	2.7413e+03
1.2507e+02	1.1756e+03
2.7115e+02	1.1524e+03
1.6073e+02	2.8242e+03
2.1742e+02	1.9273e+03
3.7234e+01	1.5617e+02
2.6044e+01	1.4835e+02
1.1132e+02	1.3108e+03
1.4475e+02	1.1996e+03
2.4506e+02	9.7439e+02
2.1769e+02	1.2447e+02
2.6515e+02	2.7764e+00
3.7219e+02	1.6218e+03
3.7234e+01	5.9698e+02
2.0178e+02	1.5536e+02
7.0467e+01	1.7467e+03
5.6176e+01	-4.8311e+01
1.2023e+01	1.8324e+03
5.5233e+01	2.5244e+03
8.6039e+01	1.1506e+03
1.7300e+02	9.2978e+01
5.4087e+01	9.1482e+01
2.7317e+03	1.9148e+03
2.3238e+02	2.7164e+03
2.8833e+02	7.2990e+02
4.2290e+01	4.6508e+02
2.0461e+02	1.3579e+03
1.7955e+01	2.8547e+03
-5.8253e-01	6.7038e+02
-8.6530e+01	1.1776e+03
1.8459e+02	7.6303e+02
-9.9607e+01	2.3023e+03
4.7548e+01	2.8726e+02
1.4920e+02	4.1250e+03
1.2305e+02	1.4451e+03
4.7683e+01	1.0345e+03
1.0977e+02	2.1662e+03
1.0909e+02	1.7282e+03
1.2832e+01	3.2352e+03
2.6670e+02	-4.1644e+01
-1.3914e+00	5.7879e+03
2.2308e+02	2.0175e+02
2.2315e+02	9.0160e+02
1.2508e+03	2.8486e+03
1.4535e+03	3.1471e+03
1.5257e+02	2.4382e+03
2.7431e+02	-8.3276e+01
1.4131e+02	1.4428e+03
3.1302e+01	1.9760e+02
7.6937e+02	1.2423e+03
1.4967e+02	3.1483e+01
1.0202e+03	1.7742e+03
2.9902e+00	2.9593e+03
1.5311e+02	6.1128e+03
7.9837e+01	1.1036e+03
1.2049e+02	2.1426e+03
1.7131e+02	3.1396e+03
8.5230e+01	4.6295e+03
1.4900e+02	1.2548e+03
2.7729e+01	6.9398e+02
8.6915e+01	1.0329e+03
4.3765e+02	1.0128e+02
1.5284e+02	4.0704e+03
2.0899e+02	8.5078e+02
-1.0627e+01	6.0802e+01
3.4920e+03	1.7945e+03
1.1213e+02	1.0516e+03
4.5930e+01	1.7488e+03
2.8166e+02	-3.4774e+01
1.5318e+02	2.0150e+03
1.1341e+02	1.9230e+02
1.4071e+02	1.0106e+03
1.3417e+02	2.1223e+02
-4.0287e+01	2.9087e+03
3.0768e+02	2.1126e+03
1.4165e+02	7.1822e+01
1.3471e+02	2.7012e+02
2.0185e+02	2.3484e+03
1.1536e+02	1.0484e+03
4.2829e+01	5.9960e-01
9.2712e+01	2.9952e+03
-1.1218e+00	-3.2121e+01
2.7957e+02	2.4333e+03
1.0485e+02	2.1507e+03
8.4286e+01	3.4345e+03
1.0754e+02	1.8555e+03
-1.0500e+02	1.6285e+03
-1.0197e+02	3.0596e+03
-8.2672e+00	1.8361e+03
5.3345e+01	2.6126e+03
1.4799e+02	2.5114e+03
1.5594e+02	9.7112e+02
8.1581e+02	5.0870e+01
1.9578e+02	4.4133e+03
1.6585e+02	1.1223e+03
1.7340e+02	3.5243e+02
1.0424e+02	1.4753e+02
6.0995e+02	3.5952e+03
3.2440e+02	1.8535e+03
4.2897e+01	7.9048e+03
-1.2873e+02	6.0113e+02
1.5107e+03	2.1031e+03
1.2495e+01	5.2433e+02
5.8199e+01	1.9508e+02
2.3238e+02	1.2373e+02
3.3594e+01	1.3723e+03
3.5295e+00	1.9148e+02
-6.4959e+01	9.5241e+02
1.5594e+02	1.0191e+03
5.2401e+01	-7.8242e+01
-8.2216e+01	2.6041e+01
3.8582e+01	8.7065e+02
1.1152e+02	1.5344e+03
5.9884e+01	2.9472e+03
-8.3346e+00	3.1254e+03
8.1388e+01	2.6855e+03
1.7455e+02	1.4600e+03
1.3983e+02	2.5524e+03
4.1346e+01	1.3906e+03
5.0986e+01	1.1866e+03
8.3806e+02	5.9264e+03
4.1481e+01	2.0064e+03
1.6471e+02	1.5634e+03
-1.7974e+01	2.6260e+03
1.1125e+02	1.9016e+03
1.7448e+02	3.0824e+03
8.5567e+01	2.6318e+03
3.2853e+01	4.4320e+03
2.1730e+01	1.6286e+03
5.1525e+01	1.7043e+03
4.4852e+01	-2.3618e+01
3.1503e+02	9.2520e+02
2.3859e+02	2.3252e+01
2.0434e+02	1.1563e+02
1.1334e+02	1.8835e+03
-1.1262e+02	1.3425e+03
2.1102e+02	2.4595e+03
5.3547e+01	1.0553e+03
2.0517e+01	9.5223e+01
-8.9496e+01	4.4408e+01
2.5517e+02	1.6221e+03
3.5500e+02	1.0665e+03
4.6672e+01	4.1527e+03
1.5817e+02	1.5495e+03
2.1284e+02	4.3964e+02
6.5749e+01	1.2525e+03
1.4954e+02	1.4931e+03
5.8603e+01	1.3441e+03
1.3168e+02	1.0012e+02
2.2335e+02	3.4631e+03
1.8358e+02	1.9367e+03
2.0711e+02	1.5583e+02
3.1166e+02	1.7199e+03
-7.8238e+01	7.9908e+02
3.8716e+02	1.5395e+03
1.2837e+02	1.9713e+03
1.8338e+02	3.2917e+03
4.0470e+01	1.6195e+03
2.9049e+02	5.8358e+02
2.1607e+02	1.5955e+03
6.9825e-01	8.7627e+00
1.2832e+01	5.6073e+03
2.1139e+00	3.0869e+03
1.3794e+02	3.2834e+03
-3.5501e+01	1.3924e+03
6.1097e+01	1.8028e+03
1.9531e+02	1.4549e+02
-3.7119e+01	1.6057e+03
1.6464e+02	9.2990e+02
2.4384e+02	6.8654e+03
1.7495e+02	2.5989e+03
3.1476e+02	1.0474e+03
3.7908e+01	1.5160e+03
2.2202e+01	1.8793e+03
2.2787e+02	2.0533e+03
1.8479e+02	1.2247e+03
2.5638e+02	3.9249e+02
8.5297e+01	1.1318e+03
-2.3434e+01	1.1072e+03
2.1088e+02	1.0558e+03
1.9679e+02	5.6585e+01
1.0707e+02	4.4747e+03
1.4152e+02	3.3529e+03
1.9989e+02	1.6592e+03
-1.0761e+01	3.0357e+03
-4.5208e+01	2.8014e+01
7.2085e+01	3.9552e-01
1.7374e+02	3.0817e+03
6.8243e+01	2.2125e+03
-1.5076e+01	-9.7221e+01
1.0607e+01	1.9587e+03
3.2190e+02	1.3178e+03
-3.5568e+01	1.4132e+03
9.5813e+01	2.1422e+03
7.6601e+01	1.8899e+03
-1.6896e+01	3.2799e+03
3.0696e+01	1.2726e+02
2.3218e+02	1.2828e+03
8.8870e+01	2.1510e+03
4.9638e+01	1.7491e+03
-8.0800e+01	2.1051e+03
6.2782e+01	1.3115e+03
1.3105e+03	2.7658e+03
3.9998e+01	-6.0827e+01
-2.4513e+01	1.3615e+03
1.0458e+02	1.7692e+03
1.6268e+02	3.1403e+03
1.6686e+02	1.1953e+03
7.3972e+01	-3.5500e+00
6.9119e+01	-2.0828e+01
-1.5589e+02	6.5700e+01
3.6687e+02	2.3795e+03
2.3758e+02	3.7952e+03
1.7091e+02	8.2867e+02
2.8011e+02	1.3479e+00
2.7802e+02	1.3252e+03
3.9781e+02	7.4407e+01
1.4489e+02	1.7939e+03
3.7571e+01	1.6106e+03
5.7395e+02	1.8298e+02
2.6718e+01	1.5946e+03
2.1236e+02	1.2749e+03
1.4597e+02	9.3704e+02
2.4115e+02	2.2087e+03
2.2463e+02	8.2065e+02
5.0042e+01	1.8263e+03
9.9790e+01	1.0403e+03
1.9544e+02	3.7111e+03
1.8870e+02	3.8830e+01
1.2514e+02	2.2828e+03
2.7094e+02	8.4339e+01
2.8443e+02	1.1407e+03
8.2871e+01	1.1230e+02
4.1616e+01	1.4090e+03
9.3386e+01	2.0538e+03
2.5235e+01	1.2500e+03
-2.2356e+01	3.5506e+03
1.2257e+02	2.3493e+03
-9.4889e+01	1.9400e+02
3.3931e+01	1.8076e+03
1.2790e+02	1.3480e+03
4.7041e+02	8.8534e+02
3.7988e+02	1.5160e+03
5.4154e+01	4.6765e+03
2.2423e+02	1.5858e+03
9.5611e+01	1.7484e+03
6.8989e+02	3.2368e+01
-9.8596e+01	1.3443e+03
1.7448e+02	6.2435e+01
4.6427e+02	8.9275e+02
-8.7945e+01	8.9169e+01
2.7984e+02	2.0766e+03
6.7366e+01	1.9829e+03
3.2386e+02	2.7182e+02
1.2965e+02	2.8706e+02
-6.3745e+01	1.5954e+03
5.8581e+02	1.2838e+03
3.4698e+02	1.5476e+03
1.2642e+02	1.8629e+03
4.7095e+02	2.0157e+03
1.7416e+01	6.7405e+02
2.3454e+02	1.9149e+03
1.9843e+01	1.9163e+03
1.5581e+02	3.7537e+01
1.9733e+02	5.5882e+02
1.7617e+02	3.2534e+03
4.2012e+02	2.5576e+03
5.1092e+02	3.3304e+03
-4.1552e+00	1.8714e+03
1.9167e+02	8.2072e+02
4.5863e+01	1.0679e+02
2.3835e+00	-2.9196e+01
9.9472e+02	5.2923e+02
1.1260e+02	2.8359e+02
-9.9525e+00	1.4452e+03
1.3012e+02	5.1406e+02
2.0023e+02	2.1057e+03
2.0967e+02	2.0878e+03
-1.0857e+02	1.8847e+03
3.0741e+02	1.6600e+03
1.3708e+01	2.4000e+01
4.5800e+02	4.4136e+01
1.5844e+02	1.1809e+03
8.3073e+01	1.5198e+03
1.9775e+01	9.4466e+02
1.0586e+02	7.8010e+02
-5.3634e+01	-4.8923e+01
-4.2444e+01	2.6789e+01
7.6871e+01	1.3223e+03
-2.9973e+01	1.5751e+03
1.2830e+02	1.6007e+03
-8.3766e+01	2.3999e+03
1.1138e+02	1.7718e+03
1.2406e+02	1.4637e+03
1.4455e+02	1.0484e+03
3.4166e+02	1.0998e+02
7.5725e+01	1.7447e+02
2.1843e+02	1.4236e+02
8.9477e+01	2.9189e+03
7.6669e+01	3.2984e+02
2.1486e+02	3.0705e+03
1.6809e+01	6.8759e+02
2.1641e+02	2.6247e+03
1.7677e+02	1.7889e+03
9.9858e+01	1.0454e+02
4.3369e+01	1.1846e+03
7.8893e+01	2.1044e+03
1.1610e+02	9.8942e+02
1.4226e+02	1.0521e+03
6.6153e+01	1.4167e+03
1.7900e+02	2.2638e+02
2.1418e+02	3.4728e+03
1.8028e+02	1.3638e+03
1.2702e+02	1.4473e+03
2.0232e+02	1.6737e+03
3.0168e+02	1.6382e+03
4.5902e+02	1.3181e+03
2.0239e+02	1.5580e+03
3.7091e+02	1.6204e+03
1.3221e+02	1.2838e+03
1.9106e+02	4.4630e+02
3.2035e+02	6.9283e+02
3.1483e+02	1.3679e+02
-5.2758e+01	2.1493e+03
8.5053e+02	3.9154e+02
1.9720e+02	-5.9943e+01
-3.3478e+01	2.4433e+03
7.1343e+01	4.2980e+01
1.4752e+02	6.1619e+01
1.0498e+02	-3.7699e+01
-3.9073e+01	8.8557e+01
5.5839e+01	2.0402e+03
1.7030e+02	1.1360e+03
2.6751e+02	1.3066e+02
-6.5094e+01	1.0624e+03
8.8600e+01	2.7654e+03
2.9541e+02	1.9480e+03
1.0377e+02	8.3650e+02
1.4280e+02	4.6177e+01
3.7571e+01	1.7026e+03
-1.7637e+01	-4.0964e+01
3.1995e+02	1.5869e+02
-1.2649e+01	9.5500e+02
5.1456e+02	2.0039e+03
6.0154e+01	1.7355e+03
6.0246e+02	1.0456e+03
1.2541e+02	4.2161e+03
1.3606e+02	1.2126e+03
2.4317e+02	1.5454e+03
9.3184e+01	2.5363e+03
2.1452e+02	2.6857e+01
8.6578e+01	4.1096e+03
-6.7453e+01	1.1013e+03
3.4199e+02	2.1339e+03
9.2308e+01	2.1642e+00
9.6015e+01	3.0396e+03
2.4357e+02	9.5554e+02
-1.3188e+01	1.1202e+03
1.6545e+02	1.5956e+03
1.2439e+02	3.5361e+01
3.0206e+03	1.4578e+03
2.1813e+00	1.3985e+03
1.2284e+02	1.2387e+03
1.8466e+02	5.8421e+01
3.7550e+02	-7.5635e+00
9.6487e+01	6.1317e+02
1.3262e+02	6.8120e+02
1.0060e+02	6.2792e+03
1.6464e+02	7.0004e+02
2.1708e+02	1.2835e+03
1.5574e+02	1.0420e+02
3.5549e+01	1.6202e+02
7.0348e+00	3.3831e+03
8.6376e+01	9.1296e+02
1.8992e+02	2.0702e+03
6.4554e+02	2.6637e+03
8.0107e+01	1.2925e+03
2.7998e+02	1.7368e+03
1.1299e+03	1.0150e+03
-1.4511e+02	8.8548e+02
3.8379e+02	1.9884e+03
3.2987e+01	5.8181e+02
1.0100e+02	1.1815e+03
1.3208e+02	8.4711e+02
1.1476e+02	8.2026e+01
1.0073e+02	1.5702e+03
4.8706e+02	5.3514e+02
1.1529e+02	5.6616e+03
4.7870e+02	1.5638e+03
1.9369e+02	2.2793e+03
1.6437e+02	1.5765e+03
1.4091e+02	1.8379e+03
-9.3810e+01	1.4419e+03
3.1193e+02	2.4127e+03
2.2248e+02	1.3551e+03
2.2194e+02	1.8509e+03
8.3477e+01	1.2638e+02
1.5365e+02	3.6426e+03
3.0426e+01	1.7614e+03
1.2359e+02	2.1397e+03
8.5432e+01	3.0934e+03
6.6423e+01	2.1390e+03
5.2064e+01	1.1185e+03
5.1726e+02	9.8248e+02
-7.1834e+01	3.0381e+03
1.5223e+02	2.5679e+03
2.5160e+02	1.2565e+03
-1.1031e+01	3.5721e+03
1.6929e+02	8.4194e+02
1.4398e+00	2.6585e+01
-8.3361e+01	8.9849e+01
2.6784e+02	1.8216e+03
1.2630e+01	9.3318e+01
2.4674e+02	2.3795e+03
-7.5931e+00	1.8614e+03
2.1668e+02	2.4152e+03
-1.2381e+02	2.8720e+03
1.3606e+02	1.3327e+03
1.7618e+01	2.2644e+02
7.8084e+01	2.2750e+03
2.5733e+02	2.7480e+03
1.8736e+02	-5.2528e+01
4.7346e+01	3.4258e+03
1.8668e+02	1.0794e+02
1.0640e+02	1.4651e+02
-4.4803e+01	4.8419e+02
1.3262e+02	2.9068e+03
3.7489e+02	4.5538e+03
1.3572e+02	2.3448e+03
2.0448e+02	2.6937e+03
1.3141e+02	2.5875e+03
3.8837e+02	2.7469e+03
4.8087e+01	1.0449e+03
1.5715e+03	9.2842e+01
3.1253e+02	1.2844e+01
2.2337e+01	1.2114e+03
1.5183e+02	2.0993e+03
-6.9864e+00	1.3083e+03
1.2723e+02	9.0997e+02
6.3052e+01	9.1792e+02
3.7991e+00	1.3477e+03
-1.1705e+01	2.2922e+03
2.5982e+02	2.0337e+03
2.4850e+02	1.5012e+02
1.6889e+02	1.6469e+03
3.3525e+02	1.0517e+03
2.4540e+02	1.1417e+03
1.2204e+02	2.1569e+03
1.0013e+02	7.2707e+01
1.0222e+02	7.5691e+02
4.7683e+01	3.9855e+02
2.1135e+02	2.0808e+02
4.3691e+02	1.3454e+03
-8.4912e+01	3.2708e+01
5.0581e+01	-8.7879e+00
3.1274e+02	1.4406e+03
7.4512e+01	1.4551e+03
4.1365e+02	6.2365e+02
-5.6532e+01	1.4228e+03
6.1750e+02	-2.2189e+01
-9.7180e+01	1.8218e+01
-6.6374e+01	7.3813e+02
5.6337e+02	8.0870e+01
3.8380e+01	3.5247e+00
6.6760e+01	1.2604e+03
1.8216e+02	1.7568e+03
1.3896e+02	4.1538e+03
1.1105e+02	2.1423e+03
-2.2760e+01	3.3320e+01
8.1455e+01	8.9561e+02
2.4546e+02	1.9186e+03
3.0291e+01	6.5453e+02
4.2088e+01	1.3370e+03
1.4273e+02	1.4859e+03
1.6747e+02	2.2351e+03
-5.4360e+00	1.5423e+03
7.0737e+01	2.6752e+03
9.4615e+00	3.6494e+02
7.7410e+01	1.2682e+03
1.6801e+02	8.5405e+02
8.1725e+01	1.8611e+02
2.4108e+02	1.4424e+03
1.4974e+02	3.3481e+02
1.1563e+02	2.3726e+02
5.3480e+01	3.1347e+01
4.1751e+01	1.4034e+03
1.0181e+02	1.2843e+03
-6.4994e-01	2.2605e+03
8.7387e+01	-6.4773e+01
1.5547e+02	1.2263e+03
1.2972e+02	2.5167e+03
-1.0972e+02	3.2879e+03
-1.9981e+00	1.6680e+03
1.3304e+01	9.0949e+02
1.7421e+02	2.1867e+03
1.2136e+02	7.4269e+02
2.7640e+02	1.1944e+03
3.3195e+02	4.5973e+01
3.7167e+01	1.6565e+03
1.0552e+02	1.5997e+03
4.8896e+01	2.4136e+01
1.2244e+02	-6.9289e-01
-1.0222e+01	1.0513e+03
2.0651e+01	1.1523e+03
2.3070e+02	2.7167e+03
2.1932e+01	2.2140e+03
2.9482e+01	2.0223e+02
2.3752e+01	4.8013e+01
7.9635e+01	1.9011e+03
1.6147e+02	5.8001e+03
1.4347e+02	3.3444e+03
9.2712e+01	7.9464e+00
1.4226e+02	1.3121e+03
-4.2226e+00	1.5486e+03
2.0967e+02	4.0379e+03
1.9046e+02	1.6395e+03
3.3127e+02	1.4325e+03
5.1592e+01	1.8552e+03
8.7252e+01	1.5792e+03
1.7003e+02	3.7059e+02
1.2379e+02	2.0842e+03
1.5217e+02	-5.1848e+01
1.5244e+02	1.5763e+03
2.4364e+02	5.1712e+02
8.6645e+01	7.8013e+01
-6.4015e+01	1.2390e+03
5.0784e+01	1.2511e+03
1.9848e+02	2.6187e+03
5.9808e+02	1.3983e+03
2.1540e+02	-1.0865e+02
1.4260e+02	4.8558e+01
-1.1484e+02	1.3741e+03
1.7866e+02	4.5204e+03
1.3734e+02	2.3715e+03
2.7681e+02	2.2534e+03
1.9470e+02	1.3887e+03
3.7900e+02	1.4539e+03
3.0795e+02	1.9023e+03
1.1361e+02	2.0384e+03
1.6342e+02	1.8918e+04
1.9443e+02	2.4507e+03
1.5399e+02	1.2386e+02
6.7164e+01	1.6257e+03
2.8651e+02	9.2908e+02
1.3545e+02	3.5107e+02
8.7454e+01	4.5447e+02
4.6941e+01	2.7378e+03
9.3386e+01	2.6416e+03
4.2964e+01	2.8649e+03
4.0065e+01	1.5787e+02
1.5574e+02	1.4007e+03
9.9858e+01	8.5929e+02
7.9785e+00	6.7202e+03
4.8829e+01	1.1597e+02
6.9186e+01	9.3454e+01
7.0348e+00	1.4208e+03
4.2155e+01	2.3828e+02
1.1590e+02	1.3704e+03
2.5321e+02	1.9178e+03
1.2729e+02	2.6779e+03
2.7999e+01	9.8935e+02
1.1112e+02	1.6027e+03
2.9842e+03	3.8029e+03
1.9046e+02	1.8951e+02
8.1657e+01	9.0201e+02
-1.2205e+02	2.3322e+03
4.6604e+01	-2.2189e+01
1.2365e+02	1.2385e+03
1.6046e+02	2.1209e+03
1.9929e+02	1.5511e+03
2.3414e+02	3.1635e+03
1.7644e+02	2.3842e+02
1.8311e+02	1.3301e+03
4.0495e+02	1.6908e+03
1.2278e+02	2.6961e+03
1.0983e+02	8.1881e+02
6.1102e+02	1.9842e+03
1.2615e+02	2.3637e+03
-1.5987e+02	1.4554e+03
-1.3997e+01	2.1699e+02
3.5953e+01	1.8861e+03
7.6264e+01	1.8046e+03
-1.7233e+01	2.0046e+02
2.0481e+02	4.4090e+00
6.2917e+01	2.0249e+03
2.5625e+02	1.1183e+03
2.4957e+02	9.1128e+03
1.5763e+02	1.5425e+03
8.5028e+01	1.3327e+03
1.7758e+02	1.7046e+03
2.3077e+02	6.7861e+02
-1.6803e+02	2.7168e+02
1.4415e+02	1.3651e+02
4.9451e+00	2.4365e+03
2.6562e+02	1.3549e+03
1.8803e+02	1.8613e+03
1.5197e+02	8.9915e+02
1.9511e+02	1.1570e+02
1.1718e+02	2.3896e+03
1.2426e+02	-3.2869e+01
1.9794e+02	1.3644e+03
1.5635e+02	1.4562e+03
1.2042e+02	1.8831e+03
8.6174e+01	1.4757e+03
2.9777e+02	1.3083e+03
1.3120e+02	3.9011e+03
-1.3188e+01	1.8284e+03
9.9925e+01	2.1678e+03
1.6504e+02	2.9591e+03
6.4535e+01	-8.6881e+01
9.9453e+01	1.4110e+03
3.5399e+02	1.9453e+03
1.4590e+02	2.9156e+03
1.5176e+02	1.3989e+03
-1.3930e+01	2.7473e+03
1.3248e+02	4.3154e+02
1.7590e+02	1.7640e+03
-5.1072e+01	-7.6315e+00
-4.3252e-02	2.8024e+03
-9.6102e+01	2.2141e+03
3.2932e+02	1.9434e+03
3.3121e+02	1.3789e+03
3.8102e+02	1.6579e+03
2.7460e+01	2.7291e+02
1.2562e+01	1.2227e+03
2.2942e+02	1.7354e+03
3.9464e+02	5.9861e+02
1.2298e+02	7.4203e+01
2.6786e+01	1.7145e+03
1.6383e+02	1.3876e+03
4.5517e+02	2.9511e+03
2.2269e+01	2.0049e+03
2.6400e+02	1.2183e+03
1.3034e+01	2.9307e+03
1.4994e+02	2.1314e+03
2.8571e+02	8.3806e+02
-4.5545e+01	1.6284e+02
8.2264e+01	2.3690e+03
1.6417e+02	1.7428e+03
1.5731e+01	2.3732e+03
2.3820e+01	1.0515e+02
1.8709e+02	3.7705e+02
2.2214e+02	3.1477e+03
1.1172e+02	1.2206e+03
-7.3992e+01	1.2706e+02
-1.0460e+02	2.3026e+03
-2.8895e+01	2.6327e+03
1.1893e+02	2.4326e+03
6.7973e+01	6.5711e+02
2.4472e+02	2.1111e+03
2.8085e+02	9.4269e+02
3.7482e+02	4.3311e+03
1.8587e+02	4.3595e+03
5.0649e+01	1.3856e+02
1.8560e+02	-5.1304e+01
1.3929e+02	1.1132e+03
1.7738e+02	1.6182e+02
1.4448e+02	1.2645e+02
1.1415e+02	2.3524e+01
1.5513e+03	8.3727e+01
-6.0442e+01	4.0082e+03
4.6754e+00	2.0193e+03
1.5641e+02	9.8513e+02
3.0768e+02	1.4334e+03
7.4714e+01	7.4884e+01
1.6848e+02	1.2575e+03
3.3458e+02	1.4325e+03
6.7434e+01	5.7015e+00
1.1455e+02	3.8365e+02
5.4476e+02	-2.9672e+01
9.3589e+01	2.0286e+03
1.7886e+02	4.6395e+03
1.5082e+02	4.2544e+03
-7.4583e+00	2.8170e+03
5.6581e+01	1.4966e+03
1.4051e+02	2.2376e+03
3.1302e+01	2.2071e+03
1.1282e+01	1.3685e+03
8.5095e+01	2.0163e+03
-1.3914e+00	2.3610e+02
9.2443e+01	9.2638e+01
2.2814e+02	1.5685e+02
1.2325e+02	6.7378e+02
5.0694e+02	-2.3890e+01
1.2392e+02	5.2367e+01
6.2715e+01	1.2538e+03
1.4475e+02	8.6992e+01
7.8865e+02	4.7474e+03
-2.0793e+02	2.7643e+03
2.8213e+02	1.8501e+03
1.2817e+02	3.2230e+03
9.6892e+01	3.6779e+03
5.1053e+01	1.0689e+03
8.2062e+01	-8.3798e+00
7.3096e+01	2.2259e+03
1.2844e+02	1.4559e+03
1.0916e+02	1.8558e+01
1.1711e+02	4.3390e+03
3.4428e+02	2.1427e+03
-8.3699e+01	2.8218e+01
1.4967e+02	2.2604e+02
1.0579e+02	4.5985e+03
5.1510e+02	1.9568e+03
2.1937e+02	1.9627e+03
8.3341e+02	5.2435e+01
2.0967e+02	5.5038e+02
2.7055e+01	1.2281e+03
2.5335e+02	1.3544e+03
-4.0759e+01	3.0275e+03
1.1233e+02	5.6684e+02
8.8875e+02	9.1296e+02
2.0212e+02	1.7475e+02
1.1934e+02	1.5053e+02
2.7932e+01	1.4267e+03
2.2328e+02	2.0900e+03
3.6276e+02	1.9219e+03
1.1091e+02	-1.6117e+02
2.9865e+02	2.3046e+02
1.0498e+02	1.5119e+03
3.0155e+02	3.4855e+02
9.9588e+01	1.4774e+02
5.6775e+02	8.0326e+01
1.9538e+02	2.5114e+02
5.6446e+01	6.4067e+01
2.1857e+02	1.6450e+01
2.3414e+02	1.8175e+03
-6.4217e+01	1.2207e+03
5.1862e+01	3.3096e+03
2.0050e+02	9.9166e+02
3.4833e+02	9.7833e+02
1.9032e+02	2.0930e+02
-4.6826e+01	5.0375e+03
1.1152e+02	2.6945e+03
3.1604e+02	2.5803e+03
7.4175e+01	3.5148e+02
1.1017e+02	1.1856e+03
1.9403e+02	1.6286e+03
1.0323e+02	-3.1645e+01
7.8826e+01	2.4049e+03
6.8325e+00	4.0658e+03
7.2422e+01	7.1249e+02
8.6376e+01	2.3401e+03
2.2746e+02	1.4022e+03
-4.6219e+01	2.9034e+01
2.3685e+01	1.4692e+03
2.4074e+02	2.9243e+03
1.1563e+02	3.3549e+02
2.1398e+02	1.4750e+03
1.0343e+02	5.9990e+03
2.1331e+02	4.2419e+02
4.1414e+01	1.4789e+03
2.7357e+02	1.5536e+02
4.6469e+01	8.7060e+01
4.3697e+02	1.1151e+03
8.0444e+01	1.2259e+03
2.5699e+02	1.0352e+02
2.1385e+02	1.4113e+03
8.0309e+01	2.5920e+03
-1.1705e+01	7.7748e+03
1.1408e+02	1.9516e+03
3.7570e+02	1.5768e+03
1.6855e+02	-3.6406e+01
2.0464e+00	3.0049e+03
2.0690e+02	1.1991e+03
1.0491e+02	7.1636e+02
3.7167e+01	1.3036e+03
1.3248e+02	3.3320e+01
1.1179e+02	-1.9191e+02
3.0054e+02	1.9069e+03
-2.4700e+00	1.4069e+01
1.0353e+00	1.1800e+03
9.5813e+01	5.1589e+02
9.3049e+01	2.8813e+03
2.7088e+02	9.0384e+02
2.4971e+02	1.7160e+03
1.8055e+02	3.6631e+02
1.7685e+01	1.3073e+03
5.9444e+02	2.4609e+03
2.0845e+02	2.0486e+03
7.2489e+01	2.5534e+03
5.9626e+02	1.3592e+01
1.7468e+02	2.1113e+03
9.4532e+01	1.5298e+03
9.3117e+01	1.1561e+03
1.7768e+00	1.1474e+03
9.3589e+01	1.4319e+03
1.8918e+02	1.3713e+03
2.3407e+02	1.3430e+03
1.7981e+02	1.1514e+03
1.2359e+02	1.8976e+03
1.3006e+02	1.5142e+03
-7.6081e+01	1.6836e+03
1.3215e+02	1.5222e+03
2.7303e+02	1.0576e+03
6.0154e+01	1.1412e+03
3.8785e+01	1.5895e+03
7.7815e+01	1.2556e+02
8.8937e+01	1.5133e+03
6.6355e+01	1.9082e+03
3.3055e+01	1.2657e+03
2.7452e+02	5.3305e+03
1.4125e+02	4.2413e+03
-1.8581e+01	1.6010e+03
1.3700e+02	9.0772e+02
-1.6931e+02	6.4340e+01
3.6410e+02	1.8910e+02
-6.7453e+01	2.0730e+03
2.3097e+02	2.3371e+03
7.2355e+01	2.0529e+03
2.3955e+01	4.7285e+03
-2.6131e+01	2.6489e+03
2.9016e+02	2.1733e+02
2.4823e+02	1.6577e+02
1.5466e+02	1.0907e+03
1.8095e+02	2.9252e+03
1.0471e+02	1.4324e+03
1.8594e+02	3.5989e+03
2.6029e+02	4.1208e+03
9.9116e+01	2.4303e+03
2.9629e+02	6.7469e+01
-5.7057e+00	2.5152e+03
1.5662e+02	3.1677e+03
1.0141e+02	1.6908e+03
-2.4041e+01	2.2721e+03
-4.7365e+01	1.8713e+03
2.4775e+02	7.5609e+02
2.1796e+02	1.6510e+03
3.8015e+02	2.3184e+01
9.4195e+01	8.5772e+02
9.5678e+01	1.1365e+03
-1.1403e+02	2.9590e+03
8.2601e+01	5.0337e+03
2.8523e+02	1.4178e+03
2.0468e+02	1.5897e+03
4.1999e+02	2.0163e+03
2.1836e+02	9.4439e+02
8.6039e+01	5.7401e+01
9.1836e+01	2.6093e+02
-9.4132e+00	2.6494e+03
1.1206e+02	1.1604e+02
-1.4942e+02	1.1399e+03
4.0893e+02	1.1306e+03
1.9855e+02	2.0543e+03
1.0424e+02	1.0513e+03
1.8210e+02	1.8765e+03
1.1482e+02	1.5852e+03
-1.9929e+01	1.0558e+03
9.3723e+01	1.5590e+02
1.7933e+02	2.3554e+03
1.2001e+02	7.0639e+03
1.3862e+02	1.8756e+03
7.1018e+02	2.7957e+02
1.3464e+02	1.3536e+03
9.3791e+01	9.0597e+01
2.6009e+02	1.7055e+03
9.8038e+01	7.6956e+02
1.3673e+02	7.2711e+02
9.0690e+01	-1.4842e+01
2.0077e+02	1.0337e+03
-2.4783e+01	2.0962e+03
1.9666e+02	1.8048e+03
1.9828e+02	9.6779e+02
1.1334e+02	2.4363e+00
1.5124e+01	3.3649e+03
1.2379e+02	2.0095e+03
1.7826e+02	7.1453e+02
4.1818e+01	2.7754e+03
5.3952e+01	6.5643e+02
1.8837e+02	1.5998e+03
-8.6328e+01	1.9523e+03
-7.2913e+01	1.4515e+02
1.4576e+02	2.0610e+03
2.5443e+02	1.7270e+03
1.3835e+02	1.1559e+03
2.5396e+02	2.9962e+03
1.2648e+02	2.3110e+03
2.6413e+02	4.4055e+03
3.2413e+02	1.6335e+03
-1.5345e+01	1.6902e+03
3.0628e+01	2.0756e+03
-3.3546e+01	1.2177e+03
7.8759e+01	3.5535e+02
1.4570e+02	7.9373e+01
2.1789e+02	1.1803e+03
4.8492e+01	1.8591e+03
-1.1363e+02	2.0504e+03
-9.6574e+01	1.3082e+03
1.4435e+02	1.9892e+03
4.7762e+02	2.0503e+03
-1.5143e+01	2.2278e+03
1.5406e+02	2.2651e+02
7.2759e+01	1.8416e+03
1.4448e+02	4.8599e+03
1.3734e+02	2.1556e+03
1.2338e+02	7.4022e+00
1.0525e+02	2.0171e+03
9.3656e+01	8.8677e+02
1.3107e+02	2.1962e+03
1.1194e+03	3.1994e+03
1.3612e+02	4.3384e+03
1.8540e+02	1.5565e+03
1.6248e+02	2.9797e+03
-6.6307e+01	1.1191e+03
7.0939e+01	2.1302e+03
1.3478e+02	1.3289e+03
3.3411e+02	8.2366e+01
8.2533e+01	2.5462e+03
2.2490e+02	2.2268e+03
4.0335e+01	1.3386e+03
3.0930e+02	-8.7357e+01
5.3547e+01	1.3808e+03
6.4063e+01	-1.2597e+01
1.7214e+01	2.1733e+03
2.3434e+02	1.2972e+03
-3.5029e+01	2.1146e+03
1.8055e+02	2.4241e+03
-1.1233e+01	7.6516e+01
2.0515e+02	8.4180e+02
6.3322e+01	-6.8106e+01
2.9482e+01	3.8318e+02
7.0535e+01	8.6099e+02
9.5206e+01	2.1130e+03
1.5048e+02	1.1463e+03
1.8634e+02	2.1003e+03
1.1664e+02	2.2595e+03
2.5625e+02	3.5633e+03
2.4722e+02	2.2520e+03
2.8490e+02	9.4153e+02
1.9389e+02	8.3126e+02
2.7876e+02	2.8834e+03
1.5884e+02	1.5696e+03
1.1334e+02	3.7606e+01
3.3795e+02	1.8374e+03
1.7987e+02	1.2749e+03
1.4785e+02	2.9215e+03
1.6113e+02	1.3751e+03
3.1651e+02	1.0451e+03
1.1772e+02	5.1270e+03
1.5210e+02	1.0684e+03
1.5075e+02	3.2573e+03
-4.1298e+01	1.1257e+03
1.4354e+02	6.3045e+02
1.0869e+02	1.5597e+03
1.0147e+03	-1.1035e+02
-1.8985e+01	2.8581e+03
-9.8851e+00	1.8461e+03
2.8530e+02	2.1189e+03
1.1416e+01	1.7107e+03
3.4199e+02	4.7744e+03
-9.7585e+01	1.6338e+03
1.8796e+02	2.2112e+03
2.9831e+02	2.3917e+02
2.1884e+02	1.3017e+03
1.4731e+02	2.7075e+03
3.7671e+02	1.5238e+03
1.0877e+01	1.3849e+03
1.7232e+02	1.6892e+03
1.8897e+02	5.8276e+02
1.1300e+02	1.6883e+02
2.4297e+02	1.6893e+03
-1.3399e+02	2.1318e+02
1.4158e+02	-3.2779e+00
1.7475e+02	-5.6066e+01
1.0013e+02	-4.5046e+01
3.4476e+02	4.7070e+03
1.3248e+02	2.4129e+03
9.8038e+01	1.5915e+03
1.6214e+02	2.3790e+03
8.1590e+01	1.4698e+03
2.6676e+02	1.1917e+03
8.1927e+01	2.3706e+02
-1.5960e+02	1.6481e+02
-1.0352e+02	1.6796e+03
1.3902e+02	1.4758e+03
1.1900e+02	1.3685e+03
4.2120e+02	1.6654e+01
7.8759e+01	1.1861e+03
3.8635e+02	2.2049e+03
6.8999e+00	1.5359e+02
-1.2003e+02	2.6517e+01
2.4034e+02	1.1032e+02
3.1941e+02	1.4754e+03
7.2961e+01	3.7126e+03
1.2662e+02	1.7060e+04
4.1844e+02	1.4725e+03
1.2433e+02	1.9308e+03
6.2932e+00	2.9067e+03
5.5098e+01	1.7228e+03
9.7768e+01	1.2091e+03
2.2463e+02	2.4396e+03
1.0862e+02	1.3780e+03
-3.6160e+00	9.0262e+02
-1.4941e+01	3.3039e+02
2.3535e+02	1.2090e+03
2.5160e+02	-2.1671e-01
1.4664e+02	1.1155e+02
-8.7945e+01	2.7420e+03
8.5297e+01	2.5367e+03
3.3195e+02	1.6355e+03
4.4594e+02	2.0157e+03
1.7765e+02	1.3546e+03
2.4681e+02	1.3487e+03
2.6380e+02	2.4860e+03
1.3316e+02	1.6640e+03
1.6160e+02	1.3100e+03
1.6605e+02	1.0234e+03
4.0023e+02	1.1727e+03
3.3324e+01	2.6311e+02
8.4488e+01	2.1089e+03
1.4091e+02	1.5061e+03
3.0795e+02	1.6693e+03
2.1393e+01	1.0327e+01
4.8626e+01	1.7202e+02
2.7822e+02	2.4095e+03
3.3946e+00	-1.1430e+02
3.4806e+02	1.6278e+03
6.8984e+01	3.3728e+03
2.4836e+02	7.4952e+01
-2.0544e+02	2.5674e+03
1.4677e+02	-3.6678e+01
3.0593e+02	2.2848e+03
3.1707e+01	1.2865e+03
7.8219e+01	1.8173e+03
1.1698e+02	2.9879e+03
-9.9525e+00	8.6820e+02
1.9625e+02	-2.8311e+01
5.8993e+02	3.1869e+02
3.5684e+01	1.3178e+03
2.1595e+01	-3.4093e+01
2.2558e+02	2.2240e+03
1.2257e+02	2.1350e+03
1.4172e+02	1.1785e+03
1.0343e+02	1.9297e+03
2.0464e+00	1.3345e+02
1.5095e+02	2.1469e+03
2.5842e+01	1.9357e+03
2.8469e+02	3.0590e+02
3.3815e+02	1.4497e+03
1.1888e+01	1.5242e+03
-4.2376e+01	1.2880e+03
-9.8851e+00	5.0407e+03
4.4717e+01	9.8656e+02
-2.1277e+01	2.5964e+02
1.5326e+01	1.1792e+03
2.3400e+02	6.3115e+01
2.6718e+01	1.3202e+03
5.4356e+01	2.2371e+03
1.6295e+02	1.4107e+03
6.1367e+01	2.0880e+03
2.2045e+02	1.1664e+03
-4.2848e+01	2.0004e+03
6.6760e+01	1.9901e+03
9.0623e+01	1.1436e+03
-5.8015e+01	1.9744e+03
-5.0466e+01	4.5435e+03
1.1449e+02	1.4210e+03
4.1675e+02	2.1469e+03
6.3401e+02	-4.6474e+01
-6.8868e+01	2.6250e+03
8.1792e+01	2.4988e+03
2.6697e+02	1.3629e+03
1.2547e+02	1.4185e+03
2.8955e+02	1.1484e+03
7.5455e+01	1.6125e+03
7.5118e+01	1.9191e+03
2.6744e+02	5.3739e+02
3.8743e+02	1.6906e+03
3.6302e+02	3.1597e+02
3.1489e+02	1.5857e+03
1.2231e+02	1.6771e+03
4.9435e+01	2.1310e+03
3.7167e+01	1.2525e+03
2.5679e+02	2.8968e+03
1.8850e+02	-2.5454e+01
-8.8619e+01	5.2979e+01
-1.2846e+02	1.5547e+03
-3.2198e+01	1.7672e+03
7.1681e+01	2.7246e+03
2.3528e+02	1.0883e+02
6.7771e+01	2.8979e+03
1.6092e+03	2.3919e+03
3.4875e+01	-4.3617e+01
1.0141e+02	1.5750e+03
1.9491e+02	9.9119e+02
1.3154e+02	1.4912e+03
1.7347e+02	9.4684e+02
-3.5164e+01	3.3185e+03
1.0652e+03	2.1016e+03
-2.1008e+01	3.6513e+03
4.5256e+01	3.5277e+02
-6.1775e+00	1.9701e+03
2.4877e+02	2.6473e+04
2.8227e+02	2.8006e+03
4.8776e+00	2.2264e+02
4.7818e+01	2.8745e+03
6.0491e+01	1.5843e+03
5.4395e+02	1.3141e+03
1.8122e+02	1.3064e+03
1.4859e+02	1.0038e+03
3.7774e+01	1.0500e+03
3.5347e+01	-3.8379e+01
2.7055e+01	1.3629e+03
1.4718e+02	8.1820e+02
2.5005e+02	2.8796e+03
-9.1316e+01	-5.1508e+01
2.9696e+02	1.1162e+02
1.6801e+02	1.5611e+02
2.0050e+02	-2.7903e+01
1.9484e+02	1.9649e+03
1.4738e+02	-8.5385e+01
-1.6162e+02	1.7985e+02
1.3641e+01	1.5386e+03
4.5571e+02	2.1021e+03
5.7390e+01	2.2616e+03
2.6575e+02	1.7345e+02
1.6268e+02	2.5056e+03
4.1616e+01	8.0636e+02
2.4236e+02	1.9284e+02
3.2676e+02	3.6298e+03
2.3272e+02	6.5768e+01
1.1098e+02	1.2128e+02
-7.4531e+01	2.0568e+03
1.7670e+02	3.3320e+01
2.8328e+02	2.3760e+02
1.0068e+01	3.2037e+03
1.1900e+02	2.7964e+03
2.4047e+02	1.5776e+03
4.8776e+00	1.3201e+03
1.7214e+01	1.2310e+03
5.2821e+00	2.0148e+02
1.6942e+02	1.3672e+03
2.4202e+02	-9.1961e+00
5.3842e+02	1.2977e+03
7.3568e+01	2.2567e+03
1.7320e+02	2.6561e+03
3.1774e+01	8.5759e+02
2.0252e+02	1.1832e+03
1.4401e+02	-4.3889e+01
2.0441e+02	1.9674e+03
-9.1788e+01	1.4276e+03
2.3415e+01	2.8761e+03
1.5815e+03	1.9934e+03
8.9477e+01	2.0041e+03
1.9464e+02	1.6556e+02
-2.0746e+02	1.3031e+03
1.5884e+02	4.2358e+02
1.5480e+02	2.2314e+03
1.0565e+02	9.0548e+02
7.6938e+01	5.0850e+03
-7.1767e+01	1.2342e+03
1.8014e+02	2.6423e+03
2.6737e+02	1.4400e+03
2.0758e+02	3.0882e+02
6.2850e+01	3.0892e+03
3.3208e+02	1.0481e+03
2.1614e+02	1.9219e+03
3.3808e+02	1.6694e+03
3.7280e+02	2.8937e+02
2.8261e+02	2.1917e+02
1.5796e+02	1.3053e+03
9.2847e+01	2.4537e+03
1.1840e+02	1.5635e+03
-5.0735e+01	2.0215e+03
7.1074e+01	9.6039e+01
1.0572e+02	8.0394e+01
1.0336e+02	-1.3110e+02
2.8201e+01	1.0366e+02
1.4812e+02	6.5439e+02
1.2972e+02	9.0323e+02
4.2646e+02	5.5807e+02
1.2583e+03	4.6811e+00
1.6316e+02	2.1471e+03
3.6997e+02	1.0738e+03
1.4947e+02	9.3935e+02
2.9482e+01	1.9133e+03
1.5884e+02	1.7229e+03
1.9005e+02	2.7412e+03
8.7859e+01	8.1822e+01
2.0158e+02	-2.8243e+01
-2.7007e+01	3.2776e+01
5.4828e+01	9.0153e+02
4.7398e+02	1.9267e+03
5.3863e+02	5.5020e+01
-2.1899e+02	1.1656e+03
1.8992e+02	1.2803e+03
-1.4740e+02	9.9554e+02
9.0783e+02	4.0258e+03
1.0945e+01	1.5942e+03
1.3242e+02	3.0237e+03
6.0895e+01	1.9439e+03
5.3278e+01	3.9827e+03
3.5279e+01	1.1498e+03
6.9793e+01	2.4548e+03
7.3635e+01	8.9003e+02
2.4256e+02	1.3280e+03
7.1815e+01	1.9082e+03
1.3006e+02	2.7826e+03
-5.0331e+01	1.4288e+03
8.3275e+01	1.1495e+03
2.0151e+02	2.7209e+03
2.4573e+02	3.3135e+03
1.4401e+02	1.0574e+03
5.8131e+01	3.9254e+03
1.7259e+02	1.4885e+01
2.0845e+02	6.4249e+02
-3.4624e+01	1.8404e+03
8.6752e+02	1.2515e+02
1.7805e+02	5.0856e+03
1.8257e+02	2.0420e+03
3.9747e+02	1.3488e+03
1.1637e+02	2.5375e+03
1.5385e+02	4.3997e+03
-1.3041e+02	1.3509e+02
5.9749e+01	1.9297e+03
3.5959e+02	3.8002e+03
2.2922e+02	1.4084e+03
7.1546e+01	2.4131e+03
6.1637e+01	2.2910e+02
3.8143e+02	1.2943e+03
1.0801e+02	1.9893e+03
-2.8558e+01	3.6109e+03
3.6761e+02	9.6652e+01
3.0006e+02	1.5140e+03
9.0218e+01	3.1734e+03
2.6285e+02	6.1628e+03
7.2624e+01	1.2556e+03
2.6649e+02	1.5265e+03
1.5635e+02	3.1437e+03
1.2932e+02	1.3572e+03
1.3532e+02	1.0668e+03
-2.8086e+01	1.9325e+02
1.5746e+00	8.1466e+02
9.5289e+00	2.1095e+03
1.1684e+02	4.0190e+01
1.3087e+02	2.4060e+03
6.2580e+01	1.3725e+03
1.2635e+02	1.9528e+03
6.2548e+03	3.8229e+03
2.8072e+02	4.2112e+03
7.6332e+01	1.3395e+03
3.8008e+02	1.7374e+03
6.3457e+01	8.9724e+02
-1.9794e+01	2.9760e+02
3.3936e+02	9.9373e+01
1.3019e+02	2.5671e+03
4.7661e+02	3.3895e+03
-1.6102e+02	4.1966e+03
-1.2514e+01	-1.1355e+02
1.9100e+02	5.7401e+01
3.8245e+01	1.3944e+02
1.7859e+02	1.6747e+03
1.5904e+02	2.9086e+03
3.6493e+01	1.8570e+02
2.5712e+02	1.3822e+02
1.0343e+02	1.9924e+03
6.7439e+02	2.0437e+03
3.5681e+03	2.2113e+03
1.0060e+02	2.0345e+03
5.8940e+01	8.0368e-01
5.4896e+01	1.1484e+01
2.4533e+02	1.2510e+03
-7.8036e+01	1.5912e+03
1.2466e+02	1.2715e+03
1.6187e+02	2.9842e+03
2.1216e+02	1.7631e+03
-1.9727e+01	1.2177e+03
1.8884e+02	-2.0420e+01
1.5898e+02	1.0782e+03
2.3555e+02	6.3591e+01
5.2064e+01	3.7401e+01
-7.3924e+01	1.4962e+03
9.1432e+01	3.0712e+02
-9.8663e+01	2.0405e+03
2.0893e+02	1.2461e+03
6.7636e+01	8.5291e+01
-4.9657e+01	6.8897e+01
4.1587e+02	1.1723e+03
1.4940e+02	2.7458e+03
4.4203e+02	2.0306e+03
4.6212e+02	4.0045e+02
-1.3862e+01	3.0742e+03
2.0650e+02	2.1610e+02
1.8277e+02	9.9441e+01
3.0089e+01	2.6741e+03
1.9774e+02	-5.5930e+01
2.6852e+02	1.0954e+03
3.2474e+02	8.0802e+01
1.9780e+02	-3.0964e+01
7.1546e+01	2.4836e+03
8.2466e+01	1.1400e+02
1.0552e+02	3.4432e+03
-3.7508e+00	2.0788e+03
4.2492e+01	7.6720e+01
3.2440e+02	1.4005e+03
-6.7251e+01	5.3592e+01
3.1705e+02	1.6244e+03
1.8629e+01	2.1093e+03
2.2888e+02	6.4848e+02
-9.0170e+01	2.0486e+03
-4.9724e+01	-1.8493e+00
1.5124e+01	2.5431e+03
1.4401e+02	1.9604e+03
1.1664e+02	8.4657e+02
-8.1324e+00	2.8311e+03
4.4270e+02	2.2951e+02
-4.4771e-01	2.1642e+00
9.4735e+01	1.2202e+03
1.3174e+02	1.7563e+03
8.9222e+00	2.4477e+03
3.8156e+02	1.3206e+03
5.7659e+01	3.2493e+03
6.5059e+02	3.8569e+02
3.2838e+02	6.0365e+02
1.8816e+02	2.5645e+03
4.3111e+02	2.1125e+03
1.2905e+02	1.0300e+03
2.1452e+02	1.7900e+03
8.9881e+01	1.4964e+02
1.9248e+02	4.7072e+03
-1.1909e+02	2.3316e+03
6.5479e+01	6.5072e+02
-8.8822e+01	2.3315e+03
2.3940e+02	1.9092e+03
2.1338e+02	1.6515e+02
9.4532e+01	1.9257e+03
3.5549e+01	1.2598e+03
3.6869e+02	4.5469e+03
1.2399e+02	1.5748e+03
2.3185e+02	4.8701e+03
2.6921e+01	1.1665e+02
3.3188e+02	2.6245e+01
4.4634e+02	3.8810e+03
9.6352e+01	2.2719e+03
2.4304e+02	6.7265e+01
8.4286e+01	1.0849e+02
6.4468e+01	2.0827e+03
1.1085e+02	2.4248e+03
1.6270e+01	1.0441e+02
8.5095e+01	2.2021e+03
1.6019e+02	1.2903e+02
1.9059e+02	1.6119e+03
6.2850e+01	3.8885e+03
1.4489e+02	2.3798e+03
1.1300e+02	3.3653e+03
1.4415e+02	1.6937e+02
8.4893e+01	2.3465e+03
4.5121e+01	1.3310e+03
7.7950e+01	2.9071e+03
2.0266e+02	-5.0420e+01
2.0266e+02	1.9349e+03
1.4158e+02	1.9873e+03
7.2827e+01	1.4583e+03
8.2196e+01	7.2243e+03
1.3585e+02	1.5983e+03
3.6164e+03	3.8685e+02
2.1156e+02	6.9509e+01
1.2284e+02	1.1500e+03
9.3454e+01	9.7064e+02
2.0382e+01	1.7263e+03
9.6150e+01	4.6120e+02
3.2035e+02	1.8631e+02
1.6808e+02	2.1120e+03
2.3751e+02	5.0459e+03
-5.8218e+01	1.9054e+03
3.2130e+02	1.6556e+03
3.7774e+01	3.3481e+02
2.2269e+01	1.5308e+03
4.2897e+01	2.0527e+03
4.9218e+02	2.1096e+03
1.3911e+01	2.0474e+03
1.4084e+02	2.9956e+03
7.7208e+01	-2.8651e+01
-1.4578e+02	2.5364e+03
1.1119e+03	1.6026e+02
3.0566e+02	1.1957e+03
-9.6372e+01	2.1116e+03
2.2160e+02	1.3544e+03
-4.0219e+01	1.2305e+03
1.7313e+02	9.9677e+02
1.5392e+02	1.8740e+03
7.9028e+01	7.6992e+01
4.7885e+01	6.6476e+03
2.6319e+02	1.4225e+03
7.3298e+01	1.4597e+02
8.0983e+01	3.1109e+03
7.8287e+01	1.7740e+03
2.0374e+02	1.2786e+03
1.9335e+02	1.9730e+03
2.2430e+02	1.8329e+03
4.4479e+02	1.8194e+03
2.3913e+02	1.9257e+02
2.1216e+02	1.1529e+02
1.2925e+02	1.7333e+03
5.5570e+01	5.5224e+01
3.4718e+02	1.6054e+03
9.3117e+01	-6.4365e+01
5.9951e+01	1.5378e+03
1.3565e+02	1.8291e+02
-1.0298e+02	9.6500e+02
-5.9903e+01	3.0536e+03
3.7317e+00	1.6049e+03
2.1627e+02	1.0596e+03
2.4162e+02	1.0253e+03
1.4698e+02	1.6688e+03
9.1363e+02	2.5254e+03
1.2082e+02	4.3934e+03
1.2257e+02	1.3498e+03
1.1476e+02	4.4467e+03
-2.8220e+01	2.1197e+03
-1.3323e+01	9.5956e+02
5.5367e+01	3.8212e+03
8.0039e+01	6.6052e+02
-3.9276e+01	-8.0656e-02
-1.3660e+01	7.3795e+01
1.0350e+02	1.7681e+03
1.9632e+02	1.1692e+03
1.5021e+02	2.0469e+03
-2.4850e+01	1.1165e+03
1.5426e+02	2.0542e+03
1.3626e+02	1.4688e+03
-5.3836e+01	2.4069e+03
1.5191e+01	1.2496e+03
8.1050e+01	3.9904e+03
3.4584e+02	1.4400e+02
-8.6328e+01	1.7923e+02
1.3734e+02	1.1191e+03
2.0758e+02	1.9421e+03
2.3104e+02	3.7540e+03
2.5476e+02	1.7825e+03
-5.3364e+01	3.5361e+01
2.0449e+01	3.2572e+01
9.8105e+01	3.2776e+01
1.8682e+02	2.7277e+03
-6.6307e+01	1.7178e+03
1.6437e+02	1.1861e+03
2.5342e+02	1.8337e+03
1.2934e+03	1.1571e+03
1.9640e+01	1.0355e+03
2.8625e+02	1.4821e+03
3.9594e+01	7.6017e+02
8.7589e+01	3.5853e+03
2.5342e+02	9.9044e+02
1.4704e+02	2.3536e+03
-2.4026e+00	1.1253e+03
2.5052e+02	5.8365e+02
1.5394e+01	1.9526e+03
1.0810e+01	1.1317e+03
6.6603e+02	1.2760e+02
-1.6356e+01	3.4853e+03
2.7377e+02	2.3422e+03
1.2311e+02	1.3677e+03
3.0317e+02	1.2987e+03
-1.2851e+01	2.1657e+03
2.6246e+01	8.2595e+02
-4.4264e+01	2.7742e+01
1.8297e+02	1.0581e+03
-1.8783e+01	1.6731e+03
1.5372e+02	2.1582e+03
7.8691e+01	1.8627e+03
-7.8912e+01	2.1512e+03
-2.6400e+01	1.4161e+03
2.9562e+02	1.1427e+02
8.3679e+01	7.7467e+03
3.1361e+02	4.6583e+02
1.1484e+01	2.0402e+03
5.0216e+02	6.8052e+02
-1.5937e+00	3.2700e+03
2.4910e+02	5.5002e+03
2.8031e+02	1.9781e+02
1.7839e+02	1.8438e+03
-8.9563e+01	1.5877e+03
2.4762e+03	1.5387e+03
1.0855e+02	1.9773e+03
2.2187e+02	1.5973e+01
1.0700e+02	2.3203e+03
2.5969e+02	1.0638e+02
1.8899e+01	1.3237e+02
9.4532e+01	-1.3074e+01
-8.4777e+01	2.6201e+03
1.7529e+02	2.0150e+03
2.8220e+02	2.9011e+03
5.5772e+01	-2.0420e+01
-1.4941e+01	1.0081e+03
2.0785e+02	1.4423e+03
1.0593e+03	1.3903e+02
1.5291e+02	1.5087e+03
1.8284e+02	2.1590e+03
2.5112e+03	2.0812e+03
2.3340e+02	3.4195e+03
-1.0352e+02	2.6205e+03
-1.7300e+01	2.4247e+03
-8.4440e+01	1.0311e+02
-3.3344e+01	1.1585e+03
3.4808e+01	2.8779e+03
6.3457e+01	1.9964e+02
1.5284e+02	1.1138e+03
7.7410e+01	1.5020e+03
1.3612e+02	1.5461e+02
4.9650e+02	1.7463e+03
4.9907e+01	1.3151e+03
-1.9794e+01	1.1355e+03
2.9757e+02	1.6502e+02
3.4620e+00	2.0066e+02
1.6134e+02	1.5734e+03
1.3046e+02	3.9526e+03
1.8190e+02	1.2300e+01
1.8090e+03	2.3944e+03
6.2648e+01	1.8338e+03
7.9458e+02	1.5093e+03
4.1683e+01	4.8966e+01
1.6572e+02	2.9305e+03
7.5725e+01	1.9000e+03
2.8362e+02	3.3698e+03
-8.3361e+01	1.5597e+02
1.4367e+02	1.1986e+03
4.4582e+01	1.3927e+03
2.0077e+02	6.7265e+01
4.6259e+02	1.9740e+03
2.4904e+02	1.1334e+03
6.0019e+01	1.2434e+03
2.0367e+02	1.5889e+03
1.8297e+02	9.8282e+02
1.4893e+02	9.9867e+02
2.0434e+02	1.7410e+03
2.1654e+02	3.6644e+03
3.0836e+02	3.5421e+03
4.9609e+02	1.4613e+01
-5.9364e+01	9.6568e+02
1.3646e+02	2.2020e+03
1.0572e+02	1.9403e+03
1.1509e+02	2.0754e+03
1.6356e+02	1.1023e+03
1.7684e+02	1.9818e+03
5.4828e+01	1.2178e+03
1.3060e+02	5.1753e+03
7.7763e+00	6.4181e+02
2.9319e+02	1.2912e+01
2.0785e+02	2.0286e+03
-4.8039e+01	2.5037e+03
3.8665e+00	1.8032e+02
1.1550e+02	6.2834e+02
-3.9343e+01	3.2003e+03
3.8763e+02	1.0679e+03
1.2129e+02	1.8640e+03
1.5958e+02	2.2242e+03
2.1573e+02	1.4689e+03
8.5852e+00	-4.8583e+01
9.2847e+01	1.6178e+03
1.7475e+02	2.0031e+03
1.2967e+01	2.0208e+03
1.0983e+02	9.4309e+02
2.0313e+02	2.7569e+02
4.7594e+02	7.1686e+01
1.2439e+02	-5.3141e+01
1.0835e+02	6.4140e+02
6.7434e+01	4.3456e+01
1.1516e+02	-1.0858e+02
1.4738e+02	1.2098e+03
9.0218e+01	3.1483e+01
-4.4736e+01	9.3167e+02
1.0774e+02	2.3137e+03
7.6197e+01	1.2159e+03
2.6339e+02	8.6622e+02
1.6936e+02	4.1287e+03
2.8705e+02	1.7230e+02
1.2143e+02	7.3441e+03
1.2487e+02	4.3821e+02
2.4142e+02	1.3905e+03
-2.4446e+01	1.4487e+03
1.6127e+02	2.0402e+03
4.0740e+01	1.2155e+02
-1.8367e+02	3.8281e+03
1.7745e+02	9.2411e+02
1.4192e+02	3.2655e+03
4.7223e+02	1.2234e+03
7.7490e+02	4.6273e+03
4.0158e+02	1.3949e+03
-1.1570e+01	2.2896e+03
1.3114e+02	1.9481e+02
1.8068e+02	1.5719e+02
2.8673e+01	6.2228e+03
3.8313e+01	1.1159e+03
1.3552e+02	-4.7222e+01
2.6744e+02	1.5713e+02
2.9617e+01	1.9723e+03
1.7214e+01	9.0393e+01
-8.1609e+01	2.0427e+03
1.9935e+02	1.2808e+02
1.3956e+02	1.1291e+02
2.9629e+02	1.6144e+03
1.2210e+02	1.1522e+02
6.9104e+02	8.6557e+03
1.3262e+02	2.2390e+03
1.6417e+02	3.1316e+03
1.4219e+02	2.9692e+02
1.0175e+02	9.6470e+00
4.6537e+01	1.7909e+03
-1.2003e+02	9.0969e+02
1.5639e+03	1.0189e+02
9.7027e+01	1.0702e+03
1.3639e+02	-1.8652e+01
1.1253e+02	2.2638e+02
5.3495e+00	1.0151e+03
2.1668e+02	3.4293e+03
1.6228e+02	6.0030e+03
3.1200e+02	7.2242e+02
2.1890e+02	1.3066e+02
1.3127e+02	1.6009e+03
6.1601e+02	5.4950e+03
5.4761e+01	1.7836e+03
[truncated: 53,015 more rows]
