# Supplementary material for: The genotype‐phenotype landscape of an allosteric protein
Source: Mol Syst Biol. 2021 Mar 30;17(3):e10179. doi: 10.15252/msb.202010179 (PMC8009258; doi:10.15252/msb.202010179)
Supplement: Supplementary file 3 — Source Data for Appendix [file MSB-17-e10179-s008.zip › Appendix Figure S21A.source.csv]

substitutions A and B	log10(G0) mutA	log10(G0) err mutA	log10(G0) mutB	log10(G0) err mutB	log10(G0) mutAB	log10(G0) err mutAB	log10(G0) predAB	log10(G0) err predAB
['L304F' 'A341P']	2.889275192540759	0.47293195046732406	2.822483504380736	0.46861128277915703	2.747386760103929	0.4232938165062451	2.8440363969214943	0.6657786149470066
['A194V' 'Q211H']	2.9581106320518877	0.2917283879237679	2.841252489166895	0.27342382448805713	3.0373709526902353	0.4849294844347862	2.931640821218782	0.3998325150838489
['A133V' 'L342S']	2.8810744021812895	0.3930029978470819	2.921527758063879	0.33581784061393644	2.8224922011707076	0.45565655697652385	2.9348798602451684	0.5169380798426448
['L318M' 'S338T']	2.888690835158073	0.330995693110325	2.8852317171517825	0.49206225624762456	2.6926254581366766	0.4360721167503664	2.9062002523098553	0.5930290152101222
['Q60H' 'V143I']	2.935290908387121	0.41669808640434913	2.8136677842045894	0.4804846075126014	2.779581351906508	0.42807732584744423	2.88123639259171	0.6360053091520425
['V324M' 'M347I']	2.9612853963254966	0.3477793164013794	2.8428736847863156	0.19519903135463224	2.7128325385527456	0.40789678528249423	2.9364367811118126	0.39881463709146564
['V175L' 'A343V']	2.854570572404281	0.3234301540199576	2.8685409221688647	0.2407085713518046	2.9032944636477174	0.46873436675093727	2.855389194573146	0.4031720238950122
['V99A' 'D292E']	3.0480477481176083	0.30977279222035164	2.9079322286123896	0.2872436052421532	2.8785717860806788	0.46260932921281145	3.0882576767299974	0.42245481598924056
['N113I' 'I182V']	2.90391434761342	0.3882633881151531	2.8222508823417143	0.38679880436866915	3.2005598697184885	0.5107573047809542	2.858442929955134	0.5480527106143076
['G14C' 'L90Q']	2.776227038692159	0.3602423198611047	2.7823494963482185	0.35751257720536	2.8571650704899194	0.47249138148094355	2.690854235040377	0.5075330254071443
['A82T' 'A133V']	2.8725743731139173	0.3807605314329292	2.8810744021812895	0.3930029978470819	2.81044930743362	0.3619239680970042	2.8859264752952067	0.5472019175897322
['V94M' 'S300G']	2.946009124404199	0.3979965508554025	2.9072723125201017	0.39971676078002816	2.9111202479079124	0.4518775919058682	2.9855591369243	0.5640698036070316
['M42L' 'G359R']	3.0089455491304142	0.3518848067554674	2.8544476276530526	0.4781873345141058	2.7914648137608533	0.4567774659162738	2.9956708767834663	0.593705351260234
['A133T' 'N316S']	3.097516461640483	0.5445945555461486	2.815950703155758	0.3920048124533264	2.9668146816459835	0.5121029019588664	3.0457448647962413	0.6710074536971066
['M98I' 'C107R']	2.9180211564002545	0.2573451628072491	3.14288285057782	0.3704935972683741	2.85031783550118	0.4681711194555787	3.193181706978074	0.45110091824019793
['A27T' 'A176T']	2.8661436222989214	0.1946494058100583	2.7763647926749346	0.2672393898667958	3.0029366168735905	0.4981195811618332	2.7747861149738555	0.330613494398801
['S70T' 'V321I']	2.9129318798915906	0.417095526208471	3.000591688988739	0.4184066873403355	2.754303862826971	0.42403462473341463	3.045801268880329	0.5907900083737322
['M98I' 'I124F']	2.9180211564002545	0.2573451628072491	2.8695135208731863	0.334188961927851	2.8045427971847197	0.4616723778785431	2.919812377273441	0.4217923601663551
['Q227L' 'A331V']	3.2500014461942084	0.39363706332254367	2.7874761102391017	0.4611465057467005	2.7884505637260566	0.4356978151818854	3.16975525643331	0.6063053994346315
['N46K' 'L296P']	2.901724403665351	0.28495395324503103	2.8905881816339445	0.4933613818435537	3.131909136702056	0.49747838905870995	2.924590285299296	0.5697404747466623
['V94A' 'R255C']	2.948017736169741	0.39843752131231824	2.9655022952444967	0.25775423927328894	2.8416391195427724	0.4809358367308836	3.0457977314142375	0.47454157484129456
['E105D' 'T141S']	3.037494045893441	0.3710876292992217	2.9119489381224977	0.4723125878194962	2.7331259357091024	0.4163713149866633	3.0817206840159383	0.6006539846131597
['T206S' 'A214V']	2.9364459154978317	0.28965889624290037	2.8494985591447297	0.24288465412739202	2.7255296237953104	0.4237178202131423	2.9182221746425614	0.37801485603510104
['V24L' 'A341T']	2.924171388676743	0.337065983787665	2.847092289851519	0.27575826729178854	2.8281971621969957	0.4745480512673014	2.903541378528262	0.4354952346541991
['D88N' 'G265S']	2.918702755342672	0.3271467997964718	2.847714827606956	0.33162309518658173	2.8582004155418215	0.4813357534405302	2.8986952829496286	0.4658314135802796
['N113K' 'M232I']	2.9316716094350763	0.4957469003856614	2.8704567526144444	0.31995373931163684	2.790149163277035	0.45485663977759394	2.9344060620495207	0.5900299861375604
['Q131H' 'I134T']	2.8883822272240276	0.329064491949084	2.8006359575605404	0.38368296286354425	2.846605241101072	0.48507656196267473	2.821295884784568	0.50546617676503
['L169V' 'Q209H']	2.861951990704261	0.47736185904850453	2.810737113718237	0.4784879842201361	2.7185144419060396	0.4216878994773365	2.8049668044224982	0.6758883750422798
['A214S' 'A331V']	2.8351219524057027	0.3718913608193377	2.7874761102391017	0.4611465057467005	2.779767699323463	0.4333824282381582	2.754875762644805	0.5924181665128531
['P155L' 'T276I']	2.7343232522700687	0.4401574083422547	2.8855724459493044	0.3996586684569034	3.0284496171415793	0.4802776763310348	2.7521733982193735	0.5945297262469854
['M230I' 'T240S']	2.908348631610494	0.35115319921328153	2.796334167106034	0.2542647469240749	2.843608379018307	0.47722841629468715	2.8369604987165276	0.43354253637455975
['N316I' 'A341V']	2.7839348798224326	0.3653881167534015	2.840832451975074	0.3174572500826272	2.809622711249406	0.46847472877930313	2.757045031797507	0.48403262441143474
['K59R' 'A138G']	2.9416139686099467	0.5039197938763267	2.954276060472769	0.5167766503484615	2.9609687095754427	0.4788942786682703	3.0281677290827163	0.7217986318951676
['D129V' 'D219E']	3.1946219968027125	0.4727596564471221	2.865343183203785	0.3200335590120414	3.3521642425405043	0.5014652323844941	3.192242880006497	0.5708968134942729
['Q291H' 'Q348*']	2.831794709636463	0.31497405240345383	2.871259052171796	0.39048151522601626	2.8997475325079236	0.45680227044207317	2.835331461808259	0.5016816395092203
['Q153L' 'F226Y']	2.7938258571304324	0.31433716738619877	2.850762941000246	0.3170944120732085	2.764622143132912	0.4438561642831357	2.7768664981306785	0.44649380843235986
['F293L' 'K314E']	2.9264492418197032	0.33516360862412664	2.8059569907636974	0.2679344687199182	2.856326957937042	0.4767167378149736	2.8646839325834006	0.42909617112504234
['Q248R' 'G261R']	2.9086537898309675	0.49568498470049754	2.8830027743257274	0.46626791649466787	2.882150871394293	0.4568791529859512	2.9239342641566943	0.6805213986421081
['A133V' 'A194V']	2.8810744021812895	0.3930029978470819	2.9581106320518877	0.2917283879237679	2.9726050089900338	0.4784588490251488	2.9714627342331768	0.4894454092515261
['S260F' 'A341V']	2.7471840439195123	0.42954690291425046	2.840832451975074	0.3174572500826272	2.730337969885877	0.4370224207177888	2.7202941958945863	0.5341251233870657
['T229A' 'S358N']	2.8551303640353285	0.32352957162699336	2.8741727103335792	0.46407644086848343	2.63439257651706	0.3949731053610924	2.8615807743689072	0.5657193002596825
['E44V' 'H179L']	2.9007128673185174	0.5286753542855092	2.9692896168037777	0.5191703585396815	2.754650908946677	0.4341743797704139	3.0022801841222955	0.740969291816557
['K37R' 'F161L']	2.9428445478560628	0.2615566368166147	2.9293502349596343	0.24978114872199264	3.315957306164091	0.5188080348938817	3.004472482815697	0.3616662778304008
['K59R' 'M242T']	2.9416139686099467	0.5039197938763267	2.9294974461842362	0.48881249654548037	2.6920758869260597	0.410290047181889	3.003389114794183	0.7020490121347547
['E36V' 'E164D']	2.7125852073382513	0.4468401055191473	2.791388652544168	0.3748965709944424	2.7038175842676475	0.42251965032186733	2.6362515598824197	0.5832782516464622
['R216Q' 'N234I']	2.8999229290999304	0.4711441994593459	2.757631984085507	0.3541200982142487	2.7464367077908314	0.44412407270566034	2.7898326131854376	0.5893877337063074
['I64F' 'V264A']	2.9124046959543155	0.48671104066575077	2.789522520770774	0.4549988005084371	2.8194515344262308	0.45049939307511705	2.834204916725089	0.6662668726344232
['L114H' 'Q317H']	2.8146154735821343	0.47189965444257376	2.8503215363334125	0.47617088368305244	2.9489850594883493	0.48774431097188614	2.7972147099155467	0.6703939098250518
['L196Q' 'Q211L']	2.964668130770142	0.40658361762627415	2.84582724438883	0.3842832490866624	2.748499053095055	0.42752825216178775	2.942773075158972	0.559449598847537
['E164V' 'F226S']	2.892755402963674	0.4017613565459251	2.841366662089718	0.38150991385161637	2.807767074469395	0.4609101690262893	2.866399765053392	0.5540415164775015
['Q153H' 'T258S']	2.814394738506043	0.3100176486100491	2.902973400323346	0.2441977434824317	2.8234267090269576	0.4426802768670094	2.8496458388293893	0.3946434851503511
['P284L' 'A343V']	2.9935383563451237	0.39869031143447076	2.8685409221688647	0.2407085713518046	2.858039184344154	0.4499520289270063	2.9943569785139883	0.46571942277936196
['S28R' 'F161I']	2.9055317260343005	0.40105170337597373	2.939100509848438	0.33840338403270104	2.911423904644866	0.48214185335551263	2.976909935882738	0.5247469095721801
['V271L' 'Q335R']	2.790115218940914	0.37596965911589	2.919494310925245	0.5024707654616728	2.6946298375875095	0.4493722228799425	2.8418872298661584	0.6275588057858467
['V9I' 'L319S']	2.940001045289705	0.5191740128792844	2.9052562217468343	0.48655559680807103	2.754000903724134	0.42619601678374563	2.9775349670365387	0.711532152776273
['N208S' 'P285S']	2.877595590986463	0.3866385990250639	2.884521919361058	0.478844886110581	2.7928498876441457	0.36388996980793953	2.8943952103475206	0.6154525418018187
['E259V' 'Q317P']	2.8342683902764807	0.409960156514629	3.064108401843555	0.5410708078809718	2.756219380235409	0.44422897604532563	3.030654492120036	0.678840886416299
['H74Y' 'F147L']	3.065325681970985	0.36118097157659584	2.9166363716441963	0.32152458089416597	3.218591848011704	0.5320111434164617	3.114239753615181	0.4835594589584437
['Q131H' 'M254K']	2.8883822272240276	0.329064491949084	2.8825716412554097	0.3904055831937561	2.748016840321731	0.4291411764164004	2.903231568479437	0.5105878565443617
['H74Y' 'A350V']	3.065325681970985	0.36118097157659584	2.826758344640153	0.23477165216162804	2.9351792270895887	0.4627875227417197	3.0243617266111387	0.4307776954389749
['A87V' 'S221T']	2.7481832463951736	0.4396700320082092	2.865676762402526	0.49332683018727563	2.8288977048545236	0.4583272748964546	2.7461377087976993	0.6608185064211842
['V66I' 'G91D']	2.8621554898200694	0.38992874904047126	2.8558478653758756	0.18744016120239945	2.864614933905558	0.5214100600036798	2.850281055195945	0.4326410097989421
['K314N' 'R340H']	3.052185338052083	0.5357566156338741	2.86897503558051	0.4896325169539945	2.8769259845789814	0.48915796185741983	3.053438073632593	0.7257927754215844
['G200C' 'P212L']	3.1122538114681673	0.37361319338607063	2.81355143211683	0.3722353515000198	2.9238671658981237	0.4735703221128011	3.058082943584997	0.5273954637446939
['A139V' 'Q298H']	2.793515697641392	0.2603821562768458	2.906976525618536	0.41707277273975607	2.696340114185064	0.42146526921317334	2.8327699232599284	0.49167933154466437
['E105K' 'D165N']	2.8091123644768095	0.45555744013087285	2.8403888275290674	0.4553936236961597	2.7482625008797394	0.44113894739917675	2.781778892005877	0.6441396849765688
['V94M' 'R101G']	2.946009124404199	0.3979965508554025	2.8590239770780066	0.47841280481864257	2.8158535316595623	0.4628763794346217	2.9373108014822056	0.6223182998331622
['L146F' 'A341T']	2.8734882762030405	0.48420443432804244	2.847092289851519	0.27575826729178854	2.8285087306173016	0.4690663731565858	2.8528582660545596	0.5572221784914067
['V96M' 'S162T']	2.992683889784135	0.20292186248870744	2.869456228498572	0.32592502184348987	2.96973940705062	0.4934980297041679	2.9944178182827064	0.38393280940753843
['H173L' 'A241S']	2.8476794975923556	0.3845568281718486	2.9294152218615173	0.4958844193630372	2.8142531528727335	0.4544232814476408	2.9093724194538724	0.6275231561150626
['A75T' 'S358N']	2.8975166701698996	0.40000029657368463	2.8741727103335792	0.46407644086848343	2.8135681462516753	0.4532070554776468	2.9039670805034787	0.6126721637451752
['N113S' 'D129V']	2.9530798378656202	0.48547776564093226	3.1946219968027125	0.4727596564471221	2.7182178397812207	0.44686154275113943	3.2799795346683323	0.6776358562647883
['N50S' 'N316D']	2.8375492430798523	0.47176645431968284	2.9191686300986173	0.48778743374036915	2.870393723927461	0.48718690421864175	2.88899557317847	0.6786016268300425
['V150I' 'N333S']	2.8205869360435947	0.3738178726147907	2.84900388041518	0.32729352331651357	2.792379563889561	0.4626715794549744	2.8018685164587747	0.4968509356851259
['E172V' 'R294S']	2.848972000705625	0.45416035313808834	2.8043921990112493	0.4642819687847683	2.810899038081233	0.47026945185671326	2.785641899716874	0.6494762296660084
['V96M' 'K290E']	2.992683889784135	0.20292186248870744	2.8442661685200976	0.4880630926409952	3.0488547791358833	0.49711443772291153	2.9692277583042324	0.5285668024707744
['A266V' 'Q317H']	2.992209603709428	0.2302831657723578	2.8503215363334125	0.47617088368305244	2.942486360115665	0.49515660240712656	2.9748088400428405	0.5289319870320174
['L174M' 'A241V']	2.8890302620686534	0.3893020988664166	2.9117518204927935	0.33673326825748157	2.6757116789068895	0.4060398049659557	2.9330597825614473	0.5147284897236234
['G91D' 'I210N']	2.8558478653758756	0.18744016120239945	2.828816985992349	0.31527149085350265	2.801320404176807	0.43841320954664315	2.8169425513682245	0.36678321523288343
['V96A' 'K108R']	2.8996476876024673	0.5243418610442923	2.9556876039930766	0.2869174233547095	2.872474323407745	0.45835827880755786	2.9876129915955443	0.5977089551511651
['E105V' 'A183T']	2.8259700889589037	0.3684103956600407	2.8455119638709254	0.37696331284579493	2.9353015622245944	0.4953353581909343	2.8037597528298286	0.527093501062254
['N208D' 'S221N']	2.9432980200741077	0.41309543753280825	2.882825700457536	0.33232342393018494	2.780520746256949	0.4422096368495334	2.958401420531644	0.5301761015012877
['A82T' 'K325I']	2.8725743731139173	0.3807605314329292	2.822356490880251	0.3796536406757925	2.767099990665357	0.4355472141224597	2.827208563994168	0.5376945872662942
['D149A' 'R216Q']	3.0935870778065286	0.5175148109449897	2.8999229290999304	0.4711441994593459	2.7472558460537533	0.41856237760797294	3.125787706906459	0.6998560110705747
['S120G' 'F147C']	2.941412858014093	0.29804341056460043	2.8332329789457145	0.4918777958506378	2.9351649341183226	0.48308064817786206	2.9069235369598077	0.5751292381994334
['M98I' 'G178S']	2.9180211564002545	0.2573451628072491	2.827357532353258	0.39360528231487113	2.782346525447084	0.45846304530617615	2.8776563887535125	0.47026763771969143
['E172D' 'A350S']	2.880002953161381	0.3994711965747813	2.8294839856724927	0.4596074485433875	2.7026143783334806	0.4209122038200552	2.8417646388338738	0.6089468315456203
['Q211L' 'K314E']	2.84582724438883	0.3842832490866624	2.8059569907636974	0.2679344687199182	2.6882876337903054	0.4204848279106397	2.7840619351525278	0.4684682433813701
['N125D' 'P320S']	2.937090896461591	0.48742382705002674	2.8306775790003473	0.27255715071292375	2.8986822836915174	0.47208663253328137	2.9000461754619384	0.5584526726418648
['T167M' 'S338Y']	2.8132752443074978	0.1709966993801767	2.9000721179354483	0.24422833459252036	2.7446331065827274	0.443630179806769	2.8456250622429455	0.298139817228009
['L189V' 'R195C']	2.800844667139426	0.482863335979892	2.998082678248104	0.2236102127815899	2.86413910247947	0.4998819065335248	2.93120504538753	0.5321264215333213
['S85F' 'P239T']	2.865164286448866	0.33087479702299516	3.0084440387967377	0.5191530769565862	2.746664820711981	0.44038885591353133	3.0058860252456037	0.6156281739966905
['I123T' 'Y204F']	2.7649410119492788	0.4379239741407691	2.70611939997515	0.4281069468729556	2.7227590091702805	0.43006265220299505	2.6132581703670557	0.6124156799822557
['H74L' 'S93G']	2.8896726261485677	0.3283237626154942	2.8518234808534517	0.33260364298816786	2.776495920503919	0.43815076152761895	2.8737738070020193	0.4673560488824297
['K33E' 'A67V']	2.859919472309968	0.3323159338556024	2.893527473464425	0.24923529102729428	2.863351630017048	0.456755072327877	2.8857246457743932	0.4153939217029796
['A81T' 'A256S']	3.0485463059514095	0.5054937151294575	2.80695349560169	0.4845175272822671	3.6241493917472885	0.5354189814697174	2.9877775015530994	0.7002007785479131
['F226L' 'V271L']	3.103174828585315	0.44554502898437287	2.790115218940914	0.37596965911589	2.7591931306985895	0.4363464751236384	3.0255677475262286	0.5829781792043371
['N125S' 'T240N']	2.956319971331783	0.4186639394465342	2.941454783102885	0.4085761486657596	2.9981581203693195	0.48689729913581076	3.0300524544346676	0.5849905669764566
['V66A' 'R340L']	2.7997424711293313	0.38076313829925185	2.8423405897807608	0.37214574253680005	2.741585449537362	0.4112602530309872	2.7743607609100924	0.5324218451338764
['A82T' 'T334K']	2.8725743731139173	0.3807605314329292	2.995007362641914	0.5025115039411826	2.873383062238214	0.4656841085961368	2.999859435755831	0.6304731508084352
['E259K' 'S354T']	2.756809982171442	0.3508408251963568	2.847143619688309	0.4018752242725274	3.2300380183725586	0.4808098339977198	2.736231301859751	0.5334725677188611
['Q55H' 'I123T']	3.017389122427549	0.31976651259665406	2.7649410119492788	0.4379239741407691	3.0666000734680603	0.49940476128771755	2.914607834376828	0.5422435151345484
['I159N' 'N333D']	2.869245230264744	0.3334998702973166	2.832936478019268	0.27368521573383436	2.8160839217467677	0.4717814502209868	2.834459408284012	0.43142294885599497
['F161C' 'R303S']	2.6957004764041645	0.4263342124054433	2.88223219748842	0.46435316716341596	2.9098926615521337	0.4631493278959674	2.710210373892585	0.6303845846164585
['Q26H' 'A343P']	2.8323363176267256	0.3244191937900242	2.955830434697834	0.5243532592988213	2.819619081161778	0.4695541893926588	2.9204444523245594	0.6165988597432419
['S69T' 'N208Y']	3.0641540453380025	0.33888730078172735	2.779198311210827	0.36856580983029896	2.873419333538992	0.46047544602706836	2.975630056548829	0.5006848897330426
['S85T' 'R294H']	2.85067563982292	0.3969303363475821	3.091646802449639	0.4344652055247558	2.8059353032637757	0.46108050944003265	3.074600142272559	0.588484245094695
['P212S' 'V264I']	2.8304999342126047	0.3751712936165436	2.8540129215448924	0.3809616229400099	2.7618491895774797	0.43642487160371257	2.8167905557574966	0.5346823895613143
['A40T' 'E105V']	2.887398307984155	0.4854764038248789	2.8259700889589037	0.3684103956600407	2.8581575307864107	0.47048003328691096	2.845646096943059	0.6094370831358431
['Q60H' 'A135V']	2.935290908387121	0.41669808640434913	2.8844132308410835	0.4706004638541719	2.748283034616475	0.4539769437656297	2.951981839228204	0.6285714691209013
['Q131R' 'N316K']	2.8244614647998705	0.38071740667492915	2.949661566644737	0.5223011363127169	2.751797448056639	0.44789932486838535	2.906400731444608	0.6463313552186979
['N113I' 'G236D']	2.90391434761342	0.3882633881151531	2.8530145969914664	0.1953506583938928	3.091400574863642	0.5094256050564426	2.889206644604887	0.43463816938412736
['P332S' 'Q335H']	2.838597834489126	0.31122476419128287	2.895252773564165	0.27742221498321673	2.76427345883977	0.4527174594808994	2.8661283080532907	0.41692198216466564
['L177M' 'N234I']	2.939506694976051	0.2770159418688415	2.757631984085507	0.3541200982142487	2.898620450074879	0.4734285110325326	2.829416379061558	0.4495985720715208
['L148H' 'Q352L']	2.9230205859793705	0.4047832130172445	3.5818470878432973	0.5687936394690494	2.912238267193459	0.4794909107602503	3.637145373822668	0.698122950375513
['L342M' 'R355L']	2.745838322004645	0.45065733099491334	2.7784136119463896	0.4517904288482629	2.7944720537462415	0.4924097674107682	2.656529633951035	0.6381274336512701
['S85A' 'R263C']	2.9735969995542657	0.5091018968053839	2.8536243931089547	0.2733166453923199	3.044309260268128	0.5211986074929565	2.9594990926632208	0.5778293259945803
['V238A' 'R340L']	2.994041968686514	0.40802030231912456	2.8423405897807608	0.37214574253680005	2.8419760234796367	0.44442001390075025	2.9686602584672745	0.5522436244927197
['A176V' 'Q228H']	2.945351588585702	0.4224638871834747	2.8557072744346037	0.4669732148723641	2.7259814688720825	0.44177548727926835	2.933336563020305	0.6297139980835766
['I257F' 'D344N']	2.6292927868758778	0.40859574202715226	2.8848023347273326	0.3232159804552111	2.8595370178667396	0.4927717070422955	2.6463728216032103	0.5209789347222616
['T68S' 'S70R']	2.845168255935731	0.38957360325731544	2.8837342204946803	0.4027330199481837	2.7274163803932527	0.4402021998571721	2.8611801764304112	0.560322655004661
['A183T' 'P284S']	2.8455119638709254	0.37696331284579493	2.859360883986755	0.3939655758307743	2.7507235395339635	0.4368961318004596	2.837150547857681	0.545261601592621
['V104A' 'P285T']	2.861815465278618	0.31578818466365266	2.80231184126384	0.4639346199808337	2.8320206589095216	0.4545811651288016	2.7964050065424577	0.5612107529172314
['S85P' 'D132N']	2.9206803020619136	0.3923067767890222	2.842273213476515	0.32587825748122495	2.9119914212091116	0.4994374193781948	2.895231215538429	0.5100012213844112
['S70T' 'Q348*']	2.9129318798915906	0.417095526208471	2.871259052171796	0.39048151522601626	3.4313004293083584	0.5463846610206513	2.916468632063387	0.5713532109967764
['S93G' 'M98T']	2.8518234808534517	0.33260364298816786	2.907808570476593	0.32335718551085596	2.715096577274997	0.44519836546100616	2.891909751330044	0.463880429367852
['D88N' 'A312V']	2.918702755342672	0.3271467997964718	3.2388840725776356	0.4640465813183565	2.8737457708328713	0.46550611144021453	3.2898645279203076	0.5677713080548601
['A186S' 'E235D']	2.781086679998558	0.44324217409269917	2.8488934016824063	0.3914281156252255	2.704083256331531	0.4322162627942926	2.762257781680964	0.5913371243177089
['A41T' 'L174M']	2.8220617753903934	0.4674006588219147	2.8890302620686534	0.3893020988664166	2.9215497495448464	0.4955770099457617	2.8433697374590463	0.6082922817601396
['A41T' 'Q360L']	2.8220617753903934	0.4674006588219147	2.910702306718861	0.4933655287606365	3.0926735175676647	0.5105353970865947	2.865041782109254	0.6796123312863168
['Q55R' 'A133G']	2.8218369378692745	0.3818742947683417	2.77316307837604	0.4395303503766648	2.9075333561307466	0.4894018999525902	2.727277716245315	0.5822498655277235
['F161Y' 'R340C']	2.794596382439339	0.45037263608521866	3.058648411909086	0.5498345537252745	2.70755023627459	0.431540220230739	2.9855224943484253	0.7107415478249605
['A109V' 'R255C']	2.903742919168344	0.4096368686323711	2.9655022952444967	0.25775423927328894	2.98688470888124	0.5402133198722233	3.0015229144128406	0.48398306995832646
['R197H' 'A337T']	2.9485349898407964	0.33399454303999776	2.7940572795257976	0.4524779754598384	2.8716683931322295	0.4679995753971376	2.874869969366594	0.5623954774504601
['V66I' 'I156F']	2.8621554898200694	0.38992874904047126	3.062065356364576	0.406936998223611	2.7081383132155494	0.4257564454153581	3.056498546184646	0.5635975069599847
['A67V' 'K325R']	2.893527473464425	0.24923529102729428	2.829071929255958	0.2665865540107051	2.8233867706471933	0.45993538946529994	2.854877102720383	0.36494742234020866
['D274V' 'L356P']	2.8830900303360587	0.46777541744733225	2.9749798245064714	0.5207642571982879	2.916008832836212	0.4916253502980601	2.9903475548425296	0.7000066090711647
['A67V' 'L114H']	2.893527473464425	0.24923529102729428	2.8146154735821343	0.47189965444257376	2.865272334883328	0.4720151918100649	2.840420647046559	0.5336736026416152
['S120I' 'S280T']	2.8568823128643355	0.3171213575323345	2.9500112387123156	0.39054432350633256	2.7744532995942404	0.4488118738648131	2.9391712515766515	0.5030813294350822
['P339S' 'A341V']	2.8777166683831537	0.3134078292358474	2.840832451975074	0.3174572500826272	2.8505590558571665	0.4417161750898403	2.8508268203582277	0.44609816526897955
['A82S' 'V244L']	2.7888265968871995	0.44394488063025195	2.736114431388321	0.4268263972899462	2.903778746969985	0.4684940803566049	2.6572187282755206	0.6158472460450917
['S93C' 'A256S']	2.838848973772431	0.38563567263943926	2.80695349560169	0.4845175272822671	2.8350943852241643	0.45460240732366974	2.7780801693741215	0.6192512464709258
['Q60H' 'I83T']	2.935290908387121	0.41669808640434913	2.8436916197901843	0.37450259061521973	2.9294467249469105	0.4849391313475	2.9112602281773055	0.5602584096562561
['L128Q' 'I160N']	2.9153417487908024	0.408154147747434	2.784191501230725	0.3771827716385922	2.8288991859654073	0.4581804700321665	2.8318109500215276	0.5557487305828098
['S93C' 'R195C']	2.838848973772431	0.38563567263943926	2.998082678248104	0.2236102127815899	2.788445874268222	0.44143301035303467	2.969209352020535	0.44577617620539195
['A138V' 'I156F']	2.8074279429447855	0.4547268868614629	3.062065356364576	0.406936998223611	2.7963212976382987	0.47524740341855504	3.0017709993093615	0.6102247636387439
['E105D' 'V143I']	3.037494045893441	0.3710876292992217	2.8136677842045894	0.4804846075126014	2.7770560689753814	0.4616610906857475	2.9834395300980305	0.6071008867358498
['G265S' 'Q309K']	2.847714827606956	0.33162309518658173	2.850157432133775	0.455929981817498	2.8547545454808807	0.47767540627492094	2.8301499597407305	0.5637783479180738
['S151F' 'R168*']	2.931440302400408	0.5117987142839059	2.858772984987188	0.408309591026332	3.3365690912717114	0.524636649290436	2.922490987387596	0.6547172260348353
['R207H' 'R355*']	2.90908630267786	0.32672334119624247	2.8229706321049117	0.2706548392750714	2.761370774564397	0.43413504999545255	2.864334634782772	0.42426664222567745
['H112Y' 'V175A']	2.7711455112613868	0.44629919764502857	2.908464147669521	0.25029350388397165	2.7771953067878217	0.4475583002698424	2.8118873589309072	0.5116930836987266
['L205I' 'A337T']	2.851961588401014	0.31177019232850695	2.7940572795257976	0.4524779754598384	2.7375772416560133	0.44600394833289553	2.778296567926811	0.5494879171563178
['K37R' 'F147L']	2.9428445478560628	0.2615566368166147	2.9166363716441963	0.32152458089416597	2.9451399221951537	0.49156341370664675	2.9917586195002586	0.414475488276433
['S69P' 'Q78H']	2.7659196935804724	0.36166593261530083	2.8705155827487756	0.49489897897989904	2.8682565476357835	0.4731010614978033	2.768712976329248	0.6129659421287955
['D165N' 'E217D']	2.8403888275290674	0.4553936236961597	2.7760967989130405	0.37464469891938623	2.8263735437157265	0.4612208970893293	2.748763326442108	0.5896965346104021
['A40T' 'E217D']	2.887398307984155	0.4854764038248789	2.7760967989130405	0.37464469891938623	2.919655474790905	0.4770352871083925	2.795772806897196	0.6132258874991616
['I182L' 'R255C']	3.016371585297289	0.5213663777906242	2.9655022952444967	0.25775423927328894	2.8287029869984694	0.46797423441667	3.1141515805417854	0.5816013649862488
['P212S' 'T299S']	2.8304999342126047	0.3751712936165436	2.898779232103817	0.38463176142151584	2.840406843936967	0.4577477522540004	2.861556866316422	0.5373035375354686
['V111L' 'M347I']	2.884502087065488	0.47287727984271855	2.8428736847863156	0.19519903135463224	2.8016776196115254	0.44054489678041797	2.859653471851804	0.511581453566522
['E137G' 'L342S']	3.0070717480053744	0.3498559805169383	2.921527758063879	0.33581784061393644	2.725669066969375	0.42268399054519823	3.0608772060692533	0.48494621266494653
['C107R' 'N113S']	3.14288285057782	0.3704935972683741	2.9530798378656202	0.48547776564093226	2.81922529887928	0.4685663790993474	3.22824038844344	0.6106997351797134
['S279C' 'G359W']	2.9587573632453186	0.5023749206019973	2.99344256026505	0.3582299383150628	2.8656936346376822	0.4692663574225079	3.084477623510369	0.617016409469859
['L330P' 'R351Q']	2.8026004184084963	0.37538682525463724	2.902105414310208	0.3973322926871551	2.728371179659769	0.42845919821556694	2.8369835327187043	0.5466152388900136
['S85Y' 'P239T']	3.3789615181001813	0.5520073912146146	3.0084440387967377	0.5191530769565862	2.839054588637608	0.461401334787765	3.519683256896919	0.7577810219773623
['G170S' 'Q360H']	2.855190199528963	0.4068341241528619	2.8514205262184	0.32222450732144525	2.9021645074898985	0.3932414624568571	2.838888425747363	0.518982309615438
['N46K' 'A256V']	2.901724403665351	0.28495395324503103	2.822652891174741	0.32395305574815764	2.7556797072396666	0.44572425679295535	2.8566549948400923	0.43144447823392096
['A27T' 'A250G']	2.8661436222989214	0.1946494058100583	2.883910168532963	0.4908400136024062	2.988930321702898	0.4980668537421125	2.8823314908318847	0.5280268081597932
['Q153K' 'R195H']	2.807396495217447	0.4523858625470679	3.0162831790767886	0.4122145393750851	2.9146964845808703	0.48465575732496935	2.955957374294235	0.6120243419216823
['I156V' 'T336S']	2.931811109176045	0.4034211673974297	2.87034433949318	0.1927188998428784	2.7140556673288643	0.43596800221903853	2.934433148669225	0.44708971433142414
['P3L' 'D267N']	2.914238496375826	0.482901336655323	2.8948900605709698	0.29089259845521936	2.812011137558474	0.4535381862826893	2.9414062569467956	0.56374835235194
['M249K' 'T334R']	3.138219998784224	0.5357938902686876	2.7408130717092734	0.4371155855750437	2.968978503110738	0.47862980326115595	3.011310770493497	0.691480388732658
['V171A' 'Q348*']	3.3319963823312193	0.560035019551342	2.871259052171796	0.39048151522601626	2.839295033541383	0.44919808473406797	3.3355331345030153	0.6827261799997695
['Q153R' 'A341T']	2.8279735531603234	0.31106092934941454	2.847092289851519	0.27575826729178854	2.831979430844995	0.4726383289477937	2.8073435430118425	0.41569402659587373
['V9I' 'M254T']	2.940001045289705	0.5191740128792844	2.860524379266585	0.32711846659225485	2.7659331537233585	0.35790046365291944	2.93280312455629	0.6136351903491581
['M223V' 'L296M']	2.8259434325220973	0.31824275899825577	2.910832402985305	0.32403431877745886	2.7747629047635702	0.4501855893393757	2.8690535355074025	0.45417694063040426
['A135T' 'F226Y']	2.8837054723638116	0.25049173301688993	2.850762941000246	0.3170944120732085	2.8598383087121233	0.4677260333568373	2.8667461133640573	0.40409772886995865
['S28C' 'Q180R']	2.9405268681651604	0.40842748959633485	2.8995078436138133	0.4810823623525406	2.7378792198068185	0.42918810130546187	2.9723124117789737	0.6310730968950152
['D165E' 'T240I']	3.1371140738412646	0.43017972539478105	2.86578919587968	0.19440656773537757	2.914211834320459	0.5035466077869696	3.135180969720944	0.4720683316209415
['V9I' 'R263H']	2.940001045289705	0.5191740128792844	2.8406648503861294	0.2718032155810434	2.892401174986762	0.48941198031613914	2.9129435956758347	0.5860193202014543
['L71V' 'A110T']	2.951729749973622	0.50987105830401	3.1575909867800744	0.4517201056481153	3.2642159759273612	0.5430937955950187	3.2415984367536965	0.6811898046380287
['T167M' 'A331V']	2.8132752443074978	0.1709966993801767	2.7874761102391017	0.4611465057467005	2.810359402894939	0.45988791341818247	2.733029054546599	0.4918292091379956
['A245T' 'K325I']	2.8366848624929695	0.4729596122835869	2.822356490880251	0.3796536406757925	2.960965641865941	0.4785485093675234	2.7913190533732206	0.6064879897655225
['H112Y' 'I159N']	2.7711455112613868	0.44629919764502857	2.869245230264744	0.3334998702973166	2.865210712772395	0.4770345390595928	2.772668441526131	0.5571401415325621
['V143I' 'H163L']	2.8136677842045894	0.4804846075126014	2.781876975211113	0.36886844235849137	2.7704821247307683	0.4584088261251213	2.727822459415702	0.6057469651797839
['S190G' 'P339S']	2.7801061952234973	0.3150820866847553	2.8777166683831537	0.3134078292358474	2.7815232261677147	0.4254096470913411	2.7901005636066505	0.4444110583412003
['T68I' 'S120C']	2.875273601217016	0.32332870317255064	2.8845021820042147	0.2754313445988751	3.3322168635697706	0.5897969666449082	2.8920534832212312	0.4247397743122106
['D267N' 'R340H']	2.8948900605709698	0.29089259845521936	2.86897503558051	0.4896325169539945	2.7204484228833437	0.4271124411113988	2.8961427961514796	0.5695248067421939
['L62M' 'A194V']	2.8318900248603223	0.32287413073852145	2.9581106320518877	0.2917283879237679	3.039333622345376	0.487940823206565	2.92227835691221	0.43514728152748033
['M232I' 'G359R']	2.8704567526144444	0.31995373931163684	2.8544476276530526	0.4781873345141058	2.752952882501828	0.4373142993543154	2.857182080267497	0.5753551270208723
['F161I' 'G261R']	2.939100509848438	0.33840338403270104	2.8830027743257274	0.46626791649466787	3.030839093453939	0.5060490827120064	2.9543809841741653	0.5761272604877001
['C107Y' 'R340H']	2.964329283042674	0.5074834755190436	2.86897503558051	0.4896325169539945	2.8514725744701215	0.47473897974297985	2.965582018623184	0.7051804588781452
['H173Q' 'Q352L']	2.895950432736185	0.2768196711414236	3.5818470878432973	0.5687936394690494	2.93315978952032	0.48783180857015573	3.6100752205794824	0.6325783229223816
['A109T' 'A331V']	2.836524982731662	0.3241861518153323	2.7874761102391017	0.4611465057467005	2.7613825429775263	0.4350483814368504	2.7562787929707633	0.5636956277914752
['V52M' 'A81S']	2.8702564704827696	0.32476931641817325	2.7858428891676046	0.461313231129073	2.8802059056955747	0.4699539605794847	2.7883770596503745	0.5641675337180199
['L71M' 'G315D']	2.9716375341703127	0.3867288912745064	2.9869779965190406	0.498064385351112	2.7454857676463376	0.456552942106721	3.0908932306893537	0.6305770113963797
['R303S' 'L319M']	2.88223219748842	0.46435316716341596	2.981153589882065	0.3328464228260973	3.085010709702421	0.5067754984532208	2.9956634873704844	0.5713235554769508
['P127L' 'Q335H']	2.9302652293943754	0.33311888144682295	2.895252773564165	0.27742221498321673	2.862865513856211	0.47383029602424565	2.9577957029585407	0.43351040880534414
['T68I' 'L198M']	2.875273601217016	0.32332870317255064	2.8927247766849176	0.27867761952906794	3.026481399125231	0.4974874240821783	2.900276077901934	0.4268520421898334
['Q309H' 'L330M']	2.814182636993894	0.3851578550291914	3.1154381528486037	0.44360188345155566	2.873129242917765	0.4762221099708812	3.061898489842497	0.587476981925637
['V66I' 'P239T']	2.8621554898200694	0.38992874904047126	3.0084440387967377	0.5191530769565862	2.8938402310259606	0.5054971446534409	3.0028772286168075	0.6492798677317493
['T68S' 'V171L']	2.845168255935731	0.38957360325731544	2.892967858985644	0.4110484800007497	2.770564285835208	0.4531629573829273	2.8704138149213745	0.5663289196799108
['N246K' 'N333I']	2.859938829160214	0.3789836669413732	2.8563801896685184	0.3823793309771356	2.894170039988331	0.4649226268468347	2.8485967188287327	0.5383702931689782
['C107Y' 'N234K']	2.964329283042674	0.5074834755190436	3.394385861158148	0.5822404363411942	2.8630138720604346	0.47767220184309617	3.490992844200822	0.7723622230764992
['S85T' 'E137Q']	2.85067563982292	0.3969303363475821	2.939530396270488	0.48704198381747565	2.7651860743404413	0.424023223455034	2.9224837360934077	0.6283021453997009
['L196Q' 'A214V']	2.964668130770142	0.40658361762627415	2.8494985591447297	0.24288465412739202	2.7388627687922047	0.3557594513576238	2.946444389914872	0.47360658075310896
['G218C' 'T334K']	2.842158986257371	0.32481568237397673	2.995007362641914	0.5025115039411826	2.8236032555193153	0.45963412762172773	2.9694440488992844	0.5983502645685898
['A67V' 'V95M']	2.893527473464425	0.24923529102729428	2.9360702702347226	0.39734490716007353	2.9650553764937335	0.4963966316521619	2.961875443699148	0.4690428610900155
['I156T' 'M254K']	3.074099835674607	0.5633567630155241	2.8825716412554097	0.3904055831937561	2.6655348652415394	0.4206940754838629	3.0889491769300172	0.6854103601669487
['V175L' 'G359R']	2.854570572404281	0.3234301540199576	2.8544476276530526	0.4781873345141058	2.7919532061238943	0.4495007594004613	2.8412959000573337	0.5772955840980241
['P212L' 'L346*']	2.81355143211683	0.3722353515000198	2.839070399634365	0.47286550144063416	2.7295422351598244	0.4624308074352958	2.784899531751195	0.6017980885305683
['Q228R' 'D275N']	2.9013136135125386	0.4822039300186093	3.011253156515289	0.5319772279927268	2.910700842982502	0.48589454897213036	3.044844470027828	0.7179974938871427
['H173Y' 'A241V']	2.8237601400935377	0.3124102384808785	2.9117518204927935	0.33673326825748157	2.677346556613588	0.4164550854136797	2.867789660586331	0.45933588043940615
['V66F' 'Q309H']	2.9493839801162656	0.4734708095165502	2.814182636993894	0.3851578550291914	2.9408886921879533	0.3965811401977266	2.8958443171101593	0.6103451324905811
['Q60E' 'G200D']	2.9039324881184836	0.47716990170332546	2.7638634261803228	0.448331625248497	2.7322382486720493	0.44293514441556875	2.8000736142988063	0.6547460280822787
['L198R' 'P212Q']	2.9552577958313284	0.4926995608791592	2.908103769901304	0.4772623951181686	2.76678907613994	0.4441440659059438	2.9956392657326325	0.6859535342021696
['V271L' 'D344N']	2.790115218940914	0.37596965911589	2.8848023347273326	0.3232159804552111	2.8882737998813877	0.4660475031500035	2.807195253668246	0.4958041494353813
['G225S' 'Q360E']	2.945912670810361	0.40208669730613517	2.790674692071238	0.3687960883760878	3.089206187316334	0.5079158364550148	2.8688650628815986	0.5456044968216984
['A72V' 'N333K']	2.93814012246525	0.2900251002124139	2.8915297110628377	0.3984237452893864	2.8403158308782785	0.4595466980954663	2.9619475335280883	0.4928042609024831
['I48V' 'R263H']	3.3463122282742477	0.49352235584298765	2.8406648503861294	0.2718032155810434	2.9501289378320306	0.48281195806329114	3.3192547786603765	0.5634192965429988
['D88V' 'F293L']	2.897911918442674	0.3949530161442278	2.9264492418197032	0.33516360862412664	2.8607464445115984	0.4928348824128132	2.956638860262377	0.5179985806036242
['S85F' 'V313A']	2.865164286448866	0.33087479702299516	2.9007274279154407	0.3903007356230741	2.864479108819842	0.45668105579935264	2.898169414364306	0.511676455910296
['L115I' 'A139V']	2.8396547201012874	0.47341780036309417	2.793515697641392	0.2603821562768458	3.111811009987656	0.5140154798133219	2.7654481177426793	0.5402992513487412
['T141A' 'G359E']	2.785239480644022	0.36713547176922257	2.8391047460716066	0.2778845070184562	2.7821000441056167	0.4497432264075967	2.7566219267156282	0.46044354037395296
['D132G' 'R263L']	2.866402442425515	0.4737602724308233	2.9498334599263694	0.503673814441961	2.766001231643356	0.4369756455036343	2.9485136023518845	0.6914738658027814
['A72V' 'A139V']	2.93814012246525	0.2900251002124139	2.793515697641392	0.2603821562768458	2.963638226803186	0.41799659096490177	2.863933520106642	0.38976072924372523
['S61T' 'V96A']	2.8624004934311107	0.38963337680116705	2.8996476876024673	0.5243418610442923	2.8819408646354727	0.4876258232738397	2.8943258810335775	0.653259944861823
['G103C' 'T240N']	2.874528405375135	0.32527052838455606	2.941454783102885	0.4085761486657596	2.7178058944190115	0.43054549801210196	2.94826088847802	0.5222407355751878
['L205I' 'A222V']	2.851961588401014	0.31177019232850695	2.839796832513412	0.23503698417035818	2.770264262946945	0.4548102904116885	2.824036120914426	0.390439543018444
['V52M' 'G91D']	2.8702564704827696	0.32476931641817325	2.8558478653758756	0.18744016120239945	2.7816849302351336	0.4625963230896181	2.858382035858645	0.374978563278368
['L114I' 'L318V']	2.9817991545718785	0.4133181180865173	2.7578526706280933	0.4649070666048761	2.8704038245105217	0.4725532832748399	2.8719295251999717	0.6220694875315224
['A135D' 'A138V']	2.864270631892128	0.4863446262171597	2.8074279429447855	0.4547268868614629	2.8334793234071256	0.45234917899483784	2.8039762748369133	0.6658135152465939
['E164V' 'I289V']	2.892755402963674	0.4017613565459251	3.458783537199298	0.5764848429631604	2.7067776826142773	0.42823068273149595	3.483816640162972	0.7026713042240175
['S70N' 'N316I']	2.8048254482026502	0.37339754927161406	2.7839348798224326	0.3653881167534015	2.9155000592107934	0.475914496885312	2.721038028025083	0.5224310535052877
['Q153L' 'V192I']	2.7938258571304324	0.31433716738619877	2.9095959566475957	0.288407628102724	2.791684503285414	0.434210096407716	2.8356995137780285	0.4265991265206931
['K108N' 'A176T']	2.8794613611454185	0.4860828347897699	2.7763647926749346	0.2672393898667958	2.980118443440325	0.4937953575344094	2.788103853820353	0.5547011932325692
['D8E' 'K108I']	2.911103338433422	0.3895469592112049	2.8759524297826893	0.2809943231780033	2.774075567214886	0.4566679887912932	2.9193334682161116	0.48031723172186974
['V66I' 'A145T']	2.8621554898200694	0.38992874904047126	2.952691667570828	0.2910065729336876	2.7770559102722645	0.504944644204725	2.947124857390897	0.48654830676807054
['N46K' 'A82T']	2.901724403665351	0.28495395324503103	2.8725743731139173	0.3807605314329292	2.839523062969264	0.46938118162113207	2.9065764767792683	0.4755810527839161
['M223V' 'F226S']	2.8259434325220973	0.31824275899825577	2.841366662089718	0.38150991385161637	2.7729110891216884	0.44028341998950493	2.7995877946118157	0.4968181438130955
['A106T' 'D267N']	2.85410681334717	0.4871431120896063	2.8948900605709698	0.29089259845521936	2.872429950511775	0.4784704057045295	2.8812745739181396	0.5673860374492627
['A241T' 'Q311H']	3.0009873062216013	0.5310188907856087	2.93085623908964	0.30161790834079494	2.930179823748354	0.5065958985521756	3.064121245311241	0.6106999467848793
['M230I' 'Q352*']	2.908348631610494	0.35115319921328153	3.0500784786422916	0.4970282650957654	2.812257890124003	0.44957432157212385	3.090704810252785	0.6085603220896257
['R263H' 'T334R']	2.8406648503861294	0.2718032155810434	2.7408130717092734	0.4371155855750437	2.7563941813119275	0.4467508786762184	2.713755622095402	0.5147300488147244
['A67T' 'R340H']	2.8807921541750785	0.48255881718338683	2.86897503558051	0.4896325169539945	2.698044848032451	0.42126606956959345	2.8820448897555884	0.6874612816007408
['H112Y' 'L185F']	2.7711455112613868	0.44629919764502857	2.889041878597649	0.49328747621595537	2.9165168436388234	0.4758830922951411	2.792465089859036	0.6652183912145717
['G121E' 'Q306H']	2.8149152341499213	0.18021207268135755	2.8691258061616516	0.4870570219325772	2.8118757708902598	0.4380005167396305	2.8163187403115733	0.5193273859079086
['P332S' 'Q352H']	2.838597834489126	0.31122476419128287	2.7757215182955717	0.456582245596036	2.839617042515466	0.4686575355346613	2.7465970527846975	0.552565110045358
['M254V' 'A341V']	2.8391521177102836	0.3874367478682705	2.840832451975074	0.3174572500826272	2.8103092415198803	0.4604742888992548	2.8122622696853576	0.5008855550210701
['Q311H' 'L330M']	2.93085623908964	0.30161790834079494	3.1154381528486037	0.44360188345155566	2.7667973996147586	0.4472317063933071	3.178572091938243	0.5364289269172979
['N333K' 'R351G']	2.8915297110628377	0.3984237452893864	2.8190673603188223	0.47442017618652993	2.979393599332246	0.4040636389357079	2.8428747713816596	0.6195288406388196
['A27T' 'S69P']	2.8661436222989214	0.1946494058100583	2.7659196935804724	0.36166593261530083	2.9671960801973247	0.5031835429460736	2.764341015879394	0.4107196586440733
['G265S' 'S308Y']	2.847714827606956	0.33162309518658173	2.835539906427045	0.3789905938030247	2.739752066128262	0.4443473952621775	2.8155324340340013	0.5035948246877621
['E137G' 'L304F']	3.0070717480053744	0.3498559805169383	2.889275192540759	0.47293195046732406	2.775108922635257	0.4373159213773514	3.028624640546133	0.5882719072642307
['A72V' 'D219E']	2.93814012246525	0.2900251002124139	2.865343183203785	0.3200335590120414	2.838372495967295	0.4687616049829914	2.935761005669035	0.43189817972195077
['K37N' 'V111A']	2.8594232871316607	0.38877512696223543	2.8122919746057597	0.46464011130832145	2.962818715369287	0.48445920240428103	2.80399296173742	0.6058354004027098
['A92V' 'T287S']	2.8805780564136625	0.16349142839596134	2.842481157795254	0.38415357828657576	2.8672271842795856	0.4672353080245881	2.8553369142089164	0.417496609410582
['V175I' 'K327I']	2.979475998882629	0.49305781540888727	2.895459829386406	0.2517197987129381	2.9016225075367643	0.5054837047972837	3.0072135282690344	0.5535963027331978
['M254K' 'L295Q']	2.8825716412554097	0.3904055831937561	2.963142499559266	0.4093827840439285	2.923841167955223	0.4811575735285344	2.9779918408146755	0.5656949560146481
['I124F' 'S322L']	2.8695135208731863	0.334188961927851	2.8356119431399263	0.32058050331386745	2.7665124824827934	0.4497652697880121	2.837403164013113	0.46309191461240956
['M98T' 'K108R']	2.907808570476593	0.32335718551085596	2.9556876039930766	0.2869174233547095	2.8741778396686013	0.47211927388964087	2.9957738744696694	0.4322979033560164
['N234D' 'T334M']	2.84242690378085	0.39090414222487624	2.7654803504575707	0.2616645239352703	2.745460392388003	0.45670333569892674	2.7401849542384205	0.47039809894900503
['K108E' 'S221N']	2.959195181829357	0.31414008541603816	2.882825700457536	0.33232342393018494	3.2057194182410935	0.5212547069812258	2.974298582286893	0.45729952039978916
['R255C' 'D278V']	2.9655022952444967	0.25775423927328894	2.893093304625653	0.32584539425959375	2.8398537412112344	0.47834824961120237	2.9908732998701493	0.4154665676363647
['Q153K' 'A331V']	2.807396495217447	0.4523858625470679	2.7874761102391017	0.4611465057467005	2.7996265036096277	0.43843918636734003	2.7271503054565485	0.6459946349582528
['N50S' 'Q153L']	2.8375492430798523	0.47176645431968284	2.7938258571304324	0.31433716738619877	2.7852486966496426	0.44883413025348073	2.7636528002102847	0.5668963240503015
['L114I' 'P239T']	2.9817991545718785	0.4133181180865173	3.0084440387967377	0.5191530769565862	2.7838334386241925	0.37101287381971526	3.1225208933686166	0.6635900722977035
['V104L' 'V271G']	2.8947568656079796	0.3937713579779503	2.9172865243897976	0.5078914038523554	2.7485956093974875	0.44151934920820374	2.944321089997777	0.6426581987891506
['V104I' 'T299S']	2.9114760243681617	0.48655882314323273	2.898779232103817	0.38463176142151584	2.7649187667761326	0.36294255997590597	2.9425329564719784	0.6202266362167506
['N125D' 'Q360L']	2.937090896461591	0.48742382705002674	2.910702306718861	0.4933655287606365	3.0190139403507095	0.4957828416468375	2.980070903180452	0.693535530557272
['L71M' 'Q248L']	2.9716375341703127	0.3867288912745064	3.0094608045708227	0.5575756101509711	2.961818663997515	0.48985031160341636	3.1133760387411358	0.6785645115842979
['L196P' 'S345*']	2.8592535941793638	0.3873367710937292	3.6114390872258535	0.5857364930892816	2.8087094615120503	0.47182764346183825	3.602970381405217	0.7022229087532291
['A92V' 'P212L']	2.8805780564136625	0.16349142839596134	2.81355143211683	0.3722353515000198	2.7308541661420596	0.42665671442749925	2.8264071885304927	0.40655701207247064
['E164D' 'T276I']	2.791388652544168	0.3748965709944424	2.8855724459493044	0.3996586684569034	2.9450090244317284	0.48797790074303815	2.8092387984934724	0.5479730743532351
['R255L' 'N333I']	2.857682649805269	0.3881601719472928	2.8563801896685184	0.3823793309771356	2.877694556297766	0.47096400967900703	2.8463405394737875	0.5448690410040505
['F161S' 'T336S']	2.805327709962753	0.47622308537735875	2.87034433949318	0.1927188998428784	3.0705398206713004	0.5129297759482139	2.807949749455933	0.5137402080847678
['H202Y' 'A350T']	2.7939014794512045	0.4556735832197071	2.8651191697557055	0.4936769309364377	2.729322992045791	0.43440231608373	2.7912983492069103	0.6718298345437687
['A106S' 'A183S']	3.0000709046319773	0.5228974187363246	2.804610309747896	0.46059579611434515	2.839596582676515	0.48217995764165295	2.9369589143798733	0.6968286718550827
['S31T' 'F161L']	2.912967137812969	0.39171396589414154	2.9293502349596343	0.24978114872199264	2.8595600006718067	0.456450974437757	2.9745950727726034	0.46457556256587035
['E44K' 'Q311H']	2.798130062770242	0.47992655038256715	2.93085623908964	0.30161790834079494	2.83034462207784	0.45767250639531215	2.861264001859882	0.5668358284318193
['L114H' 'S190R']	2.8146154735821343	0.47189965444257376	2.8601007876567897	0.39447177814784484	2.821213172967105	0.4667309518464613	2.806993961238924	0.6150587513548141
['A92V' 'H163N']	2.8805780564136625	0.16349142839596134	2.9738287617487744	0.4881981319431641	2.682236890104777	0.4124713687328859	2.9866845181624364	0.5148464462261994
['G14C' 'T258N']	2.776227038692159	0.3602423198611047	2.7898551432435	0.37944382622074585	2.8959913579861416	0.46108540570671996	2.698359881935659	0.5232132894680238
['V143L' 'M347L']	2.8559270709913984	0.334277813414364	2.799279023077168	0.4407252618584238	2.9255273072700296	0.47883520935448404	2.787483794068566	0.5531549629003293
['A82S' 'L346*']	2.7888265968871995	0.44394488063025195	2.839070399634365	0.47286550144063416	2.930395641636391	0.49968506818823255	2.7601746965215646	0.6486053033166712
['V96M' 'Q335H']	2.992683889784135	0.20292186248870744	2.895252773564165	0.27742221498321673	2.8592147187422454	0.4849455385266382	3.0202143633482996	0.34371553302415647
['M232V' 'Q291H']	2.7928144149889746	0.45024970880579074	2.831794709636463	0.31497405240345383	2.8425659995430426	0.45877563274029287	2.7568868246254374	0.5494847167730446
['T258I' 'S300C']	2.7986918562488676	0.2680197868972649	2.879302903912725	0.3189311961691066	3.060671061307417	0.4927449803868297	2.8102724601615923	0.4165953841058641
['M98T' 'H112Y']	2.907808570476593	0.32335718551085596	2.7711455112613868	0.44629919764502857	2.8315813609733134	0.4623735838301636	2.811231781737979	0.5511286993435366
['L233Q' 'Q352H']	2.848767949044566	0.28073335173947395	2.7757215182955717	0.456582245596036	2.882469632480744	0.47934199586628895	2.7567671673401377	0.5359837327497898
['Q54R' 'A109V']	2.9511946160574856	0.4176727417734048	2.903742919168344	0.4096368686323711	2.8279625476577803	0.46315349822574825	2.9872152352258294	0.5850238314491536
['E11D' 'R351Q']	2.8929986104481626	0.24923135076642225	2.902105414310208	0.3973322926871551	2.734129725592557	0.4451336825992795	2.9273817247583707	0.4690300811428692
['G121V' 'G261V']	2.8366417941075612	0.37360366738819045	2.9849752345194758	0.5019638424633643	2.9092820487575954	0.4940050589339626	2.9538947286270365	0.6257374844345597
['T141S' 'Y204H']	2.9119489381224977	0.4723125878194962	3.026837692026335	0.5204085389039661	2.8086517082577167	0.44405358015910384	3.071064330148833	0.7027832012626014
['N46K' 'K108I']	2.901724403665351	0.28495395324503103	2.8759524297826893	0.2809943231780033	2.8032873443509887	0.4524917683745634	2.909954533448041	0.4001956585574555
['L319M' 'Q360L']	2.981153589882065	0.3328464228260973	2.910702306718861	0.4933655287606365	2.825237909108891	0.4569953786596128	3.0241335966009264	0.5951439205414027
['V96L' 'R255H']	3.0249022651784343	0.42291448059317593	3.3214570553606397	0.44782411078782514	2.849584724932444	0.48702745050339624	3.478637020539074	0.6159570537775357
['R86C' 'V321I']	2.7605349493902214	0.44930608664906607	3.000591688988739	0.4184066873403355	2.9707109427311043	0.49490426150290906	2.8934043383789603	0.6139544897718489
['Q60H' 'V313G']	2.935290908387121	0.41669808640434913	2.8664603227492345	0.3882819189645809	2.8059361000505874	0.4435983934981873	2.9340289311363557	0.569561360880339
['V175I' 'P239A']	2.979475998882629	0.49305781540888727	2.960531773966098	0.4949023565601142	2.7579361728989125	0.4481500756491243	3.0722854728487268	0.6985945547057598
['T141I' 'Q311L']	2.927107095567591	0.3338673213579091	2.806509934281949	0.4632535427067022	3.2071534969175075	0.5379800576724998	2.8658947298495403	0.5710264732050658
['A87T' 'A337T']	2.8488306048197036	0.2165198993017519	2.7940572795257976	0.4524779754598384	2.819051905911362	0.45492041183137527	2.7751655843455016	0.5016145782070881
['V192D' 'A312V']	2.8662260700965043	0.279398039847565	3.2388840725776356	0.4640465813183565	2.7946709577966837	0.4623833984269362	3.23738784267414	0.541666404998423
['D149E' 'V238I']	2.919503290021641	0.47956518334172665	2.816964085121212	0.3021144602587584	2.9008212443129797	0.4804104044748302	2.868745075142853	0.5667944179074321
['Q78H' 'S162T']	2.8705155827487756	0.49489897897989904	2.869456228498572	0.32592502184348987	2.759335643661222	0.45817380240193917	2.872249511247347	0.5925808968056816
['T229S' 'P339S']	2.857572540718848	0.2766747742385754	2.8777166683831537	0.3134078292358474	2.8179793293332223	0.46267800656097074	2.8675669091020013	0.4180590844920043
['A72T' 'A341E']	2.974487895418585	0.2943536248960072	2.9143321191957376	0.5107409184213744	2.8877351041605968	0.4684808598737364	3.021097714614323	0.5894915964111179
['T68S' 'V136M']	2.845168255935731	0.38957360325731544	2.8857384901326903	0.2846313582742118	2.879809326986595	0.47382768687130816	2.8631844460684213	0.4824754941630828
['V95L' 'T258S']	2.903337393443648	0.381504633716482	2.902973400323346	0.2441977434824317	2.7864072631894774	0.4647992120657017	2.9385884937669933	0.4529661394288304
['A72T' 'L233Q']	2.974487895418585	0.2943536248960072	2.848767949044566	0.28073335173947395	2.7949776102859567	0.45264587376639925	2.9555335444631514	0.406761934389513
['E39D' 'L318M']	2.8615360386425204	0.39362859855360977	2.888690835158073	0.330995693110325	2.8464354026768786	0.4861070672055016	2.882504573800593	0.5142972121807227
['L62M' 'K203R']	2.8318900248603223	0.32287413073852145	2.865814821446876	0.28075465084389484	2.788249308862301	0.43859853524728315	2.8299825463071984	0.42786782803879186
['V96M' 'R263L']	2.992683889784135	0.20292186248870744	2.9498334599263694	0.503673814441961	2.924526055045483	0.5017356115126446	3.0747950497105045	0.5430143585858489
['S28N' 'K84I']	2.8525098338409585	0.380411322149166	2.949708262344321	0.3984795976955046	2.931102830966817	0.4826390285478766	2.93449579618528	0.5509072188661606
['L90Q' 'G225C']	2.7823494963482185	0.35751257720536	2.9149213457687724	0.49219179563136495	2.922020519240717	0.4760647582627064	2.829548542116991	0.6083321514985426
['V150I' 'T167M']	2.8205869360435947	0.3738178726147907	2.8132752443074978	0.1709966993801767	2.8627346353105816	0.47185452147179047	2.766139880351093	0.4110713722520244
['F226Y' 'V270I']	2.850762941000246	0.3170944120732085	2.9715628814780453	0.4007102830843374	2.9132945538470736	0.5183455689002204	2.954603522478291	0.5109966703781773
['A222V' 'P332H']	2.839796832513412	0.23503698417035818	2.8265443179821506	0.2714097638198525	2.849562881715772	0.4846243357026874	2.7986188504955627	0.35903432123495566
['S70R' 'V244A']	2.8837342204946803	0.4027330199481837	3.20694678949033	0.5457785907669169	2.823768392775068	0.4685199177731489	3.22295870998501	0.6782832413498847
['F161Y' 'Q348L']	2.794596382439339	0.45037263608521866	2.8730346607508377	0.3906795698106014	2.8597590439329306	0.4920721544173185	2.799908743190177	0.5962097261884826
['V96A' 'T329I']	2.8996476876024673	0.5243418610442923	2.8062057284466535	0.45565562279035104	2.874123810432343	0.45576050964976733	2.8381311160491207	0.6946628202400461
['D149G' 'G236D']	2.95286391502438	0.406237875004031	2.8530145969914664	0.1953506583938928	3.1214743352363135	0.4927927997151559	2.9381562120158464	0.4507672246544974
['V192I' 'A312E']	2.9095959566475957	0.288407628102724	2.848059082064652	0.4738408694704765	3.0014160193304718	0.4973005936783454	2.8899327387122473	0.554710852181906
['Q153H' 'G310D']	2.814394738506043	0.3100176486100491	2.807589095423264	0.37132500023885645	2.7178398585773915	0.41772283820374306	2.754261533929307	0.48372843440518426
['S69T' 'D152Y']	3.0641540453380025	0.33888730078172735	2.7868052350158417	0.3698228170442293	2.9165926418020156	0.4615447804670575	2.9832369803538445	0.5016109235629289
['A176V' 'S221T']	2.945351588585702	0.4224638871834747	2.865676762402526	0.49332683018727563	2.761844120154257	0.43339992985724396	2.943306050988228	0.6494975730184037
['V94L' 'L115I']	2.8997275610835733	0.39141289488294695	2.8396547201012874	0.47341780036309417	3.1277810867150846	0.5257097717331854	2.871659981184861	0.6142706797343329
['R197C' 'R255C']	3.1189297510338645	0.45813621696204154	2.9655022952444967	0.25775423927328894	2.9075285363406516	0.40360696842982524	3.216709746278361	0.5256672342420086
['M98T' 'M232I']	2.907808570476593	0.32335718551085596	2.8704567526144444	0.31995373931163684	2.8209940676990533	0.45066555138990216	2.9105430230910376	0.4548958833854193
['G310D' 'S322P']	2.807589095423264	0.37132500023885645	3.6483924377941097	0.5952286861493011	2.915258934205365	0.4890664716427546	3.5882592332173737	0.7015550189524767
['M223V' 'S338T']	2.8259434325220973	0.31824275899825577	2.8852317171517825	0.49206225624762456	2.73775041104657	0.4315650398613614	2.8434528496738793	0.5860065850127666
['N113D' 'P144L']	2.884670544381861	0.3756242565739558	2.9218514237916833	0.4978416786412388	2.8551450169418526	0.47241826221398314	2.938799668173545	0.6236504783282567
['A87T' 'I159N']	2.8488306048197036	0.2165198993017519	2.869245230264744	0.3334998702973166	3.132231540443767	0.5580863743554955	2.8503535350844476	0.39762171756830356
['N113K' 'V150D']	2.9316716094350763	0.4957469003856614	2.905646169542498	0.4743755323284306	2.876711262050975	0.46810187890768595	2.9695954789775745	0.6861465841304413
['V104I' 'A194V']	2.9114760243681617	0.48655882314323273	2.9581106320518877	0.2917283879237679	2.911737712018139	0.48954431522163705	3.001864356420049	0.5673137938558589
['V66I' 'L189I']	2.8621554898200694	0.38992874904047126	2.870062974842147	0.2754091187072835	2.7278451318248864	0.44150146864566264	2.864496164662216	0.47738308725319273
['V52M' 'H112Y']	2.8702564704827696	0.32476931641817325	2.7711455112613868	0.44629919764502857	2.9083552473927785	0.4796530629127773	2.7736796817441562	0.5519584066805431
['V175L' 'Q181H']	2.854570572404281	0.3234301540199576	2.795105789122894	0.4667868409676194	2.9674884952069176	0.5454340667814018	2.7819540615271756	0.5678882103283208
['F161Y' 'M232I']	2.794596382439339	0.45037263608521866	2.8704567526144444	0.31995373931163684	2.812743109700682	0.4608322321234603	2.7973308350537835	0.552454438514026
['A109S' 'A138T']	2.7868895445425035	0.37153500267529077	3.0001711455273403	0.39401003708627635	2.7940182581540958	0.44650610159060433	2.9193383900698433	0.5415553226934966
['Q231L' 'M347I']	3.078533813699446	0.5417077968020927	2.8428736847863156	0.19519903135463224	2.829780502547333	0.4609920975868851	3.0536851984857614	0.5758037851195179
['E235A' 'S338P']	2.677477184782007	0.4010654880238945	2.883912107205534	0.49589582294633616	2.7612113957823015	0.43404595437811044	2.693666991987541	0.6377822456759585
['Q60L' 'A350T']	2.802196139001998	0.4507456747540034	2.8651191697557055	0.4936769309364377	2.7836898043437897	0.4415618061105242	2.7995930087577032	0.6684972516385255
['A32V' 'Q55H']	2.8110680700742328	0.26544763716905484	3.017389122427549	0.31976651259665406	3.0749780550778434	0.5120877471030304	2.960734892501782	0.4155876209138818
['A75S' 'D88V']	3.0441171680112173	0.5329089842520683	2.897911918442674	0.3949530161442278	2.883645449144068	0.46972786416853984	3.074306786453891	0.6633097846843463
['E235G' 'P285S']	2.9332141333334945	0.2858441321786511	2.884521919361058	0.478844886110581	2.8348680767432493	0.4654502245827713	2.9500137526945527	0.5576731057306077
['R263H' 'Y273H']	2.8406648503861294	0.2718032155810434	2.8318844573124116	0.46759944267961173	3.0665424804515373	0.5014972969715729	2.8048270076985404	0.5408569374561805
['R195C' 'T206P']	2.998082678248104	0.2236102127815899	2.7886167549548073	0.4454885762059232	2.877995693982134	0.4970602102080299	2.9189771332029113	0.4984592248019978
['L128M' 'I268V']	3.0014333423048347	0.4086754681309394	2.8104330763850474	0.46765660101964346	2.9674590138459447	0.5476016382855378	2.944144118689882	0.6210622631663338
['Q180L' 'N316S']	2.789719179246455	0.37697488491797465	2.815950703155758	0.3920048124533264	3.1191374001927343	0.540930898751064	2.7379475824022124	0.5438546100250395
['A183T' 'L189F']	2.8455119638709254	0.37696331284579493	2.8709439389518736	0.3859559281808474	2.8102369430410024	0.4630190046820201	2.8487336028227994	0.5395028431154151
['L169Q' 'K290I']	2.9634153111594648	0.4102546285178815	2.7597004080486003	0.44166059182477246	2.7926612745588573	0.4494282370308687	2.8553934192080654	0.6028042290755377
['Q298H' 'E357V']	2.906976525618536	0.41707277273975607	2.847542145503589	0.44439898720889703	2.9363118732499434	0.48105297158235816	2.886796371122125	0.6094589055819282
['F147Y' 'K327N']	2.8834030841173743	0.3276843375263289	2.938010917590124	0.33992797265640834	2.8528443933467695	0.4433827829035892	2.953691701707499	0.4721525724322223
['G91S' 'A106V']	2.875463124534872	0.31571031646143904	2.794157270777028	0.3596895431258136	2.7315957936237183	0.4324065812627369	2.8018980953119006	0.4785912361862036
['A214V' 'T334M']	2.8494985591447297	0.24288465412739202	2.7654803504575707	0.2616645239352703	2.8866386996051956	0.4503116663394609	2.7472566096023	0.35701719608004107
['S191F' 'M347L']	2.9061989283729828	0.3891969942322871	2.799279023077168	0.4407252618584238	2.824406188035539	0.4512466574482202	2.8377556514501507	0.5879736871320205
['A133V' 'S280T']	2.8810744021812895	0.3930029978470819	2.9500112387123156	0.39054432350633256	2.7429781002889233	0.4516408025285297	2.9633633408936046	0.5540543519726313
['I134F' 'L349P']	2.842594826096486	0.3212521783349906	2.7871356906399254	0.32223133848792845	2.8021844783656817	0.4667536763402392	2.7620082167364113	0.4550120851018119
['V150I' 'E215K']	2.8205869360435947	0.3738178726147907	2.93371274077662	0.32795840132051635	2.8376635267035972	0.4839532593838216	2.8865773768202145	0.4972891662634093
['H179Q' 'S358N']	2.862422814631805	0.4655459438223048	2.8741727103335792	0.46407644086848343	2.7838849536283723	0.46094196444589963	2.8688732249653843	0.6573431134335854
['L71Q' 'R207S']	4.184928336091923	0.04576856228119589	2.861951490229294	0.39665127409629336	4.084733698240439	0.03981649439349166	4.179157526321218	0.3992831007386871
['V143L' 'K327I']	2.8559270709913984	0.334277813414364	2.895459829386406	0.2517197987129381	2.7010466925965986	0.4324999935538149	2.8836646003778044	0.41845491227272075
['D132E' 'S221N']	3.0095231928885844	0.39628197175538243	2.882825700457536	0.33232342393018494	2.903492996954835	0.4761629183344317	3.0246265933461207	0.5171830036176897
['A116T' 'T334M']	2.8289957171692035	0.2703666515506728	2.7654803504575707	0.2616645239352703	2.7474170674229317	0.44149330343388615	2.7267537676267737	0.3762531718896129
['N208Y' 'D275E']	2.779198311210827	0.36856580983029896	2.8482536290970444	0.47354997296873846	2.934943113494733	0.4829691208956466	2.7597296403078713	0.6000752728404638
['V150I' 'S280L']	2.8205869360435947	0.3738178726147907	2.895188515651329	0.4231669777115314	2.734425761044861	0.4407577212198001	2.848053151694924	0.5646327062009069
['A145T' 'P212S']	2.952691667570828	0.2910065729336876	2.8304999342126047	0.3751712936165436	2.8470019580078074	0.4670842024064234	2.9154693017834323	0.47480345938558666
['L189I' 'Q311H']	2.870062974842147	0.2754091187072835	2.93085623908964	0.30161790834079494	2.841502525315285	0.4706883452305903	2.9331969139317864	0.40844038157238904
['K84E' 'P285T']	3.074266465540107	0.546203709351762	2.80231184126384	0.4639346199808337	2.9419058334739523	0.5074651518447016	3.008856006803947	0.7166406517400368
['I134L' 'Q231R']	2.8558833020858083	0.4986735958656312	2.859356494111474	0.39669111032263377	2.8833804041982907	0.4701680223266824	2.8475174961972827	0.6372120465140022
['P3L' 'S120C']	2.914238496375826	0.482901336655323	2.8845021820042147	0.2754313445988751	2.8009233294997893	0.4600693470710517	2.9310183783800405	0.5559281667005566
['G178V' 'A343V']	2.922606656895959	0.4897256847223216	2.8685409221688647	0.2407085713518046	2.8608899717815763	0.49453140454950084	2.923425279064823	0.5456847648587723
['D129Y' 'T258S']	2.8099540763800883	0.47061369342824	2.902973400323346	0.2441977434824317	2.916496801904587	0.49286144060303627	2.8452051767034345	0.5301978747261072
['D267N' 'K327R']	2.8948900605709698	0.29089259845521936	2.846488003148899	0.46666027572585733	2.7190510145888283	0.4289990412955408	2.8736557637198685	0.5499002789384296
['A92V' 'Y204F']	2.8805780564136625	0.16349142839596134	2.70611939997515	0.4281069468729556	2.6648467332302213	0.41771501341075024	2.718975156388812	0.45826303049649925
['Q153L' 'T328S']	2.7938258571304324	0.31433716738619877	2.9361867762310765	0.39973174737704475	2.7285661316023893	0.44459322006080915	2.8622903333615093	0.5085207219587857
['G91S' 'K325R']	2.875463124534872	0.31571031646143904	2.829071929255958	0.2665865540107051	2.9242345306653474	0.475627823237221	2.8368127537908294	0.41320865758050684
['N113I' 'V353D']	2.90391434761342	0.3882633881151531	2.7729993589423763	0.3720808919893292	3.2044990047725785	0.546149462720432	2.809191406555796	0.5377663514336248
['E100G' 'L177M']	3.038309222399115	0.5285536406313927	2.939506694976051	0.2770159418688415	2.8209977945667695	0.4845366946107444	3.1100936173751657	0.5967468333172625
['M98T' 'L169V']	2.907808570476593	0.32335718551085596	2.861951990704261	0.47736185904850453	2.7406126218291216	0.4347441616497748	2.9020382611808544	0.576571083124836
['V94M' 'A186T']	2.946009124404199	0.3979965508554025	2.947907672127685	0.5056285990657171	2.8705571502123357	0.4819274812576099	3.026194496531884	0.6434761337345439
['A186V' 'T329I']	2.8840298415561754	0.32013700722709876	2.8062057284466535	0.45565562279035104	2.827135043762884	0.46734678868812846	2.8225132700028284	0.5568749859499762
['T288S' 'M347I']	3.0081491237237916	0.4985732181854222	2.8428736847863156	0.19519903135463224	2.892187618106236	0.49086452087771626	2.983300508510107	0.5354231184152916
['N208T' 'V244A']	3.3890502936969047	0.5815555208812953	3.20694678949033	0.5457785907669169	2.79031950189628	0.45592169645442754	3.7282747831872345	0.7975469227619378
['L122M' 'I156V']	2.791671842823473	0.44738977420085907	2.931811109176045	0.4034211673974297	2.766060195384059	0.4272210715169005	2.855760651999518	0.6024170053740189
['E39G' 'M347L']	2.7881147751923336	0.37185605502667257	2.799279023077168	0.4407252618584238	2.7954570680233175	0.44032542381618067	2.7196714982695016	0.5766417276786133
['N208Y' 'A256S']	2.779198311210827	0.36856580983029896	2.80695349560169	0.4845175272822671	2.747820472875455	0.449305720306678	2.7184295068125164	0.6087675996795382
['K33R' 'L189F']	2.9673169064013196	0.4012463034723141	2.8709439389518736	0.3859559281808474	2.8026505868058242	0.4702679585509579	2.9705385453531936	0.5567410300562874
['A139V' 'V324A']	2.793515697641392	0.2603821562768458	2.929186622733055	0.3906986774243657	3.060185965449291	0.5050532179785694	2.854980020374447	0.4695149878848686
['A40V' 'A110V']	2.772173964742505	0.3687883465709923	2.7908550065124156	0.45189693816257054	2.7525035450709243	0.4711289858102233	2.695306671254921	0.583280110484896
['E100V' 'D132Y']	2.826017317703368	0.4871705605325781	2.8431390086901955	0.487360818958031	2.9875279097248266	0.5453751899461506	2.8014340263935638	0.6890977600493772
['M98I' 'Q181R']	2.9180211564002545	0.2573451628072491	2.984958332685916	0.5201324151425706	2.8400548640259933	0.47876972480917646	3.035257189086171	0.5803139340928606
['N113S' 'I160N']	2.9530798378656202	0.48547776564093226	2.784191501230725	0.3771827716385922	2.791923947575262	0.45495679267558364	2.8695490390963454	0.6147808586420712
['M42L' 'L307F']	3.0089455491304142	0.3518848067554674	2.905047209520043	0.325409570430201	2.954512840939607	0.5262981977144648	3.0462704586504565	0.4792852029354762
['S280T' 'P284L']	2.9500112387123156	0.39054432350633256	2.9935383563451237	0.39869031143447076	2.828692315922332	0.4855951330531652	3.075827295057439	0.5581028875169293
['I156F' 'Q181H']	3.062065356364576	0.406936998223611	2.795105789122894	0.4667868409676194	2.8258442814383335	0.4674529856896231	2.98944884548747	0.6192638173054945
['L90Q' 'A186T']	2.7823494963482185	0.35751257720536	2.947907672127685	0.5056285990657171	2.929734389236042	0.4963269813835702	2.8625348684759033	0.6192540052782689
['A72T' 'S358C']	2.974487895418585	0.2943536248960072	3.076716784979376	0.514852872225804	2.742667070852868	0.42257390294483294	3.1834823803979604	0.5930577851513117
['H163L' 'S358R']	2.781876975211113	0.36886844235849137	2.7606084037982885	0.3006213069137027	2.8337521990780274	0.4685571537026455	2.6747630790094017	0.47585407210455005
['H74Y' 'T206P']	3.065325681970985	0.36118097157659584	2.7886167549548073	0.4454885762059232	2.8846156961408322	0.483959850193828	2.9862201369257924	0.573508296155334
['E100D' 'F226Y']	3.0497266486831234	0.4238844420798754	2.850762941000246	0.3170944120732085	3.385359379563045	0.5621752492337266	3.032767289683369	0.5293646063021413
['A250V' 'R340H']	2.907757083575027	0.3329518442282729	2.86897503558051	0.4896325169539945	2.9111177514123625	0.4887508648001278	2.909009819155537	0.5921122632015924
['I283N' 'S300G']	2.808160938871484	0.36230893805925407	2.9072723125201017	0.39971676078002816	2.861550241790946	0.4567980003002109	2.8477109513915857	0.5394823958630186
['V20I' 'R207C']	2.816591798271448	0.4782543921567307	2.8037929303548865	0.4831674416218392	3.077105613686549	0.5198189852931736	2.752662428626334	0.6798367747191949
['E215G' 'L349P']	2.8272906408708476	0.45681160939569126	2.7871356906399254	0.32223133848792845	2.877045517209921	0.4739779408171594	2.7467040315107725	0.559025833018836
['H112Y' 'R326K']	2.7711455112613868	0.44629919764502857	2.8306650350968576	0.4791908442448757	2.949307171240884	0.48495248109748085	2.7340882463582443	0.6548334437295585
['N246K' 'M254V']	2.859938829160214	0.3789836669413732	2.8391521177102836	0.3874367478682705	2.901137207942396	0.48569217616444843	2.8313686468704975	0.5419740338863768
['G103V' 'A341V']	2.7216211703047217	0.4482329478694217	2.840832451975074	0.3174572500826272	2.8316798648420622	0.45395526595853986	2.6947313222797953	0.5492648552253597
['S77P' 'I156N']	2.830385568431022	0.47779941863148495	2.769440099485585	0.3680330340464611	3.0533627029996095	0.4979151498902247	2.7321033679166065	0.6031091100240724
['R351*' 'G359E']	3.4840954053939486	0.2400060113601595	2.8391047460716066	0.2778845070184562	3.335293992087926	0.497744807782763	3.4554778514655546	0.3671820866135812
['A116V' 'G178A']	2.835550837940047	0.3141263933339167	2.8691861860375627	0.38842633076788163	2.8845497197212553	0.4807904744190456	2.83701472397761	0.49955020310552806
['A82V' 'T336S']	2.9935874996719236	0.41832027890219503	2.87034433949318	0.1927188998428784	3.0685749873219303	0.549083831408943	2.9962095391651036	0.4605783647735308
['V111A' 'R351Q']	2.8122919746057597	0.46464011130832145	2.902105414310208	0.3973322926871551	2.682451908418628	0.4147669869112637	2.8466750889159678	0.611361909059307
['A176E' 'P284S']	2.845993727648148	0.39429557463963866	2.859360883986755	0.3939655758307743	2.6861273450744987	0.43837290173603766	2.8376323116349025	0.557384853687357
['M98T' 'Q348H']	2.907808570476593	0.32335718551085596	2.7695478775022817	0.43074663933748586	2.7281822763066037	0.4390010974441997	2.809634147978875	0.5386116752559679
['N157Y' 'L295Q']	2.78736297390262	0.45781965466711694	2.963142499559266	0.4093827840439285	2.822726085511693	0.4587909591431576	2.882783173461885	0.6141604839706606
['H112Y' 'P239L']	2.7711455112613868	0.44629919764502857	2.7959310251916842	0.3856356250671733	2.8842009362736185	0.4637185140741003	2.6993542364530705	0.5898286269244192
['S191T' 'T276I']	2.88937838613615	0.47585834694109413	2.8855724459493044	0.3996586684569034	3.0690896265244403	0.5306138234071391	2.9072285320854543	0.6214243458589757
['N234D' 'G310C']	2.84242690378085	0.39090414222487624	2.7433590205997254	0.430709001109747	2.7097757808785476	0.4252272576173924	2.718063624380575	0.5816496299711041
['A145V' 'R216W']	2.8468043879310843	0.505826363430342	2.933488590166053	0.25095473591107004	2.8232959531335613	0.461385842232661	2.9125706780971368	0.5646579401880039
['N333D' 'S358N']	2.832936478019268	0.27368521573383436	2.8741727103335792	0.46407644086848343	2.8422691092547536	0.4637228758708277	2.839386888352847	0.5387676125013775
['A13V' 'A110V']	3.1651720416897264	0.43912342399276716	2.7908550065124156	0.45189693816257054	2.910354061254039	0.4774616015983106	3.0883047482021415	0.6301112792355312
['H173Y' 'Q352L']	2.8237601400935377	0.3124102384808785	3.5818470878432973	0.5687936394690494	2.728349596252542	0.44284594698560775	3.5378849279368354	0.648942494685104
['A43T' 'A331V']	2.962026555932324	0.3370116146052884	2.7874761102391017	0.4611465057467005	2.8337245158284685	0.46994507276821	2.881780366171425	0.571168038445128
['A109T' 'R263C']	2.836524982731662	0.3241861518153323	2.8536243931089547	0.2733166453923199	2.8028417957885337	0.4674902416504313	2.822427075840617	0.4240267086839517
['G236D' 'N333K']	2.8530145969914664	0.1953506583938928	2.8915297110628377	0.3984237452893864	2.8639756772897247	0.5282649635764411	2.876822008054304	0.44373794129570354
['V175L' 'M254I']	2.854570572404281	0.3234301540199576	2.8623631533562097	0.3880062210082838	2.7975122244531323	0.4637748028423001	2.849211425760491	0.5051295794848116
['N46K' 'P155S']	2.901724403665351	0.28495395324503103	2.8977984408827124	0.24402813524410943	2.8525882355955474	0.4476806248400334	2.931800544548063	0.3751646122180085
['T141A' 'R340H']	2.785239480644022	0.36713547176922257	2.86897503558051	0.4896325169539945	2.853384500843295	0.47069496630213953	2.786492216224532	0.6119873007586949
['A245V' 'Y282F']	3.0285163278063942	0.5073008590320655	2.8845887180220684	0.21465547875074137	2.832602122409953	0.4780220430873175	3.0453827458284626	0.5508458369928755
['V313E' 'K327N']	2.864762912489463	0.27418131419213093	2.938010917590124	0.33992797265640834	2.891974039933986	0.48357531582260793	2.9350515300795874	0.43672235991121394
['A194V' 'M347L']	2.9581106320518877	0.2917283879237679	2.799279023077168	0.4407252618584238	3.0039225755854626	0.4874724447577023	2.8896673551290557	0.528530234481223
['S120C' 'Q248L']	2.8845021820042147	0.2754313445988751	3.0094608045708227	0.5575756101509711	2.9046091133979273	0.523743943699379	3.026240686575037	0.6218946748628517
['V238I' 'T288S']	2.816964085121212	0.3021144602587584	3.0081491237237916	0.4985732181854222	2.8929281823003525	0.5000828582406907	2.9573909088450034	0.5829651799114673
['E105K' 'L356P']	2.8091123644768095	0.45555744013087285	2.9749798245064714	0.5207642571982879	2.8149041116655305	0.46178715139206905	2.9163698889832808	0.6919017219474731
['A199T' 'M230L']	2.9494861482244565	0.2677369472891844	2.8387294985305047	0.4093282827710832	2.8812290308815536	0.46269876658856857	2.9204933467549616	0.4891142157206795
['D132E' 'Q153L']	3.0095231928885844	0.39628197175538243	2.7938258571304324	0.31433716738619877	3.2418843097438534	0.5652742888247673	2.935626750019017	0.505813459625891
['S70C' 'D275E']	3.5729832139306246	0.5995224835813128	2.8482536290970444	0.47354997296873846	3.1410324466334654	0.4864869963959782	3.5535145430276693	0.7639874247775276
['E44D' 'V66I']	2.7347285356133417	0.3569150502689022	2.8621554898200694	0.38992874904047126	2.7992745805703114	0.4472222526588237	2.729161725433411	0.5286140202801282
['S120T' 'H173Q']	2.854524237418626	0.505233482229096	2.895950432736185	0.2768196711414236	2.78973925443438	0.4573284773205938	2.8827523701548112	0.5760989514798514
['N46S' 'M232I']	2.860967308016674	0.2758653334965138	2.8704567526144444	0.31995373931163684	2.7469392002083772	0.41986299099620733	2.8637017606311184	0.4224595572651206
['I124F' 'G359R']	2.8695135208731863	0.334188961927851	2.8544476276530526	0.4781873345141058	2.7623383695444153	0.44799675476183526	2.8562388485262393	0.5833912830717647
['A110V' 'S345*']	2.7908550065124156	0.45189693816257054	3.6114390872258535	0.5857364930892816	2.8661780197015085	0.4855406728936275	3.534571793738269	0.7397959732637345
['L189F' 'K327N']	2.8709439389518736	0.3859559281808474	2.938010917590124	0.33992797265640834	2.89555242061649	0.4785773549269098	2.941232556541998	0.5143082782653176
['G236A' 'F293L']	2.860225555937907	0.3236428678958885	2.9264492418197032	0.33516360862412664	2.89740323498209	0.4819586444721307	2.9189524977576107	0.4659177507734839
['S28N' 'M98I']	2.8525098338409585	0.380411322149166	2.9180211564002545	0.2573451628072491	2.9002161227890193	0.4794118163773721	2.9028086902412125	0.45928129380540433
['L177V' 'T299S']	2.773864457929379	0.47059946520560564	2.898779232103817	0.38463176142151584	2.930493907573722	0.47169668501388445	2.8049213900331957	0.6077873382574039
['L90P' 'L146I']	3.391684531327916	0.5614309904592331	2.911794021787985	0.3330453333556327	2.828551946938667	0.4686207326016171	3.4357562531159016	0.6527817024993884
['A186V' 'P332S']	2.8840298415561754	0.32013700722709876	2.838597834489126	0.31122476419128287	2.754506760384745	0.42723632874415607	2.8549053760453007	0.4464846663013671
['E105D' 'N246S']	3.037494045893441	0.3710876292992217	2.9442966026579604	0.4122951486750471	2.961494548378317	0.4894991034618841	3.114068348551401	0.5547011071197675
['V244I' 'G265S']	2.931219000711252	0.4761698142469524	2.847714827606956	0.33162309518658173	2.7865296870178025	0.4380209881971458	2.911211528318208	0.5802685320272898
['A250S' 'R340C']	2.9081338723941763	0.5092351227045213	3.058648411909086	0.5498345537252745	2.736428390400808	0.43134641233159227	3.099059984303262	0.7494254110091014
['L90V' 'L296M']	2.9513791799368376	0.4182708057482614	2.910832402985305	0.32403431877745886	2.8070486134629884	0.45275635589044544	2.994489282922143	0.5291017923678502
['S221C' 'Q228H']	2.8894700070516985	0.4029653422403364	2.8557072744346037	0.4669732148723641	2.7439746896151163	0.45694853783250167	2.8774549814863026	0.6168022782505773
['Q248R' 'T258A']	2.9086537898309675	0.49568498470049754	3.0646591480028187	0.4203677662924297	2.8694498649881686	0.46944816034060766	3.1055906378337856	0.6499328142163767
['V20I' 'A72V']	2.816591798271448	0.4782543921567307	2.93814012246525	0.2900251002124139	3.1848504808720146	0.54594272475374	2.887009620736698	0.5593226460375306
['A27T' 'A350V']	2.8661436222989214	0.1946494058100583	2.826758344640153	0.23477165216162804	2.764976325377083	0.4638943221684387	2.8251796669390745	0.30496904734892233
['S279I' 'K314N']	3.164806554192896	0.4422198998338525	3.052185338052083	0.5357566156338741	3.030650455948904	0.5086026328217482	3.3492695922449784	0.6946895644851196
['Q153L' 'S358N']	2.7938258571304324	0.31433716738619877	2.8741727103335792	0.46407644086848343	2.823835872543005	0.44462843298360477	2.8002762674640116	0.5605129773426644
['T154S' 'T329S']	2.873309666826323	0.3220610557219745	2.7720555424629714	0.371277827177207	2.740553596870834	0.44939816499018226	2.7776429092892942	0.49149826913854006
['T141I' 'G225S']	2.927107095567591	0.3338673213579091	2.945912670810361	0.40208669730613517	3.0331210029098514	0.4878788119386731	3.0052974663779524	0.5226290275341209
['M242K' 'Q335R']	2.877323691362046	0.3299714915794977	2.919494310925245	0.5024707654616728	2.84121428926192	0.47272464418055715	2.9290957022872903	0.6011306475291689
['D292E' 'P332S']	2.9079322286123896	0.2872436052421532	2.838597834489126	0.31122476419128287	2.9916747785687727	0.5330126339843411	2.878807763101515	0.42352065191490906
['S193P' 'W220R']	2.902090243313894	0.45445002785947053	2.9193432568732445	0.3961733298928259	3.0702655479617724	0.5368133072955104	2.9537112001871386	0.6028914787421061
['R195C' 'V264A']	2.998082678248104	0.2236102127815899	2.789522520770774	0.4549988005084371	3.0456656004287184	0.4915887106906067	2.919882899018878	0.5069767605367572
['M249K' 'Q306R']	3.138219998784224	0.5357938902686876	2.9567885507985685	0.34321636011406886	2.978337754659847	0.5030172361415723	3.2272862495827925	0.6362959709908627
['T68S' 'A341V']	2.845168255935731	0.38957360325731544	2.840832451975074	0.3174572500826272	2.7829542027803567	0.4532219563414594	2.8182784079108054	0.502540245139543
['Q209L' 'S354F']	2.941859834784066	0.5087835405582891	2.885791292629718	0.49134563247136775	2.7151837432464587	0.44445847415198286	2.959928827413784	0.7073056069986414
['Q131H' 'T167M']	2.8883822272240276	0.329064491949084	2.8132752443074978	0.1709966993801767	2.750297095288779	0.4403819082076232	2.8339351715315257	0.3708413556503957
['V301M' 'A341T']	2.8234398500295796	0.21049234651437967	2.847092289851519	0.27575826729178854	2.8380187748649455	0.45304079941653663	2.8028098398810983	0.3469144706132899
['P3T' 'N113K']	2.8504755804764734	0.46655219064406733	2.9316716094350763	0.4957469003856614	2.8203252215429044	0.47556652543976935	2.9144248899115497	0.6807612913766242
['Q231R' 'S269T']	2.859356494111474	0.39669111032263377	2.8148915807879704	0.3602277630291297	2.7636603646568143	0.44979615884948493	2.8065257748994443	0.5358431470738193
['D149Y' 'N234Y']	2.94051938723472	0.5092431326800242	2.8234269457198606	0.31654451457520605	2.8786181355746727	0.4740303259394354	2.89622403295458	0.5996073697757704
['V96M' 'A133V']	2.992683889784135	0.20292186248870744	2.8810744021812895	0.3930029978470819	3.8163150257995815	0.526003506181	3.0060359919654247	0.4422992636130874
['N234Y' 'A250V']	2.8234269457198606	0.31654451457520605	2.907757083575027	0.3329518442282729	2.866485525466495	0.46851449364702447	2.863461729294887	0.459409795588493
['I123F' 'Q352H']	2.9158379301149604	0.3373151813302207	2.7757215182955717	0.456582245596036	2.8238038251516655	0.4616571291607392	2.8238371484105316	0.5676696914133769
['S151Y' 'R195C']	2.978982239604628	0.529686949397025	2.998082678248104	0.2236102127815899	2.7885404844799067	0.4529211655063697	3.109342617852732	0.5749519907103152
['A82T' 'A110V']	2.8725743731139173	0.3807605314329292	2.7908550065124156	0.45189693816257054	2.9100831687573923	0.4867021720925641	2.795707079626333	0.5909225203169979
['S102G' 'E164G']	2.8379683263760604	0.4655040101535132	2.798114964935518	0.4475728384681645	2.8121652910999773	0.45802408318066323	2.7683609913115785	0.6457673181599173
['S16T' 'A341T']	2.99459267913487	0.3558127643692838	2.847092289851519	0.27575826729178854	2.8931632390230693	0.4883973367399303	2.9739626689863887	0.45016146577409416
['E137V' 'Q335H']	2.894997602706718	0.38277792605195354	2.895252773564165	0.27742221498321673	2.777807623423682	0.4488344044497232	2.922528076270883	0.4727388560704831
['N142I' 'A266V']	2.8517948274406333	0.4705354426805386	2.992209603709428	0.2302831657723578	2.8566807900694373	0.4748152702511655	2.9762821311500613	0.5238644283177754
['L174M' 'Q317P']	2.8890302620686534	0.3893020988664166	3.064108401843555	0.5410708078809718	2.7498016931401716	0.4365854550848255	3.085416363912208	0.6665686336175478
['P76S' 'D275N']	2.817137601778084	0.47920020302503324	3.011253156515289	0.5319772279927268	3.7736651930582648	0.5465171256574646	2.9606684582933736	0.7159836629994142
['E36G' 'D275N']	2.930101023568505	0.47999121208032147	3.011253156515289	0.5319772279927268	2.8353862697515577	0.46773848274507573	3.0736318800837936	0.7165133179342599
['K37I' 'R86H']	2.9313834588409065	0.48766399585066994	3.2842477659145133	0.3283201256049966	2.8746116603466603	0.4743923832198524	3.3479089247554197	0.5878862795867267
['A194V' 'R340L']	2.9581106320518877	0.2917283879237679	2.8423405897807608	0.37214574253680005	2.828615400874641	0.46574136745117634	2.932728921832649	0.4728614025365854
['Y126N' 'D130E']	2.887527934327868	0.37873464914408356	2.773644645121095	0.4417829721817426	3.0130233624890055	0.5121453881008623	2.793450279448963	0.5819038829325909
['Q181H' 'K327E']	2.795105789122894	0.4667868409676194	2.8927932750358387	0.5142387201785683	2.7790253165352325	0.4512209818499246	2.820176764158733	0.6945008396189464
['E217G' 'Q228L']	2.844293197861078	0.3821089260275842	2.8912319010561	0.3236774655072756	2.778665205931909	0.45198606314767276	2.8678027989171775	0.500773734362304
['N125S' 'Q335H']	2.956319971331783	0.4186639394465342	2.895252773564165	0.27742221498321673	2.749345418921398	0.4697564355381569	2.9838504448959484	0.5022375728269295
['Y126F' 'G359R']	2.765899813749902	0.45095627141845096	2.8544476276530526	0.4781873345141058	2.88050443569023	0.4875908029964589	2.752625141402954	0.6572858477263427
['N142I' 'S358R']	2.8517948274406333	0.4705354426805386	2.7606084037982885	0.3006213069137027	2.9758466183263637	0.49121873151930595	2.7446809312389218	0.5583697457680467
['Q131H' 'Q153H']	2.8883822272240276	0.329064491949084	2.814394738506043	0.3100176486100491	2.7828624695092374	0.4390115114731197	2.83505466573007	0.4520999693778055
['A186S' 'P320L']	2.781086679998558	0.44324217409269917	2.893250210345088	0.393822394243146	3.012331858516885	0.4910769559830819	2.806614590343646	0.5929247027252504
['E235K' 'T328S']	3.0061162988695447	0.519802758704601	2.9361867762310765	0.39973174737704475	2.87927042366852	0.45845356507447454	3.0745807751006216	0.6557288904860142
['F147Y' 'A253T']	2.8834030841173743	0.3276843375263289	2.914317285687343	0.22080511984569898	2.9054973000025583	0.46632043010228824	2.9299980698047174	0.3951353261986867
['A250V' 'L318M']	2.907757083575027	0.3329518442282729	2.888690835158073	0.330995693110325	2.798129153772901	0.4591721295026926	2.9287256187331	0.4694838436331889
['L189I' 'S322T']	2.870062974842147	0.2754091187072835	2.8099876709313167	0.25933651296412713	2.86158254214416	0.4812829706998795	2.8123283457734636	0.3782930208495994
['Q153R' 'A214V']	2.8279735531603234	0.31106092934941454	2.8494985591447297	0.24288465412739202	2.8589744952946394	0.44647295344018256	2.809749812305053	0.3946540978861164
['I182V' 'T329I']	2.8222508823417143	0.38679880436866915	2.8062057284466535	0.45565562279035104	2.8813787261851695	0.47883797767563174	2.7607343107883673	0.5976916944725723
['L189F' 'A253T']	2.8709439389518736	0.3859559281808474	2.914317285687343	0.22080511984569898	2.7090756558269793	0.41644121360013303	2.9175389246392167	0.4446536623575847
['S28C' 'D129Y']	2.9405268681651604	0.40842748959633485	2.8099540763800883	0.47061369342824	2.8556428438544184	0.4687353086757199	2.8827586445452487	0.6231294108771738
['T34M' 'A75V']	2.802209666238677	0.4655083466045319	2.9651355765912863	0.300338720568735	2.8884727049984953	0.4673505945243583	2.899622942829963	0.5539867939142139
['A72V' 'A87V']	2.93814012246525	0.2900251002124139	2.7481832463951736	0.4396700320082092	3.1272801917024293	0.5606756456277318	2.8186010688604237	0.526710827493911
['L63Q' 'R197C']	2.9517694087736785	0.4838465392613375	3.1189297510338645	0.45813621696204154	2.9006582453535543	0.48383666805471576	3.2029768598075425	0.6663304486870338
['V321A' 'Q348*']	2.9067663614788275	0.4684807764373419	2.871259052171796	0.39048151522601626	3.2044572301501595	0.5431994580157623	2.9103031136506234	0.6098770791106518
['Q228H' 'Q248R']	2.8557072744346037	0.4669732148723641	2.9086537898309675	0.49568498470049754	2.950296721232302	0.5017300833269022	2.8966387642655715	0.681004836594986
['K33N' 'Q228H']	2.926805852466036	0.4886098914887602	2.8557072744346037	0.4669732148723641	2.753576248454763	0.4365546687660545	2.914790826900639	0.6758724801831254
['S322P' 'Q352H']	3.6483924377941097	0.5952286861493011	2.7757215182955717	0.456582245596036	3.000573462175832	0.4883967724751592	3.5563916560896813	0.750176336475993
['N46Y' 'S102I']	2.8246653764615104	0.3166264994297185	2.823686001542917	0.46328625550651925	2.9045007461404433	0.4711702953448606	2.7806290780044276	0.5611474803314805
['A331V' 'Q348H']	2.7874761102391017	0.4611465057467005	2.7695478775022817	0.43074663933748586	2.8116457201885696	0.4441841856319739	2.689301687741383	0.6310299256476904
['S70T' 'K203R']	2.9129318798915906	0.417095526208471	2.865814821446876	0.28075465084389484	2.7892640642772344	0.4570642355883541	2.9110244013384663	0.5027841007366867
['I124F' 'I156F']	2.8695135208731863	0.334188961927851	3.062065356364576	0.406936998223611	2.9275556598024126	0.48467238775708776	3.0638565772377624	0.5265738151462318
['E105K' 'M254L']	2.8091123644768095	0.45555744013087285	3.0083103972074787	0.32354134104408344	2.7462103144809293	0.44434058517432434	2.9497004616842877	0.5587589646915723
['S162C' 'S190G']	2.830170576144967	0.4711409349967169	2.7801061952234973	0.3150820866847553	2.8233715537180215	0.45682718903131214	2.742554471368465	0.5667896452646257
['F161S' 'R351*']	2.805327709962753	0.47622308537735875	3.4840954053939486	0.2400060113601595	3.370145811245382	0.5913806400010838	3.4217008153567012	0.5332835198422544
['K327N' 'Q348L']	2.938010917590124	0.33992797265640834	2.8730346607508377	0.3906795698106014	2.9581594903584327	0.3892264426520257	2.9433232783409617	0.5178624845088631
['G103C' 'E215G']	2.874528405375135	0.32527052838455606	2.8272906408708476	0.45681160939569126	2.8183773983525064	0.39168196881747397	2.8340967462459825	0.5607831694284787
['S61T' 'A343V']	2.8624004934311107	0.38963337680116705	2.8685409221688647	0.2407085713518046	2.7787904644629275	0.463423425124487	2.8632191155999753	0.45798993945250266
['G218C' 'S221N']	2.842158986257371	0.32481568237397673	2.882825700457536	0.33232342393018494	2.9069985161678114	0.4763781075648505	2.8572623867149063	0.4646978433442031
['P212S' 'F226L']	2.8304999342126047	0.3751712936165436	3.103174828585315	0.44554502898437287	2.785636232560271	0.4494099388090872	3.0659524627979198	0.5824636232474921
['A241G' 'L296M']	2.860144107765127	0.39364840277623553	2.910832402985305	0.32403431877745886	2.821366645852719	0.4548613268553736	2.903254210750432	0.5098600835070864
['E36G' 'L196P']	2.930101023568505	0.47999121208032147	2.8592535941793638	0.3873367710937292	2.828064699223979	0.4625258291652273	2.9216323177478682	0.6167830557948655
['A32V' 'E39G']	2.8110680700742328	0.26544763716905484	2.7881147751923336	0.37185605502667257	2.957881108115913	0.511182054758609	2.731460545266567	0.4568800430513834
['A106T' 'G310C']	2.85410681334717	0.4871431120896063	2.7433590205997254	0.430709001109747	2.790180600944128	0.4454987481076677	2.729743533946895	0.6502450732556939
['M42L' 'L356V']	3.0089455491304142	0.3518848067554674	2.814525736088033	0.469044434068016	2.8206668887373834	0.46451474554638805	2.9557489852184475	0.5863664369278976
['G200D' 'A331V']	2.7638634261803228	0.448331625248497	2.7874761102391017	0.4611465057467005	3.285698750164064	0.5295669699806672	2.683617236419425	0.6431619904505788
['A72V' 'L198Q']	2.93814012246525	0.2900251002124139	2.810505323613253	0.30728985509497214	2.944018282596607	0.4919312567492858	2.8809231460785036	0.42254184857539223
['R86S' 'L189I']	3.0362793075009087	0.5025160589484302	2.870062974842147	0.2754091187072835	2.8294203216945197	0.48418631598548556	3.038619982343056	0.5730380198278163
['R263H' 'N316S']	2.8406648503861294	0.2718032155810434	2.815950703155758	0.3920048124533264	3.049486221058526	0.5049699841617413	2.7888932535418873	0.4770165206643925
['A27V' 'G310C']	2.9334217831950022	0.39237334588747735	2.7433590205997254	0.430709001109747	2.7476293353252847	0.45157350175901184	2.8090585037947275	0.5826380404675702
['A67T' 'H112Y']	2.8807921541750785	0.48255881718338683	2.7711455112613868	0.44629919764502857	2.9044212043030133	0.491233402896758	2.784215365436465	0.6573020507042601
['C140R' 'G265A']	2.86421786198783	0.2729836075129331	2.962943847975536	0.41224572241884955	2.85994936618588	0.480872032651761	2.9594394099633665	0.49443562333575264
['P3Q' 'A43E']	2.777079760057161	0.3759756153021635	2.7767379458212123	0.44352901939822553	2.742904707015352	0.43852002545676094	2.686095405878373	0.5814427352286654
['A176T' 'A214T']	2.7763647926749346	0.2672393898667958	2.8368091342955903	0.46459516865713457	2.8266611570539304	0.4684281447059969	2.745451626970525	0.535971605811286
['A27V' 'S345L']	2.9334217831950022	0.39237334588747735	2.869586348323784	0.32210180333669985	2.8177572138119715	0.4631087639163325	2.935285831518786	0.507647923541196
['L198Q' 'M242T']	2.810505323613253	0.30728985509497214	2.9294974461842362	0.48881249654548037	2.896590246056281	0.48931759815827436	2.8722804697974893	0.577377443119589
['R216W' 'F226S']	2.933488590166053	0.25095473591107004	2.841366662089718	0.38150991385161637	2.8039452513882157	0.4601083408342082	2.9071329522557705	0.45664876419767375
['E11K' 'K108I']	2.820500609856008	0.4747292106291815	2.8759524297826893	0.2809943231780033	2.8507848328208434	0.47010240535306475	2.8287307396386976	0.5516571698825911
['A133D' 'S221R']	2.8975864608158197	0.50050840956674	2.8378095467802873	0.3078627461170774	2.9451853421417162	0.47418075796105924	2.8676737075961065	0.587612234806063
['R86H' 'A183S']	3.2842477659145133	0.3283201256049966	2.804610309747896	0.46059579611434515	2.7595756936819953	0.43366857508028356	3.2211357756624097	0.5656346809341593
['Q180R' 'G359W']	2.8995078436138133	0.4810823623525406	2.99344256026505	0.3582299383150628	2.787823859719617	0.4451474962202707	3.0252281038788635	0.5998074091505663
['V95M' 'A176V']	2.9360702702347226	0.39734490716007353	2.945351588585702	0.4224638871834747	2.9517115265240474	0.5049750540934508	3.013699558820424	0.57996440513209
['I134V' 'E215G']	3.0356001808035766	0.3825783105139998	2.8272906408708476	0.45681160939569126	2.9372463708391026	0.4868262347419261	2.9951685216744246	0.5958548566173041
['E105K' 'I123T']	2.8091123644768095	0.45555744013087285	2.7649410119492788	0.4379239741407691	2.861854082253372	0.3753232448325683	2.7063310764260877	0.6319097945006382
['A145V' 'Y282F']	2.8468043879310843	0.505826363430342	2.8845887180220684	0.21465547875074137	2.7870572684491126	0.44938236381134544	2.8636708059531526	0.5494882023291078
['L73M' 'A331V']	3.0003033772809995	0.4207749268047636	2.7874761102391017	0.4611465057467005	2.8745381222820514	0.48735457215755235	2.920057187520101	0.6242656796508566
['Q180L' 'Q248L']	2.789719179246455	0.37697488491797465	3.0094608045708227	0.5575756101509711	2.9604154390254163	0.480860312350075	2.931457683817277	0.6730532110421493
['K290R' 'G315D']	2.850777989517254	0.3784170656341661	2.9869779965190406	0.498064385351112	2.7624216118302227	0.4538204841800094	2.970033686036294	0.6255138747608672
['V313A' 'K327N']	2.9007274279154407	0.3903007356230741	2.938010917590124	0.33992797265640834	2.7581166354137987	0.4380159226084012	2.9710160455055648	0.5175767487264171
['K37E' 'E217D']	3.149325411823627	0.5628623201326766	2.7760967989130405	0.37464469891938623	2.835949187351626	0.48187156328142056	3.0576999107366674	0.6761454295146402
['N46Y' 'A133P']	2.8246653764615104	0.3166264994297185	2.7579538814376257	0.44323470624688005	2.869004242167033	0.46457130840165817	2.714896957899136	0.5447103312430154
['K37I' 'Q306R']	2.9313834588409065	0.48766399585066994	2.9567885507985685	0.34321636011406886	3.2703938196244007	0.5742217332024336	3.020449709639475	0.596333499561271
['P155S' 'F293L']	2.8977984408827124	0.24402813524410943	2.9264492418197032	0.33516360862412664	2.826689290834975	0.472035752073029	2.956525382702415	0.41458940572169006
['A82V' 'I283T']	2.9935874996719236	0.41832027890219503	2.8470695882058488	0.474848656101611	2.88427486248981	0.4764621998353886	2.9729347878777728	0.6328294414313514
['A110V' 'G310D']	2.7908550065124156	0.45189693816257054	2.807589095423264	0.37132500023885645	2.9716205811958445	0.49653466732785834	2.73072180193568	0.5848872528300586
['S279I' 'Q335H']	3.164806554192896	0.4422198998338525	2.895252773564165	0.27742221498321673	3.142076176406598	0.5320412487680786	3.1923370277570613	0.5220359424170491
['R255S' 'K327I']	3.008513115283924	0.5328570953217637	2.895459829386406	0.2517197987129381	3.00582185163299	0.5144649031507501	3.03625064467033	0.5893212545792229
['G121E' 'Q352H']	2.8149152341499213	0.18021207268135755	2.7757215182955717	0.456582245596036	2.9511981479038276	0.48573760952233175	2.7229144524454925	0.4908602022303599
['W220C' 'I237T']	2.897669439672065	0.47646745226704	2.8462336182098316	0.4678752145549535	2.899151248500858	0.48782702957404983	2.876180757881896	0.6677787428966931
['K33N' 'I124F']	2.926805852466036	0.4886098914887602	2.8695135208731863	0.334188961927851	2.8576833340458228	0.47368104048183757	2.928597073339222	0.5919644316469299
['A176T' 'A266V']	2.7763647926749346	0.2672393898667958	2.992209603709428	0.2302831657723578	2.8980814942735997	0.4686979995427949	2.9008520963843627	0.35277078667956124
['A92V' 'T287A']	2.8805780564136625	0.16349142839596134	2.8321417343655515	0.4672748683895691	2.83729354711772	0.4649472329158048	2.8449974907792144	0.4950507547589852
['Q26H' 'S85T']	2.8323363176267256	0.3244191937900242	2.85067563982292	0.3969303363475821	2.743672836955838	0.43941329488560266	2.8152896574496453	0.5126416928151415
['D267Y' 'V324M']	3.023485412781287	0.53252888547441	2.9612853963254966	0.3477793164013794	2.8477378926364967	0.48630418909999573	3.1170485091067834	0.6360325988353334
['M1V' 'K33N']	2.752129784739802	0.4564595487824975	2.926805852466036	0.4886098914887602	2.852645689180522	0.46727325732419456	2.8112133372058374	0.6686515877012327
['V94L' 'P212S']	2.8997275610835733	0.39141289488294695	2.8304999342126047	0.3751712936165436	2.7876898223231388	0.46511580412283426	2.8625051952961784	0.5421785257962175
['Q231L' 'G236A']	3.078533813699446	0.5417077968020927	2.860225555937907	0.3236428678958885	2.8156822723198918	0.4697609204155409	3.071037069637353	0.6310245978217116
['V66L' 'M232V']	3.0024373327286433	0.535199504991599	2.7928144149889746	0.45024970880579074	2.8836003448617418	0.4820469024278753	2.927529447717618	0.6994021092497161
['A186E' 'V353I']	2.9561589627929346	0.4021533979958326	2.7914462232167137	0.26269657134606045	2.8778792025989364	0.48449669197741463	2.8798828860096486	0.4803507511356367
['L45M' 'S358R']	2.8617017151707698	0.4670077554334794	2.7606084037982885	0.3006213069137027	2.7603791327381164	0.43182096020537086	2.7545878189690582	0.5554002284888971
['V111A' 'A116E']	2.8122919746057597	0.46464011130832145	3.5022154174983116	0.6148839010515691	2.8815372208029792	0.46292675358426294	3.446785092104071	0.7706962078594944
['R168*' 'Q335H']	2.858772984987188	0.408309591026332	2.895252773564165	0.27742221498321673	2.875253552664252	0.4868097246808213	2.8863034585513527	0.49363934961698974
['I64V' 'A109T']	3.027419003291259	0.5581022151205255	2.836524982731662	0.3241861518153323	2.808155953626983	0.4568182587998684	2.996221686022921	0.6454260171013181
['E164D' 'A222V']	2.791388652544168	0.3748965709944424	2.839796832513412	0.23503698417035818	2.8372365932870593	0.47004331720405035	2.76346318505758	0.44248143788331756
['Q153R' 'K290I']	2.8279735531603234	0.31106092934941454	2.7597004080486003	0.44166059182477246	2.848486922136015	0.4658505649443034	2.7199516612089236	0.540206423637048
['A139V' 'N333D']	2.793515697641392	0.2603821562768458	2.832936478019268	0.27368521573383436	2.8493647232746886	0.47694994206431895	2.7587298756606597	0.37775979751510774
['E105D' 'M249K']	3.037494045893441	0.3710876292992217	3.138219998784224	0.5357938902686876	3.12441654140975	0.5330428622114611	3.307991744677665	0.6517523467300835
['I257F' 'S354F']	2.6292927868758778	0.40859574202715226	2.885791292629718	0.49134563247136775	2.773767227816448	0.45052514052438053	2.6473617795055957	0.6390391310016997
['S85P' 'P212S']	2.9206803020619136	0.3923067767890222	2.8304999342126047	0.3751712936165436	2.9700427362161115	0.5087761156032674	2.883457936274518	0.5428241949918062
['N208K' 'A350T']	2.8945028886665143	0.3366967563294899	2.8651191697557055	0.4936769309364377	3.0709825967475974	0.5597380942799386	2.89189975842222	0.5975630660119651
['A75S' 'D149V']	3.0441171680112173	0.5329089842520683	3.1669472021827096	0.5732658196137835	2.919158516757101	0.4691874197012777	3.3433420701939274	0.7827040854844404
['A109V' 'Q298L']	2.903742919168344	0.4096368686323711	2.9204153879568993	0.3963591632670997	2.761318126969859	0.4585023240197865	2.956436007125243	0.5700025881070452
['S93N' 'D219E']	2.813934650667952	0.27061869743709704	2.865343183203785	0.3200335590120414	2.925785127464626	0.4001668914668582	2.811555533871737	0.4191133000710725
['L90M' 'K203N']	2.807742829009607	0.380332401996732	2.764372410230145	0.4666509039773699	2.9255564709837607	0.4800932176245258	2.7043929392397517	0.6020098024048282
['N125D' 'M254V']	2.937090896461591	0.48742382705002674	2.8391521177102836	0.3874367478682705	2.787953840554228	0.444600948417357	2.908520714171875	0.6226469471336354
['Q89L' 'S193T']	2.799379836467621	0.3878544971634955	2.8357732543915315	0.3917301752218219	2.7523755083091395	0.45123186861388254	2.767430790859152	0.5512564205061626
['A87S' 'M98T']	2.718203246313786	0.43507824296276715	2.907808570476593	0.32335718551085596	2.856167857846338	0.4658444910690883	2.7582895167903794	0.5420820481449933
['Q78L' 'I124V']	2.8317220861471992	0.39734225223699915	2.863910541063283	0.4030329162205181	2.814588334203697	0.46948526633041915	2.8279103272104824	0.5659650139098584
['Y17F' 'Q211P']	3.0807744150830314	0.5394626744933673	2.8146786212983534	0.46291930026585204	4.051267839512269	0.04959463255590835	3.027730736381385	0.7108545953499653
['R86C' 'A253T']	2.7605349493902214	0.44930608664906607	2.914317285687343	0.22080511984569898	2.784537252937135	0.4737107646645157	2.807129935077564	0.5006304629664196
['V80L' 'S221C']	2.873117512277441	0.3881272687464398	2.8894700070516985	0.4029653422403364	2.9061560418253345	0.4809821162993761	2.8948652193291395	0.5594853383167807
['A87V' 'F161L']	2.7481832463951736	0.4396700320082092	2.9293502349596343	0.24978114872199264	2.9421506116225626	0.48997406581707986	2.809811181354808	0.5056682304663581
['A139T' 'E172K']	2.7692134029567352	0.2620342489654826	2.7711102477828353	0.46159215630243644	2.7099121339296888	0.4407690650298748	2.6726013507395705	0.5307817502428257
['A312V' 'R340H']	3.2388840725776356	0.4640465813183565	2.86897503558051	0.4896325169539945	2.9353558772625403	0.5061243151126003	3.240136808158145	0.6745956057461076
['S162Y' 'L342S']	3.090019543431801	0.5011998303275188	2.921527758063879	0.33581784061393644	2.782958576109884	0.4776505169223692	3.14382500149568	0.6033033167445219
['T258A' 'R294H']	3.0646591480028187	0.4203677662924297	3.091646802449639	0.4344652055247558	2.7530963216564	0.4517071631263811	3.2885836504524577	0.6045403822321178
['I134F' 'K325I']	2.842594826096486	0.3212521783349906	2.822356490880251	0.3796536406757925	2.687937437310867	0.439891800542141	2.7972290169767366	0.49733273465896083
['R207C' 'M232I']	2.8037929303548865	0.4831674416218392	2.8704567526144444	0.31995373931163684	2.788783680056313	0.4698693117183103	2.8065273829693305	0.5795007954635544
['S102I' 'V175I']	2.823686001542917	0.46328625550651925	2.979475998882629	0.49305781540888727	2.7374883796267717	0.4570356531226722	2.935439700425546	0.6765649738768895
['D88N' 'G236C']	2.918702755342672	0.3271467997964718	2.869089659026423	0.5058536322163095	2.8332835017497873	0.46342586022041865	2.920070114369095	0.6024225475889047
['S93G' 'I156T']	2.8518234808534517	0.33260364298816786	3.074099835674607	0.5633567630155241	2.750076526574168	0.42817679985734786	3.058201016528059	0.6542140519465551
['Q181L' 'P339L']	2.9458498571721776	0.35331158374086463	2.8062038632488506	0.3672319423513262	2.842195277921651	0.4970973929851869	2.8843314204210277	0.5095962859839206
['A92T' 'V353I']	2.9701032599682042	0.34755914896541323	2.7914462232167137	0.26269657134606045	2.8317854990321383	0.48771018326697585	2.8938271831849183	0.4356682804916352
['P212L' 'Q335E']	2.81355143211683	0.3722353515000198	2.8438464258988723	0.4678529972960693	2.965651043103164	0.543537027796463	2.7896755580157024	0.5978675304657873
['R195C' 'Q298H']	2.998082678248104	0.2236102127815899	2.906976525618536	0.41707277273975607	2.9654461037389845	0.40159822161277225	3.0373369038666405	0.473234851866445
['T5S' 'T288N']	2.91587239405667	0.5011103202501654	3.0964364944982545	0.4237799570872465	2.7383413854472844	0.4377701200187588	3.1445865885549247	0.6562781461317235
['G236C' 'Q291H']	2.869089659026423	0.5058536322163095	2.831794709636463	0.31497405240345383	2.8532350162606406	0.4802624779357315	2.8331620686628853	0.5958997826093638
['A40V' 'R207C']	2.772173964742505	0.3687883465709923	2.8037929303548865	0.4831674416218392	2.745474956936312	0.4283793828379606	2.708244595097391	0.6078286117072474
['A41T' 'Q55H']	2.8220617753903934	0.4674006588219147	3.017389122427549	0.31976651259665406	2.812411700735942	0.4611894028770004	2.971728597817942	0.5663161647396144
['G121R' 'S151Y']	2.927515075341466	0.38897389619091727	2.978982239604628	0.529686949397025	2.8747031849677063	0.489496207325001	3.038775014946094	0.6571673731093692
['T167M' 'G236S']	2.8132752443074978	0.1709966993801767	2.7963313325773385	0.44637640429260755	2.768948379884577	0.4501258464417042	2.741884276884836	0.47800812284741767
['K327R' 'L330M']	2.846488003148899	0.46666027572585733	3.1154381528486037	0.44360188345155566	2.863423252052808	0.4653178071436917	3.094203855997503	0.643859024897765
['E36K' 'Q352*']	2.795599378893714	0.4685640273623154	3.0500784786422916	0.4970282650957654	2.803891543754295	0.45596332786290056	2.977955557536005	0.6830734543532629
['Q78L' 'R86H']	2.8317220861471992	0.39734225223699915	3.2842477659145133	0.3283201256049966	3.067211004808108	0.504550122121589	3.2482475520617125	0.5154366792245696
['H112Y' 'G218C']	2.7711455112613868	0.44629919764502857	2.842158986257371	0.32481568237397673	2.8972949242019173	0.48207463430768016	2.745582197518758	0.5519856894292354
['A138V' 'Q181H']	2.8074279429447855	0.4547268868614629	2.795105789122894	0.4667868409676194	2.839479251269789	0.47249800573497625	2.7348114320676795	0.651664404839828
['M98I' 'E357G']	2.9180211564002545	0.2573451628072491	2.722501395303601	0.33711085765873805	2.845929640674953	0.4819429085653795	2.772800251703855	0.4241111448331669
['Y126D' 'V353I']	2.851999041153542	0.4718771165957198	2.7914462232167137	0.26269657134606045	2.926714930924455	0.46967776210301987	2.7757229643702552	0.5400717561247453
['L71Q' 'P155S']	4.184928336091923	0.04576856228119589	2.8977984408827124	0.24402813524410943	3.98062086922779	0.23071801836909847	4.215004476974636	0.24828308859848885
['F147Y' 'P155H']	2.8834030841173743	0.3276843375263289	2.8844968416930006	0.3894455111433775	2.7823248509850784	0.44791109693185377	2.900177625810375	0.5089644694964429
['A82T' 'G91D']	2.8725743731139173	0.3807605314329292	2.8558478653758756	0.18744016120239945	2.851902787359723	0.4724994548699858	2.8606999384897933	0.4243965083841621
['N113I' 'Q209H']	2.90391434761342	0.3882633881151531	2.810737113718237	0.4784879842201361	2.800812167948183	0.4616694861404089	2.846929161331657	0.6161973787624443
['P155L' 'V324M']	2.7343232522700687	0.4401574083422547	2.9612853963254966	0.3477793164013794	2.7359149163910406	0.4238050863809668	2.8278863485955648	0.5609714761333067
['T229S' 'Q311R']	2.857572540718848	0.2766747742385754	2.8951193816688217	0.49936595309537213	2.752452524814414	0.45108525478358913	2.8849696223876697	0.5708899069092185
['C107Y' 'P339S']	2.964329283042674	0.5074834755190436	2.8777166683831537	0.3134078292358474	2.9069182970100864	0.4877551004090719	2.9743236514258276	0.5964595085596455
['S31T' 'H202Y']	2.912967137812969	0.39171396589414154	2.7939014794512045	0.4556735832197071	2.914343132400095	0.47819209400569745	2.839146317264174	0.6008978661310124
['R197H' 'S269T']	2.9485349898407964	0.33399454303999776	2.8148915807879704	0.3602277630291297	3.026359893772184	0.5532164157673671	2.8957042706287663	0.4912396523464568
['A32V' 'T154I']	2.8110680700742328	0.26544763716905484	2.9032122580442588	0.3861026708470068	2.8149444112422395	0.45041711413809266	2.846558028118491	0.46854852524986806
['L319S' 'N333I']	2.9052562217468343	0.48655559680807103	2.8563801896685184	0.3823793309771356	2.971830281814219	0.496316512975192	2.8939141114153526	0.6188297839824615
['A110V' 'Q348*']	2.7908550065124156	0.45189693816257054	2.871259052171796	0.39048151522601626	3.485683226878798	0.5355801603458767	2.794391758684212	0.5972324978213356
['S193P' 'F293L']	2.902090243313894	0.45445002785947053	2.9264492418197032	0.33516360862412664	3.0880957781270952	0.5391400481158835	2.9608171851335974	0.5646764315671589
['L114H' 'M223I']	2.8146154735821343	0.47189965444257376	2.823432983023511	0.32309792913277907	2.8171613283270096	0.46142194435555595	2.770326156605645	0.5719104437522634
['A176E' 'S190R']	2.845993727648148	0.39429557463963866	2.8601007876567897	0.39447177814784484	2.8051316597579077	0.45235353682335394	2.8383722153049376	0.5577427578512566
['D132N' 'R294G']	2.842273213476515	0.32587825748122495	3.049066033537172	0.5122203923444761	3.2712421397410765	0.5314141645766771	3.023616947013687	0.6070966719003891
['N208H' 'D292E']	2.9598351560018594	0.5227352428905133	2.9079322286123896	0.2872436052421532	2.9628406197727957	0.49548251191113757	3.0000450846142486	0.5964570587329099
['A135D' 'V270I']	2.864270631892128	0.4863446262171597	2.9715628814780453	0.4007102830843374	2.754975110852098	0.4427105734045504	2.968111213370173	0.6301585724401745
['S151Y' 'T154R']	2.978982239604628	0.529686949397025	2.7875220655051485	0.383675186921567	2.756846828016391	0.4414779529317341	2.898782005109777	0.6540450392907402
['V95M' 'A214V']	2.9360702702347226	0.39734490716007353	2.8494985591447297	0.24288465412739202	2.7950856023276023	0.4436107109992456	2.9178465293794518	0.4656993992444378
['V150I' 'E235A']	2.8205869360435947	0.3738178726147907	2.677477184782007	0.4010654880238945	2.836416883945404	0.46616795911801245	2.6303418208256013	0.5482639214558009
['T328A' 'N333S']	2.995251358435581	0.4171852002926641	2.84900388041518	0.32729352331651357	2.9030347730667048	0.49327453755423145	2.976532938850761	0.5302495089560832
['V24L' 'Q309R']	2.924171388676743	0.337065983787665	2.834001907882913	0.38231628396278117	2.919803780789436	0.5103902300307904	2.890450996559656	0.5096854112193681
['R86C' 'S93I']	2.7605349493902214	0.44930608664906607	2.868044693422446	0.4817297344229231	2.8302702373244246	0.4634252159956652	2.7608573428126673	0.6587408417026214
['G178S' 'G261W']	2.827357532353258	0.39360528231487113	2.8563095433534627	0.4697513247431856	2.87251821455719	0.5027977864817573	2.8159447757067206	0.6128551422352163
['S93R' 'S358R']	2.8143023839842316	0.3896580268103204	2.7606084037982885	0.3006213069137027	2.9087065235227287	0.4841835524595613	2.70718848778252	0.4921448445612481
['S93G' 'K325T']	2.8518234808534517	0.33260364298816786	2.886667994984392	0.37938281195117035	2.8881733658291378	0.4683939038402207	2.8707691758378435	0.5045359267019324
['L196Q' 'R197C']	2.964668130770142	0.40658361762627415	3.1189297510338645	0.45813621696204154	2.901181543092962	0.475609329223902	3.215875581804007	0.6125349226079759
['M230V' 'G261W']	2.920413573277137	0.39155581482615853	2.8563095433534627	0.4697513247431856	3.1784939789287723	0.5711347483228997	2.909000816630599	0.611540892518362
['L73M' 'S102R']	3.0003033772809995	0.4207749268047636	2.8171159350495754	0.3694955641800472	2.935679228445876	0.4851353321984726	2.949697012330575	0.5599808130429876
['L174M' 'S193T']	2.8890302620686534	0.3893020988664166	2.8357732543915315	0.3917301752218219	2.8183925911284864	0.4797523121848168	2.8570812164601844	0.5522758860941843
['I64F' 'M230K']	2.9124046959543155	0.48671104066575077	2.9506495765173906	0.3890743057772323	2.796949256188957	0.46277402024699255	2.9953319724717056	0.6231103052606122
['G14C' 'A194V']	2.776227038692159	0.3602423198611047	2.9581106320518877	0.2917283879237679	2.8715419473169135	0.4972108202685704	2.866615370744047	0.46355148725843914
['E172V' 'T276I']	2.848972000705625	0.45416035313808834	2.8855724459493044	0.3996586684569034	2.8899585247094883	0.490028886434494	2.8668221466549295	0.6049699807719868
['N125D' 'A135D']	2.937090896461591	0.48742382705002674	2.864270631892128	0.4863446262171597	3.0853758520005163	0.4298301219791696	2.933639228353719	0.6885586994776867
['P212A' 'V271L']	2.8184052004172653	0.3254335026031286	2.790115218940914	0.37596965911589	2.814734228258455	0.47044448701181707	2.7407981193581787	0.49725260099094404
['V52M' 'S358C']	2.8702564704827696	0.32476931641817325	3.076716784979376	0.514852872225804	2.7996509925872415	0.46038762002071393	3.0792509554621454	0.6087270233248131
['A27V' 'G121R']	2.9334217831950022	0.39237334588747735	2.927515075341466	0.38897389619091727	2.8540362061365263	0.4879036222467201	2.9932145585364682	0.5525011624249097
['V94M' 'A135T']	2.946009124404199	0.3979965508554025	2.8837054723638116	0.25049173301688993	2.995423700571947	0.5138162411583175	2.96199229676801	0.47026307828980346
['M230I' 'N246T']	2.908348631610494	0.35115319921328153	2.9273613300827144	0.47617791487295236	2.8920455580786806	0.45226106653596937	2.967987661693208	0.5916535945386246
['L71V' 'S358I']	2.951729749973622	0.50987105830401	2.8605052230173844	0.3884350022065636	2.895471704787849	0.49227952018287263	2.944512672991007	0.6409760112790995
['A135V' 'S151Y']	2.8844132308410835	0.4706004638541719	2.978982239604628	0.529686949397025	2.8246139749621095	0.48184576931148426	2.9956731704457114	0.7085429139729564
['S221I' 'Q291H']	2.8983026645476517	0.495720286773672	2.831794709636463	0.31497405240345383	2.99786680512406	0.5180812713956364	2.8623750741841145	0.5873221061789053
['C140Y' 'I159S']	2.8295457007750926	0.32109986919261163	3.1892766252662126	0.414497142869854	3.0454576026752243	0.5126212117872316	3.151100026041305	0.5243214733756233
['F161Y' 'G261V']	2.794596382439339	0.45037263608521866	2.9849752345194758	0.5019638424633643	2.8984205476170217	0.4741194951434972	2.9118493169588153	0.6743909922848421
['V52M' 'T240N']	2.8702564704827696	0.32476931641817325	2.941454783102885	0.4085761486657596	2.8504124766779064	0.48766315849766984	2.9439889535856545	0.5219287098304446
['W220L' 'Q335H']	3.0091737428522367	0.5077047259275761	2.895252773564165	0.27742221498321673	2.8562154956793915	0.4717046555727915	3.036704216416402	0.578556111449347
['P3Q' 'S85T']	2.777079760057161	0.3759756153021635	2.85067563982292	0.3969303363475821	2.7931785761543146	0.4491519386873434	2.7600330998800806	0.5467278621168352
['N113S' 'V143L']	2.9530798378656202	0.48547776564093226	2.8559270709913984	0.334277813414364	2.829552877602718	0.46402557783018894	2.941284608857018	0.5894321992161612
['S269T' 'T287S']	2.8148915807879704	0.3602277630291297	2.842481157795254	0.38415357828657576	2.684149031752015	0.4325529564227425	2.7896504385832244	0.5266289139112579
['A145T' 'D278E']	2.952691667570828	0.2910065729336876	2.959076731616599	0.48772798426654795	3.0613235466791924	0.5435546904945243	3.0440460991874265	0.5679466631007878
['P212S' 'E277K']	2.8304999342126047	0.3751712936165436	2.878284289729278	0.4677982253149489	2.8166587011045263	0.45154342540974396	2.8410619239418833	0.5996571346709105
['A32V' 'M223I']	2.8110680700742328	0.26544763716905484	2.823432983023511	0.32309792913277907	2.824066096375014	0.47896580343353934	2.7667787530977432	0.4181563342680875
['Q306R' 'Q309H']	2.9567885507985685	0.34321636011406886	2.814182636993894	0.3851578550291914	2.7647557755642955	0.4420097681968443	2.903248887792462	0.5158915032646282
['V192D' 'Q291H']	2.8662260700965043	0.279398039847565	2.831794709636463	0.31497405240345383	2.932488340348484	0.4943814313464622	2.8302984797329676	0.421036718539031
['V171L' 'P284L']	2.892967858985644	0.4110484800007497	2.9935383563451237	0.39869031143447076	2.9087292630811583	0.49543173838435867	3.018783915330767	0.572638470016329
['S158N' 'L295M']	2.8074157029913627	0.4368122704109826	2.7672312488265414	0.3022410638946305	2.8751975228967908	0.4900095080788977	2.706924651817904	0.5311822853651611
['D274V' 'K290R']	2.8830900303360587	0.46777541744733225	2.850777989517254	0.3784170656341661	2.852779381126549	0.447439760902522	2.866145719853313	0.6016754247359607
['E172D' 'I289V']	2.880002953161381	0.3994711965747813	3.458783537199298	0.5764848429631604	2.81325696818703	0.3786425909611359	3.471064190360679	0.7013643924944774
['V96L' 'A145V']	3.0249022651784343	0.42291448059317593	2.8468043879310843	0.505826363430342	2.992319760715109	0.5166801271541444	3.003984353109518	0.6593306968711227
['V119I' 'A253T']	2.8980967133266042	0.33450579664294233	2.914317285687343	0.22080511984569898	2.840315419906274	0.46703153942661413	2.9446916990139473	0.4008104651051454
['L146F' 'T167M']	2.8734882762030405	0.48420443432804244	2.8132752443074978	0.1709966993801767	2.926593115133919	0.4765184108382056	2.8190412205105386	0.5135112515046326
['T141S' 'A266V']	2.9119489381224977	0.4723125878194962	2.992209603709428	0.2302831657723578	2.74281137123496	0.4573835426400916	3.0364362418319257	0.52546124219669
['V104I' 'F147Y']	2.9114760243681617	0.48655882314323273	2.8834030841173743	0.3276843375263289	3.7878670419338456	0.5535355949222975	2.927156808485536	0.5866144504174754
['L90Q' 'A135V']	2.7823494963482185	0.35751257720536	2.8844132308410835	0.4706004638541719	2.9422781748987377	0.5369781673615126	2.799040427189302	0.5909991873427409
['V104I' 'Q211P']	2.9114760243681617	0.48655882314323273	2.8146786212983534	0.46291930026585204	2.7749457356091876	0.4491762874751341	2.858432345666515	0.6715904756152767
['I123T' 'D129N']	2.7649410119492788	0.4379239741407691	2.8682431799976205	0.38776710535485415	3.2769519708510315	0.6061990290322876	2.765461891946899	0.5849279743032705
['E105V' 'A214V']	2.8259700889589037	0.3684103956600407	2.8494985591447297	0.24288465412739202	2.8454346427946753	0.4677113166671435	2.8077463481036333	0.4412699568755736
['V143I' 'L185F']	2.8136677842045894	0.4804846075126014	2.889041878597649	0.49328747621595537	2.8410728367417963	0.49064922428103475	2.8349873628022384	0.6886203542214283
['A13V' 'V119I']	3.1651720416897264	0.43912342399276716	2.8980967133266042	0.33450579664294233	2.745909066120741	0.44598716496493257	3.195546455016331	0.5520176713537901
['M223I' 'A331V']	2.823432983023511	0.32309792913277907	2.7874761102391017	0.4611465057467005	2.7631568547978684	0.4314882280323205	2.743186793262613	0.5630704854387966
['V136A' 'G261R']	2.854761403197635	0.37209891110276544	2.8830027743257274	0.46626791649466787	2.9284731455602504	0.48966399949115086	2.8700418775233625	0.5965428480806239
['K84T' 'R197H']	2.9187397643508213	0.468387361944258	2.9485349898407964	0.33399454303999776	2.9547273379496604	0.48742365865818027	2.9995524541916176	0.5752730443968309
['V95M' 'Q248R']	2.9360702702347226	0.39734490716007353	2.9086537898309675	0.49568498470049754	2.9242520794999414	0.4716807203653221	2.9770017600656904	0.6352846443159003
['E137D' 'A245T']	2.8267880312843188	0.3855202389876258	2.8366848624929695	0.4729596122835869	2.9408601421495155	0.4928205182887536	2.795750593777288	0.6101775557331791
['E217G' 'S338T']	2.844293197861078	0.3821089260275842	2.8852317171517825	0.49206225624762456	3.006107962544323	0.521785151182474	2.8618026150128606	0.6230028052693316
['A82S' 'K108N']	2.7888265968871995	0.44394488063025195	2.8794613611454185	0.4860828347897699	2.816073798621444	0.4675090322465725	2.800565658032618	0.6583035616758179
['K84I' 'A109V']	2.949708262344321	0.3984795976955046	2.903742919168344	0.4096368686323711	2.9577711437927654	0.4098100054553837	2.985728881512665	0.5714790931630882
['A176V' 'P320S']	2.945351588585702	0.4224638871834747	2.8306775790003473	0.27255715071292375	2.7846461451579483	0.4458054505412325	2.9083068675860493	0.5027555433597118
['Q180L' 'R195H']	2.789719179246455	0.37697488491797465	3.0162831790767886	0.4122145393750851	2.9343063972826764	0.4889977451315461	2.9382800583232433	0.5585972523483569
['L262P' 'E357*']	2.7945314432824455	0.31451361025221874	2.8861826759285845	0.39057348109177686	2.840010798598178	0.4710579094197582	2.8129918192110304	0.5014643109594472
['I134T' 'Q180R']	2.8006359575605404	0.38368296286354425	2.8995078436138133	0.4810823623525406	2.79481137167902	0.477042286671433	2.832421501174354	0.6153477515669079
['E11K' 'R86C']	2.820500609856008	0.4747292106291815	2.7605349493902214	0.44930608664906607	3.1327064302616487	0.5446847801727179	2.7133132592462297	0.65363887806992
['A40V' 'F226L']	2.772173964742505	0.3687883465709923	3.103174828585315	0.44554502898437287	2.8456633450542497	0.4740220460821667	3.00762649332782	0.5783729051565711
['A32E' 'A92T']	2.736358463363535	0.44403301475636925	2.9701032599682042	0.34755914896541323	2.8760601752245236	0.4866820446270289	2.8387394233317393	0.563881796321882
['N125K' 'Q153K']	2.9556568152064617	0.3395452551138495	2.807396495217447	0.4523858625470679	2.896359170036209	0.47123000140054216	2.895331010423908	0.5656358801409116
['A183T' 'A350V']	2.8455119638709254	0.37696331284579493	2.826758344640153	0.23477165216162804	2.7741165998402595	0.457582165780778	2.804548008511079	0.44409353506933325
['P144L' 'Q348H']	2.9218514237916833	0.4978416786412388	2.7695478775022817	0.43074663933748586	2.9103959193595754	0.4697371537902721	2.8236770012939645	0.658322872375603
['A186V' 'P239A']	2.8840298415561754	0.32013700722709876	2.960531773966098	0.4949023565601142	2.8393985447090517	0.461709611393186	2.9768393155222737	0.5894200929091897
['Q181R' 'T240S']	2.984958332685916	0.5201324151425706	2.796334167106034	0.2542647469240749	2.867312354673072	0.4612256630920838	2.9135701997919505	0.5789544807758268
['E44D' 'S158C']	2.7347285356133417	0.3569150502689022	3.4415661661930663	0.5798485425830777	2.902254763250048	0.482742617917699	3.308572401806408	0.680891096611031
['Q78H' 'Q211L']	2.8705155827487756	0.49489897897989904	2.84582724438883	0.3842832490866624	2.781638690848052	0.4399535317971432	2.8486205271376055	0.6265769026416058
['V52M' 'A92T']	2.8702564704827696	0.32476931641817325	2.9701032599682042	0.34755914896541323	2.8799783971124144	0.498860261560556	2.9726374304509737	0.47568106007732724
['L184M' 'V271M']	2.8178971454893214	0.3271201007359238	2.831908280814605	0.3657036547941813	2.88935750170075	0.5432986211613954	2.782083126303926	0.4906594780856706
['E137D' 'L319M']	2.8267880312843188	0.3855202389876258	2.981153589882065	0.3328464228260973	3.0268658566243256	0.5164819069566283	2.9402193211663836	0.5093256285100969
['K108I' 'P239T']	2.8759524297826893	0.2809943231780033	3.0084440387967377	0.5191530769565862	2.868822645019196	0.47729447620452514	3.0166741685794265	0.5903200208122331
['Q78R' 'A135T']	2.954019789141658	0.404774901497247	2.8837054723638116	0.25049173301688993	2.92718266873114	0.49781697345044434	2.9700029615054695	0.4760134758511684
['K37R' 'L319M']	2.9428445478560628	0.2615566368166147	2.981153589882065	0.3328464228260973	2.807453873863234	0.4398322883824336	3.0562758377381276	0.4233185744223228
['C107Y' 'F293V']	2.964329283042674	0.5074834755190436	3.008061329667828	0.473366177844954	2.9241890722561656	0.49801071859706375	3.1046683127105017	0.693984881861578
['E137G' 'N316I']	3.0070717480053744	0.3498559805169383	2.7839348798224326	0.3653881167534015	3.032971321961366	0.5459037653399715	2.923284327827807	0.505873188623459
['M42L' 'D267Y']	3.0089455491304142	0.3518848067554674	3.023485412781287	0.53252888547441	2.9708507943463225	0.5198432046563254	3.164708661911701	0.6382867154265001
['A43E' 'S358I']	2.7767379458212123	0.44352901939822553	2.8605052230173844	0.3884350022065636	3.0604267367090756	0.4863211173736734	2.769520868838596	0.5895759001074964
['Q228H' 'D344Y']	2.8557072744346037	0.4669732148723641	2.9500319907155688	0.5088917973706598	2.7334989553905293	0.44867705733203245	2.938016965150173	0.6906770915843176
['A81T' 'R168Q']	3.0485463059514095	0.5054937151294575	2.8292975197578234	0.38845906430003174	3.0704795732391283	0.5400336895618879	3.010121525709233	0.6375141886046438
['Q211H' 'Q335R']	2.841252489166895	0.27342382448805713	2.919494310925245	0.5024707654616728	2.74091015063766	0.4525836499254266	2.8930245000921393	0.5720467270610988
['V9I' 'N333K']	2.940001045289705	0.5191740128792844	2.8915297110628377	0.3984237452893864	2.74567787697317	0.4328366567906219	2.963808456352542	0.6544334469291749
['Q131H' 'A241V']	2.8883822272240276	0.329064491949084	2.9117518204927935	0.33673326825748157	2.976040506827606	0.5024095747307075	2.9324117477168206	0.4708213395897363
['Q60L' 'G91D']	2.802196139001998	0.4507456747540034	2.8558478653758756	0.18744016120239945	2.7925887359576764	0.44342151831762633	2.7903217043778734	0.4881654200586347
['G121E' 'V324M']	2.8149152341499213	0.18021207268135755	2.9612853963254966	0.3477793164013794	2.7781640610705365	0.43851242581023525	2.908478330475418	0.3916973883710761
['A87V' 'R355*']	2.7481832463951736	0.4396700320082092	2.8229706321049117	0.2706548392750714	2.7657810441641506	0.4435635849468615	2.7034315785000858	0.5162981493953996
['Q78H' 'L349P']	2.8705155827487756	0.49489897897989904	2.7871356906399254	0.32223133848792845	2.7628276785226467	0.42254258869816846	2.7899289733887014	0.5905573933997174
['A87S' 'R255L']	2.718203246313786	0.43507824296276715	2.857682649805269	0.3881601719472928	2.8732947690659842	0.47127976885902173	2.7081635961190558	0.5830620863902236
['A41V' 'A145T']	2.8784378991011295	0.4866717275241861	2.952691667570828	0.2910065729336876	2.7824818493876236	0.4521030362179483	2.963407266671958	0.567039853856839
['W220C' 'D267N']	2.897669439672065	0.47646745226704	2.8948900605709698	0.29089259845521936	2.8832899753163175	0.4791597927991306	2.924837200243035	0.5582470214034944
['T206S' 'N208D']	2.9364459154978317	0.28965889624290037	2.9432980200741077	0.41309543753280825	2.8902163382935537	0.4771863436430488	3.0120216355719394	0.5045295994122422
['V175A' 'N208Y']	2.908464147669521	0.25029350388397165	2.779198311210827	0.36856580983029896	2.859772652499781	0.4721165876993567	2.8199401588803483	0.4455194656380121
['L122M' 'D219E']	2.791671842823473	0.44738977420085907	2.865343183203785	0.3200335590120414	2.8574526853735494	0.4500278812881418	2.789292726027258	0.5500718943496472
['D219E' 'M232V']	2.865343183203785	0.3200335590120414	2.7928144149889746	0.45024970880579074	2.7810698829099136	0.4662968643615446	2.7904352981927594	0.5524004699252284
['H29R' 'L177S']	2.8303102674623095	0.3855678972048272	2.806941224958238	0.3782559051701734	2.762546003330506	0.4516192914831805	2.769529192420548	0.5401297373326703
['V119L' 'D267N']	3.0079829798069393	0.5175824619964168	2.8948900605709698	0.29089259845521936	2.9472527822724013	0.5017188293012714	3.0351507403779086	0.593725617438141
['V94A' 'A194V']	2.948017736169741	0.39843752131231824	2.9581106320518877	0.2917283879237679	2.8924866272018557	0.46988880696687	3.038406068221628	0.4938197147847628
['S70C' 'N157S']	3.5729832139306246	0.5995224835813128	2.8830729960615247	0.38086927344524624	2.882213954759255	0.47463950537879956	3.588333909992149	0.7102736175406033
['V9I' 'T288N']	2.940001045289705	0.5191740128792844	3.0964364944982545	0.4237799570872465	2.7291233824675545	0.4228115444898355	3.1687152397879594	0.6701724462241401
['M230K' 'R255H']	2.9506495765173906	0.3890743057772323	3.3214570553606397	0.44782411078782514	2.897991686908454	0.5051360342524062	3.40438433187803	0.5932328797520764
['I123F' 'Q153K']	2.9158379301149604	0.3373151813302207	2.807396495217447	0.4523858625470679	2.8630546250563	0.472468677423993	2.855512125332407	0.564300009027374
['F226L' 'D278E']	3.103174828585315	0.44554502898437287	2.959076731616599	0.48772798426654795	2.9415056460243196	0.4983628118723144	3.194529260201914	0.6605974261904112
['V192I' 'A250V']	2.9095959566475957	0.288407628102724	2.907757083575027	0.3329518442282729	2.8464805863745406	0.47058437086642035	2.9496307402226223	0.4404950516439966
['L90Q' 'Q211L']	2.7823494963482185	0.35751257720536	2.84582724438883	0.3842832490866624	2.9306667118327936	0.5057247210695123	2.7604544407370484	0.524870325307709
['T68S' 'A312S']	2.845168255935731	0.38957360325731544	2.9030515480440293	0.47747328261087435	3.0722602439764364	0.5163710821220299	2.88049750397976	0.6162372335084048
['A186S' 'T240I']	2.781086679998558	0.44324217409269917	2.86578919587968	0.19440656773537757	2.8688936183860116	0.4990636057722857	2.779153575878238	0.4840015893290771
['I156V' 'W220R']	2.931811109176045	0.4034211673974297	2.9193432568732445	0.3961733298928259	2.9462214533806623	0.5298553402403152	2.9834320660492897	0.5654219182368816
['G103S' 'R255H']	2.810767307768237	0.37464799221381156	3.3214570553606397	0.44782411078782514	3.161708037041478	0.5311349260058275	3.264502063128877	0.583872890510209
['M98I' 'A109V']	2.9180211564002545	0.2573451628072491	2.903742919168344	0.4096368686323711	2.7891683475365108	0.4417307135831053	2.9540417755685984	0.4837653325355425
['I210N' 'L346F']	2.828816985992349	0.31527149085350265	2.8152170462686077	0.38742060680410173	2.8967891447816334	0.49547137169542677	2.776311732260956	0.49949058001272517
['K290R' 'A341T']	2.850777989517254	0.3784170656341661	2.847092289851519	0.27575826729178854	2.812401521277117	0.4675264888455483	2.8301479793687734	0.46823295221816913
['Q60E' 'S70N']	2.9039324881184836	0.47716990170332546	2.8048254482026502	0.37339754927161406	2.7852586700607738	0.4648286369302255	2.8410356363211338	0.6059016792298968
['V175I' 'T229S']	2.979475998882629	0.49305781540888727	2.857572540718848	0.2766747742385754	2.931277696579218	0.46058119705534994	2.9693262396014775	0.5653803498847046
['L71M' 'Q335H']	2.9716375341703127	0.3867288912745064	2.895252773564165	0.27742221498321673	2.744047741848793	0.440074022358013	2.9991680077344776	0.4759436108538522
['Q78H' 'A266T']	2.8705155827487756	0.49489897897989904	3.00693886250763	0.5700264141681075	2.837680063981546	0.4722986638749206	3.009732145256406	0.7548874831686491
['V95M' 'S162C']	2.9360702702347226	0.39734490716007353	2.830170576144967	0.4711409349967169	2.8659588299325844	0.4744434218393076	2.8985185463796896	0.6163252030183644
['H202Y' 'R294C']	2.7939014794512045	0.4556735832197071	2.897384525850642	0.4038403715781046	2.8357782007120953	0.47203308273384575	2.823563705301846	0.6088722855908527
['A27V' 'Q181K']	2.9334217831950022	0.39237334588747735	2.7428539764805944	0.42638420290266077	2.7922625781678825	0.4685654883360019	2.8085534596755966	0.5794482988566549
['L198M' 'Q311H']	2.8927247766849176	0.27867761952906794	2.93085623908964	0.30161790834079494	2.982593702954673	0.5344080669964605	2.9558587157745575	0.4106514072279116
['D8E' 'A116S']	2.911103338433422	0.3895469592112049	2.883605571674579	0.39994546003667625	2.8412251760580407	0.37936590494609446	2.9269866101080013	0.5583038638901263
['F147L' 'S358C']	2.9166363716441963	0.32152458089416597	3.076716784979376	0.514852872225804	2.9428199495135727	0.3914089441946744	3.1256308566235718	0.6070020890889332
['L174M' 'G236D']	2.8890302620686534	0.3893020988664166	2.8530145969914664	0.1953506583938928	2.8233206255355943	0.38071187283360863	2.87432255906012	0.43556630254959416
['Q60H' 'L319S']	2.935290908387121	0.41669808640434913	2.9052562217468343	0.48655559680807103	2.9525762666919544	0.4788944663996946	2.972824830133955	0.6406041242439082
['A92V' 'A253S']	2.8805780564136625	0.16349142839596134	2.8536795069485956	0.481504070659982	2.873405365790478	0.46872152744049184	2.8665352633622576	0.5085033109244076
['R263S' 'L342S']	2.8440789564158218	0.4762878428373009	2.921527758063879	0.33581784061393644	2.8219314398840054	0.4832261556648671	2.8978844144797002	0.5827724524282326
['A222V' 'A331G']	2.839796832513412	0.23503698417035818	2.928167126477767	0.48847251487549337	2.9517515202839606	0.49247812110738987	2.9002416589911797	0.5420772838965735
['F226Y' 'A266V']	2.850762941000246	0.3170944120732085	2.992209603709428	0.2302831657723578	2.7858777483473736	0.44961638178066454	2.9752502447096743	0.391891825133152
['R86H' 'M242I']	3.2842477659145133	0.3283201256049966	2.8790340315173286	0.3678607314445013	2.8847081293120045	0.5008396626778349	3.295559497431842	0.4930675639465288
['S69F' 'P284L']	2.924454759740446	0.34734381131619246	2.9935383563451237	0.39869031143447076	2.944463848113153	0.5059813741777918	3.0502708160855696	0.5287737585124417
['L198M' 'A245V']	2.8927247766849176	0.27867761952906794	3.0285163278063942	0.5073008590320655	2.8422765805874035	0.46375151028156153	3.0535188044913117	0.5788051288655445
['M254V' 'P284L']	2.8391521177102836	0.3874367478682705	2.9935383563451237	0.39869031143447076	3.0026847414899014	0.5450398694652836	2.9649681740554077	0.5559327279720605
['A72T' 'V96L']	2.974487895418585	0.2943536248960072	3.0249022651784343	0.42291448059317593	2.8806606729686512	0.4736767316695683	3.131667860597019	0.5152676143372636
['V94L' 'L196Q']	2.8997275610835733	0.39141289488294695	2.964668130770142	0.40658361762627415	2.8208756188418933	0.4796542101986265	2.9966733918537156	0.5643707047701157
['I257N' 'K327N']	3.557413755035376	0.36319563938477994	2.938010917590124	0.33992797265640834	2.816678403630625	0.4748960335963627	3.6277023726255	0.4974556252193908
['Y126F' 'D219E']	2.765899813749902	0.45095627141845096	2.865343183203785	0.3200335590120414	2.870803400261619	0.3823803107304232	2.763520696953686	0.5529765253838045
['H74L' 'C140S']	2.8896726261485677	0.3283237626154942	2.864138501818882	0.24178779238890052	2.9196137644042786	0.4953205194642628	2.8860888279674497	0.40774726197277333
['A32V' 'L198Q']	2.8110680700742328	0.26544763716905484	2.810505323613253	0.30728985509497214	2.829273954919851	0.48929386645511597	2.753851093687486	0.40606588519958575
['E36G' 'I283N']	2.930101023568505	0.47999121208032147	2.808160938871484	0.36230893805925407	3.0658346555743723	0.5432629232070552	2.8705396624399886	0.6013811854988154
['H74Y' 'I83F']	3.065325681970985	0.36118097157659584	3.3930881624491254	0.467767607166612	2.879328560507254	0.464135259662587	3.590691544420111	0.590980734494274
['S190R' 'Q348H']	2.8601007876567897	0.39447177814784484	2.7695478775022817	0.43074663933748586	2.766199210036208	0.4342262259762088	2.7619263651590713	0.5840810312410947
['V119L' 'N234D']	3.0079829798069393	0.5175824619964168	2.84242690378085	0.39090414222487624	3.774233920174454	0.5183214059439416	2.9826875835877886	0.6486120977709547
['V171A' 'T258A']	3.3319963823312193	0.560035019551342	3.0646591480028187	0.4203677662924297	2.9843556128013105	0.4852913206776544	3.528933230334038	0.7002487287111336
['V20I' 'Q181L']	2.816591798271448	0.4782543921567307	2.9458498571721776	0.35331158374086463	2.872690027615806	0.49462003887243605	2.8947193554436255	0.594606036651733
['A87T' 'N113S']	2.8488306048197036	0.2165198993017519	2.9530798378656202	0.48547776564093226	2.8018363980592484	0.4668823209890491	2.9341881426853242	0.5315726927950237
['N208K' 'M232L']	2.8945028886665143	0.3366967563294899	2.947099691522394	0.4066362425772993	2.7594652654392355	0.4445532140142921	2.9738802801889084	0.5279372495857667
['K108E' 'Q211P']	2.959195181829357	0.31414008541603816	2.8146786212983534	0.46291930026585204	2.982025487358305	0.48879585134583053	2.90615150312771	0.5594446101481556
['V104L' 'I156V']	2.8947568656079796	0.3937713579779503	2.931811109176045	0.4034211673974297	2.7236515372092303	0.42990502273709	2.958845674784025	0.563741537114398
['A72V' 'D275N']	2.93814012246525	0.2900251002124139	3.011253156515289	0.5319772279927268	2.908426362631155	0.4951272875432165	3.0816709789805388	0.6058996037761094
['A92D' 'R195H']	3.0948290380145966	0.5399200924719089	3.0162831790767886	0.4122145393750851	3.205761133461034	0.5207871203105736	3.243389917091385	0.6792897266462141
['A106D' 'D149V']	3.0519053310739306	0.5355258641276774	3.1669472021827096	0.5732658196137835	2.840128367465318	0.4678382506467795	3.3511302332566406	0.7844881459188269
['N46D' 'L146F']	2.9611383549775905	0.4151758162598187	2.8734882762030405	0.48420443432804244	2.8849840811576812	0.4698600417600572	2.9669043311806313	0.6378282626459463
['A176T' 'A341V']	2.7763647926749346	0.2672393898667958	2.840832451975074	0.3174572500826272	2.847302434879422	0.4801586439289602	2.7494749446500086	0.41496505530755357
['N113I' 'N316I']	2.90391434761342	0.3882633881151531	2.7839348798224326	0.3653881167534015	2.8963737515175367	0.5067738059945034	2.820126927435853	0.5331575137004592
['G121R' 'L169Q']	2.927515075341466	0.38897389619091727	2.9634153111594648	0.4102546285178815	2.9205411101726764	0.5182665757124975	3.0232080865009308	0.5653402091999891
['Q180E' 'L295P']	2.8557044546155526	0.40326208540353103	2.8484273593796363	0.39025885795871795	2.8191201665930965	0.4590606964497554	2.836409513995189	0.5611793703792465
['A41V' 'S260F']	2.8784378991011295	0.4866717275241861	2.7471840439195123	0.42954690291425046	2.8338731419428114	0.48975927768089195	2.7578996430206417	0.6491224169404413
['R216Q' 'Q231H']	2.8999229290999304	0.4711441994593459	2.8184509451938338	0.4628822047931699	2.8850903371872003	0.47682572810357604	2.850651574293764	0.6604822421521823
['V24M' 'S97T']	2.8865499267772847	0.39572628037366264	2.9092822125124704	0.2880797604784758	2.78185646770089	0.4690607801863207	2.9281098392897555	0.4894785361746832
['A13V' 'L295P']	3.1651720416897264	0.43912342399276716	2.8484273593796363	0.39025885795871795	2.8530617465388417	0.4975797854863291	3.1458771010693627	0.5874788146940912
['G121R' 'K290R']	2.927515075341466	0.38897389619091727	2.850777989517254	0.3784170656341661	2.8713703340184153	0.48226005748121736	2.91057076485872	0.5426786963582736
['I182F' 'I213M']	2.8658987582806312	0.4717100278898935	2.7417106537608555	0.3431821216131427	2.7811993328429767	0.4611534128793987	2.739887112041487	0.5833389400741065
['W220C' 'T334M']	2.897669439672065	0.47646745226704	2.7654803504575707	0.2616645239352703	3.0157508042506818	0.5330315338308773	2.795427490129635	0.5435895107120038
['N208K' 'D267Y']	2.8945028886665143	0.3366967563294899	3.023485412781287	0.53252888547441	2.817361986420614	0.4663089477950193	3.050266001447801	0.6300410459544816
['Q335H' 'G359R']	2.895252773564165	0.27742221498321673	2.8544476276530526	0.4781873345141058	2.8274396216455906	0.4732699505398648	2.8819781012172174	0.5528347060884469
['I134V' 'Q291H']	3.0356001808035766	0.3825783105139998	2.831794709636463	0.31497405240345383	2.954040481462897	0.5056158530792294	2.999672590440039	0.4955550598704448
['H74Y' 'L251Q']	3.065325681970985	0.36118097157659584	2.867483090495678	0.39621543948116744	2.9021993977693383	0.48849860447010646	3.0650864724666627	0.536132790185667
['R197G' 'A250S']	3.10690177480949	0.5721882469693551	2.9081338723941763	0.5092351227045213	2.962833397304079	0.41491763941614995	3.147313347203666	0.7659763705009134
['Q26H' 'G359E']	2.8323363176267256	0.3244191937900242	2.8391047460716066	0.2778845070184562	2.7793796114902976	0.45144107994656957	2.8037187636983316	0.4271622789295184
['Q131H' 'M232V']	2.8883822272240276	0.329064491949084	2.7928144149889746	0.45024970880579074	2.7059203390061457	0.4209343634214718	2.8134743422130026	0.5576811276539742
['M1V' 'Q311H']	2.752129784739802	0.4564595487824975	2.93085623908964	0.30161790834079494	2.885450751415446	0.49620704092694234	2.815263723829442	0.5471093878801545
['M254I' 'S279I']	2.8623631533562097	0.3880062210082838	3.164806554192896	0.4422198998338525	4.166803162761875	0.04340026561546752	3.159447407549106	0.5883088197113755
['K314T' 'V321L']	2.8487437727955536	0.4916643112576806	2.9097240047685387	0.49637269717113475	2.846399357800059	0.4716740500102653	2.8907454775640926	0.6986556014671581
['Q60L' 'N142I']	2.802196139001998	0.4507456747540034	2.8517948274406333	0.4705354426805386	2.853928837286799	0.46496442522080395	2.786268666442631	0.6515944030821721
['F147S' 'Y282F']	2.981761143158983	0.30783690346085096	2.8845887180220684	0.21465547875074137	2.730813665180854	0.45859109991159686	2.9986275611810513	0.3752872682227246
['D165N' 'S221T']	2.8403888275290674	0.4553936236961597	2.865676762402526	0.49332683018727563	2.8638248176330414	0.48042943306038105	2.838343289931594	0.6713826881039938
['G91S' 'Q291L']	2.875463124534872	0.31571031646143904	2.8288826287322277	0.4881670574744465	2.8391036762517916	0.4705867359597961	2.8366234532671	0.5813605421108673
['D292G' 'K314N']	2.821283334203139	0.45119568668902454	3.052185338052083	0.5357566156338741	2.8551526727588428	0.4858433268537528	3.005746372255222	0.7004375053366596
['A110V' 'A133D']	2.7908550065124156	0.45189693816257054	2.8975864608158197	0.50050840956674	2.8927537362825233	0.510725842566723	2.8207191673282357	0.6743289336575539
['G14C' 'S300I']	2.776227038692159	0.3602423198611047	3.277696020681125	0.4669949248929359	2.900810145983351	0.49031818159940627	3.186200759373284	0.5897955483849208
['Q231R' 'Q306L']	2.859356494111474	0.39669111032263377	2.856910165998394	0.3222936206711302	2.9726913904464425	0.4873076169690934	2.848544360109868	0.5111135049422099
['A138V' 'L185F']	2.8074279429447855	0.4547268868614629	2.889041878597649	0.49328747621595537	2.8539948920157547	0.4710244694589219	2.8287475215424345	0.6709016886446362
['A67T' 'M232T']	2.8807921541750785	0.48255881718338683	3.0214647355459054	0.5149554637916168	2.7838005050342476	0.45478392342538393	3.0345345897209843	0.7057210084234906
['N208S' 'M230I']	2.877595590986463	0.3866385990250639	2.908348631610494	0.35115319921328153	2.8522320892004007	0.4521165674995348	2.9182219225969566	0.5223006563022746
['E164G' 'L346F']	2.798114964935518	0.4475728384681645	2.8152170462686077	0.38742060680410173	3.046809856179437	0.5045073472625082	2.7456097112041253	0.5919596036140541
['I48V' 'I159F']	3.3463122282742477	0.49352235584298765	2.90611389304762	0.402443213044341	2.8872896119534968	0.5097162290795868	3.384703821321868	0.6368083349346688
['Q55H' 'F161L']	3.017389122427549	0.31976651259665406	2.9293502349596343	0.24978114872199264	2.9176852934108655	0.4697240271361816	3.079017057387184	0.40576008285082005
['M232L' 'R294H']	2.947099691522394	0.4066362425772993	3.091646802449639	0.4344652055247558	2.85575709452344	0.4873568748828194	3.1710241939720327	0.5950739858110523
['R263C' 'Q298R']	2.8536243931089547	0.2733166453923199	2.7060163672622073	0.4177523504200185	2.8452371252201196	0.4896385292861855	2.6919184603711614	0.49921840403771284
['S69P' 'A72T']	2.7659196935804724	0.36166593261530083	2.974487895418585	0.2943536248960072	2.932201491951885	0.49057327196562767	2.872685288999057	0.4663113801998774
['D275N' 'A312S']	3.011253156515289	0.5319772279927268	2.9030515480440293	0.47747328261087435	2.895340145663698	0.501659643163699	3.046582404559319	0.714829005224347
['T167M' 'N234Y']	2.8132752443074978	0.1709966993801767	2.8234269457198606	0.31654451457520605	2.7624949368240426	0.47335276320428954	2.768979890027359	0.3597781273320647
['V96E' 'R168*']	2.8991270281156707	0.4027203371362175	2.858772984987188	0.408309591026332	3.7357980925925873	0.549072316591771	2.8901777131028585	0.573498380178357
['M232L' 'T287A']	2.947099691522394	0.4066362425772993	2.8321417343655515	0.4672748683895691	2.7668742784419598	0.44696921438764686	2.911519125887946	0.6194342873992957
['A92T' 'F161S']	2.9701032599682042	0.34755914896541323	2.805327709962753	0.47622308537735875	3.0312429714684224	0.5156793243739214	2.907708669930957	0.5895640669816076
['V94M' 'V104I']	2.946009124404199	0.3979965508554025	2.9114760243681617	0.48655882314323273	2.9550376039355335	0.5066766956242401	2.98976284877236	0.6286022135431314
['N113S' 'A312V']	2.9530798378656202	0.48547776564093226	3.2388840725776356	0.4640465813183565	2.7247055967483664	0.43247178315606966	3.324241610443256	0.6715861006341376
['S85P' 'T141S']	2.9206803020619136	0.3923067767890222	2.9119489381224977	0.4723125878194962	3.025581762357657	0.43470540896091203	2.9649069401844117	0.6139900550720191
['Q153L' 'N246K']	2.7938258571304324	0.31433716738619877	2.859938829160214	0.3789836669413732	2.8979997279481338	0.48429638854232443	2.7860423862906463	0.4923783856026875
['A214V' 'G297V']	2.8494985591447297	0.24288465412739202	3.009487129847506	0.41459433134219653	2.8271766389176967	0.48284464329460103	2.991263388992236	0.48050121206055857
['D132N' 'A176T']	2.842273213476515	0.32587825748122495	2.7763647926749346	0.2672393898667958	2.825950011582618	0.4760620395862025	2.7509157061514498	0.4214422026747877
['L177S' 'A331V']	2.806941224958238	0.3782559051701734	2.7874761102391017	0.4611465057467005	2.802552112191208	0.46584211115817364	2.72669503519734	0.5964340948994271
['I83T' 'Q352H']	2.8436916197901843	0.37450259061521973	2.7757215182955717	0.456582245596036	2.8559284518801342	0.4680239102232426	2.751690838085756	0.5905247982693274
['E164D' 'N208S']	2.791388652544168	0.3748965709944424	2.877595590986463	0.3866385990250639	2.7599654870017085	0.42881554844993824	2.8012619435306303	0.5385506895357717
['M42I' 'R197H']	2.9879137975334795	0.3981701309395589	2.9485349898407964	0.33399454303999776	2.9292721139795286	0.5001697594583806	3.0687264873742763	0.5197035770060876
['E11D' 'L63Q']	2.8929986104481626	0.24923135076642225	2.9517694087736785	0.4838465392613375	2.8665175450250855	0.4523362876332565	2.977045719221841	0.54426440243693
['A139V' 'D165E']	2.793515697641392	0.2603821562768458	3.1371140738412646	0.43017972539478105	2.8184937350535715	0.48178669011629077	3.062907471482657	0.5028453673328501
['Q54R' 'I79N']	2.9511946160574856	0.4176727417734048	3.151516482313144	0.3933331162524664	3.953323493106565	0.16585368518574603	3.23498879837063	0.5737259446472589
['S162T' 'G225S']	2.869456228498572	0.32592502184348987	2.945912670810361	0.40208669730613517	2.9536181311419547	0.49095461840342075	2.9476465993089325	0.5175913755214966
['D267N' 'S345T']	2.8948900605709698	0.29089259845521936	2.848997861530037	0.3649954695682475	2.806872877223542	0.38465749423059636	2.876165622101006	0.46673353922915695
['V119I' 'Q335R']	2.8980967133266042	0.33450579664294233	2.919494310925245	0.5024707654616728	2.701066917596698	0.4279703406142392	2.9498687242518487	0.6036315085640981
['Q153L' 'R216W']	2.7938258571304324	0.31433716738619877	2.933488590166053	0.25095473591107004	2.99635964987633	0.4933607513531899	2.859592147296486	0.40222647137722556
['K108R' 'D275V']	2.9556876039930766	0.2869174233547095	2.9269781675211743	0.33552493513919757	3.0146661875381224	0.5196108061366553	3.014943471514251	0.4414732040845382
['K37R' 'A331V']	2.9428445478560628	0.2615566368166147	2.7874761102391017	0.4611465057467005	2.7951962850602206	0.44598854824899903	2.862598358095165	0.5301584423785122
['I64F' 'A110V']	2.9124046959543155	0.48671104066575077	2.7908550065124156	0.45189693816257054	3.029760085001066	0.4866860818436579	2.835537402466731	0.6641524522477081
['N142I' 'R263C']	2.8517948274406333	0.4705354426805386	2.8536243931089547	0.2733166453923199	2.8185909429430747	0.45610998294014243	2.8376969205495883	0.5441558521849063
['A109V' 'T276I']	2.903742919168344	0.4096368686323711	2.8855724459493044	0.3996586684569034	2.961612512714896	0.40080113308490617	2.9215930651176483	0.572301856903924
['V80A' 'H202Y']	3.0693070849944886	0.5239662299838067	2.7939014794512045	0.4556735832197071	2.8436740750739844	0.4757029617236498	2.995486264445693	0.6943911178923091
['A109V' 'A139T']	2.903742919168344	0.4096368686323711	2.7692134029567352	0.2620342489654826	2.9120935809610033	0.49015761720394685	2.8052340221250796	0.4862759625704719
['D149E' 'V244L']	2.919503290021641	0.47956518334172665	2.736114431388321	0.4268263972899462	2.8808972602282696	0.5003546829940861	2.7878954214099623	0.641999640573964
['V136M' 'R168Q']	2.8857384901326903	0.2846313582742118	2.8292975197578234	0.38845906430003174	2.864898495110913	0.46052313424414243	2.8473137098905137	0.48157601139371436
['I64F' 'P155S']	2.9124046959543155	0.48671104066575077	2.8977984408827124	0.24402813524410943	2.7580812061594635	0.45363931570365745	2.9424808368370283	0.5444606210706662
['K108I' 'D132G']	2.8759524297826893	0.2809943231780033	2.866402442425515	0.4737602724308233	2.895894525753402	0.48166939301471123	2.874632572208204	0.5508235701129647
['Q298R' 'Q352L']	2.7060163672622073	0.4177523504200185	3.5818470878432973	0.5687936394690494	2.856100025167401	0.46160545891279064	3.420141155105505	0.705721779869303
['V111A' 'K325I']	2.8122919746057597	0.46464011130832145	2.822356490880251	0.3796536406757925	2.752931433371029	0.45913763078758457	2.766926165486011	0.6000227661639124
['D247V' 'R351Q']	3.129758306647851	0.36472386979342225	2.902105414310208	0.3973322926871551	3.4460031146826373	0.5617122220201181	3.164141420958059	0.5393481732694756
['D129E' 'V238A']	2.884089640425023	0.27418013399451197	2.994041968686514	0.40802030231912456	2.9946548742537327	0.5272763927120958	3.010409309111537	0.49158449221048295
['Q55H' 'R216W']	3.017389122427549	0.31976651259665406	2.933488590166053	0.25095473591107004	2.81596168307819	0.4603567530769564	3.083155412593602	0.40648358153118685
['Q89L' 'M98T']	2.799379836467621	0.3878544971634955	2.907808570476593	0.32335718551085596	2.7835285371501914	0.44100058616750504	2.8394661069442138	0.5049663160958858
['D165E' 'G200D']	3.1371140738412646	0.43017972539478105	2.7638634261803228	0.448331625248497	2.8630717026601578	0.468503159590463	3.0332552000215878	0.6213339217672635
['S85T' 'Y204F']	2.85067563982292	0.3969303363475821	2.70611939997515	0.4281069468729556	2.86413638282505	0.48633793024180616	2.68907273979807	0.5838058323397329
['G166S' 'A341T']	2.7722658044117194	0.4368371691132282	2.847092289851519	0.27575826729178854	2.7840223022794737	0.46171104088075227	2.751635794263239	0.5165939743150597
['A250G' 'T334M']	2.883910168532963	0.4908400136024062	2.7654803504575707	0.2616645239352703	2.780943032304811	0.43740364210910543	2.7816682189905335	0.5562303857570907
['F147L' 'T240S']	2.9166363716441963	0.32152458089416597	2.796334167106034	0.2542647469240749	3.0782830601973346	0.5189246105683644	2.8452482387502305	0.4099129391072365
['A27V' 'A214T']	2.9334217831950022	0.39237334588747735	2.8368091342955903	0.46459516865713457	2.864063560128737	0.467704810609461	2.9025086174905925	0.6081163649355978
['S190I' 'A350V']	2.8517420367738775	0.48035791670413586	2.826758344640153	0.23477165216162804	2.8113395872664624	0.45683545816260046	2.8107780814140306	0.5346601320456184
['S69F' 'R207H']	2.924454759740446	0.34734381131619246	2.90908630267786	0.32672334119624247	2.808872868106519	0.4557364000652905	2.9658187624183054	0.47686042501144393
['Q181H' 'A222V']	2.795105789122894	0.4667868409676194	2.839796832513412	0.23503698417035818	2.8383925411813378	0.4529981826947601	2.7671803216363062	0.5226206452374674
['A87V' 'F161Y']	2.7481832463951736	0.4396700320082092	2.794596382439339	0.45037263608521866	3.004405261268493	0.4966894943830731	2.6750573288345127	0.6294007057355818
['A32V' 'R195H']	2.8110680700742328	0.26544763716905484	3.0162831790767886	0.4122145393750851	2.9119860897602576	0.4771574089248446	2.9596289491510217	0.4902889704560442
['L56M' 'A194V']	4.03296974984397	0.059076007536548125	2.9581106320518877	0.2917283879237679	3.114650113693017	0.5292518000848618	4.123358081895857	0.2976498395549016
['V96M' 'Q352*']	2.992683889784135	0.20292186248870744	3.0500784786422916	0.4970282650957654	2.8179164927592404	0.4680107724205157	3.175040068426427	0.5368560128935806
['V104A' 'L174Q']	2.861815465278618	0.31578818466365266	2.8362468262666893	0.38987414894874706	2.840735126305366	0.45329898675897246	2.830339991545307	0.5017210675182725
['S77P' 'E105V']	2.830385568431022	0.47779941863148495	2.8259700889589037	0.3684103956600407	2.846680315549677	0.4646540585726411	2.788633357389925	0.6033394600678565
['L184M' 'R355*']	2.8178971454893214	0.3271201007359238	2.8229706321049117	0.2706548392750714	2.8914969526256478	0.4866323074843134	2.7731454775942326	0.42457225807687393
['H74P' 'L114I']	2.902212955389341	0.5055487131957984	2.9817991545718785	0.4133181180865173	3.8287315782894167	0.5063014586697572	3.016289809961219	0.6530018132842419
['A41V' 'A214S']	2.8784378991011295	0.4866717275241861	2.8351219524057027	0.3718913608193377	2.7824736975146274	0.4523908617893813	2.845837551506832	0.6124969833586402
['I83T' 'V324M']	2.8436916197901843	0.37450259061521973	2.9612853963254966	0.3477793164013794	2.826372337161149	0.4520176131176694	2.9372547161156803	0.5110798795629912
['D129N' 'D247E']	2.8682431799976205	0.38776710535485415	2.992833637353436	0.4382544200480433	3.964637564464884	0.05913047158355438	2.9933545173510567	0.5851754136042707
['M232I' 'Q311L']	2.8704567526144444	0.31995373931163684	2.806509934281949	0.4632535427067022	2.7934974861526154	0.4489935795335645	2.809244386896393	0.5630046537372575
['A194T' 'L196Q']	3.037354643698814	0.524260939922064	2.964668130770142	0.40658361762627415	2.8882901524174556	0.38958154764399217	3.1343004744689558	0.6634453792514002
['Q227H' 'T258S']	2.824557608249358	0.23449541552282147	2.902973400323346	0.2441977434824317	2.9434970145027055	0.5009115062237124	2.859808708572704	0.3385566980922578
['E11D' 'D88V']	2.8929986104481626	0.24923135076642225	2.897911918442674	0.3949530161442278	2.8936432636774394	0.47729877864200515	2.923188228890837	0.46701622152370476
['V96A' 'I134F']	2.8996476876024673	0.5243418610442923	2.842594826096486	0.3212521783349906	2.8485293569509627	0.4837100299628493	2.8745202136989527	0.6149287351623507
['V95M' 'L196Q']	2.9360702702347226	0.39734490716007353	2.964668130770142	0.40658361762627415	2.8694436397255023	0.47805389709285984	3.0330161010048644	0.5685008472888284
['L342S' 'A343V']	2.921527758063879	0.33581784061393644	2.8685409221688647	0.2407085713518046	2.941792112493509	0.4948095545643088	2.9223463802327436	0.41317579599588605
['A40V' 'D132G']	2.772173964742505	0.3687883465709923	2.866402442425515	0.4737602724308233	2.864240138034017	0.4810648363408861	2.7708541071680197	0.600377914567395
['P3T' 'E217D']	2.8504755804764734	0.46655219064406733	2.7760967989130405	0.37464469891938623	2.9163311668236167	0.4849817739233749	2.758850079389514	0.5983557445392964
['Q117R' 'P285S']	2.8886118907464837	0.37887907083176386	2.884521919361058	0.478844886110581	2.980250493379596	0.4862972438910289	2.9054115101075415	0.6106077098011423
['Q89L' 'G265D']	2.799379836467621	0.3878544971634955	3.0073070713008017	0.35372407259654914	2.8631808014404196	0.4682891046324018	2.938964607768423	0.5249303101405335
['G178S' 'P320S']	2.827357532353258	0.39360528231487113	2.8306775790003473	0.27255715071292375	2.812433113563922	0.4563945348882654	2.7903128113536053	0.4787614423394148
['T276I' 'L346*']	2.8855724459493044	0.3996586684569034	2.839070399634365	0.47286550144063416	2.9783915857534335	0.48741018020993754	2.85692054558367	0.6191355535950487
['Q60H' 'L174Q']	2.935290908387121	0.41669808640434913	2.8362468262666893	0.38987414894874706	2.9049242476204036	0.4902017447569808	2.90381543465381	0.5706480064203818
['G58S' 'S61T']	2.8537170510886654	0.4716177003164772	2.8624004934311107	0.38963337680116705	2.8235742484587822	0.46865808603575293	2.8483952445197755	0.6117494777842338
['E11G' 'K108R']	2.780623511976544	0.3755391073201107	2.9556876039930766	0.2869174233547095	3.225188443785668	0.4352265010965288	2.8685888159696202	0.47260049613948907
['A183V' 'Q360L']	2.971971499301105	0.3431747146529739	2.910702306718861	0.4933655287606365	2.856531226451209	0.4788991861578389	3.014951506019966	0.6009812224574179
['A253T' 'L307F']	2.914317285687343	0.22080511984569898	2.905047209520043	0.325409570430201	3.5719303592331824	0.5909372295529831	2.9516421952073864	0.3932509243188647
['P3Q' 'T276I']	2.777079760057161	0.3759756153021635	2.8855724459493044	0.3996586684569034	2.984659064930237	0.5378295286075896	2.7949299060064647	0.5487118684469887
['H112Y' 'R255H']	2.7711455112613868	0.44629919764502857	3.3214570553606397	0.44782411078782514	2.8463747776292836	0.4831383416204107	3.224880266622027	0.6322415741008357
['E100K' 'L319M']	2.7942453330023183	0.4679453883197793	2.981153589882065	0.3328464228260973	3.0554736487549032	0.5623544854306405	2.907676622884383	0.5742470092546221
['A331V' 'N333I']	2.7874761102391017	0.4611465057467005	2.8563801896685184	0.3823793309771356	2.759577851355149	0.4383892896691102	2.77613399990762	0.599057637060837
['D129E' 'Q335K']	2.884089640425023	0.27418013399451197	2.879637603524791	0.4900042116693517	2.76870042244428	0.4441441888540668	2.8960049439498143	0.5614969931628765
['Q180K' 'G261R']	2.8391848694120183	0.4689642605406627	2.8830027743257274	0.46626791649466787	2.87394399227543	0.4530139115446993	2.8544653437377456	0.6613117627993087
['Y204C' 'A214T']	2.8453082134405623	0.4986665077203723	2.8368091342955903	0.46459516865713457	2.7948066250587296	0.4953495496400999	2.8143950477361526	0.6815548082594557
['S102G' 'A176P']	2.8379683263760604	0.4655040101535132	2.8211878891056568	0.4596820784486251	2.8492757884093414	0.494960774784664	2.791433915481717	0.654218309676403
['A133V' 'A331G']	2.8810744021812895	0.3930029978470819	2.928167126477767	0.48847251487549337	3.166407517100528	0.5164401669087814	2.941519228659056	0.6269423849968851
['P155H' 'S190G']	2.8844968416930006	0.3894455111433775	2.7801061952234973	0.3150820866847553	2.7836484837712057	0.47543221492387566	2.796880736916498	0.500943637048467
['Y126N' 'A135D']	2.887527934327868	0.37873464914408356	2.864270631892128	0.4863446262171597	2.701555823749833	0.43269341319288873	2.884076266219996	0.616417902005288
['D129V' 'M254V']	3.1946219968027125	0.4727596564471221	2.8391521177102836	0.3874367478682705	2.8580028485311155	0.4954544729709251	3.1660518145129957	0.6112355735416114
['A110V' 'D292N']	2.7908550065124156	0.45189693816257054	2.937579603699226	0.5307604962655509	2.8828991940524897	0.4709730364801706	2.860712310211641	0.6970778630230341
['I159N' 'I283N']	2.869245230264744	0.3334998702973166	2.808160938871484	0.36230893805925407	2.9476046402140366	0.5186155252279292	2.809683869136228	0.4924326655350469
['G14C' 'H112Y']	2.776227038692159	0.3602423198611047	2.7711455112613868	0.44629919764502857	2.788345797004914	0.45675373013965415	2.679650249953545	0.5735481695877921
['V80A' 'D344N']	3.0693070849944886	0.5239662299838067	2.8848023347273326	0.3232159804552111	3.6111099983945616	0.5705112332312499	3.0863871197218207	0.6156372147499425
['H112Y' 'L189S']	2.7711455112613868	0.44629919764502857	2.812736699918365	0.44808613064472536	2.8808887005622816	0.5112153880827768	2.716159911179752	0.6324271928805387
['G178C' 'Q181R']	2.868288175936044	0.3999626718755301	2.984958332685916	0.5201324151425706	2.8314014114820942	0.46064288707462664	2.98552420862196	0.6561309840084191
['Q209H' 'T299N']	2.810737113718237	0.4784879842201361	3.0913550684936935	0.5432743362928711	2.766876947047447	0.43949011464230614	3.0343698822119305	0.7239459617385188
['A40V' 'V271M']	2.772173964742505	0.3687883465709923	2.831908280814605	0.3657036547941813	2.935978029826804	0.4032157592493868	2.7363599455571106	0.5193688551466944
['G166S' 'D247N']	2.7722658044117194	0.4368371691132282	2.936302577429891	0.4018403272372441	3.023474009571494	0.512949139086146	2.8408460818416104	0.5935506388784318
['S85A' 'G261R']	2.9735969995542657	0.5091018968053839	2.8830027743257274	0.46626791649466787	2.8328092058525716	0.4513340261205204	2.988877473879993	0.6903553514554068
['V94L' 'A176P']	2.8997275610835733	0.39141289488294695	2.8211878891056568	0.4596820784486251	2.973729177523121	0.5239609144296418	2.8531931501892296	0.6037480165826608
['A110T' 'A214V']	3.1575909867800744	0.4517201056481153	2.8494985591447297	0.24288465412739202	2.80273642936503	0.4507243227250347	3.1393672459248045	0.5128781620008083
['A139T' 'I156T']	2.7692134029567352	0.2620342489654826	3.074099835674607	0.5633567630155241	3.085924054752262	0.5681660782041741	2.9755909386313424	0.6213153708594645
['L148H' 'A312V']	2.9230205859793705	0.4047832130172445	3.2388840725776356	0.4640465813183565	2.9104067380666496	0.4822728734278052	3.294182358557006	0.6157829805814854
['M98I' 'V244A']	2.9180211564002545	0.2573451628072491	3.20694678949033	0.5457785907669169	2.8029905780114053	0.46441199076547235	3.2572456458905843	0.603407659016532
['R51H' 'A106T']	3.3916749167747575	0.4119519708321645	2.85410681334717	0.4871431120896063	2.9597312077349462	0.5014984717398042	3.3780594301219273	0.637975577846716
['V94M' 'H202Y']	2.946009124404199	0.3979965508554025	2.7939014794512045	0.4556735832197071	2.9130719852077727	0.4973248920455062	2.872188303855403	0.6050121229670397
['V66I' 'R340H']	2.8621554898200694	0.38992874904047126	2.86897503558051	0.4896325169539945	2.849873552342302	0.4684397338600988	2.8634082254005793	0.6259268575376603
['M98I' 'R207H']	2.9180211564002545	0.2573451628072491	2.90908630267786	0.32672334119624247	2.9478305212901708	0.5264609944649015	2.959385159078114	0.41590224152164146
['F161Y' 'T167M']	2.794596382439339	0.45037263608521866	2.8132752443074978	0.1709966993801767	2.9316580340907064	0.4847609077309184	2.740149326746837	0.48174202902929625
['Q55H' 'E357*']	3.017389122427549	0.31976651259665406	2.8861826759285845	0.39057348109177686	2.7748555176653826	0.455973974577578	3.0358494983561335	0.5047754616761543
['V95L' 'M254T']	2.903337393443648	0.381504633716482	2.860524379266585	0.32711846659225485	3.058131614906367	0.5661289864268029	2.896139472710233	0.5025457956572866
['E164D' 'P285L']	2.791388652544168	0.3748965709944424	3.0544977654609076	0.3480764799964199	3.3544652242925768	0.5714827391941099	2.978164118005076	0.511570791650666
['S85P' 'K290I']	2.9206803020619136	0.3923067767890222	2.7597004080486003	0.44166059182477246	2.82434133475814	0.4748866488688814	2.812658410110514	0.5907357154308516
['C107Y' 'P332S']	2.964329283042674	0.5074834755190436	2.838597834489126	0.31122476419128287	2.8552452024773487	0.46082146721570555	2.9352048175317997	0.5953153212968799
['P339S' 'Q352E']	2.8777166683831537	0.3134078292358474	2.8243524782263556	0.4525967406781089	2.8162553600861973	0.4670471326235025	2.834346846609509	0.5505163731432277
['A183T' 'K327N']	2.8455119638709254	0.37696331284579493	2.938010917590124	0.33992797265640834	2.772136440555209	0.4478567577971951	2.9158005814610495	0.5075946865619976
['Q181H' 'Q352E']	2.795105789122894	0.4667868409676194	2.8243524782263556	0.4525967406781089	2.976222003778209	0.48502606829947736	2.75173596734925	0.6501797940362165
['Q117E' 'Q180R']	2.837761502455079	0.484839498710945	2.8995078436138133	0.4810823623525406	2.922008451175233	0.49868380139383545	2.869547046068892	0.6830150648975333
['A214T' 'S345L']	2.8368091342955903	0.46459516865713457	2.869586348323784	0.32210180333669985	2.878043462521442	0.4795112442450499	2.8386731826193743	0.5653302065627711
['G103C' 'E137V']	2.874528405375135	0.32527052838455606	2.894997602706718	0.38277792605195354	2.829421789799879	0.4515984094928815	2.9018037080818524	0.5023145003961195
['D275E' 'G310D']	2.8482536290970444	0.47354997296873846	2.807589095423264	0.37132500023885645	2.8841238664909765	0.4827778519463513	2.7881204245203084	0.6017739049685352
['G103S' 'Q180L']	2.810767307768237	0.37464799221381156	2.789719179246455	0.37697488491797465	2.8169387144466613	0.4602906621810324	2.7327641870146917	0.531480180184323
['A109V' 'R207S']	2.903742919168344	0.4096368686323711	2.861951490229294	0.39665127409629336	2.812541476017792	0.4607833283567695	2.8979721093976374	0.5702057500456719
['S93C' 'A133T']	2.838848973772431	0.38563567263943926	3.097516461640483	0.5445945555461486	2.736060566632708	0.43957888995028116	3.068643135412914	0.6673066026517195
['S70R' 'E100G']	2.8837342204946803	0.4027330199481837	3.038309222399115	0.5285536406313927	4.048009110786682	0.1661939198825951	3.054321142893795	0.6645019461079731
['A145T' 'I283T']	2.952691667570828	0.2910065729336876	2.8470695882058488	0.474848656101611	2.852396122400912	0.46967383324109874	2.9320389557766764	0.5569255530967453
['Y126N' 'N333D']	2.887527934327868	0.37873464914408356	2.832936478019268	0.27368521573383436	2.788087659870544	0.46865846452135257	2.8527421123471357	0.4672724384912591
['D219E' 'A337T']	2.865343183203785	0.3200335590120414	2.7940572795257976	0.4524779754598384	2.8622593245211947	0.4618296092593246	2.7916781627295824	0.5542181855281798
['A133T' 'Q291H']	3.097516461640483	0.5445945555461486	2.831794709636463	0.31497405240345383	2.7866129500026338	0.4838138317117032	3.0615888712769457	0.6291199278499774
['A67V' 'N208K']	2.893527473464425	0.24923529102729428	2.8945028886665143	0.3366967563294899	2.74816857948816	0.44910242042589466	2.9203080621309394	0.4189068345303762
['A82V' 'G166S']	2.9935874996719236	0.41832027890219503	2.7722658044117194	0.4368371691132282	2.824966517152918	0.46781378290963693	2.8981310040836434	0.6048293710292758
['R263H' 'D275V']	2.8406648503861294	0.2718032155810434	2.9269781675211743	0.33552493513919757	2.910424465171984	0.4925438428196498	2.8999207179073037	0.4318031612903707
['S158C' 'V321L']	3.4415661661930663	0.5798485425830777	2.9097240047685387	0.49637269717113475	2.8291246845557603	0.4580502071914163	3.4835678709616045	0.763289058504487
['S69P' 'S345*']	2.7659196935804724	0.36166593261530083	3.6114390872258535	0.5857364930892816	2.9150246569454166	0.5027434930918515	3.5096364808063254	0.6883963147424783
['F147L' 'S221T']	2.9166363716441963	0.32152458089416597	2.865676762402526	0.49332683018727563	3.0260871934349964	0.5284596092615832	2.9145908340467224	0.5888543262147219
['M242T' 'E259D']	2.9294974461842362	0.48881249654548037	2.9063160064537614	0.475607865558166	2.891407320473312	0.48178158841010704	2.968091152637998	0.6820120956110821
['E277Q' 'Q352*']	2.709624909860549	0.3488271368047748	3.0500784786422916	0.4970282650957654	2.8864398765290553	0.48431507417622344	2.8919810885028405	0.6072211027916632
['P239H' 'I283T']	2.8769303546146956	0.46092812590092547	2.8470695882058488	0.474848656101611	2.7924109846771974	0.4452505804609982	2.8562776428205443	0.6617673182078769
['A32V' 'H173Y']	2.8110680700742328	0.26544763716905484	2.8237601400935377	0.3124102384808785	3.0450950004816426	0.5330674676476356	2.76710591016777	0.4099543940322064
['S93N' 'Q352E']	2.813934650667952	0.27061869743709704	2.8243524782263556	0.4525967406781089	2.8754466360075344	0.48616465126496117	2.7705648288943077	0.5273312896794561
['D132N' 'G261R']	2.842273213476515	0.32587825748122495	2.8830027743257274	0.46626791649466787	2.8145802188993607	0.4820130760879314	2.8575536878022425	0.5688606232209065
['M1V' 'D132E']	2.752129784739802	0.4564595487824975	3.0095231928885844	0.39628197175538243	2.82199723900827	0.4866796328023692	2.893930677628387	0.6044788836783754
['S338T' 'R351G']	2.8852317171517825	0.49206225624762456	2.8190673603188223	0.47442017618652993	3.075852668839315	0.5644706114235233	2.8365767774706048	0.6835201296204532
['S69P' 'A199T']	2.7659196935804724	0.36166593261530083	2.9494861482244565	0.2677369472891844	2.915763149568308	0.4631524628891452	2.8476835418049284	0.4499836883246178
['F161L' 'A341V']	2.9293502349596343	0.24978114872199264	2.840832451975074	0.3174572500826272	2.999090907703419	0.5062511982425535	2.9024603869347083	0.4039427284738542
['A138T' 'A343T']	3.0001711455273403	0.39401003708627635	2.8944254749916825	0.3966180554926	2.8045854160367374	0.4622072367042744	3.0268743205190227	0.5590615272646294
['A75V' 'G297V']	2.9651355765912863	0.300338720568735	3.009487129847506	0.41459433134219653	2.9012106624669554	0.488403498201555	3.106900406438792	0.5119490273981852
['E137G' 'K327E']	3.0070717480053744	0.3498559805169383	2.8927932750358387	0.5142387201785683	2.8281755832050957	0.45890750069239905	3.0321427230412135	0.6219651665763607
['L189I' 'L296M']	2.870062974842147	0.2754091187072835	2.910832402985305	0.32403431877745886	2.829739262653666	0.47839880435468407	2.913173077827452	0.42526276866508594
['L184P' 'Y282F']	3.3695561580689732	0.34059525208075486	2.8845887180220684	0.21465547875074137	2.872726988258199	0.48042440617502447	3.3864225760910416	0.40259421294606673
['V95M' 'A337T']	2.9360702702347226	0.39734490716007353	2.7940572795257976	0.4524779754598384	2.7577127495627844	0.41849059555744494	2.86240524976052	0.6021787886685163
['A176T' 'T258S']	2.7763647926749346	0.2672393898667958	2.902973400323346	0.2441977434824317	2.8974014852979573	0.4769780600292017	2.81161589299828	0.3620074991188564
['S190N' 'H202Y']	2.808389228010236	0.4868241503640337	2.7939014794512045	0.4556735832197071	2.8172532810728157	0.45023117589916395	2.7345684074614405	0.6668104436959207
['G121R' 'P144R']	2.927515075341466	0.38897389619091727	2.874754996371867	0.38526522293487336	2.735431823010584	0.46775013076916155	2.934547771713333	0.5474760121877489
['R294C' 'V321A']	2.897384525850642	0.4038403715781046	2.9067663614788275	0.4684807764373419	2.978069792723574	0.49864794869069573	2.9364285873294693	0.6185153867186137
['V96M' 'V301M']	2.992683889784135	0.20292186248870744	2.8234398500295796	0.21049234651437967	2.819874403618736	0.47031412094799857	2.9484014398137144	0.29237700015051726
['A253T' 'R263H']	2.914317285687343	0.22080511984569898	2.8406648503861294	0.2718032155810434	2.8598817740915594	0.402128117027188	2.8872598360734725	0.3501883620999828
['Q54R' 'A341V']	2.9511946160574856	0.4176727417734048	2.840832451975074	0.3174572500826272	2.8114827628122443	0.4583189908708247	2.92430476803256	0.5246233171052703
['G315D' 'V321L']	2.9869779965190406	0.498064385351112	2.9097240047685387	0.49637269717113475	2.9158822662710433	0.5067987645689572	3.028979701287579	0.703174221976409
['S61P' 'M254L']	2.840545995112759	0.46060488317384835	3.0083103972074787	0.32354134104408344	3.3407155095208916	0.5489294507210526	2.981134092320238	0.5628817440352799
['I213M' 'G261V']	2.7417106537608555	0.3431821216131427	2.9849752345194758	0.5019638424633643	2.8072290552349752	0.4529900943268987	2.858963588280331	0.6080638681384408
['D132N' 'G178C']	2.842273213476515	0.32587825748122495	2.868288175936044	0.3999626718755301	2.9084144101089002	0.47996256491921035	2.8428390894125593	0.51591353693503
['V175A' 'A343T']	2.908464147669521	0.25029350388397165	2.8944254749916825	0.3966180554926	2.937570165387786	0.4923948144046613	2.935167322661203	0.46899117265599666
['S85Y' 'R263C']	3.3789615181001813	0.5520073912146146	2.8536243931089547	0.2733166453923199	2.7633441419783598	0.44419126995888264	3.364863611209136	0.6159660287743762
['T229S' 'K290R']	2.857572540718848	0.2766747742385754	2.850777989517254	0.3784170656341661	2.8105088190873624	0.4474012907106503	2.8406282302361014	0.4687732994349608
['K325R' 'L346*']	2.829071929255958	0.2665865540107051	2.839070399634365	0.47286550144063416	2.742868020492935	0.45654996411239823	2.8004200288903225	0.542835309492672
['F147L' 'I159N']	2.9166363716441963	0.32152458089416597	2.869245230264744	0.3334998702973166	2.859523002842783	0.46048295648951826	2.9181593019089402	0.46324962990540647
['S28N' 'A186S']	2.8525098338409585	0.380411322149166	2.781086679998558	0.44324217409269917	2.8481467055637104	0.4732620211193394	2.7658742138395165	0.5841030721659485
['L184M' 'R216G']	2.8178971454893214	0.3271201007359238	2.927490879344224	0.48577591232082323	2.771926742710673	0.4564931615548354	2.877665724833545	0.5856498931073146
['V175I' 'F293L']	2.979475998882629	0.49305781540888727	2.9264492418197032	0.33516360862412664	2.9274498417422414	0.49539600772683456	3.0382029407023325	0.5961884382321844
['E11K' 'S93G']	2.820500609856008	0.4747292106291815	2.8518234808534517	0.33260364298816786	2.9329347035150617	0.4890210097045625	2.804601790709459	0.5796490375680843
['A138G' 'A266V']	2.954276060472769	0.5167766503484615	2.992209603709428	0.2302831657723578	2.809265220812228	0.4717685213707062	3.078763364182197	0.565763592663504
['H173Y' 'L198Q']	2.8237601400935377	0.3124102384808785	2.810505323613253	0.30728985509497214	2.8230489439171738	0.4616726897325402	2.766543163706791	0.43820909638204497
['G91A' 'I160N']	2.8292246175706905	0.46986840612653585	2.784191501230725	0.3771827716385922	2.8917234323474226	0.48082298147069663	2.7456938188014157	0.6025306318328236
['K37E' 'E259V']	3.149325411823627	0.5628623201326766	2.8342683902764807	0.409960156514629	3.399838740533027	0.5416090589853443	3.115871502100108	0.6963342023444193
['E39D' 'A343V']	2.8615360386425204	0.39362859855360977	2.8685409221688647	0.2407085713518046	2.878670404005109	0.48106789528986355	2.8623546608113846	0.4613936387960997
['R216W' 'P284T']	2.933488590166053	0.25095473591107004	3.062872695448353	0.5711294083078944	2.800184941031125	0.446245212406867	3.128638985614406	0.6238325741016738
['R51C' 'T334R']	4.070577452576006	0.07645352100682046	2.7408130717092734	0.4371155855750437	3.7782595679402053	0.5156124398783072	3.9436682242852794	0.44375125467648396
['S162Y' 'V271L']	3.090019543431801	0.5011998303275188	2.790115218940914	0.37596965911589	3.0041892861092307	0.4904230710099903	3.012412462372715	0.6265416622189239
['A81T' 'T141I']	3.0485463059514095	0.5054937151294575	2.927107095567591	0.3338673213579091	2.884268334459455	0.39021386354246645	3.1079311015190005	0.6057980557133593
['M42I' 'S190R']	2.9879137975334795	0.3981701309395589	2.8601007876567897	0.39447177814784484	2.8969037488240232	0.45770326883667584	2.9802922851902687	0.5604885698455839
['R86C' 'F226V']	2.7605349493902214	0.44930608664906607	3.667792055773706	0.593584629419313	2.8426170347171	0.47021639350243183	3.5606047051639274	0.7444586434334423
['A27T' 'M254V']	2.8661436222989214	0.1946494058100583	2.8391521177102836	0.3874367478682705	2.8537212393623683	0.4933385269878121	2.8375734400092054	0.4335846223990774
['H173Y' 'Q335H']	2.8237601400935377	0.3124102384808785	2.895252773564165	0.27742221498321673	2.8569485794037783	0.47490980425860485	2.8512906136577025	0.4178076620574035
['V270I' 'G297V']	2.9715628814780453	0.4007102830843374	3.009487129847506	0.41459433134219653	3.050282364258085	0.5308637138658	3.1133277113255517	0.5765910080382912
['L185S' 'N316I']	2.7587045741324143	0.46056423535581553	2.7839348798224326	0.3653881167534015	2.884263127683263	0.5015862451452225	2.6749171539548464	0.5879012593569471
['A194V' 'L346F']	2.9581106320518877	0.2917283879237679	2.8152170462686077	0.38742060680410173	2.7964849509200267	0.45821760138857365	2.905605378320495	0.4849744105590096
['A109V' 'N113S']	2.903742919168344	0.4096368686323711	2.9530798378656202	0.48547776564093226	2.891995400764053	0.48070424402002576	2.9891004570339637	0.6352094340252248
['A32T' 'K325I']	3.0366384604286587	0.40278161838264065	2.822356490880251	0.3796536406757925	2.952503182857327	0.4910543774114617	2.99127265130891	0.5535069276759984
['P332S' 'S345T']	2.838597834489126	0.31122476419128287	2.848997861530037	0.3649954695682475	2.8443417348199223	0.4841797057242161	2.819873396019162	0.47966920544398634
['V20I' 'S280L']	2.816591798271448	0.4782543921567307	2.895188515651329	0.4231669777115314	2.941878891709714	0.49275060194601117	2.8440580139227767	0.6385902869937153
['I123F' 'T206S']	2.9158379301149604	0.3373151813302207	2.9364459154978317	0.28965889624290037	3.1949612038638326	0.5428332862980674	2.984561545612792	0.4446164726238727
['P3S' 'Y17F']	2.947262583089012	0.48289242486634404	3.0807744150830314	0.5394626744933673	4.021883004442543	0.06300952770275249	3.160314698172043	0.7240200764929343
['A199T' 'M223V']	2.9494861482244565	0.2677369472891844	2.8259434325220973	0.31824275899825577	2.8401300721293627	0.5023016451538649	2.907707280746554	0.4158864347373612
['A81T' 'A176T']	3.0485463059514095	0.5054937151294575	2.7763647926749346	0.2672393898667958	2.967086848945736	0.5366075472187688	2.9571887986263445	0.5717873621651307
['A67T' 'H74Y']	2.8807921541750785	0.48255881718338683	3.065325681970985	0.36118097157659584	3.230623464962913	0.5564691316700958	3.0783955361460635	0.6027559259521578
['N208Y' 'L304F']	2.779198311210827	0.36856580983029896	2.889275192540759	0.47293195046732406	2.914186188887343	0.48690599371216614	2.800751203751586	0.5995876799507237
['Q180R' 'D247E']	2.8995078436138133	0.4810823623525406	2.992833637353436	0.4382544200480433	3.8622475652014456	0.5122358203390199	3.024619180967249	0.6507742896414609
['I64F' 'G315D']	2.9124046959543155	0.48671104066575077	2.9869779965190406	0.498064385351112	2.7922235616202506	0.4714153477254754	3.031660392473356	0.6963876571717216
['M223I' 'Q231H']	2.823432983023511	0.32309792913277907	2.8184509451938338	0.4628822047931699	2.8068501277122135	0.46715306681724733	2.7741616282173447	0.5644928762385548
['L114H' 'R351G']	2.8146154735821343	0.47189965444257376	2.8190673603188223	0.47442017618652993	2.8868232676105516	0.4795909008996159	2.7659605339009565	0.6691515429526249
['A13V' 'G218C']	3.1651720416897264	0.43912342399276716	2.842158986257371	0.32481568237397673	3.1032388804836595	0.5009320842407523	3.1396087279470977	0.546200154719132
['Q54R' 'V270I']	2.9511946160574856	0.4176727417734048	2.9715628814780453	0.4007102830843374	2.8668914190964845	0.48140391528264864	3.0550351975355308	0.5788084745319846
['F161L' 'A214T']	2.9293502349596343	0.24978114872199264	2.8368091342955903	0.46459516865713457	2.8498426301775646	0.46696367750950263	2.8984370692552246	0.5274839267659532
['S151Y' 'R303G']	2.978982239604628	0.529686949397025	2.82227820245196	0.46983291566955115	2.8169870753919524	0.4619220294034723	2.933538142056588	0.708033355858379
['A13V' 'Q352H']	3.1651720416897264	0.43912342399276716	2.7757215182955717	0.456582245596036	2.9431156326115806	0.4869394677614995	3.073171259985298	0.633479856422168
['D165E' 'M254T']	3.1371140738412646	0.43017972539478105	2.860524379266585	0.32711846659225485	2.863864103727421	0.47233593935134005	3.12991615310785	0.5404267640729846
['N208K' 'P320S']	2.8945028886665143	0.3366967563294899	2.8306775790003473	0.27255715071292375	2.876423869507592	0.4800379091976582	2.8574581676668616	0.4331883033134059
['N125I' 'K325E']	3.147086423453275	0.5852588055852763	3.0307705671403675	0.43083034948008014	2.8911846352062893	0.4915099699569149	3.310134690593643	0.7267342427244173
['A27D' 'S322L']	3.033617020208591	0.3557777326636115	2.8356119431399263	0.32058050331386745	3.0552349623607045	0.5036000928622247	3.001506663348517	0.4789046399485317
['M42L' 'G121V']	3.0089455491304142	0.3518848067554674	2.8366417941075612	0.37360366738819045	2.909045863901487	0.4853914337649789	2.977865043237975	0.5132276468695333
['Q231L' 'R294S']	3.078533813699446	0.5417077968020927	2.8043921990112493	0.4642819687847683	2.858494857550652	0.5072517025462553	3.015203712710695	0.7134459220255155
['R263C' 'N316D']	2.8536243931089547	0.2733166453923199	2.9191686300986173	0.48778743374036915	2.9085474703600553	0.4762894895930666	2.905070723207572	0.5591409206662719
['E100K' 'T141P']	2.7942453330023183	0.4679453883197793	2.7840499253526385	0.4701236779242976	2.842080579566859	0.48764224975829473	2.7105729583549567	0.6633167863056216
['A32V' 'Q352*']	2.8110680700742328	0.26544763716905484	3.0500784786422916	0.4970282650957654	2.80092617071612	0.4730760233352783	2.9934242487165243	0.5634709791841463
['K37N' 'S85Y']	2.8594232871316607	0.38877512696223543	3.3789615181001813	0.5520073912146146	3.2597104478268424	0.5313211104752832	3.370662505231842	0.6751727625579004
['L90P' 'V238L']	3.391684531327916	0.5614309904592331	2.8629254993691498	0.47883359300720574	2.853779530090995	0.46780258820442255	3.3868877306970657	0.7378931947377112
['H173Y' 'V192D']	2.8237601400935377	0.3124102384808785	2.8662260700965043	0.279398039847565	2.8381537688030347	0.4903196415131628	2.8222639101900424	0.41912220387178356
['L63P' 'K327I']	2.9988724449877644	0.5243728275766696	2.895459829386406	0.2517197987129381	2.918699002897862	0.46797999450916716	3.02660997437417	0.5816611723029428
['D88N' 'I210F']	2.918702755342672	0.3271467997964718	2.785658990849422	0.45909293883761493	2.9097672157011614	0.4995068416838505	2.8366394461920934	0.5637298600461313
['A199T' 'G200C']	2.9494861482244565	0.2677369472891844	3.1122538114681673	0.37361319338607063	2.8077916708334167	0.4572743509901523	3.1940176596926233	0.4596410460521002
['S85P' 'S102R']	2.9206803020619136	0.3923067767890222	2.8171159350495754	0.3694955641800472	2.708884030829104	0.45134764645043485	2.870073937111489	0.5389170428399189
['L342S' 'Q352E']	2.921527758063879	0.33581784061393644	2.8243524782263556	0.4525967406781089	3.1100905851273892	0.49133488246069806	2.878157936290235	0.5635755776708697
['L296Q' 'R340H']	2.9335810840871868	0.3978600084070265	2.86897503558051	0.4896325169539945	2.9912765977377256	0.503640917026101	2.934833819667697	0.6308982389802201
['V244L' 'R355L']	2.736114431388321	0.4268263972899462	2.7784136119463896	0.4517904288482629	2.8329809998609794	0.46726365244575213	2.6468057433347103	0.6215266406377222
['S190C' 'I213L']	2.9896098353285603	0.3076617161485943	2.8882580570260346	0.32018813897381393	2.7509570639293255	0.43843669933798696	3.010145592354595	0.4440452408516643
['Q131H' 'M223V']	2.8883822272240276	0.329064491949084	2.8259434325220973	0.31824275899825577	2.7394950730442353	0.4266768003825728	2.846603359746125	0.4577793065621585
['N113I' 'L189F']	2.90391434761342	0.3882633881151531	2.8709439389518736	0.3859559281808474	3.0647262968646585	0.4131771987524414	2.907135986565294	0.5474581600895154
['A82V' 'I283N']	2.9935874996719236	0.41832027890219503	2.808160938871484	0.36230893805925407	2.899529962941686	0.4749835868266911	2.9340261385434077	0.5534072843199975
['V136M' 'T240I']	2.8857384901326903	0.2846313582742118	2.86578919587968	0.19440656773537757	2.909188191683797	0.49572527713030495	2.88380538601237	0.34468670367693716
['C140Y' 'L177S']	2.8295457007750926	0.32109986919261163	2.806941224958238	0.3782559051701734	2.79651958133494	0.47221435166756404	2.7687646257333305	0.49616797134803
['Q78R' 'Q306R']	2.954019789141658	0.404774901497247	2.9567885507985685	0.34321636011406886	2.948647899816996	0.5091147328158174	3.0430860399402264	0.5306978337359747
['H74Y' 'K314E']	3.065325681970985	0.36118097157659584	2.8059569907636974	0.2679344687199182	2.8767836393396333	0.4823682771584184	3.003560372734683	0.44971165623901566
['S28N' 'R216W']	2.8525098338409585	0.380411322149166	2.933488590166053	0.25095473591107004	2.8599840408234067	0.4910246915756206	2.918276124007012	0.45573133916318664
['V94A' 'L122M']	2.948017736169741	0.39843752131231824	2.791671842823473	0.44738977420085907	3.192579159270618	0.5798892833040242	2.8719672789932136	0.5990910351933166
['A194V' 'A214S']	2.9581106320518877	0.2917283879237679	2.8351219524057027	0.3718913608193377	2.8960234822984265	0.4859160089387673	2.9255102844575904	0.4726612281250275
['N113D' 'T334R']	2.884670544381861	0.3756242565739558	2.7408130717092734	0.4371155855750437	2.8481082217957483	0.4670160245713598	2.7577613160911345	0.5763363751138308
['L122M' 'R207C']	2.791671842823473	0.44738977420085907	2.8037929303548865	0.4831674416218392	2.8467670476844305	0.47093729578654747	2.7277424731783593	0.6584894734943674
['S279I' 'A312E']	3.164806554192896	0.4422198998338525	2.848059082064652	0.4738408694704765	3.29077267649487	0.5642278271875577	3.1451433362575476	0.6481385726753189
['S269L' 'K325I']	3.1473108631578333	0.587233597887256	2.822356490880251	0.3796536406757925	2.8336505286768694	0.46798037074153087	3.1019450540380844	0.6992711815640591
['M42V' 'M254L']	2.9385555882515284	0.5248572132748558	3.0083103972074787	0.32354134104408344	2.8467656339826295	0.46524390759767387	3.0791436854590075	0.6165663741165678
['G91D' 'Q117R']	2.8558478653758756	0.18744016120239945	2.8886118907464837	0.37887907083176386	2.8133054960794497	0.460463919645613	2.8767374561223593	0.4227093142407939
['A81T' 'V324M']	3.0485463059514095	0.5054937151294575	2.9612853963254966	0.3477793164013794	3.1530254577608083	0.5700729102992322	3.142109402276906	0.6135750556794106
['E235D' 'M242L']	2.8488934016824063	0.3914281156252255	2.7954193606277076	0.4628267611522293	2.9078183673790288	0.5051204117407108	2.776590462310114	0.6061555745355952
['K59R' 'A253S']	2.9416139686099467	0.5039197938763267	2.8536795069485956	0.481504070659982	2.8728556955162645	0.47454806364676605	2.9275711755585427	0.6969801494465194
['Y12C' 'H74L']	2.9313272839535043	0.4134095218304725	2.8896726261485677	0.3283237626154942	2.7905370930861126	0.46697570119910137	2.9532776101020723	0.5279241667494445
['V95M' 'A222V']	2.9360702702347226	0.39734490716007353	2.839796832513412	0.23503698417035818	2.8524014742879986	0.4717408364235205	2.908144802748135	0.4616550218225127
['M230L' 'T288S']	2.8387294985305047	0.4093282827710832	3.0081491237237916	0.4985732181854222	2.748148879970879	0.4254292942919389	2.9791563222542963	0.6450774348619648
['D219E' 'G236D']	2.865343183203785	0.3200335590120414	2.8530145969914664	0.1953506583938928	2.873439896892439	0.46606482246967285	2.8506354801952516	0.37494447406094833
['E100V' 'V244I']	2.826017317703368	0.4871705605325781	2.931219000711252	0.4761698142469524	2.926831820289312	0.507944402122261	2.8895140184146197	0.6812289241140628
['D132E' 'K327I']	3.0095231928885844	0.39628197175538243	2.895459829386406	0.2517197987129381	2.884755847252083	0.47583661468719873	3.0372607222749903	0.4694701888324921
['D88N' 'P127L']	2.918702755342672	0.3271467997964718	2.9302652293943754	0.33311888144682295	2.8765578993524814	0.46473639759870783	2.9812456847370474	0.46689743819542995
['N157I' 'S338P']	2.8448064423548503	0.3195123007224366	2.883912107205534	0.49589582294633616	2.915084910550056	0.4754418380791185	2.8609962495603836	0.5899159071669188
['M98I' 'T141S']	2.9180211564002545	0.2573451628072491	2.9119489381224977	0.4723125878194962	2.836684222709462	0.4691663733937894	2.9622477945227517	0.5378714655315328
['K203I' 'G225A']	2.8666909867154726	0.3877418436326876	2.829979744762508	0.3907260698038575	3.020722392970006	0.5503290419501943	2.8289484314779805	0.550463985132583
['G200D' 'M232I']	2.7638634261803228	0.448331625248497	2.8704567526144444	0.31995373931163684	2.793078697352862	0.4638601034023658	2.766597878794767	0.5507918313641349
['Q317R' 'A343T']	2.7993084603546547	0.31204732830273096	2.8944254749916825	0.3966180554926	2.867077704850514	0.48636449596046455	2.826011635346337	0.5046577226631962
['G91S' 'L319M']	2.875463124534872	0.31571031646143904	2.981153589882065	0.3328464228260973	2.8861162842478816	0.47058033388604387	2.988894414416937	0.4587589182874935
['M242I' 'A337S']	2.8790340315173286	0.3678607314445013	2.941270552110867	0.49155482093583874	2.9084399021446643	0.47568771749229416	2.9525822836281956	0.6139606336925422
['A72V' 'I160T']	2.93814012246525	0.2900251002124139	2.945027116866639	0.4173617326656299	2.942186743707655	0.47874614023136514	3.0154449393318896	0.5082375179449835
['V94L' 'A350V']	2.8997275610835733	0.39141289488294695	2.826758344640153	0.23477165216162804	2.884221704754619	0.4887445387712876	2.8587636057237265	0.45642281158959325
['M98I' 'E259K']	2.9180211564002545	0.2573451628072491	2.756809982171442	0.3508408251963568	2.9419154501763365	0.5090002486669104	2.8071088385716965	0.43510437534544527
['L73Q' 'P284L']	2.949566869836481	0.4974698596149164	2.9935383563451237	0.39869031143447076	2.881218203921148	0.4798263377346538	3.075382926181604	0.6375188041595322
['V94M' 'K108R']	2.946009124404199	0.3979965508554025	2.9556876039930766	0.2869174233547095	2.838383706807524	0.4831164795424343	3.033974428397276	0.49063516212895153
['A133V' 'V192D']	2.8810744021812895	0.3930029978470819	2.8662260700965043	0.279398039847565	2.9182888284026163	0.48993289065124535	2.879578172277794	0.48219769906901777
['Q181L' 'Q317P']	2.9458498571721776	0.35331158374086463	3.064108401843555	0.5410708078809718	2.833800506849496	0.4752917925833184	3.1422359590157325	0.6462094817831487
['A139G' 'R355L']	3.302152908180665	0.5538976383548097	2.7784136119463896	0.4517904288482629	2.790434572391003	0.4517011259509948	3.2128442201270544	0.7147847126050842
['L73Q' 'D165G']	2.949566869836481	0.4974698596149164	2.737527106912319	0.44759565412336155	3.0430322328048525	0.5701662481608449	2.8193716767488	0.6691921479032794
['D219E' 'K325I']	2.865343183203785	0.3200335590120414	2.822356490880251	0.3796536406757925	2.8165190563012077	0.48502591912448173	2.819977374084036	0.49654643868655174
['A266V' 'P320S']	2.992209603709428	0.2302831657723578	2.8306775790003473	0.27255715071292375	2.813773130433275	0.4779349722074454	2.955164882709776	0.3568161106829212
['D278Y' 'A350T']	2.9793583329267355	0.5095026525847302	2.8651191697557055	0.4936769309364377	2.7378490153261636	0.4350966952586092	2.976755202682441	0.7094433487810683
['A41T' 'Q291L']	2.8220617753903934	0.4674006588219147	2.8288826287322277	0.4881670574744465	3.0685487116251067	0.5371357579666389	2.7832221041226206	0.6758479502598344
['A72V' 'N234K']	2.93814012246525	0.2900251002124139	3.394385861158148	0.5822404363411942	2.9213759292655936	0.48578873601895367	3.464803683623398	0.6504755832957951
['A110V' 'A138V']	2.7908550065124156	0.45189693816257054	2.8074279429447855	0.4547268868614629	2.8066266254057703	0.4578185968931952	2.730560649457201	0.6410829777458015
['P155S' 'M254T']	2.8977984408827124	0.24402813524410943	2.860524379266585	0.32711846659225485	2.820121430318662	0.45393541426658385	2.8906005201492975	0.40811300147922946
['I283N' 'S358N']	2.808160938871484	0.36230893805925407	2.8741727103335792	0.46407644086848343	2.9112777791572624	0.47366348370032624	2.814611349205063	0.5887569189120273
['R255L' 'R351*']	2.857682649805269	0.3881601719472928	3.4840954053939486	0.2400060113601595	3.9810011015265983	0.23765890978130547	3.4740557551992173	0.4563674008681656
['E11K' 'L349P']	2.820500609856008	0.4747292106291815	2.7871356906399254	0.32223133848792845	3.080101453041238	0.5466774355496062	2.7399140004959333	0.5737602800197376
['A139V' 'S358N']	2.793515697641392	0.2603821562768458	2.8741727103335792	0.46407644086848343	2.8345631217610574	0.4499694805822772	2.799966107974971	0.5321332636441165
['S70C' 'L307F']	3.5729832139306246	0.5995224835813128	2.905047209520043	0.325409570430201	3.2261070354056542	0.5763031201100649	3.610308123450667	0.6821426513912419
['G166A' 'P212Q']	2.7792017892930767	0.43563548079531156	2.908103769901304	0.4772623951181686	2.9447904666860234	0.49759302757564655	2.819583259194381	0.6461870208551802
['Q180R' 'M223I']	2.8995078436138133	0.4810823623525406	2.823432983023511	0.32309792913277907	2.7624471489127993	0.45809099624387445	2.8552185266373242	0.5795105790031719
['S70T' 'A145V']	2.9129318798915906	0.417095526208471	2.8468043879310843	0.505826363430342	3.1625152451318357	0.5256077964204279	2.8920139678226744	0.6556134439776886
['H112Q' 'D149G']	2.9010281926456924	0.4888794152821508	2.95286391502438	0.406237875004031	3.0929418850159127	0.5332790573408016	2.986169807670072	0.6356353465426607
['L122M' 'Q348*']	2.791671842823473	0.44738977420085907	2.871259052171796	0.39048151522601626	2.8353299488447092	0.4567268410308219	2.7952085949952683	0.5938294568246857
['A72T' 'V238D']	2.974487895418585	0.2943536248960072	3.012470711003477	0.5302955494518877	2.9876879157445853	0.46874443785827646	3.1192363064220623	0.6065125112129994
['M223I' 'Q228H']	2.823432983023511	0.32309792913277907	2.8557072744346037	0.4669732148723641	2.8069567627851795	0.4556962478358936	2.8114179574581146	0.5678523181410123
['T328S' 'R351*']	2.9361867762310765	0.39973174737704475	3.4840954053939486	0.2400060113601595	3.981363690005767	0.1724838876227568	3.5525598816250246	0.46624924166170884
['A41T' 'E100G']	2.8220617753903934	0.4674006588219147	3.038309222399115	0.5285536406313927	3.956130329329526	0.507868249315643	2.9926486977895084	0.7055723399424465
['T167M' 'R351L']	2.8132752443074978	0.1709966993801767	2.821397348291776	0.47099700690048246	2.9410529337758566	0.48722693924595967	2.7669502925992737	0.5010768920117227
['A106D' 'L196Q']	3.0519053310739306	0.5355258641276774	2.964668130770142	0.40658361762627415	2.923427861068856	0.49731788955834333	3.1488511618440724	0.6723824724602537
['I134V' 'A145T']	3.0356001808035766	0.3825783105139998	2.952691667570828	0.2910065729336876	2.963061224237696	0.5116139216535776	3.1205695483744047	0.4806776353923241
['S28N' 'I124N']	2.8525098338409585	0.380411322149166	2.759084575865276	0.4555708617628679	2.8128543324965385	0.45557458286637154	2.7438721097062344	0.5935129182306301
['S85F' 'A109V']	2.865164286448866	0.33087479702299516	2.903742919168344	0.4096368686323711	2.9357899369564837	0.5106521362140447	2.90118490561721	0.5265743019251345
['I64V' 'V171A']	3.027419003291259	0.5581022151205255	3.3319963823312193	0.560035019551342	2.9772469091746916	0.49411175614453823	3.491693085622478	0.7906436021661778
['A109S' 'N234I']	2.7868895445425035	0.37153500267529077	2.757631984085507	0.3541200982142487	2.7687309154745625	0.443720796862817	2.6767992286280102	0.513263384795952
['A10S' 'S85T']	3.476247716268837	0.5778549201475248	2.85067563982292	0.3969303363475821	3.0614346558477603	0.5140081211470349	3.4592010560917568	0.701049214143848
['A176T' 'F293S']	2.7763647926749346	0.2672393898667958	2.918540443395607	0.5010336709565743	2.8608255185684213	0.4707034133030843	2.827182936070541	0.567848246390352
['D132N' 'V301M']	2.842273213476515	0.32587825748122495	2.8234398500295796	0.21049234651437967	2.860654234663077	0.4689642851613245	2.7979907635060948	0.3879480205390011
['L73Q' 'Q228H']	2.949566869836481	0.4974698596149164	2.8557072744346037	0.4669732148723641	2.9355787541586063	0.5036048935669005	2.9375518442710846	0.6823050964440437
['F293C' 'R340H']	2.9114979304822404	0.49019166392266045	2.86897503558051	0.4896325169539945	2.865954569868652	0.5022907618139417	2.9127506660627502	0.6928404354813381
['V95M' 'A199T']	2.9360702702347226	0.39734490716007353	2.9494861482244565	0.2677369472891844	2.8682209008632564	0.4820747665834922	3.0178341184591795	0.47913051268916174
['R294C' 'T334M']	2.897384525850642	0.4038403715781046	2.7654803504575707	0.2616645239352703	2.849332657725256	0.4845888359395603	2.7951425763082125	0.48120200415481773
['E235A' 'Q352*']	2.677477184782007	0.4010654880238945	3.0500784786422916	0.4970282650957654	2.8079737965499043	0.4683098453924681	2.859833363424299	0.6386631522077589
['H74L' 'F161S']	2.8896726261485677	0.3283237626154942	2.805327709962753	0.47622308537735875	4.314690208152131	0.052070796740761455	2.8272780361113203	0.578433159616845
['Q180R' 'P339S']	2.8995078436138133	0.4810823623525406	2.8777166683831537	0.3134078292358474	2.9344856430126773	0.49122909618777866	2.909502211996967	0.5741643552094011
['R255C' 'L323Q']	2.9655022952444967	0.25775423927328894	2.802952628536082	0.452673034898353	3.7664796993664678	0.5372666702608745	2.9007326237805793	0.5209127800193016
['T240S' 'D247A']	2.796334167106034	0.2542647469240749	2.8166948322395093	0.45544592017753655	2.9488032460863036	0.5204227489603697	2.745306699345543	0.5216143668791408
['E100K' 'N316K']	2.7942453330023183	0.4679453883197793	2.949661566644737	0.5223011363127169	2.854171115119689	0.47815196789357844	2.8761845996470554	0.7012641181775268
['S93C' 'P320S']	2.838848973772431	0.38563567263943926	2.8306775790003473	0.27255715071292375	2.8658317750066193	0.500825394382425	2.801804252772778	0.47223116417367056
['E44V' 'V95M']	2.9007128673185174	0.5286753542855092	2.9360702702347226	0.39734490716007353	2.8803965627700405	0.502097377354552	2.9690608375532404	0.6613475678302265
['Q55H' 'K203N']	3.017389122427549	0.31976651259665406	2.764372410230145	0.4666509039773699	2.850746252369981	0.48676031356053173	2.9140392326576934	0.5656975240896168
['Y204H' 'A341V']	3.026837692026335	0.5204085389039661	2.840832451975074	0.3174572500826272	3.0245808351268915	0.4832327205153474	2.9999478440014085	0.6095934325385933
['P155S' 'V192I']	2.8977984408827124	0.24402813524410943	2.9095959566475957	0.288407628102724	2.958342858493925	0.5561068557396396	2.9396720975303077	0.37779450861355374
['G103C' 'K290R']	2.874528405375135	0.32527052838455606	2.850777989517254	0.3784170656341661	2.870791475647131	0.4848421549655816	2.8575840948923887	0.4989993909803308
['G14D' 'R340L']	2.8633023387517857	0.22292971614259782	2.8423405897807608	0.37214574253680005	2.818552358982936	0.4653632560515787	2.837920628532546	0.4338088427264773
['G310D' 'A331V']	2.807589095423264	0.37132500023885645	2.7874761102391017	0.4611465057467005	2.793880825385081	0.4599259218091371	2.7273429056623653	0.5920627969774646
['L63M' 'S358N']	2.92070352298145	0.48736015013573786	2.8741727103335792	0.46407644086848343	2.8956987803681256	0.5043753003583066	2.92715393331503	0.672968690883527
['G103D' 'A341T']	2.822639083726458	0.3119749878451271	2.847092289851519	0.27575826729178854	2.7941123254610245	0.4546608855510504	2.802009073577977	0.4163784516767609
['Q78H' 'A133V']	2.8705155827487756	0.49489897897989904	2.8810744021812895	0.3930029978470819	2.8093912531320178	0.4464865056105698	2.8838676849300655	0.6319623056101843
['F161L' 'A343T']	2.9293502349596343	0.24978114872199264	2.8944254749916825	0.3966180554926	3.073965923361362	0.5123802678348186	2.9560534099513167	0.46871793671632556
['S300C' 'K325I']	2.879302903912725	0.3189311961691066	2.822356490880251	0.3796536406757925	3.018767866724688	0.5388269290441002	2.8339370947929763	0.4958366613797742
['R168Q' 'Q360L']	2.8292975197578234	0.38845906430003174	2.910702306718861	0.4933655287606365	3.020431528657933	0.49467154878337644	2.8722775264766844	0.6279410717624057
['K37I' 'A87V']	2.9313834588409065	0.48766399585066994	2.7481832463951736	0.4396700320082092	2.860684772219801	0.47991085111924026	2.8118444052360805	0.6566017894394911
['V238D' 'P285S']	3.012470711003477	0.5302955494518877	2.884521919361058	0.478844886110581	2.824514307209789	0.4838526999519537	3.0292703303645347	0.7144968822344397
['E137D' 'V313A']	2.8267880312843188	0.3855202389876258	2.9007274279154407	0.3903007356230741	2.7856598742848826	0.4655874065677128	2.8597931591997594	0.5485986865614872
['V244A' 'D278V']	3.20694678949033	0.5457785907669169	2.893093304625653	0.32584539425959375	2.8939675389671624	0.47797418109418854	3.2323177941159824	0.635648874064693
['A133V' 'N246K']	2.8810744021812895	0.3930029978470819	2.859938829160214	0.3789836669413732	2.849097928414362	0.44986624297657063	2.873290931341503	0.5459670101069507
['L189S' 'Q291L']	2.812736699918365	0.44808613064472536	2.8288826287322277	0.4881670574744465	2.9128539827554754	0.5157618618075251	2.7738970286505933	0.6626373491431202
['N142Y' 'A343V']	3.021231015555164	0.5082535266846081	2.8685409221688647	0.2407085713518046	3.068917982110219	0.502586907831059	3.0220496377240287	0.5623719976221864
['D88V' 'A92V']	2.897911918442674	0.3949530161442278	2.8805780564136625	0.16349142839596134	3.0906721347532056	0.5481524852798751	2.9107676748563365	0.4274544795886159
['H112Y' 'P212L']	2.7711455112613868	0.44629919764502857	2.81355143211683	0.3722353515000198	2.8143007857274744	0.45842074449645553	2.7169746433782165	0.5811558575158127
['Q317H' 'P339S']	2.8503215363334125	0.47617088368305244	2.8777166683831537	0.3134078292358474	2.821007804739164	0.46119365848184296	2.860315904716566	0.5700554165112591
['V80L' 'P284A']	2.873117512277441	0.3881272687464398	2.761004824376813	0.444690609481425	2.943263450511709	0.48858244564310227	2.7664000366542543	0.5902478419321263
['S158G' 'Q348*']	2.9372304461737957	0.5165448166864287	2.871259052171796	0.39048151522601626	2.88261408473257	0.48875319088936375	2.940767198345592	0.6475294289673804
['E137D' 'V301M']	2.8267880312843188	0.3855202389876258	2.8234398500295796	0.21049234651437967	2.8095171476528833	0.49117941889562444	2.7825055813138984	0.4392412578642924
['S85P' 'L90Q']	2.9206803020619136	0.3923067767890222	2.7823494963482185	0.35751257720536	2.8754558287584397	0.4827879193361384	2.8353074984101316	0.5307728798409073
['N113K' 'T299S']	2.9316716094350763	0.4957469003856614	2.898779232103817	0.38463176142151584	2.9675617917854242	0.4903429240309209	2.9627285415388926	0.6274604219679586
['K327I' 'D344G']	2.895459829386406	0.2517197987129381	2.7115653815749168	0.4497479925668841	2.7497555314934568	0.4500736182965461	2.739302910961323	0.5153989851387215
['A92T' 'R255H']	2.9701032599682042	0.34755914896541323	3.3214570553606397	0.44782411078782514	2.9433998578687013	0.5041327842380573	3.4238380153288444	0.5668719398880744
['H173L' 'R195C']	2.8476794975923556	0.3845568281718486	2.998082678248104	0.2236102127815899	3.0533925028163083	0.49238631047267173	2.978039875840459	0.44484320985468645
['Q348*' 'G359R']	2.871259052171796	0.39048151522601626	2.8544476276530526	0.4781873345141058	2.9316519712536824	0.5383684600354837	2.8579843798248485	0.617364511956195
['Y12H' 'V192I']	2.8936134407865435	0.3980976268399437	2.9095959566475957	0.288407628102724	2.8452024459262315	0.45285222111378703	2.9354870974341396	0.4915899515281351
['K108N' 'S338T']	2.8794613611454185	0.4860828347897699	2.8852317171517825	0.49206225624762456	2.866555111948901	0.4720464366583719	2.896970778297201	0.6916659499359222
['G103S' 'F226L']	2.810767307768237	0.37464799221381156	3.103174828585315	0.44554502898437287	2.84623078749651	0.46857342020392595	3.046219836353552	0.5821266966241334
['A81T' 'A341T']	3.0485463059514095	0.5054937151294575	2.847092289851519	0.27575826729178854	2.767959952123169	0.4546765502789686	3.0279162958029286	0.5758181292866269
['S70N' 'L304F']	2.8048254482026502	0.37339754927161406	2.889275192540759	0.47293195046732406	2.7466968459633034	0.477989815266463	2.826378340743409	0.602569796434301
['A106T' 'D219E']	2.85410681334717	0.4871431120896063	2.865343183203785	0.3200335590120414	2.8943941852794595	0.4705972554277351	2.8517276965509546	0.5828635265225133
['L177W' 'G359R']	2.9407096835043856	0.3928178941694848	2.8544476276530526	0.4781873345141058	2.8779688935680685	0.4752349402666619	2.927435011157438	0.6188449118070325
['Q60L' 'I182F']	2.802196139001998	0.4507456747540034	2.8658987582806312	0.4717100278898935	2.934483521620041	0.5051846765750736	2.8003725972826286	0.6524431114827759
['A75V' 'R351Q']	2.9651355765912863	0.300338720568735	2.902105414310208	0.3973322926871551	2.955399020162691	0.49496537439162536	2.999518690901495	0.498072582948405
['Y282F' 'A350V']	2.8845887180220684	0.21465547875074137	2.826758344640153	0.23477165216162804	3.182774216374383	0.5011966906744937	2.843624762662222	0.3181111491545218
['F226L' 'A266V']	3.103174828585315	0.44554502898437287	2.992209603709428	0.2302831657723578	3.3799452629201054	0.575563484172746	3.227662132294743	0.5015383427922784
['T68I' 'L177S']	2.875273601217016	0.32332870317255064	2.806941224958238	0.3782559051701734	2.924370024043205	0.4831621835039879	2.8144925261752545	0.49761328367654184
['M42L' 'P320S']	3.0089455491304142	0.3518848067554674	2.8306775790003473	0.27255715071292375	2.8405582141604664	0.45355550675444917	2.9719008281307615	0.44509585218251596
['A250V' 'A350V']	2.907757083575027	0.3329518442282729	2.826758344640153	0.23477165216162804	2.8065694655444986	0.46060052556342673	2.8667931282151806	0.4073998763300114
['A183T' 'N316D']	2.8455119638709254	0.37696331284579493	2.9191686300986173	0.48778743374036915	2.9116786600559452	0.4717433850799951	2.896958293969542	0.6164721565056216
['G236D' 'T329I']	2.8530145969914664	0.1953506583938928	2.8062057284466535	0.45565562279035104	2.837938983514395	0.47264256350846695	2.7914980254381203	0.4957659995556271
['A135T' 'R195C']	2.8837054723638116	0.25049173301688993	2.998082678248104	0.2236102127815899	2.8841971993768367	0.4873798901211777	3.014065850611916	0.33577914701486866
['V24L' 'N333S']	2.924171388676743	0.337065983787665	2.84900388041518	0.32729352331651357	2.8090182222896978	0.4606941383658573	2.905452969091923	0.4698239328000263
['D219G' 'D302V']	2.797889221959803	0.4542549055276302	2.957871355780679	0.4094813957585078	2.959956599418952	0.5347516712572867	2.8880382777404816	0.6115738162055763
['S61T' 'R101G']	2.8624004934311107	0.38963337680116705	2.8590239770780066	0.47841280481864257	2.727425886407116	0.43566259951707725	2.853702170509117	0.6170032253821052
['N208K' 'M232I']	2.8945028886665143	0.3366967563294899	2.8704567526144444	0.31995373931163684	2.8554497574261326	0.4625036202280853	2.8972373412809582	0.4644729281909752
['A43E' 'Q360H']	2.7767379458212123	0.44352901939822553	2.8514205262184	0.32222450732144525	2.9009557884445645	0.47698185323742714	2.760436172039612	0.5482213277198358
['S70N' 'R197H']	2.8048254482026502	0.37339754927161406	2.9485349898407964	0.33399454303999776	2.8928227890611984	0.47978044477648923	2.8856381380434466	0.5009771297998985
['V4L' 'I64V']	2.9172544567284646	0.47717959868788296	3.027419003291259	0.5581022151205255	2.786157484888884	0.4698020373676633	3.0769511600197235	0.7342877174012693
['I160T' 'N316K']	2.945027116866639	0.4173617326656299	2.949661566644737	0.5223011363127169	2.919211339161233	0.48426009607219006	3.026966383511376	0.6685725786234521
['P3L' 'L73M']	2.914238496375826	0.482901336655323	3.0003033772809995	0.4207749268047636	2.9244142882874566	0.4891893925269885	3.046819573656825	0.6405038953597798
['A67V' 'F293Y']	2.893527473464425	0.24923529102729428	2.9377950898485703	0.33985671771687015	2.847302143170587	0.475670084763096	2.9636002633129954	0.4214508498873201
['S345*' 'S358N']	3.6114390872258535	0.5857364930892816	2.8741727103335792	0.46407644086848343	2.815353853600225	0.4717519340549147	3.6178894975594322	0.7472979207154862
['A135D' 'V324M']	2.864270631892128	0.4863446262171597	2.9612853963254966	0.3477793164013794	2.9135081099724855	0.508639410852954	2.9578337282176244	0.5978976069252322
['I237T' 'S308Y']	2.8462336182098316	0.4678752145549535	2.835539906427045	0.3789905938030247	2.903123427508947	0.5004865819432401	2.814051224636876	0.6021138485253541
['L90P' 'L295M']	3.391684531327916	0.5614309904592331	2.7672312488265414	0.3022410638946305	2.869163305890397	0.501979294023553	3.291193480154457	0.6376161994116787
['D278E' 'K325R']	2.959076731616599	0.48772798426654795	2.829071929255958	0.2665865540107051	2.8758145099391452	0.4573548477651832	2.9204263608725562	0.5558299896695146
['T167M' 'L330M']	2.8132752443074978	0.1709966993801767	3.1154381528486037	0.44360188345155566	2.839932753905582	0.4589635438365486	3.060991097156102	0.47541823923854887
['A27T' 'Q317H']	2.8661436222989214	0.1946494058100583	2.8503215363334125	0.47617088368305244	2.774648973885088	0.44876827035516875	2.8487428586323333	0.5144191886484288
['A250V' 'K290N']	2.907757083575027	0.3329518442282729	2.964178195800383	0.49236503519981845	2.831313580092475	0.4558290973588278	3.0042129793754104	0.5943738372962983
['A81S' 'G103D']	2.7858428891676046	0.461313231129073	2.822639083726458	0.3119749878451271	3.007000370053371	0.5379306308889269	2.7407596728940624	0.5569006107517864
['K59I' 'A350T']	2.9233862240210486	0.4139364161941087	2.8651191697557055	0.4936769309364377	3.403046423283272	0.5605700716191059	2.920783093776754	0.6442517122914324
['G103V' 'A350V']	2.7216211703047217	0.4482329478694217	2.826758344640153	0.23477165216162804	3.014943763118532	0.5195468540376434	2.680657214944875	0.505994569352688
['E100G' 'G218C']	3.038309222399115	0.5285536406313927	2.842158986257371	0.32481568237397673	3.1453090479807946	0.5427655103983957	3.0127459086564863	0.6203822841931993
['D132N' 'A350T']	2.842273213476515	0.32587825748122495	2.8651191697557055	0.4936769309364377	2.9674953468272465	0.5274597809222676	2.8396700832322206	0.5915349109205811
['A92V' 'K325I']	2.8805780564136625	0.16349142839596134	2.822356490880251	0.3796536406757925	2.8210792820878994	0.47205600541090514	2.835212247293914	0.41335981183145454
['G261V' 'G315D']	2.9849752345194758	0.5019638424633643	2.9869779965190406	0.498064385351112	2.763727920602154	0.45613259713882653	3.1042309310385163	0.7071321171434417
['A92V' 'L318M']	2.8805780564136625	0.16349142839596134	2.888690835158073	0.330995693110325	2.9684533420135697	0.5207152594709386	2.901546591571736	0.36917149946405153
['N113I' 'A176V']	2.90391434761342	0.3882633881151531	2.945351588585702	0.4224638871834747	3.0562583386675657	0.5568549302564431	2.9815436361991225	0.5737806153268248
['N142Y' 'R355*']	3.021231015555164	0.5082535266846081	2.8229706321049117	0.2706548392750714	2.830977520311426	0.4721071167733186	2.9764793476600757	0.5758260930266675
['A27V' 'S358N']	2.9334217831950022	0.39237334588747735	2.8741727103335792	0.46407644086848343	2.8813981526674093	0.48450768203789113	2.9398721935285814	0.6077201539624081
['Q306L' 'A341V']	2.856910165998394	0.3222936206711302	2.840832451975074	0.3174572500826272	2.768390013414036	0.4586181282954059	2.8300203179734678	0.45238510536414667
['R195C' 'A214S']	2.998082678248104	0.2236102127815899	2.8351219524057027	0.3718913608193377	2.8355372873748967	0.45814930866281933	2.9654823306538067	0.43394090785760997
['S61T' 'S190R']	2.8624004934311107	0.38963337680116705	2.8601007876567897	0.39447177814784484	2.769202000243731	0.4549224672048984	2.8547789810879007	0.5544566277650604
['L174M' 'M347I']	2.8890302620686534	0.3893020988664166	2.8428736847863156	0.19519903135463224	2.86140011379537	0.4678904067286984	2.8641816468549686	0.4354983191971973
['V104I' 'I160T']	2.9114760243681617	0.48655882314323273	2.945027116866639	0.4173617326656299	2.709252521932311	0.44136604570065724	2.9887808412348007	0.6410384577169956
['V136M' 'E215G']	2.8857384901326903	0.2846313582742118	2.8272906408708476	0.45681160939569126	2.846460427673671	0.47886524209372466	2.8453068310035374	0.5382303007000854
['E11D' 'A92V']	2.8929986104481626	0.24923135076642225	2.8805780564136625	0.16349142839596134	2.8261260939197674	0.4664453395875933	2.9058543668618246	0.29806998064851675
['N113D' 'L196P']	2.884670544381861	0.3756242565739558	2.8592535941793638	0.3873367710937292	2.8229136932594034	0.49452451959480864	2.8762018385612245	0.5395584828061301
['A75V' 'W220R']	2.9651355765912863	0.300338720568735	2.9193432568732445	0.3961733298928259	2.9750357172086006	0.5149090025607175	3.0167565334645308	0.49714852347284966
['E39D' 'E44D']	2.8615360386425204	0.39362859855360977	2.7347285356133417	0.3569150502689022	2.8289795702734555	0.4658062837897537	2.728542274255862	0.5313490629593053
['L262M' 'T336S']	2.880234365423913	0.5021963727338328	2.87034433949318	0.1927188998428784	2.872061438409142	0.4991329889447899	2.8828564049170926	0.5379049833787266
['L148H' 'L198M']	2.9230205859793705	0.4047832130172445	2.8927247766849176	0.27867761952906794	3.0038737152898065	0.5237780935637383	2.9480230626642876	0.49143734612557877
['R294S' 'S300I']	2.8043921990112493	0.4642819687847683	3.277696020681125	0.4669949248929359	4.032964114135922	0.2968281271138216	3.214365919692374	0.6585150009031073
['G170S' 'P239T']	2.855190199528963	0.4068341241528619	3.0084440387967377	0.5191530769565862	2.8364458229068448	0.4856653723163402	2.9959119383257007	0.6595710135297922
['S70C' 'D88V']	3.5729832139306246	0.5995224835813128	2.897911918442674	0.3949530161442278	3.7145824177044577	0.5872807516807429	3.6031728323732986	0.71792415566056
['K108R' 'I213M']	2.9556876039930766	0.2869174233547095	2.7417106537608555	0.3431821216131427	2.927711489202353	0.5188948461885827	2.8296759577539317	0.4473204404220798
['T141A' 'A312E']	2.785239480644022	0.36713547176922257	2.848059082064652	0.4738408694704765	2.787899754083673	0.45299466876214245	2.765576262708674	0.5994277472821447
['K33N' 'A343V']	2.926805852466036	0.4886098914887602	2.8685409221688647	0.2407085713518046	2.9147800857397392	0.4813298529873046	2.9276244746349005	0.544683616774807
['T141I' 'I213L']	2.927107095567591	0.3338673213579091	2.8882580570260346	0.32018813897381393	2.9236339118570416	0.4658851081328363	2.9476428525936256	0.4625881890085605
['S70T' 'T258I']	2.9129318798915906	0.417095526208471	2.7986918562488676	0.2680197868972649	2.951134116632342	0.4909591356909524	2.843901436140458	0.4957855223295418
['C107Y' 'E217D']	2.964329283042674	0.5074834755190436	2.7760967989130405	0.37464469891938623	2.9974006179440833	0.5304353664225496	2.8727037819557144	0.6307916679485275
['K327R' 'E357V']	2.846488003148899	0.46666027572585733	2.847542145503589	0.44439898720889703	2.833880147733252	0.46270806123599995	2.8263078486524873	0.6444084673348315
['I160N' 'Q348*']	2.784191501230725	0.3771827716385922	2.871259052171796	0.39048151522601626	2.92540829286184	0.49219954670780436	2.7877282534025203	0.5429020693957392
['T154S' 'L177S']	2.873309666826323	0.3220610557219745	2.806941224958238	0.3782559051701734	2.8620841679515894	0.47799560207868264	2.812528591784561	0.496790552857902
['V119L' 'V353L']	3.0079829798069393	0.5175824619964168	3.0254210670677297	0.5311342922111364	2.936943003430835	0.49783670245794853	3.1656817468746685	0.7416166404072235
['A139V' 'N234K']	2.793515697641392	0.2603821562768458	3.394385861158148	0.5822404363411942	2.9100825800453043	0.49150320382098533	3.32017925879954	0.6378109383023812
['P155L' 'M232V']	2.7343232522700687	0.4401574083422547	2.7928144149889746	0.45024970880579074	2.81513715119486	0.4566142401560612	2.6594153672590433	0.629653352566529
['V24M' 'F293Y']	2.8865499267772847	0.39572628037366264	2.9377950898485703	0.33985671771687015	2.895958399661775	0.4918330955851469	2.9566227166258554	0.5216338539202177
['P3R' 'T276I']	2.8385266004309435	0.4770317237510114	2.8855724459493044	0.3996586684569034	3.0226533256181796	0.5308914657080179	2.856376746380248	0.6223233217047279
['S85P' 'V150I']	2.9206803020619136	0.3923067767890222	2.8205869360435947	0.3738178726147907	2.9957730962415594	0.511131986143359	2.8735449381055083	0.5418896649695762
['V66F' 'V104L']	2.9493839801162656	0.4734708095165502	2.8947568656079796	0.3937713579779503	3.024293106936705	0.4373901968981097	2.9764185457242456	0.6158169288254882
['R216W' 'E357K']	2.933488590166053	0.25095473591107004	2.902164481479722	0.4235419586595942	2.8361393566828346	0.4608455702483244	2.9679307716457743	0.4923068862217959
['A199T' 'T276I']	2.9494861482244565	0.2677369472891844	2.8855724459493044	0.3996586684569034	2.920289767641413	0.49980936014666005	2.967336294173761	0.4810510619637759
['A41T' 'S345*']	2.8220617753903934	0.4674006588219147	3.6114390872258535	0.5857364930892816	2.9328730331682222	0.39115656747175953	3.5657785626162473	0.7493668095156669
['A312S' 'K325T']	2.9030515480440293	0.47747328261087435	2.886667994984392	0.37938281195117035	3.0516338356372588	0.5279637329104743	2.921997243028421	0.609845926124936
['T167M' 'D219E']	2.8132752443074978	0.1709966993801767	2.865343183203785	0.3200335590120414	2.8749395008365397	0.4615969881820886	2.8108961275112825	0.36285169159427694
['Q89L' 'A110T']	2.799379836467621	0.3878544971634955	3.1575909867800744	0.4517201056481153	3.2119056694116863	0.5552540268353328	3.089248523247696	0.595384048171172
['P3T' 'V96A']	2.8504755804764734	0.46655219064406733	2.8996476876024673	0.5243418610442923	3.299354195554851	0.5981089956288892	2.8824009680789406	0.7018584856209762
['Q153R' 'W220L']	2.8279735531603234	0.31106092934941454	3.0091737428522367	0.5077047259275761	2.9332726604470434	0.4711921311846345	2.96942499601256	0.5954183323487081
['I83F' 'Q209H']	3.3930881624491254	0.467767607166612	2.810737113718237	0.4784879842201361	2.844190617902923	0.49270760339069075	3.336102976167363	0.6691466844851187
['M230I' 'R263C']	2.908348631610494	0.35115319921328153	2.8536243931089547	0.2733166453923199	2.927885063576011	0.486464834083113	2.894250724719449	0.44498377269989714
['F147L' 'L198R']	2.9166363716441963	0.32152458089416597	2.9552577958313284	0.4926995608791592	2.817453179046841	0.4544860508763991	3.0041718674755242	0.5883289160067567
['G14D' 'K325I']	2.8633023387517857	0.22292971614259782	2.822356490880251	0.3796536406757925	3.081268453304446	0.5451611318847515	2.817936529632037	0.44026644798099596
['K33R' 'K314T']	2.9673169064013196	0.4012463034723141	2.8487437727955536	0.4916643112576806	2.8809859275599212	0.4988583588245735	2.948338379196873	0.6346120003708453
['A81T' 'M254I']	3.0485463059514095	0.5054937151294575	2.8623631533562097	0.3880062210082838	3.2191196982929666	0.5987712748193547	3.0431871593076196	0.6372383569564141
['H112Y' 'D149Y']	2.7711455112613868	0.44629919764502857	2.94051938723472	0.5092431326800242	2.9052304708680916	0.48016189332393155	2.8439425984961066	0.6771348034183156
['S193T' 'E259V']	2.8357732543915315	0.3917301752218219	2.8342683902764807	0.409960156514629	2.758049022113493	0.4405880605887167	2.8023193446680126	0.5670272128468072
['G14C' 'S354F']	2.776227038692159	0.3602423198611047	2.885791292629718	0.49134563247136775	2.9012184871449547	0.4880540685708826	2.7942960313218763	0.609257794014651
['V94M' 'H173Y']	2.946009124404199	0.3979965508554025	2.8237601400935377	0.3124102384808785	3.210268143061331	0.44622106188127675	2.9020469644977367	0.5059658205852213
['Y12S' 'H179Y']	2.950855821506468	0.5178349128183565	3.0093199842661327	0.493713132614158	2.8391728500521856	0.48573444200928795	3.0924535057726	0.7154758236651187
['R303S' 'Q309H']	2.88223219748842	0.46435316716341596	2.814182636993894	0.3851578550291914	2.8635089549161687	0.4693210025171699	2.8286925344823133	0.6032996246852661
['Q153K' 'E164D']	2.807396495217447	0.4523858625470679	2.791388652544168	0.3748965709944424	2.8831673418430417	0.4942470341037909	2.731062847761615	0.5875375797137112
['L177M' 'Q248L']	2.939506694976051	0.2770159418688415	3.0094608045708227	0.5575756101509711	2.945098392857295	0.5068565792689705	3.0812451995468737	0.6225980991656729
['N50S' 'L305M']	2.8375492430798523	0.47176645431968284	2.7915772782235657	0.37759109116291995	2.795290242092361	0.4573927665358447	2.7614042213034176	0.6042670101428423
['C107R' 'L185F']	3.14288285057782	0.3704935972683741	2.889041878597649	0.49328747621595537	3.031206617346685	0.525727125604892	3.1642024291754685	0.6169262839337994
['A43T' 'Q291H']	2.962026555932324	0.3370116146052884	2.831794709636463	0.31497405240345383	2.8878327022313632	0.4814985054430809	2.926098965568787	0.4612867677121436
['L71M' 'N142I']	2.9716375341703127	0.3867288912745064	2.8517948274406333	0.4705354426805386	2.946253426151749	0.5136543952503153	2.955710061610946	0.6090671869055001
['A40T' 'P212Q']	2.887398307984155	0.4854764038248789	2.908103769901304	0.4772623951181686	2.8218051951043037	0.4427943072916079	2.927779777885459	0.6807839102568948
['S221R' 'D292E']	2.8378095467802873	0.3078627461170774	2.9079322286123896	0.2872436052421532	2.779964076411745	0.44774723566213454	2.878019475392677	0.42105624232311056
['K37R' 'R255H']	2.9428445478560628	0.2615566368166147	3.3214570553606397	0.44782411078782514	3.3871319677945997	0.5930254292801485	3.396579303216703	0.5186119054415592
['F161L' 'L196Q']	2.9293502349596343	0.24978114872199264	2.964668130770142	0.40658361762627415	2.9329742834389	0.48310573781265786	3.026296065729776	0.4771801131427697
['N246S' 'A350T']	2.9442966026579604	0.4122951486750471	2.8651191697557055	0.4936769309364377	2.8334642224045052	0.4605686825055514	2.941693472413666	0.6431984155451562
['Q211L' 'P320S']	2.84582724438883	0.3842832490866624	2.8306775790003473	0.27255715071292375	3.0581319806537706	0.5414442536442287	2.8087825233891768	0.4711273882224947
['D8E' 'E105G']	2.911103338433422	0.3895469592112049	3.0413976769998508	0.5411776360423568	2.8812241259833478	0.4830542522672528	3.084778715433272	0.6667983707111842
['D130E' 'T240A']	2.773644645121095	0.4417829721817426	2.842433416308403	0.46158641262235056	2.9720173024293612	0.49232531244108574	2.748355761429498	0.6389320862402398
['A72T' 'R351G']	2.974487895418585	0.2943536248960072	2.8190673603188223	0.47442017618652993	2.7547006268055103	0.45568295427862093	2.9258329557374076	0.5583176157549369
['A67T' 'I156F']	2.8807921541750785	0.48255881718338683	3.062065356364576	0.406936998223611	2.841615203568059	0.46193103460133494	3.075135210539655	0.6312374613128348
['R168*' 'K327N']	2.858772984987188	0.408309591026332	2.938010917590124	0.33992797265640834	3.120063244660769	0.5789794790500936	2.929061602577312	0.5312887620855408
['S70N' 'V238I']	2.8048254482026502	0.37339754927161406	2.816964085121212	0.3021144602587584	2.916528916544623	0.47857376913834715	2.754067233323862	0.48031122920403224
['E235A' 'R255C']	2.677477184782007	0.4010654880238945	2.9655022952444967	0.25775423927328894	2.8865011964962504	0.48519000086080144	2.7752571800265042	0.4767502213394311
['S69T' 'G121E']	3.0641540453380025	0.33888730078172735	2.8149152341499213	0.18021207268135755	2.881304289489982	0.4821534236534846	3.0113469794879237	0.3838241703843517
['A139V' 'A250G']	2.793515697641392	0.2603821562768458	2.883910168532963	0.4908400136024062	2.8148161742166202	0.46350833279148257	2.809703566174355	0.5556282806522631
['S85A' 'N113I']	2.9735969995542657	0.5091018968053839	2.90391434761342	0.3882633881151531	4.057153167935406	0.45352087795094653	3.009789047167686	0.6402602594894499
['Q180H' 'T206S']	2.876202378411694	0.5099110614915522	2.9364459154978317	0.28965889624290037	2.77598559502522	0.4397081442649739	2.9449259939095254	0.5864397384250976
['H74L' 'M254T']	2.8896726261485677	0.3283237626154942	2.860524379266585	0.32711846659225485	2.99643555658772	0.498112006556911	2.8824747054151527	0.4634684285727168
['Q209L' 'K314N']	2.941859834784066	0.5087835405582891	3.052185338052083	0.5357566156338741	2.842461873716803	0.49240339608955946	3.1263228728361487	0.7388476448757829
['V244I' 'R263C']	2.931219000711252	0.4761698142469524	2.8536243931089547	0.2733166453923199	2.878810896653068	0.481658343242491	2.917121093820207	0.5490352271471188
['I210F' 'E215K']	2.785658990849422	0.45909293883761493	2.93371274077662	0.32795840132051635	2.8931089754311525	0.47991733973125367	2.851649431626042	0.5642012402390365
['K37R' 'P127S']	2.9428445478560628	0.2615566368166147	2.845428830400406	0.3207590335883301	2.7971562609021126	0.46894285178350853	2.920551078256468	0.41388190573077477
['N125D' 'R216Q']	2.937090896461591	0.48742382705002674	2.8999229290999304	0.4711441994593459	2.8792564118684094	0.47400965560645253	2.969291525561522	0.6779076956786095
['S93N' 'L115I']	2.813934650667952	0.27061869743709704	2.8396547201012874	0.47341780036309417	2.996969566241745	0.5309532729881479	2.7858670707692395	0.5453062379096553
['G58S' 'S190R']	2.8537170510886654	0.4716177003164772	2.8601007876567897	0.39447177814784484	2.98845829383444	0.505233638549799	2.846095538745455	0.6148424505569903
['C107Y' 'G236D']	2.964329283042674	0.5074834755190436	2.8530145969914664	0.1953506583938928	2.923705759783717	0.4861943095864498	2.9496215800341408	0.5437842933184216
['C107R' 'Q153R']	3.14288285057782	0.3704935972683741	2.8279735531603234	0.31106092934941454	2.964399610174904	0.5148098579958648	3.103134103738143	0.4837606922689995
['Q180K' 'G236A']	2.8391848694120183	0.4689642605406627	2.860225555937907	0.3236428678958885	2.876272978408978	0.4758880159131005	2.8316881253499253	0.5698001260129082
['R263S' 'V264A']	2.8440789564158218	0.4762878428373009	2.789522520770774	0.4549988005084371	2.8244352795563135	0.45642621245264314	2.7658791771865956	0.6586911398362103
['V20I' 'I156N']	2.816591798271448	0.4782543921567307	2.769440099485585	0.3680330340464611	3.0180651740179414	0.4913215029876794	2.7183095977570333	0.6034696162746287
['V94L' 'S280L']	2.8997275610835733	0.39141289488294695	2.895188515651329	0.4231669777115314	3.3543356995755125	0.5980501044989259	2.9271937767349017	0.5764324290896207
['F293Y' 'S300I']	2.9377950898485703	0.33985671771687015	3.277696020681125	0.4669949248929359	2.8803061906394714	0.4751389794123469	3.3477688105296957	0.5775697779948699
['K37Q' 'P339S']	2.967101183527631	0.5317158556657519	2.8777166683831537	0.3134078292358474	2.8197727103179693	0.4511858784507422	2.9770955519107845	0.6172084077462723
['A116T' 'L304M']	2.8289957171692035	0.2703666515506728	2.877667223635582	0.32443264268715083	2.991628542118023	0.5183780636702271	2.838940640804785	0.4223205724466799
['P155H' 'R197H']	2.8844968416930006	0.3894455111433775	2.9485349898407964	0.33399454303999776	2.963874568737793	0.5150421133297348	2.9653095315337965	0.5130498620311904
['E44K' 'Q153H']	2.798130062770242	0.47992655038256715	2.814394738506043	0.3100176486100491	2.8519402563082163	0.46229819402870387	2.744802501276285	0.5713496619512561
['M232I' 'T334M']	2.8704567526144444	0.31995373931163684	2.7654803504575707	0.2616645239352703	2.846621841658261	0.45288925869861174	2.768214803072015	0.41332640659141356
['G103V' 'Q348*']	2.7216211703047217	0.4482329478694217	2.871259052171796	0.39048151522601626	3.0880789343487294	0.5735941521055818	2.725157922476518	0.5944649605224157
['I210F' 'P339S']	2.785658990849422	0.45909293883761493	2.8777166683831537	0.3134078292358474	2.9060149621843223	0.5245132484715868	2.7956533592325754	0.5558694036524083
['M1I' 'A350T']	4.0014595165183895	0.046798450584932705	2.8651191697557055	0.4936769309364377	3.9524946161367693	0.3544666015232301	3.998856386274095	0.4958901159692243
['V96M' 'N246T']	2.992683889784135	0.20292186248870744	2.9273613300827144	0.47617791487295236	2.958193318401639	0.49568907960805586	3.052322919866849	0.517612489115785
['T276I' 'K290R']	2.8855724459493044	0.3996586684569034	2.850777989517254	0.3784170656341661	2.872469645239856	0.4811298553665915	2.8686281354665586	0.5503876150822417
['L330M' 'S345T']	3.1154381528486037	0.44360188345155566	2.848997861530037	0.3649954695682475	2.81945423185405	0.45191429556871926	3.0967137143786405	0.5744600280325108
['R86H' 'P339S']	3.2842477659145133	0.3283201256049966	2.8777166683831537	0.3134078292358474	3.1647242594898986	0.5291823853211245	3.2942421342976673	0.45389268809224814
['A250V' 'T329S']	2.907757083575027	0.3329518442282729	2.7720555424629714	0.371277827177207	2.844282570296048	0.4798936097400064	2.8120903260379984	0.49870247194939393
['E100K' 'L189S']	2.7942453330023183	0.4679453883197793	2.812736699918365	0.44808613064472536	2.8471455244610198	0.46052422569103035	2.7392597329206834	0.6478843005706427
['V66I' 'Q131R']	2.8621554898200694	0.38992874904047126	2.8244614647998705	0.38071740667492915	2.734648602868262	0.4398124208220111	2.8188946546199394	0.5449680477546828
['D132V' 'K327E']	3.0881177435473024	0.41419294279038754	2.8927932750358387	0.5142387201785683	2.853856512831084	0.4766017820285462	3.113188718583141	0.6603008823167308
['N208Y' 'A250G']	2.779198311210827	0.36856580983029896	2.883910168532963	0.4908400136024062	2.897399999175871	0.47417965684522795	2.79538617974379	0.6138115957922874
['F226Y' 'L304M']	2.850762941000246	0.3170944120732085	2.877667223635582	0.32443264268715083	2.9478970082299734	0.504005658184935	2.860707864635828	0.4536578069525777
['A13V' 'V94A']	3.1651720416897264	0.43912342399276716	2.948017736169741	0.39843752131231824	3.1200890436433326	0.5875981257887777	3.2454674778594677	0.5929433698833605
['D165E' 'T206N']	3.1371140738412646	0.43017972539478105	2.84637594130479	0.3855568586820934	2.8367662514826	0.4842521257054536	3.1157677151460548	0.5776752439022578
['M232T' 'L342S']	3.0214647355459054	0.5149554637916168	2.921527758063879	0.33581784061393644	2.864141674411944	0.4708548858880038	3.0752701936097844	0.6147786201255265
['L185V' 'S260P']	2.801285882539519	0.4562548685335687	2.81803490512854	0.3825675855772361	2.7680099497880484	0.4691814644407054	2.751598487668059	0.5954212480210795
['N125S' 'K314T']	2.956319971331783	0.4186639394465342	2.8487437727955536	0.4916643112576806	2.887709467992011	0.46612160454419843	2.937341444127336	0.6457656611785584
['F161Y' 'E164D']	2.794596382439339	0.45037263608521866	2.791388652544168	0.3748965709944424	2.79477778635272	0.4811579024543521	2.7182627349835067	0.5859888653189067
['A109V' 'T258I']	2.903742919168344	0.4096368686323711	2.7986918562488676	0.2680197868972649	2.827998197733627	0.47552598242781735	2.8347124754172115	0.4895272927134806
['L62M' 'L330M']	2.8318900248603223	0.32287413073852145	3.1154381528486037	0.44360188345155566	2.8223514333756823	0.46449568820843756	3.0796058777089255	0.548662314453912
['V104A' 'R294S']	2.861815465278618	0.31578818466365266	2.8043921990112493	0.4642819687847683	2.834723542697078	0.4843468034770364	2.7984853642898675	0.5614979288580019
['K108E' 'M242I']	2.959195181829357	0.31414008541603816	2.8790340315173286	0.3678607314445013	2.824075595783187	0.4678689483631334	2.970506913346686	0.48374116116377697
['S70N' 'P239S']	2.8048254482026502	0.37339754927161406	2.8246492766999722	0.48197198666201346	2.99563710058716	0.4984234698136439	2.7617524249026224	0.6096906803691324
['A109S' 'N113D']	2.7868895445425035	0.37153500267529077	2.884670544381861	0.3756242565739558	2.9535933385951654	0.47666438633998953	2.803837788924364	0.528329291578335
['S77P' 'M347I']	2.830385568431022	0.47779941863148495	2.8428736847863156	0.19519903135463224	2.925353232610478	0.48944221614707606	2.8055369532173375	0.5161346203137043
['V192I' 'R207H']	2.9095959566475957	0.288407628102724	2.90908630267786	0.32672334119624247	2.995817994029727	0.4176440550914597	2.950959959325456	0.43580626616683177
['P144L' 'R351G']	2.9218514237916833	0.4978416786412388	2.8190673603188223	0.47442017618652993	2.8485862540079916	0.46473936142156413	2.873196484110505	0.6876924025792234
['Q131H' 'L319M']	2.8883822272240276	0.329064491949084	2.981153589882065	0.3328464228260973	2.8954142763995807	0.48535393698803353	3.001813517106092	0.4680493361279747
['L189S' 'L307F']	2.812736699918365	0.44808613064472536	2.905047209520043	0.325409570430201	2.8095924517720716	0.45143369241517245	2.850061609438408	0.5537802533530153
['R195H' 'G310C']	3.0162831790767886	0.4122145393750851	2.7433590205997254	0.430709001109747	2.7778190165755605	0.46169590265035537	2.891919899676514	0.5961804006415924
['V24A' 'Q117R']	2.812318881542794	0.4776459072650835	2.8886118907464837	0.37887907083176386	2.82252840327111	0.4689906324342902	2.8332084722892774	0.6096679120975824
['Y273N' 'A350V']	2.900977033618066	0.4935040063511137	2.826758344640153	0.23477165216162804	3.4050420022809638	0.5934133358609175	2.8600130782582185	0.546501539744675
['A133T' 'V270I']	3.097516461640483	0.5445945555461486	2.9715628814780453	0.4007102830843374	3.4893429475937285	0.6066400709123979	3.2013570431185276	0.6761301360685211
['Y47F' 'G297W']	3.181690160623047	0.43626176135151656	2.8431133679745617	0.48480786983323165	4.173112823256546	0.03610287342951245	3.1570812285976086	0.6521985856085272
['Q54R' 'G315S']	2.9511946160574856	0.4176727417734048	3.017927975600704	0.5012150475450187	2.889334514097712	0.4905870244030577	3.1014002916581895	0.6524316386458191
['K33R' 'A312E']	2.9673169064013196	0.4012463034723141	2.848059082064652	0.4738408694704765	2.845933951876995	0.4481449102652584	2.9476536884659716	0.6209056012235141
['A110V' 'S358R']	2.7908550065124156	0.45189693816257054	2.7606084037982885	0.3006213069137027	2.813225909907108	0.4653419969196669	2.6837411103107045	0.5427559422900948
['T206N' 'P339H']	2.84637594130479	0.3855568586820934	2.9407852468232876	0.4235994007623194	2.87490954864478	0.4957587236261671	2.9194388881280777	0.5727918850708342
['A337T' 'G359W']	2.7940572795257976	0.4524779754598384	2.99344256026505	0.3582299383150628	2.864033545027881	0.46197385414930375	2.919777539790847	0.5771178449688138
['E44K' 'V111L']	2.798130062770242	0.47992655038256715	2.884502087065488	0.47287727984271855	2.8463192300166953	0.506477349228752	2.8149098498357294	0.6737524883468405
['A82S' 'S221R']	2.7888265968871995	0.44394488063025195	2.8378095467802873	0.3078627461170774	2.8949712722868286	0.49678449933646457	2.7589138436674863	0.540246728342298
['V96M' 'Q335K']	2.992683889784135	0.20292186248870744	2.879637603524791	0.4900042116693517	2.953804261977229	0.5142461985453141	3.0045991933089256	0.5303596984402084
['E39D' 'N125S']	2.8615360386425204	0.39362859855360977	2.956319971331783	0.4186639394465342	2.936741196602589	0.4908922353089788	2.950133709974303	0.574650300436857
['E164G' 'V238A']	2.798114964935518	0.4475728384681645	2.994041968686514	0.40802030231912456	2.8428333649729955	0.471258287775173	2.9244346336220315	0.6056418189318167
['S120C' 'A194V']	2.8845021820042147	0.2754313445988751	2.9581106320518877	0.2917283879237679	3.075475049443252	0.5394385453473294	2.9748905140561024	0.4012080232350104
['L56M' 'D278V']	4.03296974984397	0.059076007536548125	2.893093304625653	0.32584539425959375	3.80480491838361	0.5176823586177537	4.058340754469622	0.3311573578023722
['R51H' 'Q54R']	3.3916749167747575	0.4119519708321645	2.9511946160574856	0.4176727417734048	2.8703125077328586	0.49348766085816054	3.4751472328322426	0.5866472070103272
['E164K' 'Q181H']	2.897637529016807	0.33158792311941715	2.795105789122894	0.4667868409676194	2.779173880309163	0.4545889564636798	2.8250210181397013	0.5725735810000127
['E11G' 'I210F']	2.780623511976544	0.3755391073201107	2.785658990849422	0.45909293883761493	3.9587894863579822	0.4004409757578533	2.698560202825966	0.593123888928227
['S77T' 'A92V']	2.8577369636541805	0.48541724318774515	2.8805780564136625	0.16349142839596134	3.9243510917286533	0.45204350816758726	2.8705927200678425	0.5122102567724921
['A92V' 'S162A']	2.8805780564136625	0.16349142839596134	2.771745765406486	0.46397557566613906	2.985219780458511	0.5014380693700085	2.7846015218201488	0.4919377826246698
['H173Y' 'V353D']	2.8237601400935377	0.3124102384808785	2.7729993589423763	0.3720808919893292	2.95192062840668	0.5018642338992236	2.7290371990359135	0.4858439536427867
['A214T' 'R351Q']	2.8368091342955903	0.46459516865713457	2.902105414310208	0.3973322926871551	2.8026863076629778	0.469638175310249	2.8711922486057984	0.6113277529701906
['Y12C' 'R197C']	2.9313272839535043	0.4134095218304725	3.1189297510338645	0.45813621696204154	2.9775828186892843	0.476562159169018	3.1825347349873687	0.617086886939263
['T258A' 'N333D']	3.0646591480028187	0.4203677662924297	2.832936478019268	0.27368521573383436	2.9659846355958663	0.49854470252624555	3.0298733260220865	0.5016100639430615
['A214S' 'D292G']	2.8351219524057027	0.3718913608193377	2.821283334203139	0.45119568668902454	2.7669358690725065	0.4453364530274473	2.788682986608842	0.5847056797559258
['V94M' 'V192I']	2.946009124404199	0.3979965508554025	2.9095959566475957	0.288407628102724	2.999946541852797	0.5176012583014121	2.987882781051795	0.4915081021108768
['A109T' 'M347L']	2.836524982731662	0.3241861518153323	2.799279023077168	0.4407252618584238	2.8668719839505163	0.48543145741597626	2.76808170580883	0.5471155430702092
['N208Y' 'L356V']	2.779198311210827	0.36856580983029896	2.814525736088033	0.469044434068016	2.8572459483065455	0.471826478459698	2.72600174729886	0.5965261413434029
['V66L' 'T229S']	3.0024373327286433	0.535199504991599	2.857572540718848	0.2766747742385754	2.936720779101358	0.4822224367993573	2.992287573447492	0.6024843905390572
['A250S' 'A266G']	2.9081338723941763	0.5092351227045213	2.789363476208675	0.36053366148033605	2.800241858674826	0.4661065079552327	2.8297750486028517	0.623943051292589
['V4L' 'V24M']	2.9172544567284646	0.47717959868788296	2.8865499267772847	0.39572628037366264	3.87109934139108	0.5412495563038641	2.9360820835057493	0.6199190740591095
['V150G' 'G315C']	2.9248988763239625	0.48863430662044965	2.9420252663358246	0.3947058522682657	3.1631120851999217	0.5371293424043135	2.999201842659787	0.6281370833036891
['S93G' 'A186S']	2.8518234808534517	0.33260364298816786	2.781086679998558	0.44324217409269917	2.9324970953460285	0.49669523084728456	2.7651878608520097	0.5541559421529496
['M254L' 'A312T']	3.0083103972074787	0.32354134104408344	2.9198777314581177	0.2913960379841943	2.8489678776444576	0.4682046307927504	3.060465828665596	0.43542008488067
['D88V' 'A331V']	2.897911918442674	0.3949530161442278	2.7874761102391017	0.4611465057467005	2.9826441304197626	0.5096842500906192	2.8176657286817757	0.607160592202602
['A245V' 'Q317R']	3.0285163278063942	0.5073008590320655	2.7993084603546547	0.31204732830273096	2.899680168924175	0.48439202253789443	2.960102488161049	0.5955902086800486
['N46K' 'A341V']	2.901724403665351	0.28495395324503103	2.840832451975074	0.3174572500826272	2.855446511368588	0.4726948496222769	2.8748345556404247	0.4265886321738954
['P144S' 'K325I']	2.8360984878571243	0.46040556104162483	2.822356490880251	0.3796536406757925	2.8349042171073897	0.4617106511804075	2.7907326787373754	0.5967496690543171
['L296P' 'D344N']	2.8905881816339445	0.4933613818435537	2.8848023347273326	0.3232159804552111	2.8639944345049173	0.4856265797470767	2.907668216361277	0.589808463076111
['G236S' 'S322T']	2.7963313325773385	0.44637640429260755	2.8099876709313167	0.25933651296412713	2.8137440844384387	0.45549166677148895	2.7385967035086556	0.5162434709181224
['D219E' 'D275E']	2.865343183203785	0.3200335590120414	2.8482536290970444	0.47354997296873846	2.9176863219238296	0.47915844338552843	2.845874512300829	0.5715514463218571
['C107R' 'G261R']	3.14288285057782	0.3704935972683741	2.8830027743257274	0.46626791649466787	3.186273536691443	0.5198508384415139	3.1581633249035472	0.5955428410862973
['S221C' 'E357*']	2.8894700070516985	0.4029653422403364	2.8861826759285845	0.39057348109177686	3.0279408038129767	0.5085780808705996	2.907930382980283	0.5611850952930059
['A92V' 'E235G']	2.8805780564136625	0.16349142839596134	2.9332141333334945	0.2858441321786511	2.8446909348342455	0.47505224050604383	2.946069889747157	0.32929669761465563
['I134V' 'A176T']	3.0356001808035766	0.3825783105139998	2.7763647926749346	0.2672393898667958	2.855740687242053	0.48255731944327174	2.9442426734785117	0.46667232098349665
['L177M' 'R351L']	2.939506694976051	0.2770159418688415	2.821397348291776	0.47099700690048246	2.823524952118996	0.4948369824780189	2.8931817432678266	0.5464210945403687
['H74Y' 'A186S']	3.065325681970985	0.36118097157659584	2.781086679998558	0.44324217409269917	2.845286154904867	0.4741016620802923	2.978690061969543	0.5717650908576322
['Q131H' 'T229S']	2.8883822272240276	0.329064491949084	2.857572540718848	0.2766747742385754	2.782991345092363	0.4412334609465405	2.8782324679428757	0.4299213539261285
['N113S' 'R207C']	2.9530798378656202	0.48547776564093226	2.8037929303548865	0.4831674416218392	2.8984069573124653	0.48781631229585415	2.889150468220507	0.6849375428278883
['A214T' 'R263L']	2.8368091342955903	0.46459516865713457	2.9498334599263694	0.503673814441961	2.8725425709890566	0.47633540694601767	2.918920294221959	0.6852269566312073
['C107Y' 'R255H']	2.964329283042674	0.5074834755190436	3.3214570553606397	0.44782411078782514	2.982865123485808	0.5477675511622481	3.418064038403314	0.6768204430480761
['D8E' 'G91S']	2.911103338433422	0.3895469592112049	2.875463124534872	0.31571031646143904	3.194734988902235	0.5565243349276398	2.9188441629682935	0.501417827117144
['N246K' 'Q348H']	2.859938829160214	0.3789836669413732	2.7695478775022817	0.43074663933748586	2.910256213931033	0.4632784634774002	2.7617644066624956	0.5737345092539473
['A194V' 'Y204H']	2.9581106320518877	0.2917283879237679	3.026837692026335	0.5204085389039661	2.9848475814141424	0.48686171177472226	3.117226024078223	0.5965991113677267
['A250V' 'A253S']	2.907757083575027	0.3329518442282729	2.8536795069485956	0.481504070659982	2.8909167434030323	0.48279606559969873	2.8937142905236226	0.5854084904040434
['S70T' 'N316K']	2.9129318798915906	0.417095526208471	2.949661566644737	0.5223011363127169	3.074025068010841	0.5225599492703515	2.9948711465363282	0.6684064294848432
['Q131H' 'P284S']	2.8883822272240276	0.329064491949084	2.859360883986755	0.3939655758307743	2.8637953630978585	0.5042866718106809	2.8800208112107826	0.5133150249129499
['L185F' 'T240S']	2.889041878597649	0.49328747621595537	2.796334167106034	0.2542647469240749	2.9782380558932355	0.5009505280975899	2.817653745703683	0.5549622471122433
['Q78L' 'S97T']	2.8317220861471992	0.39734225223699915	2.9092822125124704	0.2880797604784758	2.9265508860579574	0.49505669766497884	2.8732819986596696	0.4907859144373512
['A139T' 'A253T']	2.7692134029567352	0.2620342489654826	2.914317285687343	0.22080511984569898	2.998949838801942	0.533559471953419	2.815808388644078	0.3426614197440062
['V66L' 'Q248L']	3.0024373327286433	0.535199504991599	3.0094608045708227	0.5575756101509711	2.9519929081291485	0.5082852558807177	3.1441758372994664	0.7728706691151375
['E215V' 'K327I']	2.8623999800452116	0.38038654635592095	2.895459829386406	0.2517197987129381	2.766285445080749	0.4500844206743664	2.8901375094316175	0.4561324168623266
['Q89L' 'T287S']	2.799379836467621	0.3878544971634955	2.842481157795254	0.38415357828657576	2.7908709610395177	0.47744096564955224	2.774138694262875	0.5458984179133772
['S162Y' 'A194V']	3.090019543431801	0.5011998303275188	2.9581106320518877	0.2917283879237679	2.945457944141982	0.47667140142523257	3.1804078754836884	0.5799195825637672
['H74L' 'V324E']	2.8896726261485677	0.3283237626154942	2.8129674596697716	0.45977624732815375	2.897049034514793	0.4844475209532016	2.8349177858183396	0.5649696369763202
['Q78R' 'L177W']	2.954019789141658	0.404774901497247	2.9407096835043856	0.3928178941694848	2.948074815226093	0.505880717170168	3.027007172646043	0.5640466459982317
['F147I' 'L189I']	2.844256898901085	0.5192724397870385	2.870062974842147	0.2754091187072835	3.2461332624820423	0.5437130032107786	2.846597573743232	0.5877874185362478
['Q78L' 'G225S']	2.8317220861471992	0.39734225223699915	2.945912670810361	0.40208669730613517	2.8005180287528777	0.47260967779179236	2.9099124569575605	0.5652915863192434
['S158N' 'M223V']	2.8074157029913627	0.4368122704109826	2.8259434325220973	0.31824275899825577	2.854697037230287	0.46485504354213214	2.7656368355134604	0.5404474194927933
['D165G' 'S338T']	2.737527106912319	0.44759565412336155	2.8852317171517825	0.49206225624762456	2.8927807205651606	0.5007604638828971	2.7550365240641015	0.6651820304349951
['Q54R' 'V119I']	2.9511946160574856	0.4176727417734048	2.8980967133266042	0.33450579664294233	2.9748986963565414	0.5446448410916742	2.9815690293840897	0.5351118081375543
['D88V' 'M254V']	2.897911918442674	0.3949530161442278	2.8391521177102836	0.3874367478682705	2.812627115570668	0.46284834011026804	2.869341736152958	0.5532586362273656
['V52M' 'Q231R']	2.8702564704827696	0.32476931641817325	2.859356494111474	0.39669111032263377	2.9120068002215307	0.5066316110808334	2.861890664594244	0.512678208914453
['I134V' 'V171A']	3.0356001808035766	0.3825783105139998	3.3319963823312193	0.560035019551342	2.781338135177476	0.4531715150376215	3.4998742631347963	0.6782369695022666
['M232I' 'V238A']	2.8704567526144444	0.31995373931163684	2.994041968686514	0.40802030231912456	2.7566219862373997	0.47138729834089294	2.996776421300958	0.5185084014787886
['V104L' 'E105G']	2.8947568656079796	0.3937713579779503	3.0413976769998508	0.5411776360423568	2.8740348895838155	0.4681147151658142	3.0684322426078308	0.6692750676038909
['D88G' 'D129Y']	2.914877455044904	0.3953591448289317	2.8099540763800883	0.47061369342824	2.9259419199188983	0.474015802972731	2.857109231424993	0.6146430686520703
['S85Y' 'L198Q']	3.3789615181001813	0.5520073912146146	2.810505323613253	0.30728985509497214	2.889863305768028	0.4914761942127302	3.3217445417134344	0.6317746552370185
['V95M' 'A138V']	2.9360702702347226	0.39734490716007353	2.8074279429447855	0.4547268868614629	2.9289149840577435	0.47940880294695143	2.8757759131795084	0.6038704471000094
['R35Q' 'A350V']	3.36720241261301	0.5885360222413755	2.826758344640153	0.23477165216162804	2.7760690206835057	0.46261185838175617	3.326238457253163	0.6336342621216132
['A194T' 'Q348*']	3.037354643698814	0.524260939922064	2.871259052171796	0.39048151522601626	3.4082867932473238	0.6022706236944085	3.04089139587061	0.6537012672935334
['S69F' 'E215V']	2.924454759740446	0.34734381131619246	2.8623999800452116	0.38038654635592095	3.2941387478880277	0.5545665211119292	2.9191324397856575	0.5151132379470013
['A75T' 'R303S']	2.8975166701698996	0.40000029657368463	2.88223219748842	0.46435316716341596	2.985455198090481	0.5006157487203003	2.91202656765832	0.6128818002794103
['Q153H' 'A194V']	2.814394738506043	0.3100176486100491	2.9581106320518877	0.2917283879237679	2.801609440891337	0.4745339933941118	2.9047830705579307	0.4256951899778811
['A116V' 'G236D']	2.835550837940047	0.3141263933339167	2.8530145969914664	0.1953506583938928	2.813397454021049	0.46025469621063503	2.8208431349315135	0.3699152209951652
['G91D' 'R195C']	2.8558478653758756	0.18744016120239945	2.998082678248104	0.2236102127815899	3.014314546360074	0.4983165114881589	2.9862082436239796	0.2917796108226368
['I134T' 'G200D']	2.8006359575605404	0.38368296286354425	2.7638634261803228	0.448331625248497	2.8736131834405603	0.4861350926616028	2.6967770837408627	0.5900964854917428
['L296P' 'T328S']	2.8905881816339445	0.4933613818435537	2.9361867762310765	0.39973174737704475	2.8925698815802416	0.47163819372430976	2.9590526578650214	0.6349731671147107
['A32V' 'S93C']	2.8110680700742328	0.26544763716905484	2.838848973772431	0.38563567263943926	2.7944257103859247	0.4650716395218623	2.7821947438466634	0.46816377485951105
['V96M' 'G261R']	2.992683889784135	0.20292186248870744	2.8830027743257274	0.46626791649466787	2.998938082199661	0.49737869403988144	3.007964364109862	0.5085106215490139
['F161L' 'N208S']	2.9293502349596343	0.24978114872199264	2.877595590986463	0.3866385990250639	2.9042958051122603	0.5088449555708785	2.939223525946097	0.46030427818231534
['I48V' 'A106S']	3.3463122282742477	0.49352235584298765	3.0000709046319773	0.5228974187363246	2.9315804841502655	0.49718978179996776	3.478660832906225	0.7190174032928018
['E137V' 'D275Y']	2.894997602706718	0.38277792605195354	2.869020621824724	0.48884192489626827	2.8826164673947794	0.5026211439828528	2.8962959245314424	0.6208746799547583
['V313M' 'N316S']	2.8811682604205413	0.24608536614905174	2.815950703155758	0.3920048124533264	2.7913162088875207	0.452060903719387	2.8293966635762993	0.4628453093845507
['S28C' 'S338Y']	2.9405268681651604	0.40842748959633485	2.9000721179354483	0.24422833459252036	2.754065546722188	0.449028964085734	2.972876686100609	0.47587865436033194
['P239H' 'R340C']	2.8769303546146956	0.46092812590092547	3.058648411909086	0.5498345537252745	2.933856265383703	0.508984008835304	3.0678564665237817	0.7174766712004029
['A92V' 'R294H']	2.8805780564136625	0.16349142839596134	3.091646802449639	0.4344652055247558	2.893080273268505	0.47965036125723953	3.104502558863301	0.46420842513963495
['R207H' 'G310D']	2.90908630267786	0.32672334119624247	2.807589095423264	0.37132500023885645	2.8962210368247705	0.47940312860782375	2.848953098101124	0.49460125099399316
['K37N' 'Q78L']	2.8594232871316607	0.38877512696223543	2.8317220861471992	0.39734225223699915	2.886176633336195	0.4640581860746839	2.82342307327886	0.555901938076558
['M347L' 'E357V']	2.799279023077168	0.4407252618584238	2.847542145503589	0.44439898720889703	2.904257125845378	0.4781790950685447	2.7790988685807574	0.6258827496204619
['K37I' 'A92T']	2.9313834588409065	0.48766399585066994	2.9701032599682042	0.34755914896541323	2.844902984336297	0.4890296301218237	3.03376441880911	0.5988434978177558
['Q131H' 'S190I']	2.8883822272240276	0.329064491949084	2.8517420367738775	0.48035791670413586	2.854192306107898	0.4741102540819826	2.872401963997905	0.5822603953576495
['N46I' 'I134T']	3.285714246358318	0.46924008657341837	2.8006359575605404	0.38368296286354425	3.733160644949783	0.54293565954509	3.218627903918858	0.6061343702836666
['N142Y' 'A214T']	3.021231015555164	0.5082535266846081	2.8368091342955903	0.46459516865713457	2.9616516111221833	0.4988602385693003	2.9903178498507548	0.6886002600398093
['A82G' 'D88V']	3.2051493437731393	0.5430831681093715	2.897911918442674	0.3949530161442278	3.0879554610240882	0.43150275661800447	3.2353389622158137	0.6715111409687367
['V95M' 'A133T']	2.9360702702347226	0.39734490716007353	3.097516461640483	0.5445945555461486	2.8904072745365323	0.5080516621689983	3.1658644318752054	0.6741410869963013
['A135T' 'P212Q']	2.8837054723638116	0.25049173301688993	2.908103769901304	0.4772623951181686	2.850172781129606	0.4731461662968237	2.9240869422651152	0.5390041763323692
['N333D' 'D344Y']	2.832936478019268	0.27368521573383436	2.9500319907155688	0.5088917973706598	2.93065558322805	0.49984609451432815	2.915246168734836	0.5778187075047122
['S308T' 'L323V']	2.778414821763822	0.4655305267153468	2.737395976931163	0.3662192566638188	2.974656118520265	0.5042229165952241	2.648088498694985	0.5923134434193337
['H173L' 'Q311H']	2.8476794975923556	0.3845568281718486	2.93085623908964	0.30161790834079494	2.9304291055611875	0.49660797480094754	2.910813436681995	0.48873031083151464
['K37E' 'R255H']	3.149325411823627	0.5628623201326766	3.3214570553606397	0.44782411078782514	4.110429045972481	0.06767405237448346	3.603060167184266	0.7192777110602315
['I283T' 'M347I']	2.8470695882058488	0.474848656101611	2.8428736847863156	0.19519903135463224	2.7909204558468748	0.46832743284772	2.8222209729921643	0.5134042345396974
['V96M' 'E172D']	2.992683889784135	0.20292186248870744	2.880002953161381	0.3994711965747813	2.832211131306471	0.4773492682300018	3.004964542945516	0.44805637945327087
['V271A' 'Q309H']	2.9452163048919737	0.49839439794541024	2.814182636993894	0.3851578550291914	2.8318439719481003	0.46556506315661067	2.891676641885868	0.6298758204551557
['P155L' 'A241V']	2.7343232522700687	0.4401574083422547	2.9117518204927935	0.33673326825748157	3.329975817199862	0.5816930716311012	2.778352772762862	0.5541911566146968
['L233Q' 'S322T']	2.848767949044566	0.28073335173947395	2.8099876709313167	0.25933651296412713	2.8516798322712233	0.46271348443734606	2.791033319975883	0.3821866582381861
['F293Y' 'Q335L']	2.9377950898485703	0.33985671771687015	2.7415746152965	0.2996479719305187	2.9399379099578336	0.501568968389028	2.8116474051450706	0.45309104566230096
['M42V' 'E105D']	2.9385555882515284	0.5248572132748558	3.037494045893441	0.3710876292992217	3.025312031327625	0.5483572337423036	3.108327334144969	0.6427916637181631
['M249T' 'Q298L']	3.0005572808959	0.5012358782736506	2.9204153879568993	0.3963591632670997	2.842711227123898	0.4778691627727655	3.0532503688527997	0.6390132956164162
['N50S' 'A331V']	2.8375492430798523	0.47176645431968284	2.7874761102391017	0.4611465057467005	2.9934710246449128	0.5545204775066693	2.7573030533189535	0.6597118213157599
['S193T' 'T334R']	2.8357732543915315	0.3917301752218219	2.7408130717092734	0.4371155855750437	2.872563950210229	0.4815368779738866	2.708864026100805	0.5869604461392034
['S85F' 'S269T']	2.865164286448866	0.33087479702299516	2.8148915807879704	0.3602277630291297	2.89846791042055	0.5131449068294028	2.8123335672368364	0.4891238826329983
['K37Q' 'L115I']	2.967101183527631	0.5317158556657519	2.8396547201012874	0.47341780036309417	2.871551286033615	0.474109442653653	2.939033603628918	0.7119312922375257
['A32T' 'S279C']	3.0366384604286587	0.40278161838264065	2.9587573632453186	0.5023749206019973	2.9688715287096237	0.4961004556386338	3.127673523673977	0.6439049564623666
['I123F' 'R263H']	2.9158379301149604	0.3373151813302207	2.8406648503861294	0.2718032155810434	2.868935686824212	0.48392137140648483	2.8887804805010897	0.43319570583748274
['K325N' 'T329I']	2.815213783420734	0.4814044789558658	2.8062057284466535	0.45565562279035104	2.87002384136109	0.4842951339052568	2.753697211867387	0.6628516568126169
['V244L' 'E357*']	2.736114431388321	0.4268263972899462	2.8861826759285845	0.39057348109177686	2.7386102085680326	0.44608320639927584	2.754574807316905	0.5785571860720974
['V238I' 'P284S']	2.816964085121212	0.3021144602587584	2.859360883986755	0.3939655758307743	2.8505298739647906	0.49849844758720835	2.8086026691079664	0.4964695580165157
['M249T' 'A312V']	3.0005572808959	0.5012358782736506	3.2388840725776356	0.4640465813183565	3.014788886702814	0.504985948042374	3.371719053473536	0.68306415167392
['I156N' 'M347I']	2.769440099485585	0.3680330340464611	2.8428736847863156	0.19519903135463224	2.8261468917574524	0.45525046015874787	2.744591484271901	0.4165944982728772
['S221N' 'D292E']	2.882825700457536	0.33232342393018494	2.9079322286123896	0.2872436052421532	2.8220293766467233	0.4845501170859716	2.923035629069926	0.43925817789221794
['V96M' 'A250G']	2.992683889784135	0.20292186248870744	2.883910168532963	0.4908400136024062	3.1049137036165337	0.544514769239682	3.0088717583170976	0.5311319998165204
['N316K' 'A341T']	2.949661566644737	0.5223011363127169	2.847092289851519	0.27575826729178854	2.9628457276483005	0.48803253520254514	2.929031556496256	0.5906277160558289
['A109T' 'G200D']	2.836524982731662	0.3241861518153323	2.7638634261803228	0.448331625248497	2.9267177249262093	0.4973066706416355	2.732666108911985	0.5532611564413251
['A67V' 'W220R']	2.893527473464425	0.24923529102729428	2.9193432568732445	0.3961733298928259	2.943057040932902	0.4752661957870538	2.9451484303376696	0.46805078529132915
['Q153L' 'T258I']	2.7938258571304324	0.31433716738619877	2.7986918562488676	0.2680197868972649	2.7593190280334796	0.45156876548812847	2.7247954133792995	0.4130889262239239
['G91S' 'A194V']	2.875463124534872	0.31571031646143904	2.9581106320518877	0.2917283879237679	2.92755675617604	0.48645900257213776	2.9658514565867597	0.4298586468140223
['V66L' 'E215V']	3.0024373327286433	0.535199504991599	2.8623999800452116	0.38038654635592095	2.8978403250872624	0.49243043085018745	2.9971150127738544	0.6566067581070406
['V96M' 'T299N']	2.992683889784135	0.20292186248870744	3.0913550684936935	0.5432743362928711	3.1398906705248413	0.5214624382932981	3.216316658277828	0.5799347262842134
['V175A' 'N208D']	2.908464147669521	0.25029350388397165	2.9432980200741077	0.41309543753280825	2.809756954762176	0.4799834975458897	2.9840398677436286	0.483005878428967
['P3R' 'V94M']	2.8385266004309435	0.4770317237510114	2.946009124404199	0.3979965508554025	3.3035433656891513	0.5801380695739478	2.916813424835143	0.6212572091796266
['A106V' 'L196Q']	2.794157270777028	0.3596895431258136	2.964668130770142	0.40658361762627415	2.798314989046538	0.44997006871532264	2.8911031015471704	0.5428506291385549
['L114H' 'M347I']	2.8146154735821343	0.47189965444257376	2.8428736847863156	0.19519903135463224	2.7824467423244688	0.4551792207851497	2.78976685836845	0.510677927567667
['A133V' 'S191F']	2.8810744021812895	0.3930029978470819	2.9061989283729828	0.3891969942322871	2.8904037739003723	0.500035990306748	2.9195510305542727	0.553105466105914
['G225C' 'S358C']	2.9149213457687724	0.49219179563136495	3.076716784979376	0.514852872225804	2.8171089243892027	0.46237769948150625	3.1239158307481483	0.7122683790018951
['V95L' 'A253S']	2.903337393443648	0.381504633716482	2.8536795069485956	0.481504070659982	3.0780179343982246	0.5259567621590041	2.8892946003922435	0.6143223548018418
['V4L' 'D132V']	2.9172544567284646	0.47717959868788296	3.0881177435473024	0.41419294279038754	2.8331240614340754	0.49661489743575066	3.137649900275767	0.6318672038184054
['Q55H' 'L189I']	3.017389122427549	0.31976651259665406	2.870062974842147	0.2754091187072835	2.93241840978645	0.49333319270959664	3.019729797269696	0.42201991095841523
['E235D' 'T287S']	2.8488934016824063	0.3914281156252255	2.842481157795254	0.38415357828657576	2.9181548043711305	0.486554442120714	2.8236522594776603	0.5484431979816098
['M98I' 'I268V']	2.9180211564002545	0.2573451628072491	2.8104330763850474	0.46765660101964346	3.3879309708586365	0.5674616412254327	2.8607319327853014	0.5337876256504412
['K108I' 'T329S']	2.8759524297826893	0.2809943231780033	2.7720555424629714	0.371277827177207	3.0496174687198296	0.49665807871182893	2.7802856722456606	0.46562327541875753
['A92D' 'D278Y']	3.0948290380145966	0.5399200924719089	2.9793583329267355	0.5095026525847302	3.9228655102403693	0.22821215368188036	3.206465070941332	0.7423655832847795
['S69P' 'R197H']	2.7659196935804724	0.36166593261530083	2.9485349898407964	0.33399454303999776	2.9955673305331443	0.5042062981282605	2.8467323834212688	0.4922952382412329
['N50S' 'E164G']	2.8375492430798523	0.47176645431968284	2.798114964935518	0.4475728384681645	2.8267512086932567	0.4659984524014746	2.7679419080153704	0.6502961119027355
['S69P' 'M254I']	2.7659196935804724	0.36166593261530083	2.8623631533562097	0.3880062210082838	2.799905128136601	0.44102820679949595	2.760560546936682	0.5304253711462381
['S97L' 'V271L']	2.992731971243508	0.5095945930590879	2.790115218940914	0.37596965911589	3.022009320879016	0.53658168322771	2.9151248901844213	0.633277059311938
['C140Y' 'Q228H']	2.8295457007750926	0.32109986919261163	2.8557072744346037	0.4669732148723641	2.852151174346046	0.4849901639234586	2.8175306752096962	0.5667178393201889
['S151Y' 'A186S']	2.978982239604628	0.529686949397025	2.781086679998558	0.44324217409269917	3.425654512221431	0.5857702623525213	2.892346619603186	0.6906749519534853
['P127L' 'G236D']	2.9302652293943754	0.33311888144682295	2.8530145969914664	0.1953506583938928	3.034815039834719	0.5713140517343525	2.9155575263858418	0.3861736253439764
['L189I' 'L295P']	2.870062974842147	0.2754091187072835	2.8484273593796363	0.39025885795871795	2.905540461044643	0.48988633381381574	2.8507680342217836	0.47765275973489923
['Q180L' 'I283N']	2.789719179246455	0.37697488491797465	2.808160938871484	0.36230893805925407	3.5718695664780595	0.583763416070702	2.7301578181179385	0.5228554584744666
['K2E' 'L146F']	3.623161607491995	0.36951986540924847	2.8734882762030405	0.48420443432804244	3.1308299523641883	0.4946148695356846	3.628927583695035	0.6090967617341342
['T34M' 'T141I']	2.802209666238677	0.4655083466045319	2.927107095567591	0.3338673213579091	2.839351215307869	0.4807264451809659	2.8615944618062685	0.5728572326759874
['A109V' 'Q291H']	2.903742919168344	0.4096368686323711	2.831794709636463	0.31497405240345383	3.235630457479383	0.6144220606378602	2.8678153288048063	0.5167310885077345
['V52M' 'L177V']	2.8702564704827696	0.32476931641817325	2.773864457929379	0.47059946520560564	2.874187831392045	0.4810037463198201	2.776398628412148	0.5717857689192077
['S85F' 'V192D']	2.865164286448866	0.33087479702299516	2.8662260700965043	0.279398039847565	2.820536591435072	0.470772860555548	2.8636680565453703	0.4330604992096021
['Q231R' 'L330M']	2.859356494111474	0.39669111032263377	3.1154381528486037	0.44360188345155566	2.870651142526873	0.49893756757105684	3.1070723469600776	0.5951020652045929
['S93G' 'C107R']	2.8518234808534517	0.33260364298816786	3.14288285057782	0.3704935972683741	3.0166533363029457	0.5109065243306902	3.1269840314312716	0.4978862208837083
['P339S' 'S358R']	2.8777166683831537	0.3134078292358474	2.7606084037982885	0.3006213069137027	2.879671495916413	0.48247149653492216	2.770602772181442	0.43427829510214844
['L304S' 'M347L']	2.8734229355196614	0.48123748881756523	2.799279023077168	0.4407252618584238	2.867143300785368	0.4701142511549788	2.8049796585968294	0.652555190833398
['A87V' 'A241V']	2.7481832463951736	0.4396700320082092	2.9117518204927935	0.33673326825748157	2.960987601592269	0.5027421130415989	2.792212766887967	0.5538041449803935
['V94M' 'V244L']	2.946009124404199	0.3979965508554025	2.736114431388321	0.4268263972899462	3.0873957126087177	0.5508843181588848	2.81440125579252	0.5835940608987654
['L198Q' 'Q209H']	2.810505323613253	0.30728985509497214	2.810737113718237	0.4784879842201361	2.905529609476529	0.4138747234077385	2.7535201373314906	0.5686631745482893
['D88V' 'E259K']	2.897911918442674	0.3949530161442278	2.756809982171442	0.3508408251963568	2.919091437052399	0.47840016667716223	2.786999600614116	0.5282775497651621
['D132G' 'S345L']	2.866402442425515	0.4737602724308233	2.869586348323784	0.32210180333669985	2.8528720793741185	0.4769557320948835	2.8682664907492987	0.572885998647621
['P3S' 'T299S']	2.947262583089012	0.48289242486634404	2.898779232103817	0.38463176142151584	2.7410566407650596	0.44635486667885077	2.9783195151928283	0.6173545868360546
['S69T' 'M242I']	3.0641540453380025	0.33888730078172735	2.8790340315173286	0.3678607314445013	2.855554517333135	0.4685250623404526	3.075465776855331	0.5001660927831958
['A41T' 'A82T']	2.8220617753903934	0.4674006588219147	2.8725743731139173	0.3807605314329292	2.964985678243859	0.4972670406719718	2.82691384850431	0.6028614751037311
['G178D' 'G261W']	2.90338461897945	0.3333080340481204	2.8563095433534627	0.4697513247431856	2.9298312377138345	0.5004636362592818	2.891971862332913	0.5759865906937425
['A186T' 'S280L']	2.947907672127685	0.5056285990657171	2.895188515651329	0.4231669777115314	2.876669923047594	0.48031716121258283	2.9753738877790137	0.6593410128443941
['R35Q' 'A176T']	3.36720241261301	0.5885360222413755	2.7763647926749346	0.2672393898667958	2.8608888163650916	0.47493120071750544	3.275844905287944	0.6463679609727558
['Q231R' 'D292G']	2.859356494111474	0.39669111032263377	2.821283334203139	0.45119568668902454	2.8369633020991905	0.47985976491110854	2.8129175283146126	0.6007839750657339
['A72T' 'S97T']	2.974487895418585	0.2943536248960072	2.9092822125124704	0.2880797604784758	2.9274397152401694	0.4900983257490948	3.0160478079310553	0.41186648915243795
['A75T' 'L318M']	2.8975166701698996	0.40000029657368463	2.888690835158073	0.330995693110325	3.4673636725888746	0.5837244758705761	2.9184852053279724	0.519190125211006
['A145V' 'T240S']	2.8468043879310843	0.505826363430342	2.796334167106034	0.2542647469240749	2.8873115581998583	0.5293026488298999	2.775416255037119	0.5661367957212535
['S85P' 'F226L']	2.9206803020619136	0.3923067767890222	3.103174828585315	0.44554502898437287	2.7981616588743425	0.4752333294918901	3.156132830647229	0.5936455002501723
['Y126C' 'H179Q']	2.9255653758515043	0.5015385250372264	2.862422814631805	0.4655459438223048	2.8566395321675024	0.48182180521141066	2.9202658904833094	0.6843054273538368
['V136M' 'S358I']	2.8857384901326903	0.2846313582742118	2.8605052230173844	0.3884350022065636	2.9747402777140732	0.501140498156685	2.8785214131500747	0.48155660212713913
['D8E' 'V52M']	2.911103338433422	0.3895469592112049	2.8702564704827696	0.32476931641817325	3.014383796211595	0.5124518289175716	2.913637508916191	0.5071705258760841
['F293C' 'E357*']	2.9114979304822404	0.49019166392266045	2.8861826759285845	0.39057348109177686	2.929298195074853	0.49513109269501104	2.929958306410825	0.6267659144460673
['V136M' 'L262M']	2.8857384901326903	0.2846313582742118	2.880234365423913	0.5021963727338328	2.869042648250542	0.3992453496450383	2.898250555556603	0.5772488258108814
['G218V' 'S280T']	2.9916886981321267	0.5052143812177321	2.9500112387123156	0.39054432350633256	2.935960388358743	0.5002912796643608	3.073977636844442	0.6385659242491999
['L122M' 'Q348L']	2.791671842823473	0.44738977420085907	2.8730346607508377	0.3906795698106014	2.904450421686131	0.5029382167290164	2.79698420357431	0.5939597093464272
['A72V' 'Q298R']	2.93814012246525	0.2900251002124139	2.7060163672622073	0.4177523504200185	2.8840511529423667	0.4932749087907586	2.7764341897274574	0.5085583398536205
['L62M' 'G265S']	2.8318900248603223	0.32287413073852145	2.847714827606956	0.33162309518658173	2.817548411012461	0.4603286855883974	2.8118825524672784	0.46284077344296765
['G103D' 'R195C']	2.822639083726458	0.3119749878451271	2.998082678248104	0.2236102127815899	2.8724639371752154	0.516598277606089	2.9529994619745623	0.3838357986186217
['Q78L' 'A87S']	2.8317220861471992	0.39734225223699915	2.718203246313786	0.43507824296276715	3.438720664352919	0.6018021874849312	2.682203032460985	0.5892146832117643
['I123F' 'N142I']	2.9158379301149604	0.3373151813302207	2.8517948274406333	0.4705354426805386	2.956690655909317	0.5022451231619683	2.899910457555594	0.5789517547899912
['T5S' 'Q228H']	2.91587239405667	0.5011103202501654	2.8557072744346037	0.4669732148723641	3.0119880516491406	0.5201271935126667	2.903857368491274	0.6849638942816288
['N142K' 'L304S']	2.822057602332895	0.38218255653690103	2.8734229355196614	0.48123748881756523	2.7814690875065216	0.4547292831243874	2.827758237852557	0.6145348054947887
['I64V' 'P239H']	3.027419003291259	0.5581022151205255	2.8769303546146956	0.46092812590092547	3.320405251133676	0.5618894883816444	3.0366270579059544	0.7238320383686928
['Q78R' 'A312T']	2.954019789141658	0.404774901497247	2.9198777314581177	0.2913960379841943	2.9229641086471565	0.5100375500161929	3.006175220599776	0.49875281636798
['R263S' 'A343T']	2.8440789564158218	0.4762878428373009	2.8944254749916825	0.3966180554926	3.083041524171964	0.5423018026007439	2.870782131407504	0.6198031874533565
['Y12H' 'V94M']	2.8936134407865435	0.3980976268399437	2.946009124404199	0.3979965508554025	3.2467955654444505	0.5789935199089529	2.9719002651907425	0.5629235960486929
['L198Q' 'R355*']	2.810505323613253	0.30728985509497214	2.8229706321049117	0.2706548392750714	2.9286952760441984	0.49263068786700753	2.765753655718165	0.40948882410549825
['Y17F' 'A43E']	3.0807744150830314	0.5394626744933673	2.7767379458212123	0.44352901939822553	3.3835398839465944	0.5567537841306284	2.989790060904243	0.6983823939790351
['A72T' 'M232I']	2.974487895418585	0.2943536248960072	2.8704567526144444	0.31995373931163684	3.8194412229456245	0.5643245783979236	2.9772223480330298	0.4347579232043025
['Q228R' 'R255H']	2.9013136135125386	0.4822039300186093	3.3214570553606397	0.44782411078782514	2.983609317573759	0.5459763943534293	3.355048368873178	0.658078311698766
['Q54R' 'A194V']	2.9511946160574856	0.4176727417734048	2.9581106320518877	0.2917283879237679	2.929750415811929	0.48924046689405104	3.041582948109373	0.5094663595774638
['L71V' 'A331S']	2.951729749973622	0.50987105830401	2.796868901229514	0.4631739710675755	2.898139266778845	0.4991294372907924	2.880876351203136	0.6888386048782098
['P155H' 'L319M']	2.8844968416930006	0.3894455111433775	2.981153589882065	0.3328464228260973	2.9052423588000975	0.48054267334175454	2.997928131575066	0.5123031791213634
['R303S' 'Q335H']	2.88223219748842	0.46435316716341596	2.895252773564165	0.27742221498321673	2.807667399344984	0.4458300874546566	2.9097626710525852	0.5409130699298081
['Q153H' 'V313M']	2.814394738506043	0.3100176486100491	2.8811682604205413	0.24608536614905174	2.926621537927385	0.4850075328859501	2.8278406989265847	0.39581428711255073
['G265S' 'Q348H']	2.847714827606956	0.33162309518658173	2.7695478775022817	0.43074663933748586	2.8093019038353164	0.46516100579395503	2.749540405109238	0.5436143343967916
['Q181L' 'T334K']	2.9458498571721776	0.35331158374086463	2.995007362641914	0.5025115039411826	2.9934067333144783	0.5417949428610723	3.0731349198140916	0.6142856719790127
['V143L' 'R168Q']	2.8559270709913984	0.334277813414364	2.8292975197578234	0.38845906430003174	2.884643702274548	0.4815805648012242	2.8175022907492218	0.5124861960852649
['S279I' 'Q360H']	3.164806554192896	0.4422198998338525	2.8514205262184	0.32222450732144525	3.2751008285472256	0.5385592104313984	3.148504780411296	0.5471627481176059
['E39D' 'E44K']	2.8615360386425204	0.39362859855360977	2.798130062770242	0.47992655038256715	3.1622729564201246	0.5440401387704402	2.791943801412762	0.6207036066927513
['T141N' 'R255S']	2.7893067640168168	0.46336855658688675	3.008513115283924	0.5328570953217637	2.8218602460324216	0.48172604976785244	2.930097579300741	0.7061494907370266
['A139T' 'P320S']	2.7692134029567352	0.2620342489654826	2.8306775790003473	0.27255715071292375	2.884277206708912	0.48809242581672496	2.732168681957083	0.37808642931960934
['H74Y' 'A245T']	3.065325681970985	0.36118097157659584	2.8366848624929695	0.4729596122835869	3.0663441024878972	0.5700492142890309	3.0342882444639545	0.5950987221297442
['M42L' 'G178D']	3.0089455491304142	0.3518848067554674	2.90338461897945	0.3333080340481204	2.90265262135541	0.4737482170143773	3.0446078681098645	0.4846825381487925
['E215V' 'S358I']	2.8623999800452116	0.38038654635592095	2.8605052230173844	0.3884350022065636	2.85355341519862	0.4741905055039695	2.855182903062596	0.5436687186033405
['N50S' 'P320L']	2.8375492430798523	0.47176645431968284	2.893250210345088	0.393822394243146	3.006442380351421	0.4992955977480166	2.8630771534249404	0.6145402066820114
['K33I' 'P284L']	2.876332206077567	0.5036495780164244	2.9935383563451237	0.39869031143447076	3.04911889674874	0.5057723773822185	3.0021482624226903	0.6423525993314245
['V66A' 'V271M']	2.7997424711293313	0.38076313829925185	2.831908280814605	0.3657036547941813	2.904307290173564	0.47270977516836493	2.763928451943937	0.5279391353340998
['L115I' 'A312G']	2.8396547201012874	0.47341780036309417	2.9835057310231248	0.503587558039737	2.8127649885643295	0.4377927350597466	2.955438151124412	0.6911764190950499
['Q228H' 'A350V']	2.8557072744346037	0.4669732148723641	2.826758344640153	0.23477165216162804	2.9116562067698766	0.4886208426372752	2.8147433190747564	0.5226678793143229
['S28C' 'A245T']	2.9405268681651604	0.40842748959633485	2.8366848624929695	0.4729596122835869	2.9507593306884328	0.5198916408668449	2.90948943065813	0.6249030397664945
['Q89L' 'S358N']	2.799379836467621	0.3878544971634955	2.8741727103335792	0.46407644086848343	2.890881226475503	0.4696007349885427	2.8058302468012006	0.6048124121900169
['N113D' 'T329I']	2.884670544381861	0.3756242565739558	2.8062057284466535	0.45565562279035104	2.8973685551201713	0.49694315247704846	2.8231539728285147	0.5905214887768265
['A135V' 'M254V']	2.8844132308410835	0.4706004638541719	2.8391521177102836	0.3874367478682705	2.8975377061036425	0.4724426238888452	2.855843048551367	0.609567084231509
['E11K' 'A199T']	2.820500609856008	0.4747292106291815	2.9494861482244565	0.2677369472891844	2.800703651823514	0.468928880481249	2.9022644580804644	0.5450237576182686
['Q348*' 'S358R']	2.871259052171796	0.39048151522601626	2.7606084037982885	0.3006213069137027	2.8791840921632454	0.503489098397887	2.7641451559700845	0.4927971021665085
['E137D' 'A253T']	2.8267880312843188	0.3855202389876258	2.914317285687343	0.22080511984569898	3.099389230837504	0.5525145465514313	2.8733830169716623	0.44427554019904086
['A72T' 'F293L']	2.974487895418585	0.2943536248960072	2.9264492418197032	0.33516360862412664	2.8325229342889795	0.48887817819210616	3.033214837238288	0.4460702871021181
['F226L' 'P332S']	3.103174828585315	0.44554502898437287	2.838597834489126	0.31122476419128287	2.7409567915138124	0.45461116314259825	3.074050363074441	0.5434806589922085
['T276I' 'Q348*']	2.8855724459493044	0.3996586684569034	2.871259052171796	0.39048151522601626	3.1821534458706164	0.562583468593223	2.8891091981211	0.5587511655522077
['S69F' 'N125S']	2.924454759740446	0.34734381131619246	2.956319971331783	0.4186639394465342	2.7979487079902157	0.46366019116689544	3.013052431072229	0.5439919277457617
['Q89L' 'A245P']	2.799379836467621	0.3878544971634955	2.819230821251958	0.4836311172199411	2.9078789764024853	0.48459728325862295	2.7508883577195786	0.6199436817271037
['I283N' 'L346I']	2.808160938871484	0.36230893805925407	2.7793016726665596	0.46231073804773753	2.9899154345972874	0.49711670008566167	2.7197403115380436	0.587366142292751
['F161S' 'E357G']	2.805327709962753	0.47622308537735875	2.722501395303601	0.33711085765873805	3.150310942361169	0.5338735918281478	2.6601068052663543	0.5834656437166983
['L189S' 'V271L']	2.812736699918365	0.44808613064472536	2.790115218940914	0.37596965911589	2.8475991458087395	0.4803073643235102	2.7351296188592795	0.5849225291026842
['N125K' 'K325R']	2.9556568152064617	0.3395452551138495	2.829071929255958	0.2665865540107051	2.879745528744558	0.47829248778468664	2.91700644446242	0.43169360783967103
['Q317L' 'K327E']	2.786889335771939	0.4613483204502783	2.8927932750358387	0.5142387201785683	2.8152211372031912	0.47947432620481617	2.8119603108077773	0.6908572458280976
['T229S' 'L349M']	2.857572540718848	0.2766747742385754	2.841842306328519	0.3713114432430843	2.8496120763300485	0.4934434276830713	2.8316925470473673	0.46305628014662414
['F293S' 'P339L']	2.918540443395607	0.5010336709565743	2.8062038632488506	0.3672319423513262	2.9426174904288267	0.4087315059738285	2.8570220066444576	0.6212037016272106
['M98T' 'L198Q']	2.907808570476593	0.32335718551085596	2.810505323613253	0.30728985509497214	2.8766167908652918	0.4943966979054098	2.850591594089846	0.4460795046466393
['S77P' 'N333I']	2.830385568431022	0.47779941863148495	2.8563801896685184	0.3823793309771356	2.7868731219873393	0.4686994270391171	2.81904345809954	0.6119691472640649
['S85F' 'A183S']	2.865164286448866	0.33087479702299516	2.804610309747896	0.46059579611434515	2.8436563097061036	0.48665867964121395	2.8020522961967615	0.5671213438967146
['K290N' 'Q298H']	2.964178195800383	0.49236503519981845	2.906976525618536	0.41707277273975607	2.917919724574119	0.4814864524535327	3.003432421418919	0.6452697309250968
['P212L' 'Q231R']	2.81355143211683	0.3722353515000198	2.859356494111474	0.39669111032263377	2.9213164140630843	0.49560786138296975	2.8051856262283033	0.5439880457467308
['D8E' 'V20I']	2.911103338433422	0.3895469592112049	2.816591798271448	0.4782543921567307	3.0176050726626595	0.5300288154587565	2.8599728367048702	0.6168258239145797
['N125K' 'S221N']	2.9556568152064617	0.3395452551138495	2.882825700457536	0.33232342393018494	2.8243344688517222	0.4747808444844369	2.9707602156639976	0.47511034335511
['Q60R' 'C107R']	2.8807849790772133	0.3295314531816764	3.14288285057782	0.3704935972683741	2.81869169073802	0.4672889965394928	3.155945529655033	0.49583917176125525
['G103D' 'M223I']	2.822639083726458	0.3119749878451271	2.823432983023511	0.32309792913277907	3.1979172141238044	0.5380059876053656	2.7783497667499693	0.44913323730365085
['G14S' 'P212L']	2.8352983103180773	0.47867940241390605	2.81355143211683	0.3722353515000198	2.8054091249363164	0.47385440308355903	2.7811274424349066	0.6063770503586671
['S28N' 'D88N']	2.8525098338409585	0.380411322149166	2.918702755342672	0.3271467997964718	2.9135195945372603	0.48444890008617264	2.90349028918363	0.5017347931291485
['E44K' 'P284A']	2.798130062770242	0.47992655038256715	2.761004824376813	0.444690609481425	2.826689434248715	0.47393362871705896	2.6914125871470547	0.6542776413137408
['D219E' 'S358I']	2.865343183203785	0.3200335590120414	2.8605052230173844	0.3884350022065636	2.941850820134345	0.4836262747333118	2.8581261062211696	0.5032923900012067
['D88N' 'G91D']	2.918702755342672	0.3271467997964718	2.8558478653758756	0.18744016120239945	2.879808062806484	0.48077130471653545	2.906828320718548	0.3770395770322451
['E164D' 'L349M']	2.791388652544168	0.3748965709944424	2.841842306328519	0.3713114432430843	2.8913624567785994	0.47786174126393915	2.765508658872687	0.5276548368267396
['A40V' 'E44V']	2.772173964742505	0.3687883465709923	2.9007128673185174	0.5286753542855092	3.032694066255692	0.5143521181662497	2.805164532061023	0.6445948144342111
['Q180L' 'Y273H']	2.789719179246455	0.37697488491797465	2.8318844573124116	0.46759944267961173	3.0316545820171568	0.5091451117877722	2.7538813365588664	0.6006324189162651
['S190R' 'L349Q']	2.8601007876567897	0.39447177814784484	2.9168564197717584	0.40690847205471226	2.8742137993693406	0.4713976174778477	2.9092349074285484	0.5667296431147951
['S28C' 'V95M']	2.9405268681651604	0.40842748959633485	2.9360702702347226	0.39734490716007353	2.809398808597669	0.4664337059755023	3.008874838399883	0.5698210153232431
['N46D' 'V95M']	2.9611383549775905	0.4151758162598187	2.9360702702347226	0.39734490716007353	2.94669116244075	0.5224506243363182	3.029486325212313	0.5746772430269483
['D247N' 'R340H']	2.936302577429891	0.4018403272372441	2.86897503558051	0.4896325169539945	2.9396472537645693	0.5434683405075754	2.937555313010401	0.6334158588580169
['A116V' 'M242K']	2.835550837940047	0.3141263933339167	2.877323691362046	0.3299714915794977	3.8502222789787757	0.5471076134140748	2.845152229302093	0.4555837752205109
['K108I' 'L198M']	2.8759524297826893	0.2809943231780033	2.8927247766849176	0.27867761952906794	2.8943537786867344	0.4945101499825587	2.900954906467607	0.3957512164032502
['I160N' 'P284S']	2.784191501230725	0.3771827716385922	2.859360883986755	0.3939655758307743	3.14945471951953	0.5298040007599111	2.7758300852174798	0.545413346151929
['L73M' 'P332H']	3.0003033772809995	0.4207749268047636	2.8265443179821506	0.2714097638198525	2.8009230454761145	0.4698161721775939	2.95912539526315	0.5007142887159326
['L114H' 'N125S']	2.8146154735821343	0.47189965444257376	2.956319971331783	0.4186639394465342	2.929410659225409	0.49755343960707665	2.903213144913917	0.6308476662839546
['E164D' 'I213L']	2.791388652544168	0.3748965709944424	2.8882580570260346	0.32018813897381393	2.8813117571496365	0.514403292019676	2.8119244095702025	0.4930191510305714
['D132E' 'F147Y']	3.0095231928885844	0.39628197175538243	2.8834030841173743	0.3276843375263289	2.949319675445568	0.5065684168990403	3.0252039770059587	0.5142143776659719
['V66I' 'I123T']	2.8621554898200694	0.38992874904047126	2.7649410119492788	0.4379239741407691	3.1067004291747278	0.59076956316657	2.7593742017693477	0.5863632291127333
['H173Y' 'S190C']	2.8237601400935377	0.3124102384808785	2.9896098353285603	0.3076617161485943	2.7889939475369987	0.45900444660408174	2.9456476754220984	0.43846994046476845
['G58S' 'L305P']	2.8537170510886654	0.4716177003164772	2.832218206215752	0.3293299963724437	3.0769563271711258	0.5379451196776088	2.8182129573044175	0.5752230017675547
['L56M' 'R86L']	4.03296974984397	0.059076007536548125	2.8438396915472537	0.3838086972870023	4.004548675042389	0.34024827043454414	4.009087141391223	0.38832858609636767
['K37I' 'V95L']	2.9313834588409065	0.48766399585066994	2.903337393443648	0.381504633716482	3.1731064238860727	0.5506575256224433	2.966998552284555	0.61916230375903
['Q317K' 'R340L']	2.770704732374642	0.4508014737528869	2.8423405897807608	0.37214574253680005	2.814933355404545	0.4560774745321338	2.7453230221554024	0.5845634460227915
['L63M' 'L305P']	2.92070352298145	0.48736015013573786	2.832218206215752	0.3293299963724437	2.9221108378167937	0.48467432104067953	2.8851994291972027	0.5881990840276808
['M98T' 'A110T']	2.907808570476593	0.32335718551085596	3.1575909867800744	0.4517201056481153	3.226556002801163	0.5406081102299307	3.1976772572566667	0.5555276080162412
['K59I' 'I210F']	2.9233862240210486	0.4139364161941087	2.785658990849422	0.45909293883761493	2.99011751564565	0.5160808482766588	2.8413229148704704	0.6181502108243436
['C140S' 'T240N']	2.864138501818882	0.24178779238890052	2.941454783102885	0.4085761486657596	2.873397916805973	0.4989276770549526	2.937870984921767	0.4747586816550519
['A138T' 'R340L']	3.0001711455273403	0.39401003708627635	2.8423405897807608	0.37214574253680005	2.8545080106713243	0.46421980226009235	2.9747894353081006	0.5419745040248619
['A75V' 'A110T']	2.9651355765912863	0.300338720568735	3.1575909867800744	0.4517201056481153	2.955215123349445	0.49033879952765813	3.2550042633713603	0.5424522107242343
['I182V' 'W220C']	2.8222508823417143	0.38679880436866915	2.897669439672065	0.47646745226704	2.867823528025657	0.45344323999005465	2.8521980220137793	0.6137055875017564
['Q291H' 'A312G']	2.831794709636463	0.31497405240345383	2.9835057310231248	0.503587558039737	2.868047480158096	0.4852156146369976	2.9475781406595876	0.5939773415711067
['H173Y' 'N208D']	2.8237601400935377	0.3124102384808785	2.9432980200741077	0.41309543753280825	3.0064664767188685	0.5018942358320544	2.899335860167645	0.5179266334318999
['A214S' 'L319M']	2.8351219524057027	0.3718913608193377	2.981153589882065	0.3328464228260973	2.8875664739740214	0.48276296315405465	2.9485532422877676	0.49908909569353244
['Y12C' 'A176V']	2.9313272839535043	0.4134095218304725	2.945351588585702	0.4224638871834747	3.172179328089035	0.5423364552186741	3.0089565725392062	0.5910864308324728
['A82V' 'C140S']	2.9935874996719236	0.41832027890219503	2.864138501818882	0.24178779238890052	2.7877855892982057	0.46846446473800407	2.990003701490805	0.4831699414172081
['F161S' 'P320S']	2.805327709962753	0.47622308537735875	2.8306775790003473	0.27255715071292375	3.1781086861510763	0.5495625820686015	2.7682829889631004	0.5487037702176636
['V104I' 'E235G']	2.9114760243681617	0.48655882314323273	2.9332141333334945	0.2858441321786511	2.956718222227301	0.4958827106418739	2.976967857701656	0.5643105140607375
['A87T' 'S345*']	2.8488306048197036	0.2165198993017519	3.6114390872258535	0.5857364930892816	2.868838774588011	0.49268419260218077	3.592547392045557	0.6244742637852826
['V143A' 'S279N']	2.8406443182331493	0.49472282667008294	3.127615989516347	0.3095328646281265	2.971183485130861	0.5033693926385121	3.100538007749496	0.5835762756601154
['E137D' 'G261W']	2.8267880312843188	0.3855202389876258	2.8563095433534627	0.4697513247431856	2.9605290110217286	0.5327276653253783	2.815375274637781	0.6076941350441469
['L63P' 'S69P']	2.9988724449877644	0.5243728275766696	2.7659196935804724	0.36166593261530083	2.8913031554810202	0.48784661721809286	2.8970698385682367	0.6370000856477548
['V175F' 'A312V']	3.187522289497643	0.5427772730533453	3.2388840725776356	0.4640465813183565	2.946768619494514	0.49997384037203113	3.558684062075278	0.7141053128051071
['V4L' 'L323Q']	2.9172544567284646	0.47717959868788296	2.802952628536082	0.452673034898353	2.845273761751255	0.4942748887658454	2.8524847852645467	0.6577334155476781
['G91D' 'T287S']	2.8558478653758756	0.18744016120239945	2.842481157795254	0.38415357828657576	2.6922604287336327	0.44797073922364467	2.83060672317113	0.4274433128988706
['I64F' 'S69F']	2.9124046959543155	0.48671104066575077	2.924454759740446	0.34734381131619246	2.885456297056285	0.4846429843056357	2.9691371556947614	0.5979426062471187
['L115I' 'P155H']	2.8396547201012874	0.47341780036309417	2.8844968416930006	0.3894455111433775	2.827123886942511	0.44177197920388367	2.8564292617942884	0.6130189392264785
['A81S' 'T328A']	2.7858428891676046	0.461313231129073	2.995251358435581	0.4171852002926641	2.77093473024616	0.4496048233632733	2.9133719476031854	0.621975392244722
['A92V' 'A241V']	2.8805780564136625	0.16349142839596134	2.9117518204927935	0.33673326825748157	3.0822606839426014	0.42968570162891806	2.9246075769064555	0.37432437952972925
['A72V' 'Q181R']	2.93814012246525	0.2900251002124139	2.984958332685916	0.5201324151425706	2.9761719526244153	0.5229827389796051	3.055376155151166	0.5955268995060291
['L114I' 'A337S']	2.9817991545718785	0.4133181180865173	2.941270552110867	0.49155482093583874	3.0147640859412554	0.5421495203393422	3.055347406682746	0.6422289379371228
['V9I' 'I268T']	2.940001045289705	0.5191740128792844	2.840579101642692	0.4760533743184054	2.835073722485564	0.4768580018453666	2.9128578469323974	0.7043922705773532
['I64F' 'E357*']	2.9124046959543155	0.48671104066575077	2.8861826759285845	0.39057348109177686	2.885088616510915	0.4740648340136487	2.9308650718829	0.6240474991842261
['S308T' 'D344Y']	2.778414821763822	0.4655305267153468	2.9500319907155688	0.5088917973706598	2.983259714684719	0.4837519528515284	2.8607245124793903	0.6897024958161373
['A67V' 'A341V']	2.893527473464425	0.24923529102729428	2.840832451975074	0.3174572500826272	2.859571575174779	0.4876546655939108	2.8666376254394987	0.40360542107791836
['D88N' 'K325N']	2.918702755342672	0.3271467997964718	2.815213783420734	0.4814044789558658	2.8711672408090436	0.487299228885352	2.866194238763406	0.5820440713346726
['A199T' 'Q360L']	2.9494861482244565	0.2677369472891844	2.910702306718861	0.4933655287606365	2.9331713435998696	0.5000198202275328	2.9924661549433176	0.5613311125467694
['N316D' 'N333D']	2.9191686300986173	0.48778743374036915	2.832936478019268	0.27368521573383436	2.985375349231894	0.5180838620741188	2.8843828081178846	0.5593211759144208
['E217D' 'M242T']	2.7760967989130405	0.37464469891938623	2.9294974461842362	0.48881249654548037	2.8471487690876263	0.488347835864793	2.837871945097277	0.6158703655863162
['E105D' 'T141I']	3.037494045893441	0.3710876292992217	2.927107095567591	0.3338673213579091	2.9487364927796746	0.53716418775538	3.096878841461032	0.4991727325181354
['V66A' 'G359E']	2.7997424711293313	0.38076313829925185	2.8391047460716066	0.2778845070184562	2.81428294235887	0.48650984067976993	2.7711249172009382	0.47138133896918916
['V80L' 'L296P']	2.873117512277441	0.3881272687464398	2.8905881816339445	0.4933613818435537	2.983440256565929	0.5315864221255283	2.895983393911385	0.627732610144759
['R195C' 'T299S']	2.998082678248104	0.2236102127815899	2.898779232103817	0.38463176142151584	2.8592001850673707	0.4901226027982829	3.0291396103519213	0.4449079895376636
['Q60R' 'A214V']	2.8807849790772133	0.3295314531816764	2.8494985591447297	0.24288465412739202	2.781725689701366	0.464492696591259	2.8625612382219434	0.40937016726504416
['Q291H' 'N333I']	2.831794709636463	0.31497405240345383	2.8563801896685184	0.3823793309771356	2.8251998182831928	0.47029496181647246	2.8204525993049807	0.4954014598746914
['M223I' 'I237T']	2.823432983023511	0.32309792913277907	2.8462336182098316	0.4678752145549535	2.9291521942720085	0.4870469047146798	2.8019443012333425	0.5685943089802553
['A27T' 'G225C']	2.8661436222989214	0.1946494058100583	2.9149213457687724	0.49219179563136495	2.8463341443259287	0.4854109122124264	2.913342668067694	0.5292836242214906
['V119I' 'G236D']	2.8980967133266042	0.33450579664294233	2.8530145969914664	0.1953506583938928	2.878577904797615	0.474676260226106	2.8833890103180706	0.38737063353157897
['G91S' 'T328A']	2.875463124534872	0.31571031646143904	2.995251358435581	0.4171852002926641	2.9222953068515727	0.48734647333227554	3.0029921829704525	0.5231792190668626
['E105D' 'L169P']	3.037494045893441	0.3710876292992217	2.8520970352893116	0.48326630713496793	2.8970133132629012	0.46928306426002236	3.0218687811827523	0.6093048106086031
['A67T' 'Q335H']	2.8807921541750785	0.48255881718338683	2.895252773564165	0.27742221498321673	2.9713833557046576	0.5381095932926213	2.9083226277392433	0.556620245236933
['H74Y' 'L198M']	3.065325681970985	0.36118097157659584	2.8927247766849176	0.27867761952906794	2.9126978954453078	0.4794908755266771	3.0903281586559026	0.45619393886306914
['G121E' 'E164V']	2.8149152341499213	0.18021207268135755	2.892755402963674	0.4017613565459251	2.900277594749889	0.49832955817128366	2.839948337113596	0.4403278082902928
['L90P' 'G91D']	3.391684531327916	0.5614309904592331	2.8558478653758756	0.18744016120239945	2.9996919330814436	0.509785954274966	3.379810096703791	0.591894053931628
['P239H' 'Q348*']	2.8769303546146956	0.46092812590092547	2.871259052171796	0.39048151522601626	2.914817046139471	0.5133724877602993	2.8804671067864915	0.6040948195273197
['T240N' 'L304S']	2.941454783102885	0.4085761486657596	2.8734229355196614	0.48123748881756523	3.05978017862292	0.4987024522699825	2.9471554186225464	0.6312875651412604
['P285T' 'K327N']	2.80231184126384	0.4639346199808337	2.938010917590124	0.33992797265640834	2.9243418190770534	0.5222513267948871	2.8726004588539635	0.5751402943726482
['L56M' 'Q317L']	4.03296974984397	0.059076007536548125	2.786889335771939	0.4613483204502783	3.233406390619069	0.5865531215967931	3.952136785615908	0.4651153055412722
['R86C' 'T141A']	2.7605349493902214	0.44930608664906607	2.785239480644022	0.36713547176922257	2.8894993724662563	0.469404090054748	2.6780521300342435	0.5802278984425927
['R86H' 'G200D']	3.2842477659145133	0.3283201256049966	2.7638634261803228	0.448331625248497	2.915182999146472	0.5184624511022831	3.1803888920948364	0.5556935766006653
['L295P' 'A331V']	2.8484273593796363	0.39025885795871795	2.7874761102391017	0.4611465057467005	2.837167654791876	0.4619180139182932	2.7681811696187375	0.604117601115573
['R255C' 'E259D']	2.9655022952444967	0.25775423927328894	2.9063160064537614	0.475607865558166	2.8452629982436024	0.479721993016739	3.0040960016982585	0.5409621887379434
['T240I' 'Q335H']	2.86578919587968	0.19440656773537757	2.895252773564165	0.27742221498321673	2.9278628060140366	0.5003061981321931	2.8933196694438448	0.33875802417779577
['N113Y' 'F147L']	2.9576146540949186	0.34828062926816766	2.9166363716441963	0.32152458089416597	2.8475747095943618	0.47362185149055114	3.006528725739115	0.47400153253191063
['K325E' 'L330M']	3.0307705671403675	0.43083034948008014	3.1154381528486037	0.44360188345155566	2.937390846596251	0.5355345807337882	3.278486419988971	0.6183829081037862
['Q60H' 'F161I']	2.935290908387121	0.41669808640434913	2.939100509848438	0.33840338403270104	2.9459331220408203	0.4960112834228257	3.006669118235559	0.53679991201362
['K59R' 'W220R']	2.9416139686099467	0.5039197938763267	2.9193432568732445	0.3961733298928259	2.864758581737019	0.48478311607053226	2.993234925483191	0.6410058236699019
['K37N' 'A266V']	2.8594232871316607	0.38877512696223543	2.992209603709428	0.2302831657723578	3.0011056690691933	0.5062654196532547	2.9839105908410883	0.4518588671063582
['H112P' 'V238A']	2.970058679434641	0.4808529827283846	2.994041968686514	0.40802030231912456	2.8915920388161127	0.47876237168650554	3.096378348121155	0.6306347263696901
['A245V' 'D302V']	3.0285163278063942	0.5073008590320655	2.957871355780679	0.4094813957585078	2.9082706477854607	0.498874854549235	3.1186653835870737	0.6519426163758641
['V95M' 'D302Y']	2.9360702702347226	0.39734490716007353	2.8071584842609694	0.45660175996894836	3.0019227011186302	0.5023688455806042	2.875506454495692	0.6052835223701275
['N125S' 'E172V']	2.956319971331783	0.4186639394465342	2.848972000705625	0.45416035313808834	2.858033505628211	0.47020255307705916	2.9375696720374083	0.6176901493106429
['G121E' 'D274G']	2.8149152341499213	0.18021207268135755	2.9063219408782546	0.4896982512065081	3.4451587361457476	0.5931313849931193	2.8535148750281754	0.5218052973809515
['S102G' 'M242L']	2.8379683263760604	0.4655040101535132	2.7954193606277076	0.4628267611522293	2.916684992148009	0.49298942444781646	2.7656653870037684	0.6564317133622238
['A138T' 'L319S']	3.0001711455273403	0.39401003708627635	2.9052562217468343	0.48655559680807103	3.00080218133066	0.5183608503548739	3.037705067274175	0.6260832677128395
['P3S' 'P239S']	2.947262583089012	0.48289242486634404	2.8246492766999722	0.48197198666201346	3.0357965435539844	0.5458759379624255	2.904189559788984	0.6822624787574251
['G121V' 'P320S']	2.8366417941075612	0.37360366738819045	2.8306775790003473	0.27255715071292375	2.942759333318272	0.5191596634130413	2.799597073107908	0.46245767448562586
['I134V' 'M230I']	3.0356001808035766	0.3825783105139998	2.908348631610494	0.35115319921328153	2.812079646075885	0.48212659501289534	3.076226512414071	0.5193021596271953
['G121E' 'K314Q']	2.8149152341499213	0.18021207268135755	2.7548095797355345	0.4518730882084116	2.9451828468724557	0.5113742608587061	2.7020025138854558	0.4864829688561747
['I159S' 'P284L']	3.1892766252662126	0.414497142869854	2.9935383563451237	0.39869031143447076	2.812724997978287	0.4594653754507601	3.3150926816113366	0.5751189841058869
['H173Y' 'Q228H']	2.8237601400935377	0.3124102384808785	2.8557072744346037	0.4669732148723641	2.7939895362390668	0.4528054398853461	2.8117451145281414	0.5618399598781761
['E235G' 'Q291H']	2.9332141333334945	0.2858441321786511	2.831794709636463	0.31497405240345383	2.9982398506934205	0.5016489724800399	2.897286542969957	0.42534165277858677
['H179R' 'S338Y']	3.21276529891904	0.457883283281698	2.9000721179354483	0.24422833459252036	2.7730344830279776	0.4536213305315913	3.2451151168544876	0.5189456431329429
['P212S' 'Q311R']	2.8304999342126047	0.3751712936165436	2.8951193816688217	0.49936595309537213	2.801667836789454	0.4653955387770573	2.857897015881426	0.624595752999298
['A222V' 'P239L']	2.839796832513412	0.23503698417035818	2.7959310251916842	0.3856356250671733	2.876869481026897	0.46889086025262294	2.7680055577050964	0.45161623005472984
['L73P' 'N333D']	2.9418385796302315	0.5061893494603751	2.832936478019268	0.27368521573383436	2.947567476964451	0.4981079025162547	2.9070527576494993	0.575440053192679
['D129E' 'R207H']	2.884089640425023	0.27418013399451197	2.90908630267786	0.32672334119624247	2.889558104785535	0.46181633768563946	2.9254536431028826	0.42652419340488157
['V111L' 'G225S']	2.884502087065488	0.47287727984271855	2.945912670810361	0.40208669730613517	2.9080261836293833	0.49885859387834935	2.9626924578758485	0.6207146155376111
['E11D' 'T288S']	2.8929986104481626	0.24923135076642225	3.0081491237237916	0.4985732181854222	2.8528264277254136	0.4816672645217686	3.033425434171954	0.5573970937281822
['E215D' 'L304S']	2.81082285966673	0.3157607510431583	2.8734229355196614	0.48123748881756523	2.784194150700091	0.46034949302667405	2.816523495186392	0.5755817687720621
['L71M' 'G236S']	2.9716375341703127	0.3867288912745064	2.7963313325773385	0.44637640429260755	2.9028110227471915	0.4840999515421578	2.900246566747651	0.5906023447765902
['L73M' 'M347L']	3.0003033772809995	0.4207749268047636	2.799279023077168	0.4407252618584238	2.892294718810235	0.47361198867525367	2.931860100358167	0.6093359463118275
['A75V' 'F226Y']	2.9651355765912863	0.300338720568735	2.850762941000246	0.3170944120732085	2.953110609680178	0.5073877958017877	2.948176217591533	0.4367518897966195
['I160T' 'Q317L']	2.945027116866639	0.4173617326656299	2.786889335771939	0.4613483204502783	2.8020281760012535	0.4322344221930957	2.864194152638578	0.6221198346588457
['K203R' 'G225A']	2.865814821446876	0.28075465084389484	2.829979744762508	0.3907260698038575	2.843303022456581	0.4664053811225807	2.8280722662093845	0.4811341139379396
['E39D' 'A106T']	2.8615360386425204	0.39362859855360977	2.85410681334717	0.4871431120896063	2.9271071353726623	0.5076014657549414	2.84792055198969	0.6263001558802501
['A186S' 'Q306H']	2.781086679998558	0.44324217409269917	2.8691258061616516	0.4870570219325772	2.9674576624119733	0.500229322012126	2.7824901861602096	0.6585500493571113
['I79T' 'A312G']	2.9778292671948163	0.4987076570063843	2.9835057310231248	0.503587558039737	2.898754775144056	0.48463152209691746	3.093612698217941	0.708738143300629
['L198R' 'Q335R']	2.9552577958313284	0.4926995608791592	2.919494310925245	0.5024707654616728	2.863286604645852	0.5262464282775146	3.0070298067565733	0.7037256052142452
['V171A' 'T334R']	3.3319963823312193	0.560035019551342	2.7408130717092734	0.4371155855750437	2.7628142052680373	0.46902112037746774	3.2050871540404926	0.7104289255629204
['S102I' 'S280L']	2.823686001542917	0.46328625550651925	2.895188515651329	0.4231669777115314	2.8288634286559136	0.47955031247735674	2.851152217194246	0.6274587202093566
['Y273N' 'A312V']	2.900977033618066	0.4935040063511137	3.2388840725776356	0.4640465813183565	2.9430671607730194	0.5022276317513142	3.272138806195701	0.6774108309717628
['A92T' 'P212L']	2.9701032599682042	0.34755914896541323	2.81355143211683	0.3722353515000198	2.89273015214489	0.4643243041661928	2.915932392085034	0.5092705753682473
['A106T' 'K203R']	2.85410681334717	0.4871431120896063	2.865814821446876	0.28075465084389484	2.9500633191144052	0.5218878477434288	2.852199334794046	0.5622558008832137
['F226Y' 'A350V']	2.850762941000246	0.3170944120732085	2.826758344640153	0.23477165216162804	2.8093104213826248	0.469403418192579	2.809798985640399	0.3945460617301283
['P239S' 'R303S']	2.8246492766999722	0.48197198666201346	2.88223219748842	0.46435316716341596	2.812415813489391	0.4768088402756894	2.8391591741883926	0.669268899457926
['A72T' 'V175F']	2.974487895418585	0.2943536248960072	3.187522289497643	0.5427772730533453	2.929740114619165	0.5038402472419113	3.2942878849162285	0.6174554434391563
['L63P' 'M230L']	2.9988724449877644	0.5243728275766696	2.8387294985305047	0.4093282827710832	2.92126893406544	0.48857412014796053	2.969879643518269	0.6652191408679365
['T258I' 'Q317R']	2.7986918562488676	0.2680197868972649	2.7993084603546547	0.31204732830273096	2.797355831317709	0.45028452657911394	2.7302780166035228	0.4113491719565358
['S77P' 'T334M']	2.830385568431022	0.47779941863148495	2.7654803504575707	0.2616645239352703	3.0126313576034867	0.5183872199817483	2.7281436188885926	0.5447573840994325
['H112Y' 'S260F']	2.7711455112613868	0.44629919764502857	2.7471840439195123	0.42954690291425046	2.8592072983408348	0.4832573893966707	2.650607255180899	0.6194299925107121
['D278V' 'L342S']	2.893093304625653	0.32584539425959375	2.921527758063879	0.33581784061393644	2.9302404792048757	0.5019615201800364	2.9468987626895324	0.4679196972075415
['G14C' 'N46S']	2.776227038692159	0.3602423198611047	2.860967308016674	0.2758653334965138	3.99142407722203	0.25757847558683256	2.769472046708833	0.4537358386154363
['K33E' 'S221T']	2.859919472309968	0.3323159338556024	2.865676762402526	0.49332683018727563	2.804079837480675	0.4616881507327828	2.857873934712494	0.5948153001368964
['N46K' 'N208D']	2.901724403665351	0.28495395324503103	2.9432980200741077	0.41309543753280825	2.8458757563619397	0.47900918724372354	2.9773001237394587	0.501843198599317
['S31T' 'R263C']	2.912967137812969	0.39171396589414154	2.8536243931089547	0.2733166453923199	2.9293655588889607	0.5225608597189241	2.8988692309219233	0.4776419367319288
['V66I' 'Q306H']	2.8621554898200694	0.38992874904047126	2.8691258061616516	0.4870570219325772	3.1657981816818284	0.5445282164540398	2.863558995981721	0.6239142344442046
['I124F' 'S300C']	2.8695135208731863	0.334188961927851	2.879302903912725	0.3189311961691066	2.959082187475931	0.5002278747699265	2.881094124785911	0.4619516967868738
['A135D' 'P332S']	2.864270631892128	0.4863446262171597	2.838597834489126	0.31122476419128287	2.833048122123744	0.46924631898651925	2.835146166381254	0.5774010298711186
['T141I' 'K325R']	2.927107095567591	0.3338673213579091	2.829071929255958	0.2665865540107051	2.964166398604581	0.4900029055992574	2.888456724823549	0.4272420614242094
['V136M' 'Y204H']	2.8857384901326903	0.2846313582742118	3.026837692026335	0.5204085389039661	2.798240237757879	0.4954453780073479	3.044853882159025	0.5931610721188499
['K84I' 'A241S']	2.949708262344321	0.3984795976955046	2.9294152218615173	0.4958844193630372	2.962906536206802	0.5133711653285506	3.011401184205838	0.6361504123606206
['E11D' 'G178S']	2.8929986104481626	0.24923135076642225	2.827357532353258	0.39360528231487113	2.944561180260995	0.514549375812813	2.852633842801421	0.46587700573329954
['S85T' 'K203E']	2.85067563982292	0.3969303363475821	2.8277608406235304	0.486963185257889	2.9139849364988057	0.49281395803656564	2.81071418044645	0.6282410649659204
['M230V' 'Q311L']	2.920413573277137	0.39155581482615853	2.806509934281949	0.4632535427067022	3.2271605924348328	0.5812204178362715	2.8592012075590856	0.6065639298165423
['S31T' 'A241S']	2.912967137812969	0.39171396589414154	2.9294152218615173	0.4958844193630372	2.9394717532357912	0.4961125151824221	2.9746600596744863	0.6319344811319708
['P3S' 'S97L']	2.947262583089012	0.48289242486634404	2.992731971243508	0.5095945930590879	2.9334502844391	0.4919981160165722	3.07227225433252	0.7020482485330728
['A222V' 'A331V']	2.839796832513412	0.23503698417035818	2.7874761102391017	0.4611465057467005	2.9686965145637947	0.507231321221654	2.759550642752514	0.5175891070050537
['P284S' 'V321A']	2.859360883986755	0.3939655758307743	2.9067663614788275	0.4684807764373419	3.1744979099395634	0.5606578666466788	2.898404945465583	0.6121136437223142
['L71M' 'E215V']	2.9716375341703127	0.3867288912745064	2.8623999800452116	0.38038654635592095	2.7976126795377714	0.46298836001533816	2.966315214215524	0.5424510669129466
['A67V' 'R340C']	2.893527473464425	0.24923529102729428	3.058648411909086	0.5498345537252745	3.125907226874654	0.5487674636688044	3.0844535853735118	0.6036855694512929
['A43T' 'L251Q']	2.962026555932324	0.3370116146052884	2.867483090495678	0.39621543948116744	2.8070662721734845	0.48359937640628897	2.9617873464280025	0.5201571905319757
['A176T' 'P284S']	2.7763647926749346	0.2672393898667958	2.859360883986755	0.3939655758307743	2.892425212226809	0.4799034173577999	2.768003376661689	0.47605227279790485
['N125S' 'K290E']	2.956319971331783	0.4186639394465342	2.8442661685200976	0.4880630926409952	2.9231548531168876	0.5026526258134797	2.9328638398518803	0.6430280527249055
['F161L' 'Q180R']	2.9293502349596343	0.24978114872199264	2.8995078436138133	0.4810823623525406	3.20646233169541	0.5445225930539275	2.9611357785734476	0.5420616769552883
['V143A' 'A337T']	2.8406443182331493	0.49472282667008294	2.7940572795257976	0.4524779754598384	2.921507658848104	0.4941306253056793	2.766979297758947	0.6704379117447574
['S300G' 'A343V']	2.9072723125201017	0.39971676078002816	2.8685409221688647	0.2407085713518046	2.857647991127283	0.48721126793081854	2.9080909346889663	0.4665984410290127
['E100K' 'M242K']	2.7942453330023183	0.4679453883197793	2.877323691362046	0.3299714915794977	3.8574424158808727	0.518300194576114	2.8038467243643646	0.5725854274297832
['G178S' 'P239L']	2.827357532353258	0.39360528231487113	2.7959310251916842	0.3856356250671733	2.960573366938757	0.5337066302987225	2.755566257544942	0.551035346948922
['A116T' 'V271M']	2.8289957171692035	0.2703666515506728	2.831908280814605	0.3657036547941813	2.8616618698485796	0.4862439041176066	2.7931816979838087	0.4547936778370436
['Q317P' 'Q360R']	3.064108401843555	0.5410708078809718	2.837796205936102	0.46539438287677276	3.0163628617282265	0.5358295150382596	3.034182307779657	0.7136872919943438
['L73P' 'L128Q']	2.9418385796302315	0.5061893494603751	2.9153417487908024	0.408154147747434	3.1653354727096215	0.5662196048673716	2.989458028421034	0.6502441586285508
['S93G' 'A250S']	2.8518234808534517	0.33260364298816786	2.9081338723941763	0.5092351227045213	2.8426504320920647	0.46766013908730186	2.8922350532476284	0.6082315295386203
['A92T' 'P339S']	2.9701032599682042	0.34755914896541323	2.8777166683831537	0.3134078292358474	2.9764902390697583	0.5349294929594426	2.980097628351358	0.4679976810368705
['H112Y' 'L114I']	2.7711455112613868	0.44629919764502857	2.9817991545718785	0.4133181180865173	3.169573920510639	0.5808475232647847	2.885222365833265	0.6082884517703558
['A214T' 'G265D']	2.8368091342955903	0.46459516865713457	3.0073070713008017	0.35372407259654914	3.003650317965291	0.49757678835302105	2.976393905596392	0.5839258431289371
['S97T' 'G236D']	2.9092822125124704	0.2880797604784758	2.8530145969914664	0.1953506583938928	2.833597339022906	0.47095181150174215	2.894574509503937	0.3480687117973452
['M1T' 'S31T']	3.970177275301348	0.24689457274340626	2.912967137812969	0.39171396589414154	4.1628370662018614	0.05772030721374552	4.015422113114317	0.46302997864789036
['I213M' 'V321A']	2.7417106537608555	0.3431821216131427	2.9067663614788275	0.4684807764373419	2.8496859618895263	0.45027850202566894	2.780754715239683	0.5807307521444276
['K37Q' 'M242T']	2.967101183527631	0.5317158556657519	2.9294974461842362	0.48881249654548037	2.915331733734975	0.4984770918807947	3.0288763297118675	0.7222599310119507
['M254V' 'T329I']	2.8391521177102836	0.3874367478682705	2.8062057284466535	0.45565562279035104	2.982207882622233	0.5305920141999964	2.777635546156937	0.5981047401410596
['L169P' 'L349Q']	2.8520970352893116	0.48326630713496793	2.9168564197717584	0.40690847205471226	3.9170730445318966	0.2585371235000783	2.9012311550610694	0.6317601033950859
['V99A' 'M249T']	3.0480477481176083	0.30977279222035164	3.0005572808959	0.5012358782736506	2.911814553829578	0.4736474219262061	3.180882729013508	0.5892338996262444
['N316K' 'G359R']	2.949661566644737	0.5223011363127169	2.8544476276530526	0.4781873345141058	2.898750905499398	0.4916080038151866	2.9363868942977898	0.7081395370146061
['L114H' 'L356P']	2.8146154735821343	0.47189965444257376	2.9749798245064714	0.5207642571982879	2.923337801040266	0.5298372757231717	2.9218729980886056	0.7027693045646666
['K290R' 'L323V']	2.850777989517254	0.3784170656341661	2.737395976931163	0.3662192566638188	3.090568852044104	0.5575950889820609	2.7204516664484166	0.5266080321401989
['I210N' 'Q360L']	2.828816985992349	0.31527149085350265	2.910702306718861	0.4933655287606365	2.9091212572802587	0.5007966725931405	2.8717969927112095	0.5854960784789704
['G121V' 'A331V']	2.8366417941075612	0.37360366738819045	2.7874761102391017	0.4611465057467005	2.80664154112612	0.4729141119964042	2.7563956043466633	0.5934945661489222
['I156N' 'E235K']	2.769440099485585	0.3680330340464611	3.0061162988695447	0.519802758704601	2.864413246559943	0.48398646884408847	2.90783409835513	0.6369012655870274
['R195H' 'M230K']	3.0162831790767886	0.4122145393750851	2.9506495765173906	0.3890743057772323	2.9999825103727593	0.48775039916506296	3.099210455594179	0.5668329929425853
['H112Y' 'R326S']	2.7711455112613868	0.44629919764502857	2.9509204545419783	0.5299831038449013	2.821267026784829	0.4635091650114134	2.854343665803365	0.6928672774634921
['S93G' 'F161L']	2.8518234808534517	0.33260364298816786	2.9293502349596343	0.24978114872199264	3.231936896792271	0.558491704381536	2.913451415813086	0.41595168660059406
['I156F' 'L330V']	3.062065356364576	0.406936998223611	2.8050275571804457	0.4512980696991145	2.8473134150769925	0.4723626771724561	2.999370613545022	0.6076739818664199
['S221C' 'L304S']	2.8894700070516985	0.4029653422403364	2.8734229355196614	0.48123748881756523	2.9327337105466613	0.49365744332658074	2.8951706425713604	0.6276707637689585
['R216Q' 'I237T']	2.8999229290999304	0.4711441994593459	2.8462336182098316	0.4678752145549535	2.843808477399987	0.473040178553814	2.878434247309762	0.6639910188240739
['M1V' 'R340L']	2.752129784739802	0.4564595487824975	2.8423405897807608	0.37214574253680005	2.890604008635947	0.4992043184051318	2.7267480745205632	0.5889378348883585
['Q131R' 'H173Q']	2.8244614647998705	0.38071740667492915	2.895950432736185	0.2768196711414236	2.9114537850398836	0.48520781455253464	2.8526895975360556	0.4707174036257097
['Q55R' 'R86H']	2.8218369378692745	0.3818742947683417	3.2842477659145133	0.3283201256049966	2.8857858916161714	0.4683325810914459	3.2383624037837877	0.5036090565926105
['D149G' 'D302Y']	2.95286391502438	0.406237875004031	2.8071584842609694	0.45660175996894836	2.8789484074793554	0.503871301070417	2.892300099285349	0.6111582268893481
['S93N' 'L330P']	2.813934650667952	0.27061869743709704	2.8026004184084963	0.37538682525463724	2.924836288609141	0.5076254888967657	2.7488127690764483	0.46276316618471985
['A75V' 'N113D']	2.9651355765912863	0.300338720568735	2.884670544381861	0.3756242565739558	2.926513765791592	0.5020951771947817	2.982083820973147	0.4809333937247461
['V96M' 'N316S']	2.992683889784135	0.20292186248870744	2.815950703155758	0.3920048124533264	2.9314192191024393	0.49172084350161827	2.9409122929398923	0.4414125680839338
['Q248R' 'P339H']	2.9086537898309675	0.49568498470049754	2.9407852468232876	0.4235994007623194	2.8706402152965342	0.481411042688642	2.981716736654255	0.652027650014728
['C140S' 'D278E']	2.864138501818882	0.24178779238890052	2.959076731616599	0.48772798426654795	2.9625598305849987	0.5062189012658415	2.955492933435481	0.5443711263329533
['Q153R' 'I257F']	2.8279735531603234	0.31106092934941454	2.6292927868758778	0.40859574202715226	2.9539200054999606	0.49927570330259197	2.6132581703670557	0.5135264181816167
['H173L' 'E235D']	2.8476794975923556	0.3845568281718486	2.8488934016824063	0.3914281156252255	2.8025885186099257	0.4766819900217253	2.828850599274762	0.5487257272950737
['T167M' 'H173L']	2.8132752443074978	0.1709966993801767	2.8476794975923556	0.3845568281718486	2.8995506503032793	0.5042569897773569	2.7932324418998538	0.4208608146317583
['T154R' 'R351*']	2.7875220655051485	0.383675186921567	3.4840954053939486	0.2400060113601595	4.002191621945817	0.10046541067683877	3.4038951708990965	0.45255887412392254
['S31T' 'Q228R']	2.912967137812969	0.39171396589414154	2.9013136135125386	0.4822039300186093	2.8680445500193286	0.48360000100278555	2.9465584513255076	0.6212571618918438
['M223V' 'Q291H']	2.8259434325220973	0.31824275899825577	2.831794709636463	0.31497405240345383	2.834750258531164	0.4725926755415085	2.7900158421585606	0.4477578668681049
['E215K' 'S358N']	2.93371274077662	0.32795840132051635	2.8741727103335792	0.46407644086848343	2.9288959751707155	0.48054895918782853	2.9401631511101987	0.5682637204378508
['V313A' 'Q348L']	2.9007274279154407	0.3903007356230741	2.8730346607508377	0.3906795698106014	2.8403358592838437	0.4614597817037198	2.9060397886662783	0.5522365349153471
['M254L' 'S358N']	3.0083103972074787	0.32354134104408344	2.8741727103335792	0.46407644086848343	3.3297048944754937	0.5772727022863722	3.0147608075410575	0.5657260311615181
['V24A' 'P144L']	2.812318881542794	0.4776459072650835	2.9218514237916833	0.4978416786412388	2.811958017751289	0.47469993029763446	2.8664480053344774	0.6899216982523533
['Q209H' 'G261R']	2.810737113718237	0.4784879842201361	2.8830027743257274	0.46626791649466787	2.9299471708064235	0.47391245453527836	2.8260175880439644	0.6680991849982514
['G261R' 'N333S']	2.8830027743257274	0.46626791649466787	2.84900388041518	0.32729352331651357	2.860498180402243	0.4874658554098316	2.864284354740907	0.5696725553835429
['I79M' 'A133V']	2.8977470394861395	0.5055076830862814	2.8810744021812895	0.3930029978470819	2.9303184780172282	0.48303471818176513	2.9110991416674286	0.6403041261588541
['D132V' 'Q309K']	3.0881177435473024	0.41419294279038754	2.850157432133775	0.455929981817498	2.947903712983129	0.508916805490202	3.0705528756810776	0.6159772253723877
['A82T' 'T141I']	2.8725743731139173	0.3807605314329292	2.927107095567591	0.3338673213579091	2.793146919519982	0.4526242079963647	2.9319591686815083	0.5064049472189149
['P212L' 'P284A']	2.81355143211683	0.3722353515000198	2.761004824376813	0.444690609481425	3.0670446041301287	0.5358462030766562	2.7068339564936426	0.5799214559466692
['A72T' 'N157I']	2.974487895418585	0.2943536248960072	2.8448064423548503	0.3195123007224366	2.8981280716385043	0.4810053529918066	2.951572037773435	0.43443315573556773
['T154I' 'Q311H']	2.9032122580442588	0.3861026708470068	2.93085623908964	0.30161790834079494	2.8197784279442173	0.47421559699615	2.9663461971338987	0.4899475839996236
['A214T' 'Q306H']	2.8368091342955903	0.46459516865713457	2.8691258061616516	0.4870570219325772	2.912220787061967	0.4941687033201731	2.838212640457242	0.6731071336372705
['A13V' 'G91D']	3.1651720416897264	0.43912342399276716	2.8558478653758756	0.18744016120239945	2.7775640270415503	0.4513275810605006	3.153297607065602	0.47745491465761775
['C140S' 'Q181R']	2.864138501818882	0.24178779238890052	2.984958332685916	0.5201324151425706	2.8113028604607804	0.45941617734903945	2.981374534504798	0.5735844016623373
['P155L' 'P212S']	2.7343232522700687	0.4401574083422547	2.8304999342126047	0.3751712936165436	2.8583798965288336	0.4905398789556936	2.6971008864826733	0.5783528712408033
['S70C' 'L122M']	3.5729832139306246	0.5995224835813128	2.791671842823473	0.44738977420085907	3.617654832244831	0.6225391707019073	3.4969327567540973	0.7480540210298994
['F161L' 'R197C']	2.9293502349596343	0.24978114872199264	3.1189297510338645	0.45813621696204154	2.8386303042757963	0.4764881142080683	3.180557685993499	0.5218040010858186
['A82V' 'L184M']	2.9935874996719236	0.41832027890219503	2.8178971454893214	0.3271201007359238	2.9112991242068733	0.48935070282322074	2.9437623451612454	0.5310361720695599
['N157Y' 'E172D']	2.78736297390262	0.45781965466711694	2.880002953161381	0.3994711965747813	3.0502872484992065	0.5126701437924058	2.799643627064001	0.6075986118256079
['N46Y' 'I83N']	2.8246653764615104	0.3166264994297185	2.923230466952827	0.39484098606325446	2.9401918352054093	0.5173680850458114	2.880173543414337	0.5061143590301708
['S190R' 'S345T']	2.8601007876567897	0.39447177814784484	2.848997861530037	0.3649954695682475	2.8502616239258343	0.47834446003697706	2.841376349186826	0.5374287641729535
['I83T' 'F226Y']	2.8436916197901843	0.37450259061521973	2.850762941000246	0.3170944120732085	2.926467573738917	0.4951577121588623	2.8267322607904304	0.4907148423937925
['V175L' 'Q231L']	2.854570572404281	0.3234301540199576	3.078533813699446	0.5417077968020927	2.828305900388208	0.47082685468785596	3.065382086103727	0.630915526552922
['C140S' 'L305M']	2.864138501818882	0.24178779238890052	2.7915772782235657	0.37759109116291995	2.9114242419618126	0.4879584222147248	2.7879934800424473	0.44837079373427363
['S193P' 'A343T']	2.902090243313894	0.45445002785947053	2.8944254749916825	0.3966180554926	2.895909707965207	0.4914812439343477	2.928793418305576	0.6031838109268224
['G103C' 'R263H']	2.874528405375135	0.32527052838455606	2.8406648503861294	0.2718032155810434	2.82441975320734	0.4750824928497239	2.847470955761264	0.42388430572004365
['I159F' 'S345*']	2.90611389304762	0.402443213044341	3.6114390872258535	0.5857364930892816	2.8620352219279352	0.4880073280523881	3.6498306802734732	0.7106671366131846
['A32T' 'N333I']	3.0366384604286587	0.40278161838264065	2.8563801896685184	0.3823793309771356	2.9122609856042274	0.4890443062328527	3.0252963500971775	0.5553800364304257
['Q311H' 'L319M']	2.93085623908964	0.30161790834079494	2.981153589882065	0.3328464228260973	2.883882744162647	0.47583838355203534	3.044287528971705	0.44917714080305254
['R197C' 'M254V']	3.1189297510338645	0.45813621696204154	2.8391521177102836	0.3874367478682705	2.9823956585209306	0.5240185533209053	3.0903595687441485	0.5999966890667253
['T141A' 'P339S']	2.785239480644022	0.36713547176922257	2.8777166683831537	0.3134078292358474	3.0841236910827154	0.525291895672423	2.7952338490271758	0.48271412042484907
['Q181H' 'T334M']	2.795105789122894	0.4667868409676194	2.7654803504575707	0.2616645239352703	2.8481352673486517	0.47257889239570183	2.692863839580465	0.5351245443696273
['A81T' 'A176P']	3.0485463059514095	0.5054937151294575	2.8211878891056568	0.4596820784486251	3.0455525780858768	0.5339600636598983	3.0020118950570667	0.6832506928516275
['H112Y' 'P339R']	2.7711455112613868	0.44629919764502857	3.1089126229997306	0.5398959409716089	2.8039300357280967	0.46147779064063865	3.0123358342611177	0.700478836865337
['A75T' 'A350T']	2.8975166701698996	0.40000029657368463	2.8651191697557055	0.4936769309364377	2.8198593979946978	0.4798607545459102	2.894913539925605	0.6353874010380249
['V175I' 'S322L']	2.979475998882629	0.49305781540888727	2.8356119431399263	0.32058050331386745	3.052776989120468	0.5551683679921836	2.947365642022555	0.5881138226914556
['L169Q' 'S358N']	2.9634153111594648	0.4102546285178815	2.8741727103335792	0.46407644086848343	2.8355067342823963	0.4713470639590617	2.969865721493044	0.6194156949815721
['A72V' 'M254L']	2.93814012246525	0.2900251002124139	3.0083103972074787	0.32354134104408344	3.136746479675439	0.5373518974101523	3.0787282196727284	0.4345038067932485
['Y7F' 'K290N']	2.855239685242045	0.485630453414571	2.964178195800383	0.49236503519981845	2.896976833321515	0.5154658931553819	2.951695581042428	0.6915636378316606
['S280L' 'A341V']	2.895188515651329	0.4231669777115314	2.840832451975074	0.3174572500826272	2.857050752407969	0.47313298802615994	2.868298667626403	0.5290079362878551
['M42K' 'E105D']	2.9814450145012157	0.5264081575423171	3.037494045893441	0.3710876292992217	3.056620413592766	0.5126075790711027	3.151216760394657	0.6440586750801618
['P127L' 'H202Y']	2.9302652293943754	0.33311888144682295	2.7939014794512045	0.4556735832197071	3.2091399354457253	0.5914605859366998	2.85644440884558	0.5644524812778041
['T167M' 'K325N']	2.8132752443074978	0.1709966993801767	2.815213783420734	0.4814044789558658	2.820100782513202	0.46216231496968946	2.760766727728232	0.5108719443830158
['Y47F' 'E137D']	3.181690160623047	0.43626176135151656	2.8267880312843188	0.3855202389876258	3.290000754571042	0.5583437659603199	3.1407558919073657	0.5821942795035037
['A43E' 'Q153R']	2.7767379458212123	0.44352901939822553	2.8279735531603234	0.31106092934941454	2.822840909812025	0.4670220848221352	2.736989198981535	0.5417350762282916
['S85A' 'D247V']	2.9735969995542657	0.5091018968053839	3.129758306647851	0.36472386979342225	3.9341977388467044	0.38805430251665574	3.2356330062021166	0.626265313208331
['S93C' 'L115I']	2.838848973772431	0.38563567263943926	2.8396547201012874	0.47341780036309417	2.9194655932173283	0.47297804029753815	2.8107813938737185	0.6106056712090899
['S221N' 'T258S']	2.882825700457536	0.33232342393018494	2.902973400323346	0.2441977434824317	3.44397697162612	0.573625735050975	2.9180768007808813	0.4123971338583634
['A75V' 'R195H']	2.9651355765912863	0.300338720568735	3.0162831790767886	0.4122145393750851	2.9306706209227773	0.4748129070677649	3.1136964556680753	0.5100236990033682
['R263C' 'Q335R']	2.8536243931089547	0.2733166453923199	2.919494310925245	0.5024707654616728	2.8770620864124723	0.4823099756599817	2.9053964040342	0.5719955059195401
['R263C' 'S338P']	2.8536243931089547	0.2733166453923199	2.883912107205534	0.49589582294633616	2.847739889823048	0.4718849586750202	2.869814200314489	0.5662284484765272
['E235G' 'D274V']	2.9332141333334945	0.2858441321786511	2.8830900303360587	0.46777541744733225	2.8520132226486274	0.47039684117796265	2.948581863669553	0.5481976915940017
['R197H' 'Q309R']	2.9485349898407964	0.33399454303999776	2.834001907882913	0.38231628396278117	2.8651143694047576	0.46347457733902975	2.914814597723709	0.5076594289123436
['K33E' 'N234Y']	2.859919472309968	0.3323159338556024	2.8234269457198606	0.31654451457520605	2.8127709538778434	0.470633512710221	2.8156241180298287	0.4589491361817494
['T141N' 'Q348*']	2.7893067640168168	0.46336855658688675	2.871259052171796	0.39048151522601626	2.9332644944432262	0.5099376097027792	2.7928435161886127	0.6059589367000213
['A75T' 'M223I']	2.8975166701698996	0.40000029657368463	2.823432983023511	0.32309792913277907	2.980045568703801	0.49101639605891917	2.8532273531934105	0.5141911211494476
['A72V' 'P127L']	2.93814012246525	0.2900251002124139	2.9302652293943754	0.33311888144682295	2.9278848152462613	0.4874433971263918	3.000683051859625	0.44168172695913427
['L73M' 'T154I']	3.0003033772809995	0.4207749268047636	2.9032122580442588	0.3861026708470068	3.0757593666798955	0.5380530577896027	3.0357933353252577	0.5710751364424355
['A110V' 'N142D']	2.7908550065124156	0.45189693816257054	2.960118337599315	0.49481472267588755	2.9322668019102274	0.5024525150512347	2.883251044111731	0.6701137608626774
['K84I' 'Q153R']	2.949708262344321	0.3984795976955046	2.8279735531603234	0.31106092934941454	2.9133004458187752	0.47694498874939484	2.9099595155046445	0.5055144820351763
['V4L' 'G236A']	2.9172544567284646	0.47717959868788296	2.860225555937907	0.3236428678958885	2.9164208276261077	0.4761271657833698	2.9097577126663716	0.576580502049631
['L196Q' 'R351G']	2.964668130770142	0.40658361762627415	2.8190673603188223	0.47442017618652993	2.7865999045462253	0.4575914999605535	2.916013191088964	0.6248077637921334
['N113K' 'V301M']	2.9316716094350763	0.4957469003856614	2.8234398500295796	0.21049234651437967	2.9066279730829816	0.4780935999798659	2.887389159464656	0.5385833428385254
['A145V' 'L319S']	2.8468043879310843	0.505826363430342	2.9052562217468343	0.48655559680807103	2.9785047706233243	0.4930748376515579	2.884338309677919	0.7018523054934155
['V96M' 'D165E']	2.992683889784135	0.20292186248870744	3.1371140738412646	0.43017972539478105	2.9595282848333655	0.495973355386184	3.2620756636254	0.475638390394021
['A266V' 'Q311R']	2.992209603709428	0.2302831657723578	2.8951193816688217	0.49936595309537213	2.8432694116371966	0.4863167195345672	3.01960668537825	0.5499060752064744
['Q231H' 'Q311H']	2.8184509451938338	0.4628822047931699	2.93085623908964	0.30161790834079494	2.8825355189987643	0.5086663687419478	2.8815848842834737	0.5524792287010094
['G315C' 'N316D']	2.9420252663358246	0.3947058522682657	2.9191686300986173	0.48778743374036915	2.8920569701129892	0.47946985656977564	2.9934715964344414	0.6274785178233857
['I134V' 'D344Y']	3.0356001808035766	0.3825783105139998	2.9500319907155688	0.5088917973706598	2.85374824182124	0.47502172911351404	3.1179098715191453	0.6366608399351158
['P3T' 'A176V']	2.8504755804764734	0.46655219064406733	2.945351588585702	0.4224638871834747	3.19750963319636	0.5701216482239974	2.928104869062175	0.6294018450631915
['S151P' 'R255C']	3.026319067284382	0.3908508845623724	2.9655022952444967	0.25775423927328894	2.9334792936639076	0.509096387682466	3.1240990625288787	0.46818977116821
['A266V' 'L349P']	2.992209603709428	0.2302831657723578	2.7871356906399254	0.32223133848792845	2.8991287134313763	0.4823037251785968	2.911622994349353	0.39605980854141354
['A13V' 'H74Y']	3.1651720416897264	0.43912342399276716	3.065325681970985	0.36118097157659584	2.9032716082807486	0.5046667221308258	3.3627754236607115	0.568578117524888
['A67T' 'F161S']	2.8807921541750785	0.48255881718338683	2.805327709962753	0.47622308537735875	2.945748434292528	0.5156724375019058	2.818397564137831	0.6779759871026115
['I79N' 'A214T']	3.151516482313144	0.3933331162524664	2.8368091342955903	0.46459516865713457	3.0001654604299657	0.5243657454583737	3.1206033166087344	0.6087360767035478
['P239S' 'L251Q']	2.8246492766999722	0.48197198666201346	2.867483090495678	0.39621543948116744	3.2222364083702257	0.5555755941408725	2.8244100671956507	0.6239260135706659
['Q181H' 'G261R']	2.795105789122894	0.4667868409676194	2.8830027743257274	0.46626791649466787	2.8151388386071146	0.4786936799823535	2.810386263448621	0.6597694482565923
['R86H' 'L148H']	3.2842477659145133	0.3283201256049966	2.9230205859793705	0.4047832130172445	2.999849080486399	0.506313495945311	3.3395460518938838	0.5211943537854614
['L56M' 'D130E']	4.03296974984397	0.059076007536548125	2.773644645121095	0.4417829721817426	4.039078840428924	0.19082770057085688	3.9388920949650648	0.4457153454573812
['V104A' 'Q153R']	2.861815465278618	0.31578818466365266	2.8279735531603234	0.31106092934941454	3.0055338319095184	0.5092253002360339	2.822066718438941	0.44326186316994004
['M232I' 'D344N']	2.8704567526144444	0.31995373931163684	2.8848023347273326	0.3232159804552111	2.8526984496928662	0.48721878476446684	2.887536787341777	0.45479552033977017
['H112Y' 'V119I']	2.7711455112613868	0.44629919764502857	2.8980967133266042	0.33450579664294233	2.90166028292827	0.5018071162724197	2.8015199245879914	0.5577428635189569
['A186T' 'T334R']	2.947907672127685	0.5056285990657171	2.7408130717092734	0.4371155855750437	2.784561554866378	0.45697411111512964	2.820998443836958	0.6683788711096224
['V104A' 'T287A']	2.861815465278618	0.31578818466365266	2.8321417343655515	0.4672748683895691	2.797086947391962	0.44896578446904273	2.826234899644169	0.5639751592061962
['R207S' 'E259V']	2.861951490229294	0.39665127409629336	2.8342683902764807	0.409960156514629	2.7765782022301733	0.45431420749390633	2.828497580505774	0.5704380449897359
['A43T' 'T240I']	2.962026555932324	0.3370116146052884	2.86578919587968	0.19440656773537757	2.841289228809993	0.4858604484034597	2.960093451812004	0.3890639304246969
['A109S' 'T154S']	2.7868895445425035	0.37153500267529077	2.873309666826323	0.3220610557219745	2.8142085719068475	0.46940978514302134	2.792476911368827	0.49169256840599196
['R86H' 'Q227L']	3.2842477659145133	0.3283201256049966	3.2500014461942084	0.39363706332254367	3.0303066945825106	0.4911456692800809	3.6665269121087216	0.5125858391513337
['V9I' 'L174M']	2.940001045289705	0.5191740128792844	2.8890302620686534	0.3893020988664166	2.870202286137036	0.4712165512713336	2.961309007358358	0.6489204726551449
['A27V' 'L251Q']	2.9334217831950022	0.39237334588747735	2.867483090495678	0.39621543948116744	3.2181217187302034	0.5509289279665559	2.93318257369068	0.5576230958686957
['Q89L' 'L356V']	2.799379836467621	0.3878544971634955	2.814525736088033	0.469044434068016	2.8629052890886824	0.4967940693097515	2.7461832725556534	0.6086327234877643
['L169V' 'Q231L']	2.861951990704261	0.47736185904850453	3.078533813699446	0.5417077968020927	2.906198426369969	0.47888615510184646	3.072763504403707	0.7220260948126609
['M42I' 'I79T']	2.9879137975334795	0.3981701309395589	2.9778292671948163	0.4987076570063843	2.9352380474863615	0.47890980865024163	3.0980207647282954	0.6381604659717044
['G261R' 'Q309R']	2.8830027743257274	0.46626791649466787	2.834001907882913	0.38231628396278117	3.2567163179513456	0.5873649990702482	2.849282382208641	0.6029689137388332
['V99E' 'Q227H']	2.9750512518822863	0.4228046822880857	2.824557608249358	0.23449541552282147	3.205053766194233	0.5849542529840105	2.931886560131644	0.4834789543154384
['D149V' 'T334M']	3.1669472021827096	0.5732658196137835	2.7654803504575707	0.2616645239352703	2.9790237948756357	0.527761565189149	3.0647052526402807	0.6301603153354983
['A139V' 'R351*']	2.793515697641392	0.2603821562768458	3.4840954053939486	0.2400060113601595	2.9620759557063545	0.5010220662913271	3.4098888030353405	0.3541210990556659
['A116V' 'Q227H']	2.835550837940047	0.3141263933339167	2.824557608249358	0.23449541552282147	2.8723639859566914	0.4954445218551965	2.7923861461894046	0.39199935062471114
['V96M' 'L296Q']	2.992683889784135	0.20292186248870744	2.9335810840871868	0.3978600084070265	2.915299784678717	0.4830558251326893	3.058542673871321	0.44662049725188957
['Q180K' 'A266V']	2.8391848694120183	0.4689642605406627	2.992209603709428	0.2302831657723578	2.822926859947339	0.4708057936664716	2.9636721731214464	0.5224536478029317
['P155L' 'T240S']	2.7343232522700687	0.4401574083422547	2.796334167106034	0.2542647469240749	2.89591883612021	0.48280787852108026	2.6629351193761033	0.5083198851578936
['V95L' 'K327N']	2.903337393443648	0.381504633716482	2.938010917590124	0.33992797265640834	2.856222055339207	0.492387834364601	2.973626011033772	0.5109763322713127
['Q78R' 'Y282H']	2.954019789141658	0.404774901497247	2.8846712736986007	0.4876285163922538	2.8833820935512415	0.4993740427332806	2.970968762840258	0.633738345755578
['R197H' 'L198Q']	2.9485349898407964	0.33399454303999776	2.810505323613253	0.30728985509497214	2.820346866937566	0.47613519903892165	2.891318013454049	0.4538495453614401
['V24M' 'K325E']	2.8865499267772847	0.39572628037366264	3.0307705671403675	0.43083034948008014	3.0160405890904904	0.5080784280679334	3.0495981939176517	0.5849906657473286
['G14S' 'S93G']	2.8352983103180773	0.47867940241390605	2.8518234808534517	0.33260364298816786	2.933356222647808	0.4886094685228241	2.8193994911715294	0.5828886288343038
['N246K' 'K314E']	2.859938829160214	0.3789836669413732	2.8059569907636974	0.2679344687199182	2.8914796518531594	0.47613313008749303	2.798173519923911	0.46413090754285535
['R255H' 'Q348*']	3.3214570553606397	0.44782411078782514	2.871259052171796	0.39048151522601626	3.5849583840375896	0.6016211702134145	3.3249938075324352	0.5941567536737353
['M230V' 'L346I']	2.920413573277137	0.39155581482615853	2.7793016726665596	0.46231073804773753	3.0023651501406623	0.5043797933996319	2.8319929459436968	0.6058441834650398
['E105D' 'G218C']	3.037494045893441	0.3710876292992217	2.842158986257371	0.32481568237397673	2.932955277273982	0.48812911284840865	3.011930732150812	0.49316453251930914
['K108N' 'E172D']	2.8794613611454185	0.4860828347897699	2.880002953161381	0.3994711965747813	2.9074869588257037	0.48368073625686825	2.8917420143067996	0.6291691022055568
['R207H' 'Q352E']	2.90908630267786	0.32672334119624247	2.8243524782263556	0.4525967406781089	2.9189207942282245	0.48584440172782706	2.8657164809042155	0.5582042201156164
['E44K' 'A145V']	2.798130062770242	0.47992655038256715	2.8468043879310843	0.505826363430342	3.3874823498481668	0.48695329397940107	2.777212150701326	0.6972731198771936
['L307F' 'M347L']	2.905047209520043	0.325409570430201	2.799279023077168	0.4407252618584238	3.053919038592081	0.5389259307647972	2.8366039325972108	0.5478413501806378
['D88V' 'S280T']	2.897911918442674	0.3949530161442278	2.9500112387123156	0.39054432350633256	2.857140047615372	0.4701758707855891	2.980200857154989	0.5554392438281991
['K203R' 'F226S']	2.865814821446876	0.28075465084389484	2.841366662089718	0.38150991385161637	3.0391690609242685	0.5394561491463108	2.839459183536594	0.47368025960297844
['S69P' 'T299S']	2.7659196935804724	0.36166593261530083	2.898779232103817	0.38463176142151584	2.820512579573491	0.46505090762057344	2.7969766256842896	0.5279619671043675
['R197H' 'L319M']	2.9485349898407964	0.33399454303999776	2.981153589882065	0.3328464228260973	2.9507604644602967	0.493812112309367	3.0619662797228613	0.4715284678241877
['V271M' 'P285S']	2.831908280814605	0.3657036547941813	2.884521919361058	0.478844886110581	2.9829982134330035	0.5528044958594867	2.8487079001756634	0.6025210270887457
['M98I' 'E215K']	2.9180211564002545	0.2573451628072491	2.93371274077662	0.32795840132051635	2.8244602038878095	0.4764755944916484	2.9840115971768744	0.4168731771378418
['K33E' 'Q131R']	2.859919472309968	0.3323159338556024	2.8244614647998705	0.38071740667492915	2.9366906332060134	0.5449785990024174	2.8166586371098385	0.505350990539847
['T141I' 'Q228H']	2.927107095567591	0.3338673213579091	2.8557072744346037	0.4669732148723641	2.8819811226578	0.49218030880133407	2.9150920700021943	0.574048231143461
['A40T' 'R216Q']	2.887398307984155	0.4854764038248789	2.8999229290999304	0.4711441994593459	2.8464357616453047	0.4664532169801202	2.919598937084086	0.6765088287339085
['T34M' 'D88V']	2.802209666238677	0.4655083466045319	2.897911918442674	0.3949530161442278	2.965553270149926	0.5203621407897864	2.8323992846813515	0.6104800616890839
['G14S' 'S358I']	2.8352983103180773	0.47867940241390605	2.8605052230173844	0.3884350022065636	2.9972052012188923	0.4984438309807344	2.8280812333354617	0.6164541517700625
['S70T' 'P339L']	2.9129318798915906	0.417095526208471	2.8062038632488506	0.3672319423513262	2.833638438889352	0.4694948785056058	2.851413443140441	0.5557229322839297
['C140R' 'Q309K']	2.86421786198783	0.2729836075129331	2.850157432133775	0.455929981817498	2.897365389846855	0.4771300176254792	2.8466529941216048	0.5314058696428551
['Q231L' 'K327N']	3.078533813699446	0.5417077968020927	2.938010917590124	0.33992797265640834	2.8241447751933495	0.488655620348777	3.14882243128957	0.6395297989229847
['Q228R' 'R263C']	2.9013136135125386	0.4822039300186093	2.8536243931089547	0.2733166453923199	2.8653527553107194	0.471866340925995	2.8872157066214936	0.5542766626639651
['Q55H' 'Q131H']	3.017389122427549	0.31976651259665406	2.8883822272240276	0.329064491949084	2.953878716874954	0.49124842136105323	3.0380490496515766	0.4588399093800962
['D88V' 'V94M']	2.897911918442674	0.3949530161442278	2.946009124404199	0.3979965508554025	2.858832985915932	0.47178434187045853	2.9761987428468726	0.5607041461004365
['I160N' 'L189S']	2.784191501230725	0.3771827716385922	2.812736699918365	0.44808613064472536	2.989815123036388	0.5690009449877896	2.7292059011490903	0.5857030166365308
['A75T' 'A110T']	2.8975166701698996	0.40000029657368463	3.1575909867800744	0.4517201056481153	2.9338606326657857	0.49167049674405694	3.187385356949974	0.6033666307526296
['L63P' 'Y126N']	2.9988724449877644	0.5243728275766696	2.887527934327868	0.37873464914408356	3.5673102235652983	0.5881074161220297	3.0186780793156323	0.646843718963896
['V175L' 'E217D']	2.854570572404281	0.3234301540199576	2.7760967989130405	0.37464469891938623	2.9799288723092916	0.5114349068651042	2.7629450713173216	0.49494011249622016
['E44V' 'A253T']	2.9007128673185174	0.5286753542855092	2.914317285687343	0.22080511984569898	3.14316992849883	0.5470025572542401	2.9473078530058605	0.5729332693944227
['M42V' 'D302V']	2.9385555882515284	0.5248572132748558	2.957871355780679	0.4094813957585078	2.8559786846741995	0.4777447835504693	3.028704644032207	0.6656952063812561
['A109T' 'A186S']	2.836524982731662	0.3241861518153323	2.781086679998558	0.44324217409269917	2.7880188136754875	0.45503306893972223	2.74988936273022	0.5491450499852077
['S120C' 'Q181R']	2.8845021820042147	0.2754313445988751	2.984958332685916	0.5201324151425706	2.873595037400132	0.4929500229630487	3.0017382146901306	0.5885576903495422
['A27T' 'S358I']	2.8661436222989214	0.1946494058100583	2.8605052230173844	0.3884350022065636	2.8327677107236138	0.46552560787739933	2.8589265453163057	0.43447686028305554
['S70T' 'I156N']	2.9129318798915906	0.417095526208471	2.769440099485585	0.3680330340464611	2.862983174030948	0.4812404671399965	2.8146496793771756	0.556252633371353
['V66I' 'A139T']	2.8621554898200694	0.38992874904047126	2.7692134029567352	0.2620342489654826	3.0861554706905676	0.5171248729567252	2.7636465927768046	0.4697939728851056
['Q131H' 'L251Q']	2.8883822272240276	0.329064491949084	2.867483090495678	0.39621543948116744	2.9357863320876474	0.4894017067510405	2.8881430177197056	0.5150437984724827
['K108I' 'E235A']	2.8759524297826893	0.2809943231780033	2.677477184782007	0.4010654880238945	2.8037485586738606	0.4709577941610026	2.6857073145646964	0.48970535563960177
['G315D' 'V324M']	2.9869779965190406	0.498064385351112	2.9612853963254966	0.3477793164013794	2.8452500349507295	0.49824248275202815	3.080541092844537	0.6074689991034865
['E11G' 'R263C']	2.780623511976544	0.3755391073201107	2.8536243931089547	0.2733166453923199	2.7708647081307154	0.47004846676847967	2.7665256050854983	0.46446916988676096
['D219E' 'L342S']	2.865343183203785	0.3200335590120414	2.921527758063879	0.33581784061393644	2.9243181221219974	0.4901260285693637	2.9191486412676633	0.46389125985355767
['A116T' 'Y204F']	2.8289957171692035	0.2703666515506728	2.70611939997515	0.4281069468729556	2.9409009510099935	0.5086137259790741	2.667392817144354	0.5063335701211273
['S308Y' 'A341T']	2.835539906427045	0.3789905938030247	2.847092289851519	0.27575826729178854	2.8288158063589126	0.4803530192607478	2.814909896278564	0.4686965886060392
['E172V' 'A222V']	2.848972000705625	0.45416035313808834	2.839796832513412	0.23503698417035818	2.849703974312276	0.4779203678612204	2.8210465332190373	0.5113746281254188
['P155S' 'Q209L']	2.8977984408827124	0.24402813524410943	2.941859834784066	0.5087835405582891	2.8236442046941628	0.49073385497414834	2.9719359756667783	0.5642786740022572
['Q209L' 'K327N']	2.941859834784066	0.5087835405582891	2.938010917590124	0.33992797265640834	2.8308861561947634	0.487902333252476	3.01214845237419	0.6118919167118684
['V96L' 'K325I']	3.0249022651784343	0.42291448059317593	2.822356490880251	0.3796536406757925	2.91463429902708	0.48782948510217583	2.979536456058686	0.5683252103978668
['I79T' 'V95M']	2.9778292671948163	0.4987076570063843	2.9360702702347226	0.39734490716007353	2.9491133958815854	0.5092419747539775	3.046177237429539	0.6376459067561282
['N142Y' 'Q306R']	3.021231015555164	0.5082535266846081	2.9567885507985685	0.34321636011406886	2.9123226896985894	0.47292813900794095	3.1102972663537325	0.613285510376115
['V96M' 'S358N']	2.992683889784135	0.20292186248870744	2.8741727103335792	0.46407644086848343	2.907861248322388	0.48766390328767983	2.999134300117714	0.5065019498926385
['N125D' 'A133V']	2.937090896461591	0.48742382705002674	2.8810744021812895	0.3930029978470819	2.959186839536201	0.5127322280795958	2.9504429986428806	0.6261256611039735
['H163L' 'V175A']	2.781876975211113	0.36886844235849137	2.908464147669521	0.25029350388397165	2.768769043102159	0.45274204717051925	2.8226188228806337	0.4457698574987944
['E36V' 'S279I']	2.7125852073382513	0.4468401055191473	3.164806554192896	0.4422198998338525	2.891884369209037	0.5019095102946768	3.009669461531147	0.6286688474144597
['E100V' 'G121V']	2.826017317703368	0.4871705605325781	2.8366417941075612	0.37360366738819045	3.0975750472636583	0.5568950967469237	2.794936811810929	0.6139339177269261
['I213L' 'Q228L']	2.8882580570260346	0.32018813897381393	2.8912319010561	0.3236774655072756	2.8293065416248577	0.464707477142402	2.9117676580821343	0.4552884206925627
['I64V' 'L177S']	3.027419003291259	0.5581022151205255	2.806941224958238	0.3782559051701734	2.766835730380091	0.4641776580719162	2.966637928249497	0.6742073956272984
['A245V' 'R355L']	3.0285163278063942	0.5073008590320655	2.7784136119463896	0.4517904288482629	2.985792862962055	0.5415585814098898	2.939207639752784	0.679314914582014
['S93C' 'L189V']	2.838848973772431	0.38563567263943926	2.800844667139426	0.482863335979892	2.9087698160937205	0.4946981998105357	2.771971340911857	0.6179578248114533
['S69F' 'N157I']	2.924454759740446	0.34734381131619246	2.8448064423548503	0.3195123007224366	2.841823379614163	0.4950243198147509	2.901538902095296	0.4719489734840023
['L62M' 'Q180R']	2.8318900248603223	0.32287413073852145	2.8995078436138133	0.4810823623525406	2.8626712410894646	0.4855618300410796	2.8636755684741355	0.5793858331603018
['Q228H' 'P284S']	2.8557072744346037	0.4669732148723641	2.859360883986755	0.3939655758307743	2.8105007512326647	0.4781323755071289	2.8473458584213582	0.610960602942534
['S300G' 'R355*']	2.9072723125201017	0.39971676078002816	2.8229706321049117	0.2706548392750714	2.894689058689364	0.4984228937772635	2.8625206446250133	0.4827292521398439
['A92V' 'P239H']	2.8805780564136625	0.16349142839596134	2.8769303546146956	0.46092812590092547	2.8811685413395285	0.4852692418807856	2.8897861110283576	0.4890646014643578
['Q231E' 'G315S']	2.9539027596840457	0.5038896028690049	3.017927975600704	0.5012150475450187	2.8619857432874416	0.5066975080643216	3.1041084352847492	0.7107188303155044
['S61P' 'D219Y']	2.840545995112759	0.46060488317384835	2.849082138571238	0.3740670371925718	2.8194369826134933	0.4700543315445977	2.821905833683997	0.5933658287411092
['M254K' 'G315S']	2.8825716412554097	0.3904055831937561	3.017927975600704	0.5012150475450187	2.78832205352856	0.44385322440902314	3.0327773168561136	0.6353212126746691
['V20I' 'S338Y']	2.816591798271448	0.4782543921567307	2.9000721179354483	0.24422833459252036	2.878057290321252	0.47051878636484373	2.8489416162068957	0.5370053473058161
['F161S' 'E357*']	2.805327709962753	0.47622308537735875	2.8861826759285845	0.39057348109177686	3.1189561953268785	0.5380957041330592	2.8237880858913376	0.6159026474845515
['D88V' 'P332S']	2.897911918442674	0.3949530161442278	2.838597834489126	0.31122476419128287	2.8843339837156377	0.47383482953642936	2.8687874529318003	0.5028406694046756
['Q55H' 'S85T']	3.017389122427549	0.31976651259665406	2.85067563982292	0.3969303363475821	3.3075792366539716	0.5970368736804224	3.0003424622504693	0.5097100298122755
['L128M' 'L198M']	3.0014333423048347	0.4086754681309394	2.8927247766849176	0.27867761952906794	2.9013968951071583	0.4789073433437739	3.0264358189897522	0.4946482122462694
['T240N' 'R255C']	2.941454783102885	0.4085761486657596	2.9655022952444967	0.25775423927328894	2.848499116054607	0.47007640945270157	3.039234778347382	0.48308562090161283
['G103D' 'A245V']	2.822639083726458	0.3119749878451271	3.0285163278063942	0.5073008590320655	2.9379209840108613	0.4769280050036505	2.9834331115328525	0.5955523105619176
['R86H' 'A186E']	3.2842477659145133	0.3283201256049966	2.9561589627929346	0.4021533979958326	2.9290906412767628	0.5100103540688161	3.3726844287074482	0.5191545631089794
['Q54R' 'H74Q']	2.9511946160574856	0.4176727417734048	2.8344579438072306	0.4570734757897475	4.054653476951136	0.20580433210501733	2.917930259864716	0.6191661178480571
['G236D' 'T334R']	2.8530145969914664	0.1953506583938928	2.7408130717092734	0.4371155855750437	3.0149766855246676	0.5024091502777996	2.72610536870074	0.47878169857205355
['A135V' 'Q335E']	2.8844132308410835	0.4706004638541719	2.8438464258988723	0.4678529972960693	2.787266071864062	0.4589483358050654	2.860537356739956	0.6635896500539152
['H112Y' 'S308Y']	2.7711455112613868	0.44629919764502857	2.835539906427045	0.3789905938030247	2.8457229018018144	0.4705956169577685	2.738963117688432	0.5855056310658041
['Q26R' 'M242I']	2.7823214894757395	0.3821426667713498	2.8790340315173286	0.3678607314445013	2.831789613144183	0.4833653931267161	2.7936332209930677	0.530428633753875
['G14S' 'A135T']	2.8352983103180773	0.47867940241390605	2.8837054723638116	0.25049173301688993	2.7846571628381156	0.47329912046710354	2.851281482681889	0.5402592698002867
['Q248L' 'L304M']	3.0094608045708227	0.5575756101509711	2.877667223635582	0.32443264268715083	2.978754764602354	0.5150554092201696	3.019405728206405	0.6450946447430767
['L146I' 'D267N']	2.911794021787985	0.3330453333556327	2.8948900605709698	0.29089259845521936	2.841059716791517	0.4687783170506781	2.938961782358955	0.4421964471883441
['V175A' 'A214T']	2.908464147669521	0.25029350388397165	2.8368091342955903	0.46459516865713457	2.865444454888796	0.4992006860044502	2.8775509819651117	0.5277267368876312
['A135V' 'C140S']	2.8844132308410835	0.4706004638541719	2.864138501818882	0.24178779238890052	2.9093520696900583	0.5182056130921059	2.8808294326599655	0.5290804599756637
['A67V' 'Q298H']	2.893527473464425	0.24923529102729428	2.906976525618536	0.41707277273975607	2.8733610849085527	0.4933252929424946	2.932781699082961	0.4858682208729938
['A82V' 'S158C']	2.9935874996719236	0.41832027890219503	3.4415661661930663	0.5798485425830777	2.899759339078096	0.47752350598014526	3.5674313658649894	0.7149938377892006
['T68S' 'A337T']	2.845168255935731	0.38957360325731544	2.7940572795257976	0.4524779754598384	2.9498581240268518	0.5398529802534203	2.771503235461529	0.5970794843495482
['E105D' 'V192I']	3.037494045893441	0.3710876292992217	2.9095959566475957	0.288407628102724	2.860205970755575	0.4583885687997113	3.079367702541037	0.4699840301188496
[truncated: 546 more rows]
