# Supplementary material for: The genotype‐phenotype landscape of an allosteric protein
Source: Mol Syst Biol. 2021 Mar 30;17(3):e10179. doi: 10.15252/msb.202010179 (PMC8009258; doi:10.15252/msb.202010179)
Supplement: Supplementary file 3 — Source Data for Appendix [file MSB-17-e10179-s008.zip › Appendix Figure S21B.source.csv]

substitutions A and B	log10(Ginf) mutA	log10(Ginf) err mutA	log10(Ginf) mutB	log10(Ginf) err mutB	log10(Ginf) mutAB	log10(Ginf) err mutAB	log10(Ginf) predAB	log10(Ginf) err predAB
['L304F' 'A341P']	4.369025920343327	0.06470337726656283	4.387580678829362	0.048959266595967825	4.372100575792995	0.036093862243017874	4.370751759172688	0.08113899688383022
['A133V' 'L342S']	4.42389321992768	0.05730369550115841	4.39708119672236	0.037853975741912085	4.411984314280931	0.03265615190264903	4.43511957665004	0.06867777659154925
['L318M' 'S338T']	4.399416304019052	0.03247766596157521	4.402053212744992	0.06998604999590154	4.371440412711076	0.03826414323896179	4.415614676764044	0.07715468864780993
['Q60H' 'V143I']	4.3799742382795435	0.05336414940055088	4.357596846231983	0.047154108835230184	4.347419237520915	0.02975986474233071	4.351716244511525	0.07121265632799445
['V324M' 'M347I']	4.433066541226153	0.043929200438675445	4.387500462620469	0.024992987987040406	4.368097611059199	0.02817361277665138	4.434712163846623	0.0505413108229463
['V175L' 'A343V']	4.4248337248307275	0.049554443000705835	4.3751718161869455	0.02240245040921616	4.392759990145246	0.035484990814928626	4.414150701017672	0.054383017619911385
['V99A' 'D292E']	4.424983399057371	0.029677332012308672	4.3649172166436445	0.04785663593745508	4.401870820798366	0.03458400745842715	4.4040457757010145	0.056311647450762066
['N113I' 'I182V']	4.42942774271974	0.039303884075251344	4.372009085373016	0.058855926797928206	4.434860359947722	0.036842957970130985	4.415581988092756	0.07077298511892711
['G14C' 'L90Q']	4.410923502924272	0.041408730929717134	4.377568300015887	0.029659972204695486	4.4574347985383405	0.04527623450924909	4.402636962940159	0.05093522306217007
['A82T' 'A133V']	4.376928807405652	0.04109293620186328	4.42389321992768	0.05730369550115841	4.4387617345883355	0.03359302319314818	4.414967187333332	0.07051484186878595
['V94M' 'S300G']	4.416911731859364	0.041830360016279274	4.421901468810604	0.060835521793049956	4.391129905076196	0.032480249663931544	4.452958360669967	0.07382912522117673
['M42L' 'G359R']	4.3821326054914485	0.05983644426860997	4.375600695626105	0.03901652320354809	4.366392693566279	0.03969289463792332	4.371878461117554	0.0714331095893457
['A133T' 'N316S']	4.416975812868078	0.08827071172625033	4.352373065145406	0.044252385165614805	4.4170374996154305	0.03664083945558016	4.383494038013483	0.09874204849761176
['M98I' 'C107R']	4.311234245954208	0.02254990080659657	4.214600930622758	0.05618390018751356	4.149462778823943	0.021959015906523827	4.139980336576965	0.06054030613292132
['A27T' 'A176T']	4.434031025842075	0.03184768995337507	4.401477662234696	0.026213195266811866	4.422351575080766	0.03678400552607093	4.449653848076771	0.041248114641305914
['S70T' 'V321I']	4.395056371677978	0.0378388835742341	4.465136165619985	0.06448461657863369	4.384339898150483	0.03304685509875215	4.474337697297962	0.07476661611600355
['M98I' 'I124F']	4.311234245954208	0.02254990080659657	4.316716683080039	0.04440316745498313	4.16679564121198	0.02406194165968509	4.242096089034247	0.04980099704245506
['Q227L' 'A331V']	4.41540702850102	0.05303717722523155	4.386936994915286	0.05828710322500213	4.361915573972503	0.033207885765592055	4.4164891834163065	0.07880563793525608
['V94A' 'R255C']	4.386778891642462	0.07310804004800635	4.372758572421516	0.025671384409733992	4.351242894523224	0.028747195553706948	4.373682624063978	0.07748422740902328
['E105D' 'T141S']	4.422880084975741	0.044740272170873015	4.412903190843529	0.03887384663206655	4.4005190724983	0.034937005117330465	4.44992843581927	0.059269451709099065
['T206S' 'A214V']	4.3844331544320925	0.02733301296443554	4.36926576189384	0.020999009904944858	4.390032359373551	0.03404135832702234	4.367844076325932	0.03446813042075206
['V24L' 'A341T']	4.367474512513193	0.04362648066730501	4.393211272258204	0.03328078797396339	4.320507028396533	0.05086176844090016	4.3748309447713964	0.05487149226677405
['D88N' 'G265S']	3.575400561099043	0.4370641673794146	4.384601986165138	0.03394912867239723	3.9361339840035425	0.11757446578789849	3.5741477072641805	0.43838069043318495
['Q131H' 'I134T']	4.399157992174381	0.03430739017672431	4.369913104038907	0.028162791557450228	4.393462186657517	0.03916998770543128	4.383216256213288	0.04438625743455275
['L169V' 'Q209H']	4.406336756809461	0.058610441309686435	4.3752517089793574	0.0653210969848659	4.393699365781756	0.03791541487172015	4.395733625788818	0.08776120749979717
['A214S' 'A331V']	4.362820801777228	0.047319141797268566	4.386936994915286	0.05828710322500213	4.372969719302166	0.03205006601220795	4.363902956692513	0.07507654482454598
['M230I' 'T240S']	4.3894464023683915	0.047448196194114785	4.364337870171497	0.02562346642795982	4.401800517733781	0.04742966371688663	4.3679294325398885	0.053924886220185875
['N316I' 'A341V']	4.368928590232419	0.03679483296320759	4.383328843118574	0.030072193504090447	4.356631149091196	0.034374903765311285	4.366402593350992	0.047520485634490385
['K59R' 'A138G']	4.419068726425093	0.04282387311955251	4.450273342502438	0.09628699295319332	4.419690637127748	0.03742997149617775	4.48348722892753	0.10538059176588367
['D129V' 'D219E']	4.378410652833339	0.06428886078118418	4.3891173328779125	0.03282834574700886	4.44157518658502	0.041640524165596514	4.38167314571125	0.07218557961966944
['Q291H' 'Q348*']	4.393683918708158	0.044854852815489524	4.390948366560858	0.04702934353426203	4.438401922846097	0.036910479014346104	4.398777445269015	0.06499012982263432
['Q153L' 'F226Y']	4.3735397702637115	0.02885967186798729	4.3643133917903665	0.02678715833341176	4.410913752668776	0.04105405239970367	4.351998322054078	0.03937553189364136
['F293L' 'K314E']	4.382994778306135	0.05986888227714741	4.429581946053085	0.036992076604835486	4.397198109349295	0.0654232123698238	4.426721884359221	0.07037539908698885
['Q248R' 'G261R']	3.1644035858832176	0.6161314490603328	4.393703074644861	0.05147035472511156	3.8647730109058407	0.16793843820456492	3.1722518205280785	0.6182775751527094
['S260F' 'A341V']	4.3402850794197185	0.032815802617590005	4.383328843118574	0.030072193504090447	4.409294146829705	0.04610172681490439	4.337759082538291	0.0445108270377454
['T229A' 'S358N']	4.400007402059994	0.04825565207099449	4.465544773493056	0.06768488419392713	4.3688913580302335	0.033397773210531466	4.479697335553048	0.08312551657067883
['E44V' 'H179L']	4.365716112795094	0.05483371254077223	4.4442550196203605	0.07480702842426347	4.406355762409673	0.03729596694151446	4.424116292415455	0.09275142873655697
['K59R' 'M242T']	4.419068726425093	0.04282387311955251	4.396100481251655	0.06270281398945517	4.393057643677087	0.033248951127278256	4.4293143676767475	0.07593106736478651
['E36V' 'E164D']	4.369144478777912	0.04665428824537056	4.3768485591491535	0.03948938048771299	4.339749299587634	0.03133502768944221	4.360138197927064	0.06112310351238302
['R216Q' 'N234I']	4.403177362511624	0.05602967029518743	4.382752848296292	0.03050586588967653	4.385391431491076	0.04163150522209114	4.400075370807915	0.06379601717244061
['I64F' 'V264A']	4.366698041954806	0.0574577481529389	4.350560691993579	0.05141415975820343	4.358376031735343	0.03987490993970645	4.331403893948384	0.0771025852124857
['L114H' 'Q317H']	4.214605969422307	0.03793417570926333	4.395975986452367	0.055480533001805436	4.172106021666604	0.022976584679586364	4.224727115874673	0.06720930909409563
['L196Q' 'Q211L']	4.426671008262221	0.05183754712818043	4.396400156608551	0.04619889708641075	4.423159266875534	0.0451547448869864	4.4372163248707714	0.06943680136834572
['E164V' 'F226S']	4.404352486034663	0.045242251744945	4.414687393920117	0.03249882934010588	4.3983513338721085	0.030072625283970176	4.433185039954779	0.055704894322045936
['Q153H' 'T258S']	4.390768193934119	0.03083623712777386	4.369877233514287	0.027969383000148656	4.387060583120882	0.03743486012092235	4.374790587448405	0.04163123713762664
['P284L' 'A343V']	4.402357874185491	0.04625389048260164	4.3751718161869455	0.02240245040921616	4.408428001034968	0.03452587164804071	4.391674850372436	0.05139350318001192
['V271L' 'Q335R']	4.351085214539068	0.04251533899061089	4.4028299600542535	0.06525950857696115	4.363443057986695	0.03153773684878388	4.36806033459332	0.07788682500393135
['N208S' 'P285S']	4.3973532198483865	0.0395678350775396	4.422876015053491	0.06446379916407118	4.385870881386442	0.02847645225495374	4.434374394901877	0.07563858126240257
['E259V' 'Q317P']	4.408913028798856	0.05134177453832902	4.467015330902585	0.07596121282060848	4.380946126663632	0.037632284612430233	4.49007351970144	0.09168469701058288
['H74Y' 'F147L']	3.43964781008555	0.3841972259105543	4.425489740028226	0.03228863606482608	2.852174491242528	0.5026146446302194	3.4792827101137753	0.3855516365109766
['Q131H' 'M254K']	4.399157992174381	0.03430739017672431	4.380446070336822	0.031173709679403003	4.393727134867822	0.0338164128000854	4.393749222511202	0.04635512049292617
['H74Y' 'A350V']	3.43964781008555	0.3841972259105543	4.37620464864846	0.026660436003734835	3.4399603729595136	0.564954074319319	3.42999761873401	0.38512113321041563
['A87V' 'S221T']	4.319889214610718	0.04135896822805343	4.37962389366079	0.06029617846974224	4.3810653462839335	0.03495003492126082	4.313658268271508	0.07311766811752232
['V66I' 'G91D']	4.40848516702781	0.04688748848964434	4.398970568459758	0.019209269144964215	4.349675104855216	0.03507913706291296	4.421600895487568	0.050669839134836456
['K314N' 'R340H']	4.471318227693155	0.07023038106418564	4.410471008203787	0.06074915234097727	4.4237796503943905	0.04983263196795512	4.495934395896942	0.09285884952209987
['A139V' 'Q298H']	4.3857934994178915	0.028182162745625048	4.3899515663548625	0.0568482904452562	4.357922493324194	0.03351391112509554	4.389890225772753	0.0634504722091893
['E105K' 'D165N']	4.379353630877286	0.036487513815401655	4.421669334946543	0.04734827718741246	4.399808153699633	0.03304340463477616	4.415168125823829	0.05977623287766777
['V94M' 'R101G']	4.416911731859364	0.041830360016279274	4.364680043948614	0.05022394961676117	4.439297747154402	0.04786284145676422	4.395736935807978	0.06536225312975755
['L146F' 'A341T']	4.379152271682097	0.06403358054035639	4.393211272258204	0.03328078797396339	4.342273116721117	0.052376905991559454	4.386508703940301	0.07216585262425862
['V96M' 'S162T']	4.263557494535813	0.040693365447970725	4.401746784852236	0.039846988924476	4.3205476524381545	0.09296496542042597	4.279449439388049	0.05695377527284219
['H173L' 'A241S']	4.39456451723887	0.06578755965684902	4.37634678564536	0.06800048604134597	4.41367419011374	0.054070914637324996	4.385056462884229	0.09461537458290147
['A75T' 'S358N']	3.686185410632329	0.17278154035576648	4.465544773493056	0.06768488419392713	3.206915580565966	0.5891048388179134	3.7658753441253836	0.185565902676264
['N113S' 'D129V']	4.34995501269253	0.039644180127083685	4.378410652833339	0.06428886078118418	4.405619707172443	0.05424834544683994	4.342510825525869	0.07552958783477597
['N50S' 'N316D']	4.411700530607231	0.06013695306995986	4.335736450240949	0.07436909165388368	4.414706134935349	0.03872539873984372	4.36158214084818	0.09564107338357462
['V150I' 'N333S']	4.403699066014924	0.04426322309223501	4.386960981673822	0.037677807639024764	4.382302224112243	0.052409819472069186	4.404805207688746	0.058127877193273794
['E172V' 'R294S']	4.44884497405296	0.056259890496457264	4.398373430288995	0.04517515618264247	4.393882227509916	0.033358341094775326	4.461363564341955	0.07215240823977744
['A266V' 'Q317H']	4.4130809260675985	0.029771660780762058	4.395975986452367	0.055480533001805436	4.325074940256201	0.04451305066827813	4.423202072519965	0.0629638096672143
['L174M' 'A241V']	4.365127231818212	0.0428162397403189	4.442092774754859	0.04271643203398193	4.408141199362555	0.041169585320518835	4.4213651665730715	0.060480773401257536
['G91D' 'I210N']	4.398970568459758	0.019209269144964215	4.396568629671359	0.0330371286256993	4.374060536017875	0.03313423590840772	4.409684358131116	0.03821580679397825
['V96A' 'K108R']	4.373063119679074	0.06789746621109508	4.371414644700688	0.03326089265954744	4.394704756397275	0.039981241380954054	4.3586229243797625	0.07560656650315986
['E105V' 'A183T']	4.430686298642738	0.04430495671447579	4.416536569510858	0.0359287679303154	4.41407580014741	0.046707537006490135	4.461368028153595	0.05704213841067
['N208D' 'S221N']	4.40657274266439	0.061444445792149534	4.408376682112149	0.03884106373553917	4.396818664554504	0.03835195723428281	4.429094584776539	0.07269145858223384
['A82T' 'K325I']	4.376928807405652	0.04109293620186328	4.372572282704818	0.043393365441959715	4.38842518735796	0.034576148611838074	4.36364625011047	0.05976297825635758
['S120G' 'F147C']	4.440547521250295	0.03678868256998348	4.466421843218436	0.06531901790007466	4.395161919224815	0.035313119008913825	4.5211145244687305	0.0749665342980805
['M98I' 'G178S']	4.311234245954208	0.02254990080659657	4.378980574599386	0.04714455511759884	4.301385327585566	0.02896476284049879	4.304359980553594	0.05225999525089588
['E172D' 'A350S']	4.352282635025487	0.037306605342368813	4.367993492432998	0.04325788369834156	4.367296262825837	0.03878735698925528	4.334421287458484	0.05712291400331837
['Q211L' 'K314E']	4.396400156608551	0.04619889708641075	4.429581946053085	0.036992076604835486	4.385067022297161	0.03522879885903721	4.440127262661637	0.05918405041511428
['T167M' 'S338Y']	4.413623183114434	0.025216505974671972	4.396374430015468	0.03312898132567848	4.411077595343206	0.05099315603487856	4.424142773129901	0.04163413956415841
['L189V' 'R195C']	4.392487200480776	0.054489674964361794	4.4198958762463985	0.03176159977338548	4.4024330928840225	0.0441769896783845	4.426528236727174	0.06307078482060072
['S85F' 'P239T']	4.418391083941856	0.026290898003438555	4.442866769306949	0.07003640809856584	4.387152718473029	0.033941973217428464	4.475403013248805	0.07480848733383177
['I123T' 'Y204F']	4.404477535972491	0.04349835766151251	4.398813768829262	0.04693003320795966	4.423777862352523	0.051626580577137086	4.417436464801753	0.0639885547277719
['H74L' 'S93G']	4.4148867317359635	0.035118185742871594	4.40730556768101	0.05222850160900284	4.391679663887436	0.03783069312765291	4.436337459416972	0.06293729697240295
['K33E' 'A67V']	4.418058930543041	0.03392757967518977	4.33929578798942	0.029642637237000256	4.42430418756977	0.03848056049271823	4.371499878532461	0.04505293114749299
['A81T' 'A256S']	4.380634117932203	0.03607803506491454	4.386952271180604	0.06109491450404085	4.436709045371595	0.04122134477233116	4.381731549112807	0.07095218948278667
['F226L' 'V271L']	4.428771464419774	0.05255047105837463	4.351085214539068	0.04251533899061089	4.408358122977292	0.043455038650863594	4.394001838958841	0.06759516297741747
['V66A' 'R340L']	4.387079784887594	0.04761551138610965	4.417922374504141	0.04377636524721125	4.37510198428115	0.034594965745620966	4.419147319391735	0.06468080920039562
['A82T' 'T334K']	4.376928807405652	0.04109293620186328	4.4590903837593565	0.08462922310379839	4.361731038155556	0.03417819467255932	4.450164351165007	0.0940783439950071
['E259K' 'S354T']	4.402333351902134	0.03062687290610719	4.3686636420949965	0.03891085492511521	4.420293160805318	0.03543584320256919	4.38514215399713	0.04951827920081841
['Q55H' 'I123T']	4.396180754556281	0.031381151874728216	4.404477535972491	0.04349835766151251	4.455701476658825	0.044177761031623186	4.4148034505287725	0.053636590236830144
['I159N' 'N333D']	4.404017080348554	0.0505217860214287	4.413787699500802	0.03390634449451375	4.367147381959459	0.05187282198455671	4.431949939849357	0.06084481128063157
['F161C' 'R303S']	4.3830240631659	0.03003048921924956	4.401400763358971	0.05145653469341958	4.418346441164395	0.036316682319523994	4.398569986524871	0.059578563639975046
['Q26H' 'A343P']	4.392026847359881	0.03814331847357759	4.432072917675699	0.06563648190910704	4.392664326571976	0.04256719413728985	4.43824492503558	0.07591482399097886
['S69T' 'N208Y']	4.3949406484384905	0.02687912012512162	4.4210748099569	0.055247028129132035	4.37540329995171	0.0370759743282051	4.430160618395391	0.06143875988170517
['S85T' 'R294H']	4.371771376216603	0.03342810193474179	4.404339713496214	0.042351097681528865	4.40198582977251	0.036942792047055556	4.390256249712817	0.053954179391312106
['P212S' 'V264I']	4.397970501894538	0.054915968350825496	4.426489803005935	0.05072502267996919	4.382345237787193	0.04155964985765753	4.438605464900473	0.07475822032253213
['A40T' 'E105V']	4.399684901146994	0.051032576433115456	4.430686298642738	0.04430495671447579	4.423958568871555	0.061385780595989384	4.444516359789731	0.0675814549034966
['Q60H' 'A135V']	4.3799742382795435	0.05336414940055088	4.414941432852543	0.05325241920512959	4.3902721151261535	0.047739883419857854	4.409060831132086	0.07538934004514941
['Q131R' 'N316K']	4.443221028856272	0.058405518854809345	4.414981707181565	0.08279930428858837	4.373534610412092	0.044061108022582195	4.472347896037837	0.10132585762466428
['N113I' 'G236D']	4.42942774271974	0.039303884075251344	4.407517848490406	0.026182682052693352	4.42702754989846	0.0411521648586224	4.451090751210145	0.047226350090529196
['P332S' 'Q335H']	4.415277255589376	0.03418205120510201	4.394031463831714	0.030424341465624637	4.396323666736068	0.044817914210575086	4.423453879421089	0.045760825803356546
['L177M' 'N234I']	4.399284219761465	0.0317010798975754	4.382752848296292	0.03050586588967653	4.377817157548547	0.036092144342637425	4.396182228057757	0.04399507154615605
['L148H' 'Q352L']	4.407856099370974	0.03513757765819129	4.4415925645467755	0.08355715482892835	4.36704680641639	0.03312490061896689	4.4635938239177495	0.09064462194080201
['L342M' 'R355L']	4.397622135847908	0.062377746263109726	4.389125179457171	0.050264090195897344	4.393022701727647	0.048753093709901725	4.400892475305078	0.08010906310827884
['S85A' 'R263C']	4.419524274127156	0.055363802582161475	4.394181250940864	0.03221224320602358	4.409258939383012	0.041242505690862345	4.4278506850680195	0.06405294098416217
['V238A' 'R340L']	4.398409425602995	0.04545961049559228	4.417922374504141	0.04377636524721125	4.383058885609749	0.035159652885972295	4.430476960107136	0.06311058818192244
['A176V' 'Q228H']	4.450603048413937	0.06060951559950784	4.418857746483822	0.04927447780072754	4.35139897143338	0.029762513739651643	4.483605954897758	0.07811201920153758
['I257F' 'D344N']	4.3601767024533435	0.03301843133992994	4.386131656860112	0.04468104894503106	4.393704030391351	0.04217557071320652	4.360453519313456	0.05555729423737201
['T68S' 'S70R']	4.4082496834829525	0.0360103064176425	4.255890972243969	0.027064812804164333	4.294912529259713	0.024696582845644226	4.278285815726921	0.04504715596368945
['A183T' 'P284S']	4.416536569510858	0.0359287679303154	4.442501751606556	0.04589960234672349	4.395684213669666	0.04454052009305642	4.473183481117413	0.058289363185557316
['V104A' 'P285T']	4.359940031288727	0.028408951339030687	4.416830197125621	0.053085120360345274	4.440053464010414	0.04414530418386515	4.3909153884143475	0.06020879105127222
['S85P' 'D132N']	4.3789103088977	0.030395310505892927	4.369870040313697	0.03168637576893723	4.3845319182947655	0.03750311703395637	4.362925509211397	0.04390787298560404
['S70T' 'Q348*']	4.395056371677978	0.0378388835742341	4.390948366560858	0.04702934353426203	4.414271873469798	0.041045974111150914	4.400149898238835	0.06036174503282751
['S93G' 'M98T']	4.40730556768101	0.05222850160900284	4.389648078482064	0.03136325394744189	4.3422255277491235	0.042193675574343725	4.411098806163073	0.06092183581026873
['D88N' 'A312V']	3.575400561099043	0.4370641673794146	4.438565215970098	0.06277637384935027	3.921667351806931	0.06640032044153348	3.628110937069142	0.44154949838125096
['A186S' 'E235D']	4.347382950872644	0.04265148402852504	4.39770239590529	0.04954248679741068	4.373639032510289	0.04982257556458906	4.3592305067779336	0.06537283142030134
['A41T' 'L174M']	4.379820651627581	0.06207296007728513	4.365127231818212	0.0428162397403189	4.455180839491374	0.05087578851364969	4.359093043445792	0.07540744497897206
['A41T' 'Q360L']	4.379820651627581	0.06207296007728513	4.34693986314182	0.06650923695166003	4.440663388942674	0.04690748343990722	4.340905674769401	0.09097544159083974
['Q55R' 'A133G']	4.376573827144908	0.04235065291345252	4.449038892486694	0.060004532970067824	4.394350615876029	0.08272118551772867	4.4397578796316015	0.07344468516612812
['F161Y' 'R340C']	4.389381858946525	0.04049301275616246	4.406688523604389	0.09886969254764047	4.386661185978703	0.03495661092777153	4.4102155425509135	0.10684053625162919
['A109V' 'R255C']	4.382387245447992	0.030828481750870836	4.372758572421516	0.025671384409733992	4.395555765742168	0.0370634868371343	4.3692909778695075	0.040117518175681176
['R197H' 'A337T']	3.5686697911647474	0.3904551439746714	4.341816054214937	0.06018553675122664	3.8612872392007542	0.5044134811839143	3.5246310053796837	0.39506647325521643
['V66I' 'I156F']	4.40848516702781	0.04688748848964434	4.4911407328830455	0.06888607884281742	4.351039777133948	0.045250649577036554	4.513771059910855	0.08332903716715673
['A67V' 'K325R']	4.33929578798942	0.029642637237000256	4.350346834820999	0.026208649755416803	4.3148840579009455	0.031489881042218185	4.303787782810419	0.03956740153670068
['D274V' 'L356P']	3.0806221276828905	0.5622844940959757	4.3615789269760805	0.06371879962551856	3.149395724588914	0.5944240941101265	3.056346214658971	0.5658833251885801
['A67V' 'L114H']	4.33929578798942	0.029642637237000256	4.214605969422307	0.03793417570926333	4.006157264506105	0.060433245771635176	4.168046917411726	0.04814236833710674
['S120I' 'S280T']	4.381027179369367	0.0316326296198947	4.436644815379749	0.05137662650137095	4.380875077714222	0.041930482892562695	4.431817154749115	0.06033391258099222
['P339S' 'A341V']	4.3762851694911395	0.03542336004734263	4.383328843118574	0.030072193504090447	4.393071329211708	0.03796806744329426	4.373759172609713	0.04646666826006712
['A82S' 'V244L']	4.415604290994137	0.05875312054347637	4.423874598496466	0.040315571459201234	4.397615799126693	0.03703353803232605	4.453624049490603	0.07125499614538075
['S93C' 'A256S']	4.3601461383545175	0.03811658816624797	4.386952271180604	0.06109491450404085	4.385267657156964	0.03497631375992462	4.361243569535121	0.07201015811461196
['Q60H' 'I83T']	4.3799742382795435	0.05336414940055088	4.406056215582678	0.04709547390317217	4.42025175815486	0.04439504806496348	4.400175613862221	0.07117384423655003
['L128Q' 'I160N']	4.196134038467643	0.04781267575240651	4.371447876913803	0.05067477082999485	4.351258899171281	0.04090389549749228	4.1817270753814455	0.0696705415600974
['S93C' 'R195C']	4.3601461383545175	0.03811658816624797	4.4198958762463985	0.03176159977338548	4.350845773045373	0.03844429970555699	4.394187174600916	0.049615254847678404
['A138V' 'I156F']	4.4273615294868485	0.06825085889211183	4.4911407328830455	0.06888607884281742	4.351163206146307	0.037918743294078135	4.5326474223698945	0.0969714988945196
['E105D' 'V143I']	4.422880084975741	0.044740272170873015	4.357596846231983	0.047154108835230184	4.393372614157629	0.0453696178269981	4.394622091207724	0.06500155331965943
['G265S' 'Q309K']	4.384601986165138	0.03394912867239723	4.397109605681721	0.05289765168524928	4.399917994639781	0.03874003012694988	4.395856751846859	0.06285463301482985
['S151F' 'R168*']	4.436505634684266	0.0663377639612824	4.394348422418644	0.02987522600329265	4.390100585064693	0.03681140045454366	4.444999217102911	0.07275457412514096
['R207H' 'R355*']	4.387441154473138	0.04505861030571176	4.437991723358391	0.03416392875135312	4.432083800168929	0.04126232712308032	4.439578037831529	0.05654602011114068
['H112Y' 'V175A']	4.272072218826626	0.03913651531735698	4.397247922564013	0.027626446716744947	4.31755873311892	0.0337577552446217	4.283465301390638	0.047904982928489444
['L205I' 'A337T']	4.386015193076884	0.02744349413355164	4.341816054214937	0.06018553675122664	4.413620238255875	0.05446295869721783	4.3419764072918205	0.06614714056020514
['K37R' 'F147L']	4.378130214054054	0.029151044149031864	4.425489740028226	0.03228863606482608	4.4116047868157615	0.04676001530906813	4.417765114082279	0.043501027504021
['S69P' 'Q78H']	4.403213230912996	0.029698178374390222	4.442631253894405	0.09073482752204964	4.40258824225949	0.044671221332453506	4.459989644807401	0.0954714131256744
['D165N' 'E217D']	4.421669334946543	0.04734827718741246	4.372245607389134	0.03339277896181385	4.363792433643173	0.0475120089873651	4.408060102335677	0.05793908041562794
['A40T' 'E217D']	4.399684901146994	0.051032576433115456	4.372245607389134	0.03339277896181385	4.381763504510289	0.048186638987928306	4.386075668536128	0.06098689649584022
['I182L' 'R255C']	4.4453040070927194	0.07840879548429162	4.372758572421516	0.025671384409733992	4.363741013432891	0.03271659527694075	4.432207739514235	0.08250429798992173
['P212S' 'T299S']	4.397970501894538	0.054915968350825496	4.4049093080518125	0.06332748572522008	4.328538532964846	0.032694311940161244	4.41702496994635	0.0838220378431998
['V111L' 'M347I']	4.3054180271899005	0.0641245570222761	4.387500462620469	0.024992987987040406	4.3317554801070735	0.03790939225805493	4.30706364981037	0.06882302130699788
['E137G' 'L342S']	4.386395421753517	0.042152531581265675	4.39708119672236	0.037853975741912085	4.403602399866548	0.03615521469429266	4.397621778475877	0.05665473853243759
['C107R' 'N113S']	4.214600930622758	0.05618390018751356	4.34995501269253	0.039644180127083685	4.2878897778082505	0.0475596060435949	4.178701103315287	0.06876257454625403
['L330P' 'R351Q']	4.386576817070939	0.043415734540516206	4.415511685716785	0.04783270026017633	4.3335763901274245	0.03978679042708828	4.4162336627877234	0.06459793510533014
['S85Y' 'P239T']	4.43861063481731	0.05025543858540749	4.442866769306949	0.07003640809856584	4.42733005942205	0.04060867127813139	4.495622564124259	0.0862015519974004
['G170S' 'Q360H']	4.420999323537144	0.05725735501400243	4.367023256947299	0.039089097053191454	4.377802641294819	0.05782534202690128	4.402167740484442	0.06932793240558476
['N46K' 'A256V']	4.4111364640306014	0.03325014627411289	4.433329223717362	0.039471966467692486	4.400338254954471	0.057210138483054195	4.458610847747963	0.051610157566864136
['A27T' 'A250G']	4.434031025842075	0.03184768995337507	4.401939320872318	0.0837573624075954	4.383329548491814	0.04035690636185298	4.450115506714393	0.08960787416763988
['Q153K' 'R195H']	4.388651265784108	0.038971052685072116	4.4081025206792805	0.07014519363990723	4.415368883743865	0.07336378824778805	4.410898946463387	0.08024394767309713
['I156V' 'T336S']	4.411203581369042	0.036456432930864854	4.379218612275682	0.026340656751607485	4.4260684480348775	0.04746098624839849	4.404567353644724	0.04497667951448453
['P3L' 'D267N']	4.403932151802689	0.08351186202904386	4.407674158047816	0.03365872308485724	4.354491473614644	0.050186033920802425	4.425751469850503	0.09003966203435661
['V171A' 'Q348*']	4.451530351395197	0.08521219830243025	4.390948366560858	0.04702934353426203	4.3961142653440906	0.043152063206683064	4.456623877956055	0.09732871052673168
['Q153R' 'A341T']	4.41556463521251	0.041757241114186675	4.393211272258204	0.03328078797396339	4.37939152111111	0.05812128131800464	4.422921067470714	0.05339735980023945
['V9I' 'M254T']	4.486023066118488	0.06891269448981416	4.39180634162702	0.04610493074120968	4.417621775049851	0.032594025695226195	4.491974567745508	0.0829133529686154
['M223V' 'L296M']	4.35192617933654	0.047153864514663794	4.407203512362659	0.033282339096166395	4.357627655034046	0.048763457628857206	4.373274851699199	0.05771655771422509
['A135T' 'F226Y']	4.416527230884707	0.03894389610933656	4.3643133917903665	0.02678715833341176	4.356855104501522	0.035197401643446063	4.394985782675073	0.0472671016221015
['S28C' 'Q180R']	4.420035186783918	0.05179060061781721	4.423691747741684	0.07860443144771277	4.3844365695461995	0.04325040174435856	4.457872094525602	0.09413247556275371
['D165E' 'T240I']	4.367975361115831	0.04470391266439771	4.433927428240338	0.02385330887798941	4.45297791569298	0.06185400052189552	4.4160479493561695	0.050669716319857824
['V9I' 'R263H']	4.486023066118488	0.06891269448981416	4.408067670757687	0.03235718013749807	4.410320631095562	0.04051440626950685	4.508235896876174	0.07613111432454514
['L71V' 'A110T']	4.447829957621737	0.05611583689214919	4.406519917072954	0.036499195530032405	4.369470931691783	0.035871728751795735	4.468495034694691	0.06694160458523406
['T167M' 'A331V']	4.413623183114434	0.025216505974671972	4.386936994915286	0.05828710322500213	4.404553636726698	0.05730248588619039	4.414705338029719	0.06350794104624019
['H112Y' 'I159N']	4.272072218826626	0.03913651531735698	4.404017080348554	0.0505217860214287	4.305502352686566	0.0727830926999	4.2902344591751795	0.06390710206213975
['V143I' 'H163L']	4.357596846231983	0.047154108835230184	4.354702457446965	0.04220020073681058	4.32528680342779	0.04103551414130272	4.326444463678948	0.06328006733776317
['S190G' 'P339S']	4.386250061721122	0.036719255990633644	4.3762851694911395	0.03542336004734263	4.391352047055829	0.03901802433658752	4.376680391212261	0.05102076241638648
['T68I' 'S120C']	4.38812795670454	0.033506772211901764	4.37417636451357	0.028455178279952517	4.408608098865756	0.04386595801114968	4.37644948121811	0.043959082736155376
['D267N' 'R340H']	4.407674158047816	0.03365872308485724	4.410471008203787	0.06074915234097727	4.384704635880362	0.0390444440723733	4.432290326251604	0.06945047983887775
['M232I' 'G359R']	4.385326669922228	0.03206272856339371	4.375600695626105	0.03901652320354809	4.361507870511327	0.03850102266715479	4.375072525548333	0.05050057074749621
['C107Y' 'R340H']	4.334262315859609	0.08983486104055448	4.410471008203787	0.06074915234097727	4.275022595546751	0.06442698921011417	4.358878484063396	0.10844704591791791
['H173Q' 'Q352L']	4.3624270973214125	0.04067536010453636	4.4415925645467755	0.08355715482892835	4.37199060490666	0.06373738793220884	4.418164821868189	0.09293160411151426
['A109T' 'A331V']	4.377963666036741	0.03542251706843941	4.386936994915286	0.05828710322500213	4.371739335745651	0.0390737906617586	4.379045820952026	0.06820660611572706
['V52M' 'A81S']	4.34413895460515	0.028644655208812014	4.423087508603242	0.04767097788467734	4.3192530459518945	0.030217697371700165	4.381371623208391	0.05561509151761882
['L71M' 'G315D']	4.393082113704261	0.03131528241668734	4.465030331703222	0.07432618863906103	4.394912727839002	0.03792931923542321	4.472257605407481	0.08065376141536222
['R303S' 'L319M']	4.401400763358971	0.05145653469341958	4.399023177542602	0.04946723416427124	4.423056778405462	0.07560033059723224	4.4145691009015735	0.07137774315932058
['P127L' 'Q335H']	3.4286921759200752	0.42335509498543744	4.394031463831714	0.030424341465624637	3.216891144032005	0.6394070898071792	3.436868799751789	0.424446907167134
['T68I' 'L198M']	4.38812795670454	0.033506772211901764	4.376498171036016	0.04365610354222747	4.387529835812046	0.035106074340071826	4.378771287740555	0.055032346493221224
['Q309H' 'L330M']	4.445874069354239	0.057854848181717496	4.420743260677326	0.06352673748073445	4.406062384578755	0.05203364830966685	4.480762490031564	0.08592339514402193
['V66I' 'P239T']	4.40848516702781	0.04688748848964434	4.442866769306949	0.07003640809856584	4.408806176036248	0.044719340445034485	4.465497096334758	0.08428247170210061
['T68S' 'V171L']	4.4082496834829525	0.0360103064176425	4.429454500642508	0.047611822327360484	4.415613870524165	0.04969578704086387	4.45184934412546	0.059696128799317016
['N246K' 'N333I']	3.4820965666478845	0.35691797480597176	4.354716455723553	0.033401535788171954	3.932673693397611	0.12900730916165215	3.450958182371437	0.35847747953337994
['C107Y' 'N234K']	4.334262315859609	0.08983486104055448	4.4294865797821155	0.08360635300572673	4.308190181506388	0.07263464381066309	4.377894055641725	0.12272051385605393
['S85T' 'E137Q']	4.371771376216603	0.03342810193474179	4.3888859074371425	0.06188858285101456	4.3600485151222586	0.032395411295595956	4.374802443653746	0.07033942483605038
['L196Q' 'A214V']	4.426671008262221	0.05183754712818043	4.36926576189384	0.020999009904944858	4.415500020861849	0.03772061988943412	4.4100819301560605	0.05592932780978419
['G218C' 'T334K']	4.367120079330985	0.04674447361060613	4.4590903837593565	0.08462922310379839	4.406746989596721	0.0707941147369117	4.4403556230903405	0.09668066619694517
['A67V' 'V95M']	4.33929578798942	0.029642637237000256	4.292264769287977	0.03976113952237011	3.92022549259613	0.40041694318453563	4.245705717277396	0.04959469889496031
['I156T' 'M254K']	4.383592306986079	0.06549549183261726	4.380446070336822	0.031173709679403003	4.366120569947437	0.0358302637763878	4.378183537322901	0.07253591955419149
['V175L' 'G359R']	4.4248337248307275	0.049554443000705835	4.375600695626105	0.03901652320354809	4.356974966923575	0.0470877319548389	4.414579580456831	0.06307084828986534
['P212L' 'L346*']	4.401381210593924	0.04172275117273414	4.3920426769049445	0.062078042743027015	4.448944083562912	0.05263688671916219	4.407569047498868	0.07479619880867594
['Q228R' 'D275N']	4.368584743803364	0.06991531295667812	3.1577999639792527	0.5872219590527863	3.92550527994794	0.49569985580335846	3.1405298677826163	0.5913694109265565
['H173Y' 'A241V']	4.394426173085343	0.039088415419319504	4.442092774754859	0.04271643203398193	4.38200423571758	0.03827285390063806	4.4506641078402005	0.057901621615522064
['V66F' 'Q309H']	3.899541467231946	0.5619352025722153	4.445874069354239	0.057854848181717496	3.2635846713842844	0.4693791659818096	3.959560696586184	0.5649056163183424
['Q60E' 'G200D']	4.410418670317849	0.03805392421536279	4.395862075918879	0.05455443110243412	4.406540681988099	0.04765324063337761	4.420425906236728	0.06651531478613633
['L198R' 'P212Q']	4.4205637701771465	0.07223159057103896	4.425158894789851	0.06586003220594963	4.406374100703387	0.05468129919387368	4.459867824966997	0.09774940674291036
['V271L' 'D344N']	4.351085214539068	0.04251533899061089	4.386131656860112	0.04468104894503106	4.373544750642861	0.03712030396550965	4.35136203139918	0.06167617193304737
['A72V' 'N333K']	4.341311834577535	0.019325359579936613	4.4067075261227835	0.049128143503046055	4.355411595199116	0.0350126636295128	4.362164520700318	0.052792461648892015
['I48V' 'R263H']	4.426764710745828	0.04773263932055059	4.408067670757687	0.03235718013749807	4.434362848532481	0.04201595551278969	4.448977541503513	0.057666211623066344
['D88V' 'F293L']	3.439321575812828	0.5183203062101577	4.382994778306135	0.05986888227714741	3.82926995778229	0.5276450278219396	3.436461514118963	0.5217664447766899
['S85F' 'V313A']	4.418391083941856	0.026290898003438555	4.399581742754279	0.03768079683753033	4.403429479037802	0.03197603393653585	4.432117986696134	0.045946205154924875
['L115I' 'A139V']	4.354789252109368	0.0586738636790198	4.3857934994178915	0.028182162745625048	4.4080559337742375	0.0379709941557506	4.3547279115272595	0.06509114053421629
['T141A' 'G359E']	4.372293337260855	0.03584056615286919	4.408841350126115	0.03835012216103666	4.393340404228845	0.03488108464381355	4.39527984738697	0.052490742535466456
['D132G' 'R263L']	4.360255176521254	0.05924265969421106	4.3863952162664575	0.0712336438776516	4.383571738185015	0.047561488419713596	4.36079555278771	0.09264947246332378
['A72V' 'A139V']	4.341311834577535	0.019325359579936613	4.3857934994178915	0.028182162745625048	4.356386431029699	0.02877385447835273	4.341250493995426	0.034171681549416674
['S61T' 'V96A']	4.390968133298298	0.060558708889250135	4.373063119679074	0.06789746621109508	4.389997736332952	0.047485164432112086	4.378176412977371	0.09098034480160944
['G103C' 'T240N']	4.376306808604452	0.027904067113917564	4.4006014836623875	0.044069880143332775	4.356486481192226	0.03882570589205458	4.3910534522668385	0.0521612049069587
['L205I' 'A222V']	4.386015193076884	0.02744349413355164	4.417066932744635	0.030868062597964895	4.366761819662505	0.03508220704930704	4.417227285821518	0.04130354293290302
['V52M' 'G91D']	4.34413895460515	0.028644655208812014	4.398970568459758	0.019209269144964215	4.294933475640366	0.0343493143280581	4.357254683064907	0.034489306938751255
['L114I' 'L318V']	4.407399656021813	0.057571195607490674	4.35093477936576	0.03388836630807414	4.34239256241129	0.03368831525823307	4.372479595387572	0.06680467000671561
['A135D' 'A138V']	4.343729818154617	0.04349565243295835	4.4273615294868485	0.06825085889211183	4.388280998942497	0.03762897163187408	4.385236507641466	0.08093238857268253
['E164V' 'I289V']	4.404352486034663	0.045242251744945	4.41464682445705	0.07900482938262317	4.355455572842687	0.03732126664039512	4.433144470491712	0.09104188271740857
['S70N' 'N316I']	4.386136574569535	0.03158469127390285	4.368928590232419	0.03679483296320759	4.39758458434482	0.04210419984019453	4.369210324801953	0.0484917771963258
['Q153L' 'V192I']	4.3735397702637115	0.02885967186798729	4.405811325292837	0.03109081396309282	4.360976390038731	0.03530416425694002	4.393496255556549	0.042420742252058066
['K108N' 'A176T']	4.345628063523627	0.06406404349940031	4.401477662234696	0.026213195266811866	4.430179966405179	0.056504733802099624	4.361250885758324	0.06921945734827067
['D8E' 'K108I']	4.39167251504456	0.03256326278092285	4.435163318792591	0.0412013631722246	4.42950464724141	0.04106790845784267	4.440980993837151	0.05251588721700302
['V66I' 'A145T']	4.40848516702781	0.04688748848964434	4.368361964209887	0.02889897761547255	4.350681040542236	0.03205831093693938	4.390992291237698	0.055078012710028976
['N46K' 'A82T']	4.4111364640306014	0.03325014627411289	4.376928807405652	0.04109293620186328	4.397689159872465	0.041251312973346	4.402210431436252	0.05286020840802947
['M223V' 'F226S']	4.35192617933654	0.047153864514663794	4.414687393920117	0.03249882934010588	4.390813935023355	0.0362954191239843	4.3807587332566555	0.05726832324369727
['A106T' 'D267N']	4.357826700017389	0.0554546727882539	4.407674158047816	0.03365872308485724	4.445691573080726	0.05744261731021203	4.3796460180652055	0.06487010385189321
['A241T' 'Q311H']	4.444076318496784	0.068431848202717	4.400814947123464	0.03599436230885339	4.395987738868344	0.04792267353186007	4.459036425620248	0.07732083785410442
['M230I' 'Q352*']	4.3894464023683915	0.047448196194114785	4.435570494138375	0.05704406334124781	4.424721203877926	0.045105268749919256	4.439162056506767	0.07419808949397215
['R263H' 'T334R']	4.408067670757687	0.03235718013749807	4.357808405503411	0.0539856707772761	4.356753144867278	0.04670209402274954	4.380021236261097	0.06293996946077224
['A67T' 'R340H']	4.376129340588338	0.06781357361514632	4.410471008203787	0.06074915234097727	4.382972480682598	0.039332606606295555	4.400745508792124	0.0910447158082452
['H112Y' 'L185F']	4.272072218826626	0.03913651531735698	4.4134903237063465	0.07177856894500162	4.4205957094854735	0.0774248366407775	4.299707702532972	0.0817546927764888
['G121E' 'Q306H']	4.397127906945976	0.01972892956227079	4.404203963002619	0.058714000172456975	4.38246587304617	0.040414511350823364	4.415477029948594	0.06194000708689272
['P332S' 'Q352H']	4.415277255589376	0.03418205120510201	4.372583090238162	0.03693413331022067	4.3811657860973146	0.04432813224490946	4.402005505827539	0.05032437608123292
['M254V' 'A341V']	4.407745056738211	0.04287934468705512	4.383328843118574	0.030072193504090447	4.4212965465532985	0.04031624357978852	4.405219059856783	0.05237341904954022
['Q311H' 'L330M']	4.400814947123464	0.03599436230885339	4.420743260677326	0.06352673748073445	4.3699894049038885	0.04338954125555159	4.435703367800789	0.07301534422960121
['N333K' 'R351G']	4.4067075261227835	0.049128143503046055	4.417088591769604	0.044378070202648924	4.378978362605059	0.030994974941932752	4.437941277892387	0.06620413581466889
['A27T' 'S69P']	4.434031025842075	0.03184768995337507	4.403213230912996	0.029698178374390222	4.4265879703174615	0.041216755237892526	4.45138941675507	0.043546034884055826
['G265S' 'S308Y']	4.384601986165138	0.03394912867239723	4.363457885209995	0.05301960990420979	4.38461710362631	0.043816970081712175	4.362205031375133	0.06295730594624872
['E137G' 'L304F']	4.386395421753517	0.042152531581265675	4.369025920343327	0.06470337726656283	4.348694675816428	0.04659350707996459	4.369566502096843	0.07722281365250012
['A72V' 'D219E']	4.341311834577535	0.019325359579936613	4.3891173328779125	0.03282834574700886	4.335929046844106	0.026263475181993116	4.344574327455447	0.03809422275593771
['K37N' 'V111A']	4.4184924118569615	0.05321285521047647	4.377874844990679	0.03764459399825197	4.408387569811908	0.04143887661133688	4.41051241684764	0.06518223237159311
['A92V' 'T287S']	4.390847682460486	0.017484775706338128	4.367314991040687	0.03896938136685438	4.386204737630427	0.035958666629268984	4.372307833501173	0.04271217701799206
['V175I' 'K327I']	4.443873363042204	0.0754233384565135	4.434173516853142	0.030154056576240595	4.395152012298049	0.05057727008583676	4.492192039895347	0.08122774841105043
['M254K' 'L295Q']	4.380446070336822	0.031173709679403003	4.4040866406380275	0.05215381739570552	4.403241449811647	0.05251693912397765	4.398677870974849	0.06076035585906571
['I124F' 'S322L']	4.316716683080039	0.04440316745498313	4.3529875221159156	0.0403447112731819	4.30044756345495	0.051098203573134694	4.283849365195955	0.05999447481019967
['M98T' 'K108R']	4.389648078482064	0.03136325394744189	4.371414644700688	0.03326089265954744	4.3412709115177694	0.038850910423469026	4.3752078831827514	0.04571586900280542
['N234D' 'T334M']	4.37147568332367	0.038772610864074526	4.392025880331141	0.02753676961328818	4.401622639099891	0.053031563594106386	4.377646723654809	0.04755616714951134
['K108E' 'S221N']	4.412523363228169	0.033998373670087526	4.408376682112149	0.03884106373553917	4.469321726225731	0.04289778659968537	4.435045205340316	0.051618965936166494
['Q153K' 'A331V']	4.388651265784108	0.038971052685072116	4.386936994915286	0.05828710322500213	4.351240560494115	0.047585971083944044	4.389733420699393	0.07011511498774511
['N50S' 'Q153L']	4.411700530607231	0.06013695306995986	4.3735397702637115	0.02885967186798729	4.3853023469649175	0.04215693625050938	4.399385460870942	0.06670332664017928
['L114I' 'P239T']	4.407399656021813	0.057571195607490674	4.442866769306949	0.07003640809856584	4.394544356998944	0.036441842234586054	4.464411585328762	0.09066168442635959
['V104L' 'V271G']	4.426701344156162	0.05801594775307022	4.376161113056138	0.0809159233264135	4.307918946228294	0.03750738108924799	4.417007617212299	0.0995652391221605
['V104I' 'T299S']	4.398070424619605	0.06970465189756558	4.4049093080518125	0.06332748572522008	4.357359211261108	0.042212537976872806	4.417124892671417	0.09417594674033676
['A92V' 'P212L']	4.390847682460486	0.017484775706338128	4.401381210593924	0.04172275117273414	4.397869371910279	0.033935833425928	4.40637405305441	0.0452383172423869
['R255L' 'N333I']	4.390049692435774	0.03234816333573678	4.354716455723553	0.033401535788171954	4.410784875712388	0.044569414556953915	4.3589113081593265	0.04649802430430821
['F161S' 'T336S']	4.438735385074903	0.051658835638502015	4.379218612275682	0.026340656751607485	4.400590520464391	0.038683774429399444	4.432099157350585	0.05798677002240917
['H202Y' 'A350T']	4.340438294995037	0.04682304359781416	4.424202480283101	0.07093725307428211	4.388024698827581	0.041208877327756854	4.378785935278138	0.08499700750901501
['A106S' 'A183S']	4.422050174959598	0.05907794242097344	4.3576450399236055	0.054591381892950396	4.414692289301679	0.052001592539660205	4.3938403748832044	0.08043893496111075
['E44K' 'Q311H']	4.332710402557639	0.06440348539294326	4.400814947123464	0.03599436230885339	4.407811636627684	0.043952374661641036	4.347670509681102	0.07377942158068237
['L114H' 'S190R']	4.214605969422307	0.03793417570926333	4.4133389613011085	0.05406353715287117	4.23046943547576	0.022911919703675884	4.242090090723416	0.06604443758728773
['A92V' 'H163N']	4.390847682460486	0.017484775706338128	4.445308376986981	0.07482404865064837	4.399842059759562	0.03524985477102534	4.450301219447468	0.0768398050360329
['G14C' 'T258N']	4.410923502924272	0.041408730929717134	4.394609060962465	0.03791466891776475	4.387579682309438	0.03345236818658938	4.419677723886737	0.05614450210264073
['V143L' 'M347L']	4.430122256724333	0.0458106560413034	4.380344509720573	0.039685351946548056	4.453249033578404	0.06968669317526849	4.424611926444907	0.060609762959906006
['A82S' 'L346*']	4.415604290994137	0.05875312054347637	4.3920426769049445	0.062078042743027015	4.403774809756365	0.04317032989978467	4.4217921278990815	0.08547287619123012
['V96M' 'Q335H']	4.263557494535813	0.040693365447970725	4.394031463831714	0.030424341465624637	4.168565956143194	0.07046064148515761	4.271734118367526	0.05080935489748935
['M232V' 'Q291H']	4.384073118993568	0.04140153506708123	4.393683918708158	0.044854852815489524	4.385522399061266	0.05129043764806474	4.391902197701725	0.06104133785403123
['T258I' 'S300C']	4.399373457838014	0.027317530642646734	4.405634693357652	0.032086907899212425	4.430489809340337	0.03900914159550179	4.419153311195666	0.04214044540515067
['M98T' 'H112Y']	4.389648078482064	0.03136325394744189	4.272072218826626	0.03913651531735698	4.307645956619973	0.0474130429336087	4.27586545730869	0.050152971291414494
['L233Q' 'Q352H']	4.410809113949992	0.037137924717303275	4.372583090238162	0.03693413331022067	4.417122035999519	0.054574744519760396	4.397537364188153	0.05237705275867703
['Q54R' 'A109V']	4.403793375516741	0.04053285472443306	4.382387245447992	0.030828481750870836	4.430262745611138	0.03636451755420572	4.400325780964732	0.05092452846296931
['E11D' 'R351Q']	4.377471497119843	0.025750658019365477	4.415511685716785	0.04783270026017633	4.394073842046168	0.03706680462709137	4.407128342836629	0.054323692829282
['G121V' 'G261V']	4.393391487887395	0.04088043777159405	4.4123344490346685	0.06492140469927499	4.425936335332835	0.05887455078988663	4.419871096922062	0.07672026447115662
['T141S' 'Y204H']	4.412903190843529	0.03887384663206655	4.44944957465621	0.07834909634223117	4.455561511571658	0.04551387341308116	4.476497925499739	0.08746288841341597
['N46K' 'K108I']	4.4111364640306014	0.03325014627411289	4.435163318792591	0.0412013631722246	4.383005870934122	0.04406545768900375	4.460444942823191	0.05294454225413087
['V96L' 'R255H']	3.087175487033919	0.4890562480842272	4.439750177950082	0.03870778216642732	4.028648523866453	0.2222094330641537	3.141070824984001	0.4905856767074073
['R86C' 'V321I']	4.399142751892397	0.042052431018670136	4.465136165619985	0.06448461657863369	4.406263884676038	0.04094110031063443	4.478424077512381	0.07698488637306292
['Q60H' 'V313G']	4.3799742382795435	0.05336414940055088	4.369758413823392	0.03687969549019254	4.403333186835374	0.055863970940015654	4.363877812102935	0.06486789946262822
['V175I' 'P239A']	4.443873363042204	0.0754233384565135	4.381692486725276	0.057779602647950616	4.4098970669015705	0.05007112383646218	4.43971100976748	0.09501138071873731
['T141I' 'Q311L']	4.402117735689441	0.05558995386039858	4.411256171624011	0.06970619335519039	4.374468070034794	0.04497972332048592	4.427519067313451	0.08915826581014479
['A87T' 'A337T']	4.383480783012964	0.020839887617637866	4.341816054214937	0.06018553675122664	4.345906518457231	0.029578794748864996	4.339441997227901	0.06369144173237899
['D149E' 'V238I']	4.006479998635644	0.5306436144590683	4.370682417238154	0.030905030048169958	3.740981132243628	0.6482730264990735	3.9913075758737975	0.5315428171356119
['Q78H' 'S162T']	4.442631253894405	0.09073482752204964	4.401746784852236	0.039846988924476	4.363696098014859	0.05087994328370691	4.45852319874664	0.09909889732889772
['T229S' 'P339S']	4.384902210920966	0.03358622215404793	4.3762851694911395	0.03542336004734263	4.40984545268427	0.0541870735880796	4.375332540412106	0.048814431837569616
['A72T' 'A341E']	4.371484685864577	0.03395180108843767	4.425592560167734	0.07794849871894835	4.3955389588134555	0.041295418158353595	4.411222406032312	0.08502172222253987
['T68S' 'V136M']	4.4082496834829525	0.0360103064176425	4.282954005006044	0.027349903717728646	4.340166613595441	0.03890971357277952	4.305348848488997	0.0452190159298224
['V95L' 'T258S']	4.437412733091462	0.03160246829244407	4.369877233514287	0.027969383000148656	4.417597023723458	0.04616012652401189	4.421435126605749	0.04220192397964739
['A72T' 'L233Q']	4.371484685864577	0.03395180108843767	4.410809113949992	0.037137924717303275	4.359491828685951	0.031416022008687275	4.396438959814569	0.050318488147567814
['E39D' 'L318M']	4.436163317769241	0.046238547579228274	4.399416304019052	0.03247766596157521	4.4341263383007306	0.06123393075521135	4.449724781788293	0.05650488535116427
['L62M' 'K203R']	4.381548150440436	0.03378893949219705	4.3629576323472525	0.0246415635917968	4.389991965240536	0.039739743026467184	4.358650942787687	0.04181984084445945
['V96M' 'R263L']	4.263557494535813	0.040693365447970725	4.3863952162664575	0.0712336438776516	4.273327833871841	0.050899328714821945	4.264097870802271	0.08203768653228946
['S28N' 'K84I']	4.389520428009878	0.042172929636684564	3.395913921980657	0.5013763924224802	3.151231127478078	0.6109550708452399	3.3995795099905344	0.5031469396436011
['L90Q' 'G225C']	4.377568300015887	0.029659972204695486	4.340035663661451	0.056972917948006276	4.431860049876201	0.05090332833123827	4.331749123677337	0.06423104647048469
['V150I' 'T167M']	4.403699066014924	0.04426322309223501	4.413623183114434	0.025216505974671972	4.4426537362022485	0.07932734465195157	4.4314674091293575	0.05094217400232968
['F226Y' 'V270I']	4.3643133917903665	0.02678715833341176	4.433172582570622	0.04802885233652549	4.412024841545909	0.06695713931556506	4.411631134360988	0.05499384064004842
['A222V' 'P332H']	4.417066932744635	0.030868062597964895	4.404447042994965	0.0379775383765978	4.455401831212402	0.06685078671874484	4.4356591357395985	0.048940072636826336
['S70R' 'V244A']	4.255890972243969	0.027064812804164333	4.434817493048366	0.09484377092099341	4.27633628882161	0.04133883446320987	4.304853625292335	0.0986298381557951
['F161Y' 'Q348L']	4.389381858946525	0.04049301275616246	4.385490542704282	0.05855947309978089	4.433063876981338	0.054112632191095994	4.389017561650807	0.07119617947470705
['V96A' 'T329I']	4.373063119679074	0.06789746621109508	4.333034820467404	0.050018630337283335	4.363015876016719	0.03301902906702265	4.320243100146477	0.08433225538727515
['V192I' 'A312E']	4.405811325292837	0.03109081396309282	4.39551183416706	0.05760810765094487	4.426551193580339	0.07128158406316276	4.415468319459897	0.06546245320800696
['Q153H' 'G310D']	4.390768193934119	0.03083623712777386	4.376358542761301	0.02845951840496089	4.355194888874394	0.042237443593344866	4.38127189669542	0.04196209847043647
['S69T' 'D152Y']	4.3949406484384905	0.02687912012512162	4.410941130220291	0.043529134539683545	4.366837482031375	0.03379525107969699	4.420026938658781	0.05115928705987398
['A176V' 'S221T']	4.450603048413937	0.06060951559950784	4.37962389366079	0.06029617846974224	4.403184051985683	0.038794844552919434	4.444372102074727	0.08549352325914515
['V94L' 'L115I']	4.339065892156348	0.027628956832708825	4.354789252109368	0.0586738636790198	4.421933694424	0.04862633809752502	4.308000304265715	0.0648535391068821
['M98T' 'M232I']	4.389648078482064	0.03136325394744189	4.385326669922228	0.03206272856339371	4.363823101956333	0.03390587730506824	4.389119908404291	0.044851669546423716
['G310D' 'S322P']	4.376358542761301	0.02845951840496089	3.77766369290892	0.6833670483648979	4.150646239784123	0.12076526275569419	3.768167395670222	0.6839594044815781
['M223V' 'S338T']	4.35192617933654	0.047153864514663794	4.402053212744992	0.06998604999590154	4.355702649348954	0.04326198723079348	4.368124552081532	0.08438918255734025
['N113D' 'P144L']	4.337503454852308	0.04614218116003353	4.452605963022842	0.06907682431369448	4.376895676762311	0.07537318562415402	4.40425457787515	0.08307050342612814
['A87T' 'I159N']	4.383480783012964	0.020839887617637866	4.404017080348554	0.0505217860214287	4.361194219751038	0.03745240589717835	4.401643023361519	0.054651182775039775
['V66I' 'L189I']	4.40848516702781	0.04688748848964434	4.391831718557255	0.027484992262298502	4.356521101659676	0.031115078739165157	4.414462045585065	0.054349437683614894
['V52M' 'H112Y']	4.34413895460515	0.028644655208812014	4.272072218826626	0.03913651531735698	4.292151508326907	0.06486352797829845	4.230356333431775	0.04849931033754438
['V175L' 'Q181H']	4.4248337248307275	0.049554443000705835	4.374115479908796	0.06157357729329236	4.425623812733351	0.06812984251087718	4.413094364739523	0.07903763813401342
['F161Y' 'M232I']	4.389381858946525	0.04049301275616246	4.385326669922228	0.03206272856339371	4.423787982890264	0.05033354516894685	4.388853688868753	0.05164980779248456
['A109S' 'A138T']	4.3764338943091765	0.036508939309167265	4.395670987293219	0.037074290494722724	4.38926257864142	0.040884617912244306	4.386250041602395	0.05203273647587206
['Q231L' 'M347I']	4.376609329511166	0.08340062951804365	4.387500462620469	0.024992987987040406	4.343971637240381	0.038594090681253614	4.378254952131634	0.08706500130664628
['E235A' 'S338P']	4.397093907081189	0.035591704846463075	4.378057223542739	0.06365597596923078	4.376494038144411	0.044830754266923165	4.389296290623928	0.07293046503672543
['Q60L' 'A350T']	4.369227408990282	0.04565047896723799	4.424202480283101	0.07093725307428211	4.400842600476514	0.04600526063887026	4.407575049273383	0.08435674308354363
['A32V' 'Q55H']	4.425779200429126	0.03143968573598319	4.396180754556281	0.031381151874728216	4.431571396942672	0.05057133785168478	4.436105114985406	0.0444210595569505
['A75S' 'D88V']	3.0164517278407694	0.5639104730438192	3.439321575812828	0.5183203062101577	3.947192907989347	0.17939607404276944	2.6132581703670557	0.7659314339014267
['E235G' 'P285S']	4.413557636553227	0.03861813770671527	4.422876015053491	0.06446379916407118	4.385841027007135	0.03585176618722353	4.450578811606718	0.07514613737645154
['R195C' 'T206P']	4.4198958762463985	0.03176159977338548	4.396885017144065	0.037750956055752426	4.465299683959662	0.05705217033933749	4.430926053390463	0.04933491566110224
['L128M' 'I268V']	4.234458704570592	0.03907335107856616	4.395284714342555	0.04931460425743509	4.226886157969679	0.04342184123535495	4.243888578913147	0.0629178588127117
['Q180L' 'N316S']	4.418262081229415	0.040911402942977654	4.352373065145406	0.044252385165614805	4.420852843753025	0.07120842689899444	4.38478030637482	0.06026621345006342
['A183T' 'L189F']	4.416536569510858	0.0359287679303154	4.415492125684219	0.049758135004138934	4.427128469238257	0.056424296112600955	4.446173855195077	0.06137384104063047
['L169Q' 'K290I']	4.455267114578508	0.04765833242794476	4.379753755213237	0.04601680479597618	4.323885770844591	0.029722084906510036	4.449166029791744	0.0662484941220815
['Q298H' 'E357V']	4.3899515663548625	0.0568482904452562	4.3602365933451726	0.03245720771363053	4.3564045567212695	0.06334134030768468	4.364333319700034	0.06546142726151001
['F147Y' 'K327N']	4.379361659651241	0.031153201483241445	4.425075344697663	0.04377083465676299	4.338516816177881	0.03398535207238567	4.418582164348903	0.05372530064322694
['G91S' 'A106V']	4.39779014874986	0.029732050842757183	4.433457657559035	0.03765948109424262	4.40776092884883	0.045606770102738	4.445392966308894	0.0479815731672474
['A214V' 'T334M']	4.36926576189384	0.020999009904944858	4.392025880331141	0.02753676961328818	4.381117040772205	0.036538894289638614	4.37543680222498	0.034629930662986946
['A133V' 'S280T']	4.42389321992768	0.05730369550115841	4.436644815379749	0.05137662650137095	4.446188169924959	0.05416121884456874	4.474683195307428	0.07696279145633203
['I134F' 'L349P']	4.418195509964879	0.028466697620541846	4.393644555249583	0.033286231579109156	4.438854062214455	0.04121912967050544	4.425985225214461	0.0437986995943652
['V150I' 'E215K']	4.403699066014924	0.04426322309223501	4.38787208549001	0.045644005187721375	4.412161653929592	0.05647043298817224	4.405716311504934	0.06358150775256673
['H179Q' 'S358N']	4.424646349159257	0.0708219013238218	4.465544773493056	0.06768488419392713	4.335280394205444	0.032946754900616146	4.504336282652313	0.09796420394953698
['L71Q' 'R207S']	4.449898998565644	0.06096217683105622	4.416642456824056	0.05380977445111098	4.39518643791026	0.03647487852059091	4.4806866153897005	0.08131346032767517
['V143L' 'K327I']	4.430122256724333	0.0458106560413034	4.434173516853142	0.030154056576240595	4.432103664824896	0.056537866743254124	4.478440933577474	0.054844173208625606
['D132E' 'S221N']	4.43758036490827	0.0469468553974373	4.408376682112149	0.03884106373553917	4.364950967934691	0.03444960400247003	4.4601022070204195	0.06093139965416931
['A116T' 'T334M']	4.410479238220585	0.033930205615500524	4.392025880331141	0.02753676961328818	4.41574861819642	0.041539042600245595	4.4166502785517245	0.043698198290609815
['N208Y' 'D275E']	4.4210748099569	0.055247028129132035	3.1645132407369565	0.6070959810529983	3.2607808862782117	0.6021140511761154	3.1997332106938554	0.6096045967082299
['V150I' 'S280L']	4.403699066014924	0.04426322309223501	4.383268710745592	0.053792735225706066	4.429382618199151	0.061774778849595896	4.401112936760516	0.06966269648510517
['A145T' 'P212S']	4.368361964209887	0.02889897761547255	4.397970501894538	0.054915968350825496	4.359387862336824	0.061173240921338495	4.380477626104426	0.06205573693969359
['L189I' 'Q311H']	4.391831718557255	0.027484992262298502	4.400814947123464	0.03599436230885339	4.408445906076896	0.04834793846665477	4.406791825680719	0.04528817635630313
['I134L' 'Q231R']	4.2787298041550255	0.04447559503753889	4.345121362208865	0.044507741736680914	4.382129117024931	0.037130852408638504	4.237996326363891	0.06292072495165835
['P3L' 'S120C']	4.403932151802689	0.08351186202904386	4.37417636451357	0.028455178279952517	4.311546060891611	0.03137566913561103	4.392253676316258	0.08822657349405529
['G178V' 'A343V']	4.472568158096505	0.0756106625551124	4.3751718161869455	0.02240245040921616	4.37727658677243	0.04393668564980443	4.461885134283449	0.07885963527914941
['D129Y' 'T258S']	4.302952348246031	0.04539433907036533	4.369877233514287	0.027969383000148656	4.366770944140259	0.05621390960930067	4.286974741760318	0.05331915607963334
['D267N' 'K327R']	4.407674158047816	0.03365872308485724	4.404306404377971	0.047906612806612126	4.392517516945954	0.04973948216459053	4.4261257224257875	0.058548724924679225
['A92V' 'Y204F']	4.390847682460486	0.017484775706338128	4.398813768829262	0.04693003320795966	4.4146444951999255	0.04156564547116324	4.403806611289749	0.05008138774436216
['Q153L' 'T328S']	4.3735397702637115	0.02885967186798729	4.352645233373656	0.05186287697543384	4.321630642714599	0.042026946899338086	4.340330163637368	0.05935182110514287
['G91S' 'K325R']	4.39779014874986	0.029732050842757183	4.350346834820999	0.026208649755416803	4.395606419795868	0.05032044226746201	4.362282143570859	0.039634431613414206
['N113I' 'V353D']	4.42942774271974	0.039303884075251344	4.382563325768397	0.03250768149239617	4.417202526038107	0.03811908461456571	4.4261362284881365	0.05100533951864131
['E100G' 'L177M']	4.35939902494764	0.057306486793788795	4.399284219761465	0.0317010798975754	4.428846643563761	0.040273009335562215	4.372828404709104	0.06549039544329496
['M98T' 'L169V']	4.389648078482064	0.03136325394744189	4.406336756809461	0.058610441309686435	4.378692372859466	0.0446965944223673	4.410129995291523	0.0664743373693031
['V94M' 'A186T']	4.416911731859364	0.041830360016279274	4.391543081585055	0.08336050168779995	4.40381124514658	0.03532092897391654	4.422599973444418	0.09326710170651405
['A186V' 'T329I']	4.406121535583427	0.041721472264280815	4.333034820467404	0.050018630337283335	4.426527038396527	0.06664750172989649	4.353301516050831	0.06513481886607926
['T288S' 'M347I']	4.456565604954053	0.0844945620446839	4.387500462620469	0.024992987987040406	4.379464873782739	0.04251152273114505	4.458211227574523	0.08811345222860857
['L122M' 'I156V']	4.406334630727597	0.03531452287760843	4.411203581369042	0.036456432930864854	4.385606808548916	0.042931809713714936	4.431683372096639	0.0507561526134101
['E39G' 'M347L']	4.447722254401272	0.04803547345732686	4.380344509720573	0.039685351946548056	4.40570569746133	0.04140094880711103	4.442211924121846	0.06230837720074997
['N208Y' 'A256S']	4.4210748099569	0.055247028129132035	4.386952271180604	0.06109491450404085	4.383670888257806	0.04819774535879042	4.422172241137503	0.08237003517880254
['K33R' 'L189F']	4.440861905604271	0.057418966244514064	4.415492125684219	0.049758135004138934	4.432202038130768	0.05106967807210716	4.470499191288489	0.07597900817777738
['A139V' 'V324A']	4.3857934994178915	0.028182162745625048	4.431798687495587	0.043280806605350074	4.473090189469357	0.057868030472356724	4.431737346913479	0.05164748316646815
['A40V' 'A110V']	4.402618756233536	0.04295501500166969	4.428774758776932	0.056594972656433616	4.3865947162603325	0.044256081894648906	4.445538675010468	0.07105015301726054
['E100V' 'D132Y']	4.372782074798822	0.04163991873653564	4.337138915670738	0.04948073510015158	4.373513852402768	0.040236542414825535	4.324066150469559	0.06467013204282689
['M98I' 'Q181R']	4.311234245954208	0.02254990080659657	4.397736912449005	0.06728312670401324	4.336867533558	0.04664444333540142	4.323116318403212	0.07096137798447578
['N113S' 'I160N']	4.34995501269253	0.039644180127083685	4.371447876913803	0.05067477082999485	4.4152716008572	0.05563143322273541	4.3355480496063326	0.06433967218304079
['M42L' 'L307F']	4.3821326054914485	0.05983644426860997	4.413333326680928	0.03690542840448233	4.340079782032301	0.0662028701413294	4.409611092172376	0.07030228096177846
['S280T' 'P284L']	4.436644815379749	0.05137662650137095	4.402357874185491	0.04625389048260164	4.440351964316018	0.05660235121857683	4.453147849565241	0.06913016805590652
['I156F' 'Q181H']	4.4911407328830455	0.06888607884281742	4.374115479908796	0.06157357729329236	4.361608398012805	0.04801964466472532	4.479401372791841	0.09239370800564238
['L90Q' 'A186T']	4.377568300015887	0.029659972204695486	4.391543081585055	0.08336050168779995	4.4130891159678	0.05850285984240077	4.383256541600941	0.08847986885628283
['A72T' 'S358C']	4.371484685864577	0.03395180108843767	4.4363728431991625	0.07564400881797635	4.374630058793135	0.03715125712291367	4.4220026890637385	0.08291405711459862
['H163L' 'S358R']	4.354702457446965	0.04220020073681058	4.364568679801613	0.02581444537332636	4.381608968532456	0.07365052091952648	4.3334162972485775	0.04946961220951261
['H74Y' 'T206P']	3.43964781008555	0.3841972259105543	4.396885017144065	0.037750956055752426	3.0569751540570445	0.548052247276599	3.4506779872296143	0.3860474622122115
['E100D' 'F226Y']	4.439779384267081	0.03429582769775346	4.3643133917903665	0.02678715833341176	4.429392351491831	0.04172739910618927	4.418237936057448	0.04351730286970074
['A250V' 'R340H']	4.442260111001532	0.037442174519974315	4.410471008203787	0.06074915234097727	4.399305297133427	0.044308401493586884	4.466876279205319	0.0713608852448698
['I283N' 'S300G']	4.407869200277998	0.03839302146459926	4.421901468810604	0.060835521793049956	4.416139832498208	0.03834156841339014	4.443915829088601	0.07193736726496068
['V20I' 'R207C']	4.381963943083111	0.05997967261480556	4.381490172164899	0.04910910964657418	4.451887996045686	0.04823925944455065	4.377599275248009	0.0775194541857623
['E215G' 'L349P']	4.394079031923582	0.05195335210243169	4.393644555249583	0.033286231579109156	4.412655953116097	0.054420946517711954	4.401868747173165	0.06170189630325252
['N246K' 'M254V']	3.4820965666478845	0.35691797480597176	4.407745056738211	0.04287934468705512	3.3789376566857894	0.6321987492880717	3.503986783386095	0.3594844627245906
['G103V' 'A341V']	4.337877247002927	0.037371878941992676	4.383328843118574	0.030072193504090447	4.345187590167697	0.034925622693357736	4.3353512501215015	0.04796867892492366
['R351*' 'G359E']	4.425131441743645	0.02511702791004357	4.408841350126115	0.03835012216103666	4.406165977109738	0.040686050399104834	4.44811795186976	0.04584317790904491
['A116V' 'G178A']	4.41509525394783	0.027146350950419847	4.399816652883138	0.038500924561613574	4.405174253081224	0.04813412840397708	4.429057066830968	0.04710886925009366
['A82V' 'T336S']	4.30882335593247	0.059923325754224974	4.379218612275682	0.026340656751607485	4.262755008584726	0.05781545508501036	4.302187128208152	0.06545712465081983
['V111A' 'R351Q']	4.377874844990679	0.03764459399825197	4.415511685716785	0.04783270026017633	4.348821221316053	0.02966340853901049	4.407531690707463	0.06086939026697328
['A176E' 'P284S']	4.404158282078873	0.05596157517295365	4.442501751606556	0.04589960234672349	4.365223612698685	0.04212522995867508	4.460805193685427	0.07237728505149586
['M98T' 'Q348H']	4.389648078482064	0.03136325394744189	4.41530293738969	0.0489657772796333	4.346525931325085	0.03686216569511178	4.419096175871754	0.05814895564642913
['N157Y' 'L295Q']	4.379796817563962	0.06948863202976346	4.4040866406380275	0.05215381739570552	4.333244835135833	0.049422637325120596	4.398028618201989	0.08688320119742633
['H112Y' 'P239L']	4.272072218826626	0.03913651531735698	4.37434621586104	0.03597788681874684	4.3584725891059986	0.057130695392927894	4.260563594687666	0.053160842460670946
['S191T' 'T276I']	4.47654279329581	0.0798627016343326	3.857652958792709	0.46071227678776927	3.1199974105240216	0.6316752942493427	3.9483409120885185	0.46758299059664754
['N234D' 'G310C']	4.37147568332367	0.038772610864074526	4.360509634792183	0.04104078706640955	4.378682922111946	0.04282209819064601	4.346130478115853	0.05645937970122696
['A145V' 'R216W']	4.377728419897965	0.05859032354236085	4.403817492465883	0.03302000770358393	4.360922442433875	0.03595915140157302	4.395691072363848	0.06725434500122104
['N333D' 'S358N']	4.413787699500802	0.03390634449451375	4.465544773493056	0.06768488419392713	4.382698170171102	0.05064402986681968	4.493477632993859	0.07570260065100781
['A13V' 'A110V']	4.417154714704448	0.04954166779273315	4.428774758776932	0.056594972656433616	4.377798738337512	0.04336381281007522	4.46007463348138	0.07521547565274052
['H173Y' 'Q352L']	4.394426173085343	0.039088415419319504	4.4415925645467755	0.08355715482892835	4.363259534088163	0.034393163163132	4.450163897632118	0.09224804790942082
['A43T' 'A331V']	4.390178313752688	0.04036232498418874	4.386936994915286	0.05828710322500213	4.450121988507009	0.06372323329023238	4.391260468667973	0.07089783974488448
['A109T' 'R263C']	4.377963666036741	0.03542251706843941	4.394181250940864	0.03221224320602358	4.406808569243111	0.0461525759067797	4.386290076977605	0.04787884008440361
['G236D' 'N333K']	4.407517848490406	0.026182682052693352	4.4067075261227835	0.049128143503046055	4.353894169282906	0.05086071144834425	4.42837053461319	0.05566962657974559
['V175L' 'M254I']	4.4248337248307275	0.049554443000705835	4.435997955214055	0.04333428344726037	4.395300140348549	0.04823868564807962	4.474976840044782	0.06582934712571367
['N46K' 'P155S']	4.4111364640306014	0.03325014627411289	4.372995388744555	0.028440601145266267	4.3861469507424795	0.05090534714099364	4.398277012775157	0.04375431431018002
['T141A' 'R340H']	4.372293337260855	0.03584056615286919	4.410471008203787	0.06074915234097727	4.426333552598164	0.04997420055166799	4.396909505464642	0.07053372025000139
['V313E' 'K327N']	4.369259807675201	0.04105172845660638	4.425075344697663	0.04377083465676299	4.366248028393251	0.04544607663688012	4.408480312372863	0.06000941905921628
['A194V' 'M347L']	3.915349220508439	0.1545177310126744	4.380344509720573	0.039685351946548056	4.091277480475494	0.10709444954568957	3.909838890229011	0.1595326184716674
['V238I' 'T288S']	4.370682417238154	0.030905030048169958	4.456565604954053	0.0844945620446839	4.371861854194602	0.05153058251682182	4.441393182192208	0.0899691719279511
['E105K' 'L356P']	4.379353630877286	0.036487513815401655	4.3615789269760805	0.06371879962551856	4.431579980826561	0.04872758295715658	4.355077717853366	0.0734263174219306
['A199T' 'M230L']	4.391984410577459	0.030277145836892803	4.4202729971998584	0.050810960571231384	4.372546614064875	0.04433087542593697	4.426402567777316	0.05914777488798464
['D132E' 'Q153L']	4.43758036490827	0.0469468553974373	4.3735397702637115	0.02885967186798729	4.40591712116003	0.0488435982604159	4.425265295171982	0.05510796577660788
['E44D' 'V66I']	4.40713139568416	0.03389220415934123	4.40848516702781	0.04688748848964434	4.389523283809471	0.04385837456708463	4.429761722711969	0.05785428315729957
['S120T' 'H173Q']	4.350420947576618	0.04448741600628651	4.3624270973214125	0.04067536010453636	4.329346131915825	0.04271224326379606	4.326993204898031	0.06027947496909794
['N46S' 'M232I']	4.3901488487309255	0.034987298156509125	4.385326669922228	0.03206272856339371	4.434538756211682	0.044605262624254835	4.389620678653152	0.04745660749803266
['I124F' 'G359R']	4.316716683080039	0.04440316745498313	4.375600695626105	0.03901652320354809	4.2890619566989185	0.03791666647903898	4.306462538706143	0.05910947777580411
['A110V' 'S345*']	4.428774758776932	0.056594972656433616	4.447168640371215	0.09022248625392247	4.415541561792783	0.040706726298215555	4.4900885591481465	0.10650393399223194
['L189F' 'K327N']	4.415492125684219	0.049758135004138934	4.425075344697663	0.04377083465676299	4.414255374733957	0.057045945281348834	4.454712630381881	0.06627034001451781
['G236A' 'F293L']	4.395903296469536	0.03345454437779187	4.382994778306135	0.05986888227714741	4.359873861339906	0.08827605053023097	4.393043234775671	0.06858199183926186
['S28N' 'M98I']	4.389520428009878	0.042172929636684564	4.311234245954208	0.02254990080659657	4.300143757154313	0.04290631661281634	4.314899833964086	0.04782315360291594
['L177V' 'T299S']	4.428393769916816	0.058914027669602256	4.4049093080518125	0.06332748572522008	4.415427290104548	0.054253827463736325	4.447448237968629	0.08649412179178775
['L90P' 'L146I']	4.271712066696069	0.08292133362701415	4.429843837812526	0.04433684625670136	4.131780904261167	0.03374626611506848	4.315701064508595	0.09403033290631785
['A186V' 'P332S']	4.406121535583427	0.041721472264280815	4.415277255589376	0.03418205120510201	4.402424966887844	0.05080245074834573	4.435543951172804	0.0539360164684728
['V244I' 'G265S']	4.429637207642555	0.048589537123697894	4.384601986165138	0.03394912867239723	4.38758618271005	0.037993013178318394	4.428384353807694	0.05927466959427272
['A250S' 'R340C']	4.413988645595063	0.04875494723353023	4.406688523604389	0.09886969254764047	4.40456938493505	0.04578402392222384	4.434822329199452	0.11023729398079976
['L90V' 'L296M']	4.400517595547167	0.03735026440055251	4.407203512362659	0.033282339096166395	4.4023249444955255	0.053575126182345	4.4218662679098255	0.05002755587177317
['S221C' 'Q228H']	4.404608925867133	0.042909956888857036	4.418857746483822	0.04927447780072754	4.391692852802098	0.04153011889445479	4.437611832350955	0.06533941048661183
['Q248R' 'T258A']	3.1644035858832176	0.6161314490603328	4.410804689724436	0.0545883041789396	3.185609528791021	0.599726843291452	3.1893534356076536	0.6185449421621019
['V20I' 'A72V']	4.381963943083111	0.05997967261480556	4.341311834577535	0.019325359579936613	4.446363667064382	0.046613362443591363	4.337420937660646	0.06301611420797941
['A27T' 'A350V']	4.434031025842075	0.03184768995337507	4.37620464864846	0.026660436003734835	4.395550690542244	0.03731131025373947	4.424380834490535	0.04153377184022116
['S279I' 'K314N']	4.387181928913408	0.038371452369786056	4.471318227693155	0.07023038106418564	4.399787248755757	0.049395548897399146	4.472645316606563	0.08002921205027252
['Q153L' 'S358N']	4.3735397702637115	0.02885967186798729	4.465544773493056	0.06768488419392713	4.410195457555931	0.044881388971494275	4.453229703756767	0.07358073259130561
['T154S' 'T329S']	4.410738334260138	0.03005865735019879	4.3825535922885495	0.045489114442087385	4.426500896868587	0.058526805537020214	4.407437086548686	0.05452322820983716
['M242K' 'Q335R']	4.420371272361407	0.05266769309178473	4.4028299600542535	0.06525950857696115	4.408622647704177	0.041164766999416624	4.437346392415659	0.08386113137393804
['D292E' 'P332S']	4.3649172166436445	0.04785663593745508	4.415277255589376	0.03418205120510201	4.406497466653963	0.08163575347812242	4.39433963223302	0.05881046019066959
['S193P' 'W220R']	3.895600937266182	0.5271102511156041	3.6123254585253597	0.4859241310977649	2.9778830637230893	0.540840655394731	3.122071555791541	0.7169152516262106
['T68S' 'A341V']	4.4082496834829525	0.0360103064176425	4.383328843118574	0.030072193504090447	4.40665361764663	0.053408260954643905	4.405723686601526	0.04691565826501813
['Q209L' 'S354F']	4.396222496828035	0.06307928121005425	4.406987130452427	0.06353799736263559	4.365606263909778	0.03826030686492523	4.417354787280461	0.08953252384933305
['Q131H' 'T167M']	4.399157992174381	0.03430739017672431	4.413623183114434	0.025216505974671972	4.392077868245525	0.0418405942479621	4.426926335288815	0.04257780166129607
['V301M' 'A341T']	4.410770279193684	0.02340023492006318	4.393211272258204	0.03328078797396339	4.398640778897649	0.041367444523683614	4.418126711451887	0.040683926094737345
['Q231R' 'S269T']	4.345121362208865	0.044507741736680914	4.398906296232592	0.032883547232118226	4.380242493073592	0.047030363838429304	4.3581728184414565	0.05533775160833731
['D149Y' 'N234Y']	2.9884436689179266	0.5578501712291642	4.396943877990039	0.03616838779729541	3.189489878992147	0.597338317425163	2.9995327069079654	0.5590214359183943
['N234Y' 'A250V']	4.396943877990039	0.03616838779729541	4.442260111001532	0.037442174519974315	4.421254461765071	0.04002730662299434	4.45334914899157	0.05205832026333313
['I123F' 'Q352H']	4.449259583111221	0.0325226598356116	4.372583090238162	0.03693413331022067	4.432061730693709	0.04669032304439199	4.435987833349383	0.0492123318504626
['S151Y' 'R195C']	4.372343966394052	0.05967487257853375	4.4198958762463985	0.03176159977338548	4.449429597629274	0.06318230680577679	4.40638500264045	0.06760095884992283
['A82T' 'A110V']	4.376928807405652	0.04109293620186328	4.428774758776932	0.056594972656433616	4.410828464629624	0.04656599111964322	4.4198487261825825	0.0699401196429694
['S102G' 'E164G']	4.461330365453199	0.05560712495122071	4.390232840463721	0.05988389463020537	4.422202875774758	0.05043879571473479	4.465708365916919	0.08172045754535526
['S16T' 'A341T']	4.448674221159461	0.03673096327547193	4.393211272258204	0.03328078797396339	4.433114533646739	0.03731969238640124	4.456030653417665	0.049565860340681805
['E137V' 'Q335H']	4.391766402438837	0.042175124093895705	4.394031463831714	0.030424341465624637	4.370098149791014	0.056074557421333444	4.399943026270552	0.052003669543143095
['N142I' 'A266V']	4.1709242267095945	0.06318306002444886	4.4130809260675985	0.029771660780762058	4.203074404326637	0.07615239215973994	4.198150312777193	0.06984590796673684
['L174M' 'Q317P']	4.365127231818212	0.0428162397403189	4.467015330902585	0.07596121282060848	4.403402387671297	0.03907881095057868	4.446287722720797	0.08719711141246732
['P76S' 'D275N']	4.341314261407392	0.06723270040949737	3.1577999639792527	0.5872219590527863	2.946451507049006	0.4949235444983067	3.1132593853866446	0.5910582587174851
['E36G' 'D275N']	4.407295338856221	0.06008562655742056	3.1577999639792527	0.5872219590527863	3.7341609027070586	0.5914024143489329	3.179240462835473	0.5902879904864997
['K37I' 'R86H']	4.368875008132735	0.04044655993196226	4.416316278214646	0.03323721935535939	4.441434233384096	0.05290779822299733	4.39933644634738	0.052351093215004516
['Y126N' 'D130E']	4.434759824183196	0.038360877300770146	4.398090529459244	0.04263552458128635	4.417945361928803	0.045214789784465644	4.44699551364244	0.057352810424653254
['Q181H' 'K327E']	4.374115479908796	0.06157357729329236	4.344370818963839	0.05390109115210963	4.3577305647177464	0.04005790844595065	4.332631458872633	0.08183295820194379
['E217G' 'Q228L']	4.378512912604862	0.05238555068623456	4.441633658536322	0.03277607060440451	4.377389688937665	0.052213373296123994	4.434291731141183	0.06179414798316228
['Y126F' 'G359R']	4.375018123066543	0.07065086954692776	4.375600695626105	0.03901652320354809	4.384481469479221	0.059161482646288246	4.364763978692647	0.08070832949968677
['N142I' 'S358R']	4.1709242267095945	0.06318306002444886	4.364568679801613	0.02581444537332636	4.234804506326	0.0881867299168131	4.149638066511207	0.06825309270637894
['Q131H' 'Q153H']	4.399157992174381	0.03430739017672431	4.390768193934119	0.03083623712777386	4.429613305086061	0.05466088664902834	4.404071346108498	0.046128847166803315
['A186S' 'P320L']	4.347382950872644	0.04265148402852504	4.395547114615938	0.058431269832977646	4.433851364038738	0.06458367007330422	4.3570752254885825	0.07234198216892988
['E235K' 'T328S']	4.404575489145877	0.07432351676071369	4.352645233373656	0.05186287697543384	4.357804064960419	0.04500202482396509	4.371365882519534	0.09062970347435256
['F147Y' 'A253T']	4.379361659651241	0.031153201483241445	4.409550078904501	0.02543450413207978	4.491507360125944	0.05509655675373737	4.403056898555741	0.04021735897719069
['A250V' 'L318M']	4.442260111001532	0.037442174519974315	4.399416304019052	0.03247766596157521	4.43410498398349	0.04270648212901684	4.4558215750205825	0.04956526222159906
['L189I' 'S322T']	4.391831718557255	0.027484992262298502	4.392799215909362	0.030812616336381958	4.418672814660333	0.05858233838226996	4.398776094466616	0.041289733895384706
['Q153R' 'A214V']	4.41556463521251	0.041757241114186675	4.36926576189384	0.020999009904944858	4.425460427628623	0.053155065284010705	4.3989755571063505	0.04673997863132047
['I182V' 'T329I']	4.372009085373016	0.058855926797928206	4.333034820467404	0.050018630337283335	4.342761409854749	0.06747862554462777	4.319189065840419	0.07723913192197907
['L189F' 'A253T']	4.415492125684219	0.049758135004138934	4.409550078904501	0.02543450413207978	4.377743285795148	0.03596257958724181	4.439187364588719	0.05588189330664182
['S28C' 'D129Y']	4.420035186783918	0.05179060061781721	4.302952348246031	0.04539433907036533	4.355261066119356	0.04256163633604396	4.337132695029947	0.06886880521680004
['A72V' 'A87V']	4.341311834577535	0.019325359579936613	4.319889214610718	0.04135896822805343	4.257958992392561	0.028596893336213774	4.275346209188253	0.045651218776534115
['L63Q' 'R197C']	4.337431604765647	0.0473683783560158	2.9993702372953503	0.4528610390477023	3.2547007809205932	0.6028653151319935	2.950947002060997	0.45533161976239167
['V321A' 'Q348*']	4.421214049257632	0.06092788171827427	4.390948366560858	0.04702934353426203	4.377211295744997	0.03994087646301964	4.426307575818489	0.07696730425277772
['Q228H' 'Q248R']	4.418857746483822	0.04927447780072754	3.1644035858832176	0.6161314490603328	3.2115843265594233	0.6351842676562821	3.1974064923670396	0.6180986464017858
['K33N' 'Q228H']	4.454765507086699	0.06239356053699069	4.418857746483822	0.04927447780072754	4.421838453692466	0.04385610290250063	4.487768413570521	0.07950428013017609
['N46Y' 'S102I']	4.410283820256555	0.03702986347230311	4.348977818173465	0.045466501142181204	4.40142514422141	0.055854568832607816	4.373406798430018	0.05863798696143459
['A331V' 'Q348H']	4.386936994915286	0.05828710322500213	4.41530293738969	0.0489657772796333	4.357998123790082	0.039435197314023146	4.416385092304974	0.07612511902756347
['S70T' 'K203R']	4.395056371677978	0.0378388835742341	4.3629576323472525	0.0246415635917968	4.340383259812034	0.031553636646002324	4.372159164025231	0.04515515215778825
['E105K' 'M254L']	4.379353630877286	0.036487513815401655	4.414883557113863	0.03693024871202343	4.367184835934139	0.03796981973119089	4.408382347991148	0.05191514166754277
['S162C' 'S190G']	4.398211651162567	0.06492563139910175	4.386250061721122	0.036719255990633644	4.38330722233479	0.06466830557874492	4.39860687288369	0.07458982084090102
['F161S' 'R351*']	4.438735385074903	0.051658835638502015	4.425131441743645	0.02511702791004357	4.420185005163373	0.04661988442072326	4.478011986818547	0.05744127775876572
['K327N' 'Q348L']	4.425075344697663	0.04377083465676299	4.385490542704282	0.05855947309978089	4.3814115059028875	0.0358642646342611	4.424711047401946	0.0731101761471934
['G103C' 'E215G']	4.376306808604452	0.027904067113917564	4.394079031923582	0.05195335210243169	4.405655255435634	0.04712658555713511	4.384531000528034	0.05897277131165924
['S61T' 'A343V']	4.390968133298298	0.060558708889250135	4.3751718161869455	0.02240245040921616	4.37976531752517	0.06743895022674484	4.380285109485243	0.06456955169946849
['P212S' 'F226L']	4.397970501894538	0.054915968350825496	4.428771464419774	0.05255047105837463	4.338169058019437	0.033096731461453394	4.440887126314312	0.07600865469383035
['A241G' 'L296M']	4.368360629763832	0.030921900117756237	4.407203512362659	0.033282339096166395	4.366078458699932	0.045379359212496626	4.389709302126491	0.04542992408759561
['E36G' 'L196P']	4.407295338856221	0.06008562655742056	4.4700203946926225	0.06124188686100502	4.474282759837763	0.06634232804718974	4.491460893548844	0.08579540328650447
['A32V' 'E39G']	4.425779200429126	0.03143968573598319	4.447722254401272	0.04803547345732686	4.481218472800333	0.062139818987998925	4.487646614830398	0.05740958586723073
['A106T' 'G310C']	4.357826700017389	0.0554546727882539	4.360509634792183	0.04104078706640955	4.366236765421457	0.0365591034915403	4.332481494809571	0.068989614704553
['M42L' 'L356V']	4.3821326054914485	0.05983644426860997	4.361090340255453	0.04977676132770234	4.391301849330073	0.05478443999614739	4.3573681057469	0.07783396450769747
['A72V' 'L198Q']	4.341311834577535	0.019325359579936613	4.364035198360575	0.03211439747571227	4.375686504897608	0.036646237178397656	4.31949219293811	0.03748071568316009
['R86S' 'L189I']	4.464906187014595	0.0466056762076128	4.391831718557255	0.027484992262298502	4.396905380171043	0.045365746793722315	4.470883065571851	0.05410650473304901
['R263H' 'N316S']	4.408067670757687	0.03235718013749807	4.352373065145406	0.044252385165614805	4.403916563347181	0.046202259234237555	4.374585895903092	0.0548202581104506
['A27V' 'G310C']	4.426188664562572	0.04003461077924057	4.360509634792183	0.04104078706640955	4.430391948949855	0.043328897762002244	4.400843459354753	0.057333378264983255
['A67T' 'H112Y']	4.376129340588338	0.06781357361514632	4.272072218826626	0.03913651531735698	4.316863620202165	0.08674175006197954	4.262346719414964	0.07829653630680343
['C140R' 'G265A']	4.412171416140741	0.041785447619143025	4.406325745909441	0.054136920415831784	4.366455224302303	0.062308484348301996	4.432642322050182	0.06838735105881971
['P3Q' 'A43E']	4.398291690731272	0.0427884859186204	4.365807898045737	0.0483857364880528	4.380695004798795	0.05113937360187367	4.378244748777007	0.06459128441747587
['A176T' 'A214T']	4.401477662234696	0.026213195266811866	4.3694915253434825	0.04539738343812001	4.354657021453787	0.03333128016068036	4.3851143475781775	0.052421885020702004
['A27V' 'S345L']	4.426188664562572	0.04003461077924057	4.387476365157208	0.037567645768424404	4.434043900328772	0.054480094119963456	4.427810189719779	0.054900802078176436
['L198Q' 'M242T']	4.364035198360575	0.03211439747571227	4.396100481251655	0.06270281398945517	4.4650988013604085	0.06039862287881974	4.374280839612229	0.07044840244763716
['R216W' 'F226S']	4.403817492465883	0.03302000770358393	4.414687393920117	0.03249882934010588	4.441962816774496	0.053384661427970256	4.432650046386	0.04633027970153072
['E11K' 'K108I']	4.363356071151385	0.04489958271096405	4.435163318792591	0.0412013631722246	4.417207854165309	0.04323947600353152	4.412664549943976	0.060938697515357576
['A133D' 'S221R']	4.438112115734329	0.08364359234632744	4.429229872095987	0.027058845191638665	4.415192661955526	0.03987583917838737	4.481487147830315	0.0879114989276356
['R86H' 'A183S']	4.416316278214646	0.03323721935535939	4.3576450399236055	0.054591381892950396	4.361824696061387	0.032038454997966155	4.388106478138251	0.06391347062598172
['Q180R' 'G359W']	4.423691747741684	0.07860443144771277	4.4180406738770435	0.03387256067839573	4.403004197999743	0.04649163841205829	4.4558775816187275	0.0855920966569331
['V95M' 'A176V']	4.292264769287977	0.03976113952237011	4.450603048413937	0.06060951559950784	4.317825301704126	0.07937871464560205	4.357012977701913	0.0724876651391419
['I134V' 'E215G']	4.387251021116153	0.03485893014807578	4.394079031923582	0.05195335210243169	4.426648366269413	0.04903864718036069	4.3954752130397345	0.06256433333575664
['E105K' 'I123T']	4.379353630877286	0.036487513815401655	4.404477535972491	0.04349835766151251	4.416806292904225	0.03604301414788539	4.397976326849776	0.056775397697224374
['A145V' 'Y282F']	4.377728419897965	0.05859032354236085	4.369875974533253	0.03312369973168916	4.337366783902908	0.040175326388262406	4.361749554431217	0.06730531551603951
['Q180L' 'Q248L']	4.418262081229415	0.040911402942977654	3.8310541738995103	0.6143705023657978	3.8649949944432134	0.43774327889046116	3.863461415128924	0.6157311564863073
['K290R' 'G315D']	4.3806515768093455	0.041974215533557464	4.465030331703222	0.07432618863906103	4.382236951017188	0.04360723288708376	4.459827068512567	0.08535934094911243
['V313A' 'K327N']	4.399581742754279	0.03768079683753033	4.425075344697663	0.04377083465676299	4.3768432151234204	0.05793957830268368	4.438802247451942	0.05775576522617392
['K37E' 'E217D']	4.435582651290928	0.04521203105198193	4.372245607389134	0.03339277896181385	4.443030723544026	0.05785600090023163	4.421973418680061	0.05620680953975182
['N46Y' 'A133P']	4.410283820256555	0.03702986347230311	4.417970384173939	0.06655183987412766	4.417861299555403	0.05729380914802516	4.442399364430493	0.07616008258536053
['K37I' 'Q306R']	4.368875008132735	0.04044655993196226	4.43004016236732	0.04047377729749669	4.427686956327065	0.05367960602078559	4.4130603305000555	0.05721932242745603
['P155S' 'F293L']	4.372995388744555	0.028440601145266267	4.382994778306135	0.05986888227714741	4.4243530859750955	0.07463041059504484	4.37013532705069	0.06628084835470241
['A82V' 'I283T']	4.30882335593247	0.059923325754224974	4.367515533427145	0.05271793627192703	4.240390380903044	0.028447528773003276	4.290484049359614	0.07981219063663095
['A110V' 'G310D']	4.428774758776932	0.056594972656433616	4.376358542761301	0.02845951840496089	4.44138864615098	0.04656929120054252	4.419278461538234	0.06334773174964338
['S279I' 'Q335H']	4.387181928913408	0.038371452369786056	4.394031463831714	0.030424341465624637	4.439539833927984	0.0715265769121178	4.395358552745122	0.04896946916787731
['R255S' 'K327I']	4.454407312315229	0.05441657213361465	4.434173516853142	0.030154056576240595	4.396847180892975	0.042764375088924916	4.50272598916837	0.062212783660402185
['G121E' 'Q352H']	4.397127906945976	0.01972892956227079	4.372583090238162	0.03693413331022067	4.404844771552792	0.048557481197519896	4.3838561571841375	0.041873152079228454
['W220C' 'I237T']	3.091699643605971	0.5620235626573902	4.427629367254313	0.05976882974913749	3.649361463200628	0.5897625928069476	3.133474170860284	0.5651927087212704
['K33N' 'I124F']	4.454765507086699	0.06239356053699069	4.316716683080039	0.04440316745498313	4.346030107518311	0.03855403518770404	4.385627350166738	0.07658066124367427
['A176T' 'A266V']	4.401477662234696	0.026213195266811866	4.4130809260675985	0.029771660780762058	4.376438159425507	0.039945826675346095	4.4287037483022935	0.03966715759593538
['A92V' 'T287A']	4.390847682460486	0.017484775706338128	4.396106275637189	0.06006963365985651	4.380914780014117	0.03715087190812612	4.401099118097676	0.06256259481135927
['Q26H' 'S85T']	4.392026847359881	0.03814331847357759	4.371771376216603	0.03342810193474179	4.450474918887602	0.04589634211820083	4.377943383576483	0.05071834720430323
['D267Y' 'V324M']	4.388092724628209	0.07688871388041463	4.433066541226153	0.043929200438675445	4.373331143336201	0.04775852331682139	4.435304425854362	0.08855308562306334
['M1V' 'K33N']	4.40197019007824	0.04849193693614098	4.454765507086699	0.06239356053699069	4.449694765766038	0.04418553837857692	4.470880857164939	0.07902167009309406
['V94L' 'P212S']	4.339065892156348	0.027628956832708825	4.397970501894538	0.054915968350825496	4.352304860089811	0.03604593450624495	4.351181554050886	0.06147457064162836
['Q231L' 'G236A']	4.376609329511166	0.08340062951804365	4.395903296469536	0.03345454437779187	4.43166345156161	0.04627529578548385	4.386657785980702	0.08986028902430494
['V66L' 'M232V']	4.193767157629119	0.04850981334296955	4.384073118993568	0.04140153506708123	4.196269969184357	0.06389674606667402	4.191985436622687	0.06377530161810686
['A186E' 'V353I']	4.461770698368143	0.06053326647241653	4.3975303545854105	0.028744708384183734	4.3957268125256554	0.042931705097591505	4.473446212953554	0.06701145133417385
['L45M' 'S358R']	4.449250729349355	0.055717613848272916	4.364568679801613	0.02581444537332636	4.391817285364264	0.039884418864809264	4.4279645691509675	0.06140715009571528
['V111A' 'A116E']	4.377874844990679	0.03764459399825197	4.479288458787559	0.09101921062581109	4.484284023604148	0.06052863080771787	4.471308463778238	0.09849676218150011
['R168*' 'Q335H']	4.394348422418644	0.02987522600329265	4.394031463831714	0.030424341465624637	4.470671937579563	0.05315153295598718	4.402525046250357	0.04264000096581542
['I64V' 'A109T']	4.451801999748341	0.0803579551274369	4.377963666036741	0.03542251706843941	4.36675118851524	0.048225992871992085	4.443910825785082	0.08781887990476218
['E164D' 'A222V']	4.3768485591491535	0.03948938048771299	4.417066932744635	0.030868062597964895	4.369770529929649	0.05079448886670632	4.408060651893788	0.05012233494017659
['Q153R' 'K290I']	4.41556463521251	0.041757241114186675	4.379753755213237	0.04601680479597618	4.334818767912413	0.04131320892087791	4.4094635504257464	0.06213866356061497
['A139V' 'N333D']	4.3857934994178915	0.028182162745625048	4.413787699500802	0.03390634449451375	4.38025914964177	0.03998632320265015	4.413726358918694	0.04408939208019928
['I257F' 'S354F']	4.3601767024533435	0.03301843133992994	4.406987130452427	0.06353799736263559	4.411667868581813	0.05857087827464362	4.381308992905769	0.07160512493532815
['S85P' 'P212S']	4.3789103088977	0.030395310505892927	4.397970501894538	0.054915968350825496	4.3871828308838055	0.04621353817871513	4.3910259707922386	0.0627665394988326
['N208K' 'A350T']	4.42685443612313	0.04536372749889807	4.424202480283101	0.07093725307428211	4.436678199938534	0.057401337580632865	4.46520207640623	0.08420190999210783
['A75S' 'D149V']	3.0164517278407694	0.5639104730438192	3.0160865954968337	0.5730733021723773	3.024672189690599	0.5568124415120651	2.6132581703670557	0.8039950443076479
['A109V' 'Q298L']	4.382387245447992	0.030828481750870836	4.407125200216854	0.057421196211340536	4.393705068597882	0.04735248392465432	4.403657605664847	0.06517353037395661
['S93N' 'D219E']	4.392390829223306	0.02502067961148021	4.3891173328779125	0.03282834574700886	4.404064930110583	0.05067551946008445	4.395653322101218	0.041276321210901246
['L90M' 'K203N']	4.38132285058715	0.04840145355565223	4.390187787287141	0.0546248100131731	4.42332687510193	0.04927715872777045	4.385655797874291	0.0729833582077121
['Q89L' 'S193T']	4.3562745582253495	0.0298670817812031	4.371569634074277	0.04726358088397906	4.39289396290739	0.046972457002212926	4.341989352299626	0.05590964721853917
['A87S' 'M98T']	4.372817403073034	0.0493292428568832	4.389648078482064	0.03136325394744189	4.307784053814361	0.03939220862930537	4.3766106415550965	0.05845534961836334
['Q78L' 'I124V']	4.352928049827632	0.05039731039636197	4.394799351958248	0.061964262088929974	4.205691331828491	0.03186749305312837	4.36187256178588	0.07987151351647756
['Y17F' 'Q211P']	4.4208940400530885	0.07710470569983716	4.361392883751154	0.05376374567525279	4.423088735495341	0.0422913866382505	4.3964320838042426	0.09399827652724152
['R86C' 'A253T']	4.399142751892397	0.042052431018670136	4.409550078904501	0.02543450413207978	4.386842729672316	0.04653195426276726	4.422837990796896	0.04914591493730475
['V80L' 'S221C']	3.981577449576428	0.05776848576795495	4.404608925867133	0.042909956888857036	4.131912721759177	0.07134574863433454	4.000331535443561	0.07196153380887585
['A139T' 'E172K']	4.3367325334681395	0.022715849263991294	4.351980382866909	0.04433108120171827	4.374551918931557	0.04423141227720066	4.302858076335049	0.04981219296816506
['A312V' 'R340H']	4.438565215970098	0.06277637384935027	4.410471008203787	0.06074915234097727	4.411514656220121	0.060423730681245576	4.463181384173886	0.08735749895584609
['S162Y' 'L342S']	4.493165254734888	0.0844204656763496	4.39708119672236	0.037853975741912085	4.424265349998294	0.05188557343390413	4.5043916114572475	0.09251885485932577
['T258A' 'R294H']	4.410804689724436	0.0545883041789396	4.404339713496214	0.042351097681528865	4.383957601716632	0.04618957591940609	4.4292895632206495	0.06909050895718481
['I134F' 'K325I']	4.418195509964879	0.028466697620541846	4.372572282704818	0.043393365441959715	4.428577105129494	0.04140707636976622	4.404912952669697	0.05189737023972242
['R207C' 'M232I']	4.381490172164899	0.04910910964657418	4.385326669922228	0.03206272856339371	4.393655829784738	0.05486633452000882	4.380962002087127	0.058649153559187095
['S102I' 'V175I']	4.348977818173465	0.045466501142181204	4.443873363042204	0.0754233384565135	4.363799305036608	0.047060710115752656	4.4069963412156685	0.08806748951819708
['D88N' 'G236C']	3.575400561099043	0.4370641673794146	4.393724789558517	0.04718317452869688	3.6049681391004165	0.5753352267901083	3.5832705106575595	0.4396036150507254
['S93G' 'I156T']	4.40730556768101	0.05222850160900284	4.383592306986079	0.06549549183261726	4.3589971301837505	0.04008601706167649	4.405043034667088	0.08377037561523791
['Q181L' 'P339L']	4.407371814203928	0.046069914565236555	4.373616096510998	0.030538116290252243	4.394458939442245	0.061251464738241675	4.395133070714925	0.05527217721969314
['A92T' 'V353I']	4.370629381260551	0.03586519311182348	4.3975303545854105	0.028744708384183734	4.334129950181667	0.041939640223250335	4.382304895845962	0.04596270593688053
['P212L' 'Q335E']	4.401381210593924	0.04172275117273414	4.427794283161287	0.05340728919828778	4.382711456035324	0.05686362228564534	4.443320653755212	0.06777260881013386
['T5S' 'T288N']	4.481748128993248	0.05541927910198012	4.438373736940543	0.04287926568318994	4.403111322088375	0.0364881822660685	4.53426702593379	0.0700708778431722
['G236C' 'Q291H']	4.393724789558517	0.04718317452869688	4.393683918708158	0.044854852815489524	4.4025905736563065	0.06960859135033443	4.401553868266674	0.06510153438825154
['A40V' 'R207C']	4.402618756233536	0.04295501500166969	4.381490172164899	0.04910910964657418	4.354042377518647	0.04206324165896645	4.398254088398435	0.06524444776433404
['A41T' 'Q55H']	4.379820651627581	0.06207296007728513	4.396180754556281	0.031381151874728216	4.522004369310878	0.06138267194353885	4.390146566183862	0.06955450428075088
['G121R' 'S151Y']	4.45891109375609	0.04628398170881348	4.372343966394052	0.05967487257853375	4.442079860483643	0.05755610305473637	4.445400220150141	0.07552017862853623
['T167M' 'G236S']	4.413623183114434	0.025216505974671972	4.344356766950694	0.04116382490931284	4.384392780470067	0.051855822345839284	4.372125110065127	0.04827351918738919
['K327R' 'L330M']	4.404306404377971	0.047906612806612126	4.420743260677326	0.06352673748073445	4.413981555947618	0.06074808989690322	4.439194825055296	0.0795656328168689
['E36K' 'Q352*']	4.468312364788188	0.07357270184395996	4.435570494138375	0.05704406334124781	4.472008323178807	0.0637283918249404	4.518028018926563	0.09309654998495122
['Q78L' 'R86H']	4.352928049827632	0.05039731039636197	4.416316278214646	0.03323721935535939	4.347015982513959	0.037254494662011105	4.383389488042278	0.06037053623799884
['A138V' 'Q181H']	4.4273615294868485	0.06825085889211183	4.374115479908796	0.06157357729329236	4.399294309637135	0.05343636248425183	4.415622169395643	0.09192108115227979
['M98I' 'E357G']	4.311234245954208	0.02254990080659657	4.334557494606852	0.024502925448417878	4.337188293961139	0.058908557612809366	4.259936900561058	0.03330002074951409
['Y126D' 'V353I']	4.4113854893101525	0.053045128389944685	4.3975303545854105	0.028744708384183734	4.389697624875513	0.03529044644643121	4.423061003895562	0.06033277638230714
['L71Q' 'P155S']	4.449898998565644	0.06096217683105622	4.372995388744555	0.028440601145266267	4.392893854107569	0.039765428535241905	4.437039547310199	0.06727001410349999
['F147Y' 'P155H']	4.379361659651241	0.031153201483241445	4.392339212482232	0.03587755204952034	4.391006633850063	0.060045385308987315	4.385846032133472	0.04751547856984583
['A82T' 'G91D']	4.376928807405652	0.04109293620186328	4.398970568459758	0.019209269144964215	4.376414718378918	0.03973195869398628	4.39004453586541	0.04536105627930284
['N113I' 'Q209H']	4.42942774271974	0.039303884075251344	4.3752517089793574	0.0653210969848659	4.414761923094812	0.04673258688167047	4.4188246116990975	0.07623411975426131
['P155L' 'V324M']	4.370138193513134	0.03149486559393722	4.433066541226153	0.043929200438675445	4.394648381569467	0.038354980516369395	4.417349894739287	0.05405276320375762
['T229S' 'Q311R']	4.384902210920966	0.03358622215404793	4.376084160823339	0.06586055625713036	4.368800641075979	0.040523688028452805	4.375131531744305	0.07393001548139763
['C107Y' 'P339S']	4.334262315859609	0.08983486104055448	4.3762851694911395	0.03542336004734263	4.239951608567507	0.06670911052101478	4.324692645350748	0.09656664380219188
['S31T' 'H202Y']	4.412196033200518	0.036087954293775065	4.340438294995037	0.04682304359781416	4.436448898703775	0.05413182438458819	4.366779488195554	0.05911630787585101
['R197H' 'S269T']	3.5686697911647474	0.3904551439746714	4.398906296232592	0.032883547232118226	3.013999221861181	0.5704943086538834	3.58172124739734	0.391837398846573
['A32V' 'T154I']	4.425779200429126	0.03143968573598319	4.39146960495499	0.05497539104627477	4.35712696789485	0.05373806694314802	4.431393965384116	0.06333046233739505
['A110V' 'Q348*']	4.428774758776932	0.056594972656433616	4.390948366560858	0.04702934353426203	4.526442470415199	0.06084677975079505	4.433868285337789	0.07358498544707406
['S193P' 'F293L']	3.895600937266182	0.5271102511156041	4.382994778306135	0.05986888227714741	3.0789383930040795	0.5548627626980546	3.8927408755723167	0.5304992930214611
['L114H' 'M223I']	4.214605969422307	0.03793417570926333	4.41313727292054	0.03985092276444219	4.216845345902902	0.026298104753358847	4.2418884023428465	0.05501906698517161
['A176E' 'S190R']	4.404158282078873	0.05596157517295365	4.4133389613011085	0.05406353715287117	4.363942092580872	0.048793266572226754	4.431642403379982	0.07781107855130928
['D132N' 'R294G']	4.369870040313697	0.03168637576893723	4.486034508762808	0.08116695459322525	4.4242504765225155	0.05274632842435469	4.4700497090765055	0.08713266280396222
['A135D' 'V270I']	4.343729818154617	0.04349565243295835	4.433172582570622	0.04802885233652549	4.339274882325144	0.032650678830346266	4.391047560725237	0.06479693231421134
['S151Y' 'T154R']	4.372343966394052	0.05967487257853375	4.352755718674983	0.03318503134698868	4.392900320878749	0.04683098578808309	4.339244845069034	0.06828130580740867
['V95M' 'A214V']	4.292264769287977	0.03976113952237011	4.36926576189384	0.020999009904944858	4.224201534017098	0.03100810735620474	4.275675691181817	0.04496561612060214
['V150I' 'E235A']	4.403699066014924	0.04426322309223501	4.397093907081189	0.035591704846463075	4.354919751719404	0.05095845442617193	4.414938133096111	0.05679790816914572
['T328A' 'N333S']	4.440984502895382	0.0674300669323445	4.386960981673822	0.037677807639024764	4.2919912153467354	0.07974454113111898	4.442090644569204	0.07724267677251878
['V24L' 'Q309R']	4.367474512513193	0.04362648066730501	4.423780284648966	0.059955374987556334	4.348746797342151	0.06792967573902947	4.40539995716216	0.07414793864507113
['R86C' 'S93I']	4.399142751892397	0.042052431018670136	4.386104108445226	0.0530165851930873	4.414043489424126	0.04171100390626669	4.399392020337622	0.06766952977608086
['G178S' 'G261W']	4.378980574599386	0.04714455511759884	4.403610685427669	0.05914126802335672	4.493430519067694	0.05815616432507462	4.396736420027054	0.07563265604649112
['S93R' 'S358R']	4.419165065224356	0.05519947055834927	4.364568679801613	0.02581444537332636	4.371663748598166	0.04907626451221824	4.397878905025969	0.060937403455140086
['S93G' 'K325T']	4.40730556768101	0.05222850160900284	4.411683862611531	0.04209078319428145	4.401457682935067	0.050467806499960785	4.433134590292539	0.06707794279962391
['L196Q' 'R197C']	4.426671008262221	0.05183754712818043	2.9993702372953503	0.4528610390477023	3.024418970555636	0.5503002501826441	3.040186405557571	0.4558182225181776
['M230V' 'G261W']	4.403692503608955	0.050394995497727336	4.403610685427669	0.05914126802335672	4.387783045796876	0.06641920306600288	4.421448349036623	0.07770035491956569
['L174M' 'S193T']	4.365127231818212	0.0428162397403189	4.371569634074277	0.04726358088397906	4.390122394046337	0.05509560304090326	4.350842025892488	0.06377363454811788
['I64F' 'M230K']	4.366698041954806	0.0574577481529389	4.459965621664421	0.054191726910935795	4.353564986610277	0.046560725681780546	4.440808823619227	0.0789818718972651
['P212A' 'V271L']	4.391075363207751	0.03290983640781103	4.351085214539068	0.04251533899061089	4.389697786929066	0.04526787731620001	4.356305737746819	0.05376440627288135
['V52M' 'S358C']	4.34413895460515	0.028644655208812014	4.4363728431991625	0.07564400881797635	4.385994779809597	0.05813004964477766	4.394656957804312	0.08088592177929238
['A27V' 'G121R']	4.426188664562572	0.04003461077924057	4.45891109375609	0.04628398170881348	4.42492443200513	0.056075234312541654	4.499244918318661	0.06119621739182142
['V94M' 'A135T']	4.416911731859364	0.041830360016279274	4.416527230884707	0.03894389610933656	4.397357609005408	0.03880849609580762	4.447584122744072	0.057152480814627246
['M230I' 'N246T']	4.3894464023683915	0.047448196194114785	3.977236324953917	0.538753945367274	3.820278509738013	0.47480059005229064	3.9808278873223077	0.5408392968071744
['L71V' 'S358I']	4.447829957621737	0.05611583689214919	4.403347921047533	0.04606885024717106	4.438471631321589	0.06338159919402996	4.465323038669268	0.0726038987465726
['A135V' 'S151Y']	4.414941432852543	0.05325241920512959	4.372343966394052	0.05967487257853375	4.3883126243173045	0.05037020208674559	4.401430559246595	0.07998068872211025
['S221I' 'Q291H']	4.459178078298053	0.07133539780435237	4.393683918708158	0.044854852815489524	4.412510043268151	0.06066963983226961	4.467007157006211	0.08426563238357872
['F161Y' 'G261V']	4.389381858946525	0.04049301275616246	4.4123344490346685	0.06492140469927499	4.395108775226679	0.053565509399719484	4.415861467981193	0.0765145271840438
['V52M' 'T240N']	4.34413895460515	0.028644655208812014	4.4006014836623875	0.044069880143332775	4.328025093292437	0.058724679168914086	4.358885598267538	0.05256111307686927
['W220L' 'Q335H']	3.148167330178972	0.585272330063989	4.394031463831714	0.030424341465624637	3.9130831591612565	0.533411671944656	3.156343954010686	0.5860625742121296
['P3Q' 'S85T']	4.398291690731272	0.0427884859186204	4.371771376216603	0.03342810193474179	4.389344671543778	0.04519255966673734	4.384208226947873	0.054298181610137414
['N113S' 'V143L']	4.34995501269253	0.039644180127083685	4.430122256724333	0.0458106560413034	4.443261331331228	0.05278935309089931	4.394222429416864	0.0605828129495756
['S269T' 'T287S']	4.398906296232592	0.032883547232118226	4.367314991040687	0.03896938136685438	4.39123777644956	0.03946084344085418	4.380366447273278	0.05098961034056141
['P212S' 'E277K']	4.397970501894538	0.054915968350825496	4.347793782064578	0.04788129806233681	4.303278662407983	0.04822948939465346	4.359909443959115	0.07285864591140304
['A32V' 'M223I']	4.425779200429126	0.03143968573598319	4.41313727292054	0.03985092276444219	4.414612991166347	0.059952947523020654	4.453061633349666	0.05075972699251762
['Q306R' 'Q309H']	4.43004016236732	0.04047377729749669	4.445874069354239	0.057854848181717496	4.385471794062829	0.04369110484391951	4.490059391721559	0.07060672848147646
['V171L' 'P284L']	4.429454500642508	0.047611822327360484	4.402357874185491	0.04625389048260164	4.464327955862739	0.05166757948187312	4.445957534827999	0.0663800271927381
['S158N' 'L295M']	4.3356697478356345	0.036924645563973055	4.396010913128759	0.03656717220484211	4.449722498957261	0.077752849318516	4.345825820964393	0.05196717745927339
['D274V' 'K290R']	3.0806221276828905	0.5622844940959757	4.3806515768093455	0.041974215533557464	3.212314263305325	0.5819278947446757	3.075418864492235	0.5638489931448178
['E172D' 'I289V']	4.352282635025487	0.037306605342368813	4.41464682445705	0.07900482938262317	4.407736249279787	0.04108753347795234	4.381074619482536	0.08737016577727581
['V96L' 'A145V']	3.087175487033919	0.4890562480842272	4.377728419897965	0.05859032354236085	3.6796728212417813	0.5965898384025013	3.0790490669318835	0.49255338776930535
['V119I' 'A253T']	4.43279390144597	0.040166799006203596	4.409550078904501	0.02543450413207978	4.41574488144935	0.0461153820927778	4.45648914035047	0.047542462524037835
['T141S' 'A266V']	4.412903190843529	0.03887384663206655	4.4130809260675985	0.029771660780762058	4.445369482082202	0.05846973874207513	4.440129276911128	0.04896455593200246
['V104I' 'F147Y']	4.398070424619605	0.06970465189756558	4.379361659651241	0.031153201483241445	4.393337931847299	0.06875475757773465	4.391577244270845	0.07634959370432977
['L90Q' 'A135V']	4.377568300015887	0.029659972204695486	4.414941432852543	0.05325241920512959	4.415716455722253	0.06385096099649974	4.4066548928684295	0.06095518109547509
['V104I' 'Q211P']	4.398070424619605	0.06970465189756558	4.361392883751154	0.05376374567525279	4.407939045209943	0.05492753356418827	4.373608468370758	0.08802998832894422
['I123T' 'D129N']	4.404477535972491	0.04349835766151251	4.403069828368207	0.04181023095768769	4.482317117512351	0.06283059332802374	4.421692524340699	0.060334090960120136
['E105V' 'A214V']	4.430686298642738	0.04430495671447579	4.36926576189384	0.020999009904944858	4.420152121692746	0.052329870676168434	4.414097220536577	0.04902945651809273
['V143I' 'L185F']	4.357596846231983	0.047154108835230184	4.4134903237063465	0.07177856894500162	4.373346986343522	0.05967212866451039	4.385232329938329	0.08588173810442523
['A13V' 'V119I']	4.417154714704448	0.04954166779273315	4.43279390144597	0.040166799006203596	4.385312385701457	0.04465674773433477	4.464093776150417	0.06377890395805098
['M223I' 'A331V']	4.41313727292054	0.03985092276444219	4.386936994915286	0.05828710322500213	4.385977959255957	0.05800863216021819	4.414219427835825	0.07060794889769557
['V136A' 'G261R']	4.385110001350507	0.03232469428488298	4.393703074644861	0.05147035472511156	4.400141320583909	0.05559603429068375	4.392958235995369	0.06077897067358051
['K84T' 'R197H']	3.806022785159526	0.5243578980654622	3.5686697911647474	0.3904551439746714	3.7196984786103267	0.5849320839663926	2.988837736324273	0.6537632788096247
['V95M' 'Q248R']	4.292264769287977	0.03976113952237011	3.1644035858832176	0.6161314490603328	3.1404728432075153	0.6004906107435614	3.070813515171194	0.6174130794996999
['E217G' 'S338T']	4.378512912604862	0.05238555068623456	4.402053212744992	0.06998604999590154	4.38611876353433	0.05146848640715375	4.394711285349853	0.08742020999018979
['A82S' 'K108N']	4.415604290994137	0.05875312054347637	4.345628063523627	0.06406404349940031	4.36562069688316	0.04821348560166196	4.375377514517764	0.08692600786352334
['K84I' 'A109V']	3.395913921980657	0.5013763924224802	4.382387245447992	0.030828481750870836	3.551553055836628	0.3547602747531465	3.392446327428649	0.5023232845147083
['A176V' 'P320S']	4.450603048413937	0.06060951559950784	4.370492919211199	0.031087935997815095	4.3925649540739204	0.056480986964110844	4.435241127625137	0.06811734834688761
['Q180L' 'R195H']	4.418262081229415	0.040911402942977654	4.4081025206792805	0.07014519363990723	4.419481953759146	0.07831867772134804	4.440509761908695	0.08120400902383307
['L262P' 'E357*']	4.400552741398286	0.03342690550892028	4.39444095374283	0.06019972734696882	4.3774598074294175	0.05514380781687701	4.409138855141116	0.06885757172999692
['I134T' 'Q180R']	4.369913104038907	0.028162791557450228	4.423691747741684	0.07860443144771277	4.407751702461565	0.0552314146929362	4.407750011780591	0.08349730218112779
['E11K' 'R86C']	4.363356071151385	0.04489958271096405	4.399142751892397	0.042052431018670136	4.373423123375041	0.052873748128002364	4.376643983043781	0.061517310427218065
['A40V' 'F226L']	4.402618756233536	0.04295501500166969	4.428771464419774	0.05255047105837463	4.3986791106423215	0.05785364119043347	4.445535380653309	0.06787256678696289
['A32E' 'A92T']	4.399712218072059	0.04463103440704684	4.370629381260551	0.03586519311182348	4.351740814547152	0.02831579797782187	4.38448675933261	0.057255928157627395
['N125K' 'Q153K']	4.367045555225911	0.056800536228157346	4.388651265784108	0.038971052685072116	4.364751244720189	0.06316766776714938	4.369841981010019	0.06888427878107517
['A183T' 'A350V']	4.416536569510858	0.0359287679303154	4.37620464864846	0.026660436003734835	4.436966979530748	0.06402794370967897	4.406886378159317	0.044739861565495496
['P144L' 'Q348H']	4.452605963022842	0.06907682431369448	4.41530293738969	0.0489657772796333	4.349674984709014	0.054875142771058885	4.482054060412532	0.08467145328777383
['A186V' 'P239A']	4.406121535583427	0.041721472264280815	4.381692486725276	0.057779602647950616	4.395958613899092	0.04265028544865557	4.401959182308703	0.07126825190822499
['Q181R' 'T240S']	4.397736912449005	0.06728312670401324	4.364337870171497	0.02562346642795982	4.3330780462510425	0.04230320950911843	4.3762199426205015	0.07199709140550806
['E44D' 'S158C']	4.40713139568416	0.03389220415934123	4.433834148612943	0.09266826141130649	4.366487261948851	0.05159151834649046	4.455110704297102	0.09867161788362802
['Q78H' 'Q211L']	4.442631253894405	0.09073482752204964	4.396400156608551	0.04619889708641075	4.386674801024357	0.06236050609003628	4.453176570502954	0.10181918786484631
['V52M' 'A92T']	4.34413895460515	0.028644655208812014	4.370629381260551	0.03586519311182348	4.386885149874342	0.05542121937059453	4.3289134958657005	0.04590019987952244
['L184M' 'V271M']	4.400290272850005	0.03396447537292453	4.380221434890422	0.03394517134814319	4.410023752979417	0.0503893992387839	4.3946568677404265	0.04801937364452809
['K108I' 'P239T']	4.435163318792591	0.0412013631722246	4.442866769306949	0.07003640809856584	4.458634464429193	0.056510031862154045	4.492175248099539	0.08125669687230958
['Q78R' 'A135T']	3.463153600369581	0.5245615864216837	4.416527230884707	0.03894389610933656	3.0589826798854065	0.5600240501508701	3.4938259912542877	0.5260052138462207
['K37R' 'L319M']	4.378130214054054	0.029151044149031864	4.399023177542602	0.04946723416427124	4.3859021721999	0.056561677259368316	4.391298551596655	0.05741768569736722
['E137G' 'N316I']	4.386395421753517	0.042152531581265675	4.368928590232419	0.03679483296320759	4.35279413022902	0.048359156980049375	4.369469171985935	0.05595261970185085
['M42L' 'D267Y']	4.3821326054914485	0.05983644426860997	4.388092724628209	0.07688871388041463	4.431717738631688	0.08235033232346425	4.384370490119657	0.09742830381821667
['A43E' 'S358I']	4.365807898045737	0.0483857364880528	4.403347921047533	0.04606885024717106	4.3623541429029205	0.0445434521842467	4.383300979093269	0.06680956861548769
['Q228H' 'D344Y']	4.418857746483822	0.04927447780072754	4.376639803132884	0.061239203757101644	4.401572330264478	0.05704213476005172	4.409642709616705	0.07860161728195039
['A81T' 'R168Q']	4.380634117932203	0.03607803506491454	4.3353979056670005	0.04355047186015184	4.3893181874890494	0.042107297090620055	4.330177183599204	0.05655323344767371
['Q211H' 'Q335R']	4.392232819621748	0.03946426822227028	4.4028299600542535	0.06525950857696115	4.396303268693034	0.054610493303529704	4.409207939676001	0.0762642244176505
['V9I' 'N333K']	4.486023066118488	0.06891269448981416	4.4067075261227835	0.049128143503046055	4.401002113194927	0.03821321212544073	4.506875752241271	0.08463175494991433
['Q131H' 'A241V']	4.399157992174381	0.03430739017672431	4.442092774754859	0.04271643203398193	4.4342197562938255	0.0703304300882405	4.4553959269292385	0.05478768644916298
['Q60L' 'G91D']	4.369227408990282	0.04565047896723799	4.398970568459758	0.019209269144964215	4.379769946953795	0.04698316370419618	4.3823431374500394	0.04952738889767875
['G121E' 'V324M']	4.397127906945976	0.01972892956227079	4.433066541226153	0.043929200438675445	4.4157085200652935	0.046141971777999356	4.444339608172129	0.048156051674263796
['A87V' 'R355*']	4.319889214610718	0.04135896822805343	4.437991723358391	0.03416392875135312	4.423323575563122	0.038091939535422975	4.372026097969108	0.05364455499504741
['Q78H' 'L349P']	4.442631253894405	0.09073482752204964	4.393644555249583	0.033286231579109156	4.405898045751847	0.049239710718212384	4.4504209691439875	0.09664772184689187
['A87S' 'R255L']	4.372817403073034	0.0493292428568832	4.390049692435774	0.03234816333573678	4.375707218780809	0.04241558738494482	4.377012255508808	0.058989642074086766
['A41V' 'A145T']	4.441362603268958	0.07765988360023868	4.368361964209887	0.02889897761547255	4.3394584818444155	0.0461215962563769	4.423869727478845	0.0828625876256722
['W220C' 'D267N']	3.091699643605971	0.5620235626573902	4.407674158047816	0.03365872308485724	3.177800959242887	0.6050737127635912	3.113518961653787	0.5630305450167056
['T206S' 'N208D']	4.3844331544320925	0.02733301296443554	4.40657274266439	0.061444445792149534	4.361434187933103	0.04678844484521717	4.405151057096482	0.06724963580881613
['V175A' 'N208Y']	4.397247922564013	0.027626446716744947	4.4210748099569	0.055247028129132035	4.407791547280711	0.05418384397752082	4.432467892520911	0.06176936680341036
['L122M' 'D219E']	4.406334630727597	0.03531452287760843	4.3891173328779125	0.03282834574700886	4.389031616020624	0.06382011372574384	4.409597123605508	0.04821634381159861
['D219E' 'M232V']	4.3891173328779125	0.03282834574700886	4.384073118993568	0.04140153506708123	4.455694117314675	0.054176827286774365	4.38733561187148	0.05283736736814119
['H29R' 'L177S']	4.412039090647366	0.038603385647964485	4.409383478436052	0.03507408259726542	4.43063071515122	0.05006673089016019	4.435567729083417	0.05215757522666546
['V119L' 'D267N']	4.42540364597697	0.057775388819665555	4.407674158047816	0.03365872308485724	4.365156775341545	0.03880118757499922	4.447222964024785	0.06686482777190589
['S70C' 'N157S']	4.364546935004921	0.054826408399211816	4.376034918492736	0.04484152864052652	4.4090334179337	0.04058550999975189	4.354727013497657	0.07082865062089158
['V9I' 'T288N']	4.486023066118488	0.06891269448981416	4.438373736940543	0.04287926568318994	4.437406276463867	0.03871374548914629	4.53854196305903	0.08116397530540291
['M230K' 'R255H']	4.459965621664421	0.054191726910935795	4.439750177950082	0.03870778216642732	4.407411653880786	0.045723286364581575	4.513860959614503	0.06659606344096497
['I123F' 'Q153K']	4.449259583111221	0.0325226598356116	4.388651265784108	0.038971052685072116	4.384717702307104	0.042216214064628145	4.45205600889533	0.05075890414661817
['V192I' 'A250V']	4.405811325292837	0.03109081396309282	4.442260111001532	0.037442174519974315	4.392839695348057	0.03841625878874411	4.462216596294368	0.0486678039947547
['L90Q' 'Q211L']	4.377568300015887	0.029659972204695486	4.396400156608551	0.04619889708641075	4.4441465256101065	0.058240556608293345	4.388113616624437	0.054900382905623525
['T68S' 'A312S']	4.4082496834829525	0.0360103064176425	4.357228863145364	0.05979840096405671	4.427325511678098	0.057752841228722325	4.3796237066283155	0.06980394635083753
['A186S' 'T240I']	4.347382950872644	0.04265148402852504	4.433927428240338	0.02385330887798941	4.371608679160401	0.045321748030335285	4.395455539112982	0.048868491221484366
['I156V' 'W220R']	4.411203581369042	0.036456432930864854	3.6123254585253597	0.4859241310977649	3.2666190564717645	0.68713361441181	3.637674199894402	0.4872897830707724
['G103S' 'R255H']	4.403539232467644	0.02980350765467084	4.439750177950082	0.03870778216642732	4.399240518266183	0.03926573303233144	4.457434570417725	0.04885224118467455
['M98I' 'A109V']	4.311234245954208	0.02254990080659657	4.382387245447992	0.030828481750870836	4.305902992066793	0.030037758092464936	4.307766651402201	0.03819546194839278
['I210N' 'L346F']	4.396568629671359	0.0330371286256993	4.454314295884581	0.05283636261728631	4.3947315677829035	0.047699700091075686	4.465028085555939	0.06231479023840464
['K290R' 'A341T']	4.3806515768093455	0.041974215533557464	4.393211272258204	0.03328078797396339	4.357386149324855	0.05999866229782127	4.3880080090675495	0.05356720655238093
['Q60E' 'S70N']	4.410418670317849	0.03805392421536279	4.386136574569535	0.03158469127390285	4.451386648616413	0.050122022923185565	4.410700404887383	0.049453957081878996
['V175I' 'T229S']	4.443873363042204	0.0754233384565135	4.384902210920966	0.03358622215404793	4.3939622413561255	0.04293992674539816	4.44292073396317	0.08256339565756031
['L71M' 'Q335H']	4.393082113704261	0.03131528241668734	4.394031463831714	0.030424341465624637	4.403509504003105	0.042162188427600576	4.401258737535976	0.043661052053905136
['Q78H' 'A266T']	4.442631253894405	0.09073482752204964	4.375828845667412	0.04635480395166584	4.409652563363363	0.060120139500685385	4.432605259561816	0.10189002294068576
['V95M' 'S162C']	4.292264769287977	0.03976113952237011	4.398211651162567	0.06492563139910175	4.298116663005935	0.05950793586379086	4.304621580450544	0.07613334242425858
['H202Y' 'R294C']	4.340438294995037	0.04682304359781416	4.365237362180226	0.0295142596603865	4.409727381678892	0.04477305174001534	4.319820817175263	0.055348793438190894
['A27V' 'Q181K']	4.426188664562572	0.04003461077924057	4.383191701886343	0.04408230673689416	4.408753341385806	0.0493047128947514	4.423525526448914	0.05954846620603178
['L198M' 'Q311H']	4.376498171036016	0.04365610354222747	4.400814947123464	0.03599436230885339	4.432213517466554	0.07884929363592845	4.3914582781594795	0.05658135288688926
['D8E' 'A116S']	4.39167251504456	0.03256326278092285	4.396479599310342	0.07395945622755024	4.3761837404813	0.0393565031644502	4.4022972743549005	0.08081068771155431
['F147L' 'S358C']	4.425489740028226	0.03228863606482608	4.4363728431991625	0.07564400881797635	4.398994670075436	0.036907083697293626	4.476007743227388	0.08224701872396878
['L174M' 'G236D']	4.365127231818212	0.0428162397403189	4.407517848490406	0.026182682052693352	4.389227154321872	0.04123488702253947	4.386790240308617	0.05018728150610366
['A92V' 'A253S']	4.390847682460486	0.017484775706338128	4.362251273715012	0.045166307171774035	4.387160300613013	0.04233636535506118	4.367244116175499	0.04843255810956096
['R263S' 'L342S']	4.45103093753262	0.07476353360011817	4.39708119672236	0.037853975741912085	4.380664462792378	0.0450205819190983	4.462257294254979	0.08380041429399539
['A222V' 'A331G']	4.417066932744635	0.030868062597964895	4.421513801441887	0.07375860491982314	4.481412606543747	0.05773223717874227	4.452725894186521	0.07995729540367431
['F226Y' 'A266V']	4.3643133917903665	0.02678715833341176	4.4130809260675985	0.029771660780762058	4.378217216093661	0.04130766060990301	4.391539477857965	0.040048765739084106
['R86H' 'M242I']	4.416316278214646	0.03323721935535939	4.387577928600697	0.03728793173963127	4.3937891428787665	0.04887334203770897	4.418039366815343	0.049951002030947066
['S69F' 'P284L']	4.451585282959516	0.03822755896158022	4.402357874185491	0.04625389048260164	4.399750137568324	0.041003013318170724	4.468088317145007	0.06000640506593941
['M254V' 'P284L']	4.407745056738211	0.04287934468705512	4.402357874185491	0.04625389048260164	4.4430429651899015	0.05945735258216346	4.424248090923701	0.06307186841665458
['A72T' 'V96L']	4.371484685864577	0.03395180108843767	3.087175487033919	0.4890562480842272	3.153039601935196	0.5777064981184457	3.072805332898496	0.49023335115776245
['V94L' 'L196Q']	4.339065892156348	0.027628956832708825	4.426671008262221	0.05183754712818043	4.4092680433066604	0.0369862531798702	4.379882060418568	0.058740876295217244
['I257N' 'K327N']	4.428210842996214	0.05104695032718591	4.425075344697663	0.04377083465676299	4.509510339892389	0.05832575036519952	4.467431347693877	0.06724341680979537
['Y126F' 'D219E']	4.375018123066543	0.07065086954692776	4.3891173328779125	0.03282834574700886	4.382581046014054	0.05510432173863278	4.378280615944455	0.07790536343681453
['H74L' 'C140S']	4.4148867317359635	0.035118185742871594	4.389368465990275	0.029801871668407313	4.418290984919194	0.04598459793960168	4.418400357726238	0.04605907646502531
['A32V' 'L198Q']	4.425779200429126	0.03143968573598319	4.364035198360575	0.03211439747571227	4.338512536726884	0.06091057089270748	4.403959558789701	0.04494205563172895
['E36G' 'I283N']	4.407295338856221	0.06008562655742056	4.407869200277998	0.03839302146459926	4.407569332265145	0.04979682332391419	4.429309699134219	0.07130432396411161
['H74Y' 'I83F']	3.43964781008555	0.3841972259105543	4.433221119477602	0.043066482981655975	3.738842434827163	0.5881750984183294	3.487014089563152	0.3866034536237031
['S190R' 'Q348H']	4.4133389613011085	0.05406353715287117	4.41530293738969	0.0489657772796333	4.390486046762691	0.04396537775728182	4.442787058690797	0.07294184940127672
['V119L' 'N234D']	4.42540364597697	0.057775388819665555	4.37147568332367	0.038772610864074526	4.403504572826973	0.0452933855007353	4.41102448930064	0.06957952936374667
['V171A' 'T258A']	4.451530351395197	0.08521219830243025	4.410804689724436	0.0545883041789396	4.350625943213341	0.0524221662761417	4.476480201119633	0.10119783442675605
['V20I' 'Q181L']	4.381963943083111	0.05997967261480556	4.407371814203928	0.046069914565236555	4.457725467496147	0.0495393038579484	4.4034809172870375	0.07563066940750592
['A87T' 'N113S']	4.383480783012964	0.020839887617637866	4.34995501269253	0.039644180127083685	4.417244012117668	0.048879514332634356	4.347580955705494	0.044787966395723224
['N208K' 'M232L']	4.42685443612313	0.04536372749889807	4.409316586341445	0.05227537549313519	4.4116644260783655	0.051375843768478036	4.450316182464576	0.06921403510519063
['K108E' 'Q211P']	4.412523363228169	0.033998373670087526	4.361392883751154	0.05376374567525279	4.455550455511036	0.06412189559660308	4.388061406979322	0.06361155367733258
['V104L' 'I156V']	4.426701344156162	0.05801594775307022	4.411203581369042	0.036456432930864854	4.385686623051162	0.04163423083922361	4.4520500855252045	0.06851949865351921
['A92D' 'R195H']	4.4399863296984226	0.060404000579133865	4.4081025206792805	0.07014519363990723	4.4343700357022255	0.058720158302296835	4.462234010377703	0.09256884722596521
['N46D' 'L146F']	4.419461550673679	0.04769510048569056	4.379152271682097	0.06403358054035639	4.453343221957297	0.06201204962840473	4.412758982355776	0.07984436139865124
['A176T' 'A341V']	4.401477662234696	0.026213195266811866	4.383328843118574	0.030072193504090447	4.396407334859136	0.05160866856937284	4.39895166535327	0.03989321280924197
['N113I' 'N316I']	4.42942774271974	0.039303884075251344	4.368928590232419	0.03679483296320759	4.427771757046939	0.05919709765973416	4.41250149295216	0.05383915894765764
['G121R' 'L169Q']	4.45891109375609	0.04628398170881348	4.455267114578508	0.04765833242794476	4.46540747617642	0.06570773485298365	4.528323368334597	0.06643435566507944
['Q180E' 'L295P']	4.3953409951543385	0.05494242470699796	4.3644759247158875	0.033830678830085316	4.337441902543148	0.05033259238769157	4.373962079870225	0.0645227468633235
['A41V' 'S260F']	4.441362603268958	0.07765988360023868	4.3402850794197185	0.032815802617590005	4.379302049289402	0.05368372524407607	4.395792842688676	0.08430856671916115
['R216Q' 'Q231H']	4.403177362511624	0.05602967029518743	4.370159344387607	0.060003784728057064	4.456738362824479	0.0648426946386052	4.387481866899229	0.08209615176778033
['V24M' 'S97T']	4.305271381903953	0.07359796209773993	4.44679289839634	0.03668782437879538	4.320241741581258	0.03864770154615593	4.366209440300292	0.08223537245364489
['A13V' 'L295P']	4.417154714704448	0.04954166779273315	4.3644759247158875	0.033830678830085316	4.300769005707226	0.05391884056961582	4.395775799420335	0.059990763270606214
['G121R' 'K290R']	4.45891109375609	0.04628398170881348	4.3806515768093455	0.041974215533557464	4.387348002375319	0.07337339422364855	4.453707830565435	0.0624823313623885
['I182F' 'I213M']	4.275445471292317	0.05675984609530479	4.3710847559065344	0.029373081670615128	4.325219093186657	0.049008807298464005	4.260675387198852	0.06390976494708232
['W220C' 'T334M']	3.091699643605971	0.5620235626573902	4.392025880331141	0.02753676961328818	2.9788929056629048	0.5519083127642943	3.0978706839371117	0.5626977507177727
['N208K' 'D267Y']	4.42685443612313	0.04536372749889807	4.388092724628209	0.07688871388041463	4.439266869150051	0.05527136594246548	4.429092320751339	0.08927341202608167
['Q335H' 'G359R']	4.394031463831714	0.030424341465624637	4.375600695626105	0.03901652320354809	4.432300871815359	0.06773854511987719	4.383777319457819	0.04947655643342545
['I134V' 'Q291H']	4.387251021116153	0.03485893014807578	4.393683918708158	0.044854852815489524	4.364929583011207	0.05384475517494405	4.395080099824311	0.05680759484582722
['H74Y' 'L251Q']	3.43964781008555	0.3841972259105543	4.426763795969631	0.03855868026964505	3.298109627744675	0.5901945588099158	3.48055676605518	0.38612728500004007
['R197G' 'A250S']	3.041684048313501	0.5362361633446276	4.413988645595063	0.04875494723353023	3.1168355911735444	0.47590449362417786	3.069817853908564	0.5384480176937328
['Q26H' 'G359E']	4.392026847359881	0.03814331847357759	4.408841350126115	0.03835012216103666	4.395578293205363	0.04539940445315857	4.415013357485996	0.05408922826167148
['Q131H' 'M232V']	4.399157992174381	0.03430739017672431	4.384073118993568	0.04140153506708123	4.373777926227405	0.04268326992923904	4.397376271167948	0.05376880254058813
['M1V' 'Q311H']	4.40197019007824	0.04849193693614098	4.400814947123464	0.03599436230885339	4.387910151676863	0.05353354807658167	4.416930297201702	0.06039091045711829
['M254I' 'S279I']	4.435997955214055	0.04333428344726037	4.387181928913408	0.038371452369786056	4.391149928671123	0.04633094788621356	4.437325044127462	0.057881158236979535
['K314T' 'V321L']	4.452093707380856	0.06471805041704339	4.38090246181692	0.06094917952705677	4.422871520392672	0.07280149604878292	4.447141329197775	0.08890010424518278
['Q60L' 'N142I']	4.369227408990282	0.04565047896723799	4.1709242267095945	0.06318306002444886	4.269662049286593	0.029513587513957593	4.154296795699876	0.07794911996931939
['F147S' 'Y282F']	4.384484646518077	0.022539883052888773	4.369875974533253	0.03312369973168916	4.338434701915066	0.03565210381025691	4.368505781051329	0.040065269398233266
['D165N' 'S221T']	4.421669334946543	0.04734827718741246	4.37962389366079	0.06029617846974224	4.419360270072231	0.049445074933189226	4.415438388607333	0.0766647799884083
['G91S' 'Q291L']	4.39779014874986	0.029732050842757183	4.4366396139017095	0.0744021623387636	4.387128127442778	0.04888918148980285	4.44857492265157	0.08012288442136883
['D292G' 'K314N']	4.382444809177722	0.0525637824676281	4.471318227693155	0.07023038106418564	4.331002893462024	0.042156886543527644	4.4679081968708765	0.0877226176748326
['A110V' 'A133D']	4.428774758776932	0.056594972656433616	4.438112115734329	0.08364359234632744	4.4370808475276275	0.0539408425398192	4.48103203451126	0.10099129403360012
['G14C' 'S300I']	4.410923502924272	0.041408730929717134	4.448010521967974	0.046664560032540915	4.433391029795867	0.04110790525449247	4.473079184892246	0.062388012953133294
['Q231R' 'Q306L']	4.345121362208865	0.044507741736680914	4.413455196395325	0.03739267384751592	4.415327271487358	0.05245901370105127	4.37272171860419	0.058130466469535486
['A138V' 'L185F']	4.4273615294868485	0.06825085889211183	4.4134903237063465	0.07177856894500162	4.368153226447926	0.04948369943288163	4.454997013193195	0.09904717411063937
['A67T' 'M232T']	4.376129340588338	0.06781357361514632	4.440545400087604	0.07756613099530996	4.377504947259321	0.05718694854403589	4.430819900675942	0.10303002205201382
['N208S' 'M230I']	4.3973532198483865	0.0395678350775396	4.3894464023683915	0.047448196194114785	4.37829539614096	0.05261928755465437	4.4009447822167775	0.061781428397201875
['E164G' 'L346F']	4.390232840463721	0.05988389463020537	4.454314295884581	0.05283636261728631	4.4408138677648905	0.0667830294225051	4.4586922963483016	0.07986089187272397
['M232L' 'R294H']	4.409316586341445	0.05227537549313519	4.404339713496214	0.042351097681528865	4.3681264778526865	0.05004367884996523	4.42780145983766	0.06727800798016154
['R263C' 'Q298R']	4.394181250940864	0.03221224320602358	4.324132845575331	0.030519357069279242	4.353343460766366	0.04929604067112494	4.332459256516195	0.04437408892908312
['S69P' 'A72T']	4.403213230912996	0.029698178374390222	4.371484685864577	0.03395180108843767	4.21649333525016	0.04543369432457752	4.388843076777572	0.04510772213164766
['T167M' 'N234Y']	4.413623183114434	0.025216505974671972	4.396943877990039	0.03616838779729541	4.37828747272321	0.054840519362024914	4.424712221104473	0.04409109263134919
['V96E' 'R168*']	3.2658393364867813	0.5353642250703345	4.394348422418644	0.02987522600329265	3.889779861056047	0.522425522206925	3.274332918905425	0.5361971490169521
['M232L' 'T287A']	4.409316586341445	0.05227537549313519	4.396106275637189	0.06006963365985651	4.3461608778488685	0.03909828912261809	4.419568021978634	0.07963087197172743
['A92T' 'F161S']	4.370629381260551	0.03586519311182348	4.438735385074903	0.051658835638502015	4.409280146132987	0.03853971966147951	4.423509926335454	0.06288837234715298
['V94M' 'V104I']	4.416911731859364	0.041830360016279274	4.398070424619605	0.06970465189756558	4.407265333619015	0.04362798791708625	4.429127316478969	0.08129278882688383
['N113S' 'A312V']	4.34995501269253	0.039644180127083685	4.438565215970098	0.06277637384935027	4.439168526523688	0.04894329344108111	4.402665388662628	0.07424644187853074
['S85P' 'T141S']	4.3789103088977	0.030395310505892927	4.412903190843529	0.03887384663206655	4.418016470418738	0.03434727034057102	4.405958659741229	0.049346234433065676
['Q153L' 'N246K']	4.3735397702637115	0.02885967186798729	3.4820965666478845	0.35691797480597176	3.5508007220314157	0.6295562490855588	3.4697814969115957	0.35808284153240877
['A214V' 'G297V']	4.36926576189384	0.020999009904944858	3.9546997061327582	0.3374003260294125	4.060927713404984	0.035441509324261496	3.938110628026598	0.33805315916545114
['D132N' 'A176T']	4.369870040313697	0.03168637576893723	4.401477662234696	0.026213195266811866	4.3681974013948075	0.04163691247915601	4.385492862548393	0.041123691656590126
['L177S' 'A331V']	4.409383478436052	0.03507408259726542	4.386936994915286	0.05828710322500213	4.391668877385059	0.05363888303662643	4.410465633351336	0.06802630132824987
['I83T' 'Q352H']	4.406056215582678	0.04709547390317217	4.372583090238162	0.03693413331022067	4.3969639049707805	0.05177582997355266	4.39278446582084	0.059850763282864844
['E164D' 'N208S']	4.3768485591491535	0.03948938048771299	4.3973532198483865	0.0395678350775396	4.417598794685427	0.057944307961130516	4.38834693899754	0.055901920754359964
['E11D' 'L63Q']	4.377471497119843	0.025750658019365477	4.337431604765647	0.0473683783560158	4.295274685238995	0.031918400049546936	4.3290482618854895	0.05391530076433756
['A139V' 'D165E']	4.3857934994178915	0.028182162745625048	4.367975361115831	0.04470391266439771	4.341582568055338	0.05324112441025282	4.367914020533721	0.052845757677669775
['Q54R' 'I79N']	4.403793375516741	0.04053285472443306	4.419198644665528	0.044762803010078255	4.488100555602748	0.07027396739270647	4.437137180182269	0.06038725731005728
['S162T' 'G225S']	4.401746784852236	0.039846988924476	4.380421236897349	0.0699360022278261	4.409334130922525	0.08107919038274723	4.3963131817495835	0.08049116059517225
['D267N' 'S345T']	4.407674158047816	0.03365872308485724	4.401222957915408	0.03519753624625309	4.39464379237571	0.052152971251068304	4.423042275963223	0.04870088497665522
['V119I' 'Q335R']	4.43279390144597	0.040166799006203596	4.4028299600542535	0.06525950857696115	4.419144278844138	0.048474354516892935	4.449769021500224	0.0766301194186152
['Q153L' 'R216W']	4.3735397702637115	0.02885967186798729	4.403817492465883	0.03302000770358393	4.446218770563232	0.05554760020425102	4.3915024227295945	0.04385432212533491
['K108R' 'D275V']	4.371414644700688	0.03326089265954744	3.4537226444696607	0.4222378372293792	3.006451107214919	0.5519922119617314	3.4392824491703484	0.42354583951286034
['K37R' 'A331V']	4.378130214054054	0.029151044149031864	4.386936994915286	0.05828710322500213	4.4277126325798895	0.06528404244319219	4.379212368969339	0.06517031362008978
['I64F' 'A110V']	4.366698041954806	0.0574577481529389	4.428774758776932	0.056594972656433616	4.409141997018203	0.050136787791836404	4.409617960731737	0.0806497597813473
['N142I' 'R263C']	4.1709242267095945	0.06318306002444886	4.394181250940864	0.03221224320602358	4.2337099690171165	0.05718951261103861	4.179250637650458	0.07092057308297163
['V80A' 'H202Y']	4.4196474203696825	0.048621500742240545	4.340438294995037	0.04682304359781416	4.405728490736967	0.044595187891220946	4.37423087536472	0.06750146477070333
['A109V' 'A139T']	4.382387245447992	0.030828481750870836	4.3367325334681395	0.022715849263991294	4.342835491823955	0.04549679419745426	4.33326493891613	0.038293669122299444
['V136M' 'R168Q']	4.282954005006044	0.027349903717728646	4.3353979056670005	0.04355047186015184	4.269902132668025	0.04042726467949907	4.232497070673045	0.05142626597966164
['I64F' 'P155S']	4.366698041954806	0.0574577481529389	4.372995388744555	0.028440601145266267	4.352850581434003	0.049403826433461535	4.353838590699361	0.06411131426129614
['K108I' 'D132G']	4.435163318792591	0.0412013631722246	4.360255176521254	0.05924265969421106	4.418116815518769	0.06207856001516756	4.409563655313844	0.07216124344060075
['Q298R' 'Q352L']	4.324132845575331	0.030519357069279242	4.4415925645467755	0.08355715482892835	4.363930938563691	0.05153940685759955	4.379870570122106	0.08895633355207301
['V111A' 'K325I']	4.377874844990679	0.03764459399825197	4.372572282704818	0.043393365441959715	4.376471188746412	0.05392918319547941	4.364592287695496	0.05744649355419956
['D247V' 'R351Q']	3.230102778368391	0.40904490198510446	4.415511685716785	0.04783270026017633	3.720655567979918	0.5887055416615209	3.2597596240851754	0.41183212484480075
['D129E' 'V238A']	4.40751185967776	0.029866765372415838	4.398409425602995	0.04545961049559228	4.463127576716811	0.0866414911270955	4.420066445280753	0.05439301297245724
['Q55H' 'R216W']	4.396180754556281	0.031381151874728216	4.403817492465883	0.03302000770358393	4.410290694532945	0.05106824843131342	4.414143407022163	0.04555323920128513
['Q89L' 'M98T']	4.3562745582253495	0.0298670817812031	4.389648078482064	0.03136325394744189	4.350434452994896	0.039078286255319804	4.360067796707412	0.04330930930292936
['D165E' 'G200D']	4.367975361115831	0.04470391266439771	4.395862075918879	0.05455443110243412	4.4205088314769245	0.07384928472635169	4.377982597034709	0.07053102693436647
['S85T' 'Y204F']	4.371771376216603	0.03342810193474179	4.398813768829262	0.04693003320795966	4.375210437265079	0.05519580017073049	4.3847303050458635	0.057618278487470316
['G166S' 'A341T']	4.379964833842507	0.04708735610927118	4.393211272258204	0.03328078797396339	4.38727678805576	0.06658872811971313	4.387321266100711	0.05766133846460056
['A250G' 'T334M']	4.401939320872318	0.0837573624075954	4.392025880331141	0.02753676961328818	4.332659666823275	0.04857375250494341	4.408110361203459	0.0881678480978899
['F147L' 'T240S']	4.425489740028226	0.03228863606482608	4.364337870171497	0.02562346642795982	4.447366312778382	0.052337232160702025	4.403972770199722	0.04122035966256931
['A27V' 'A214T']	4.426188664562572	0.04003461077924057	4.3694915253434825	0.04539738343812001	4.384794184939887	0.03959832100863711	4.409825349906054	0.06052844358872098
['S190I' 'A350V']	4.3675583378992275	0.0672649328457304	4.37620464864846	0.026660436003734835	4.370136351207176	0.06610318536644132	4.357908146547686	0.0723557187694923
['S69F' 'R207H']	4.451585282959516	0.03822755896158022	4.387441154473138	0.04505861030571176	4.399141690023731	0.03464556559665148	4.453171597432654	0.059089970611289754
['Q181H' 'A222V']	4.374115479908796	0.06157357729329236	4.417066932744635	0.030868062597964895	4.433062022750221	0.05334008260807333	4.40532757265343	0.06887773739928547
['A87V' 'F161Y']	4.319889214610718	0.04135896822805343	4.389381858946525	0.04049301275616246	4.378691500738252	0.03939002039908891	4.323416233557243	0.05788132976150314
['A32V' 'R195H']	4.425779200429126	0.03143968573598319	4.4081025206792805	0.07014519363990723	4.457029304363991	0.08027501924482376	4.448026881108406	0.07686873245967743
['V96M' 'Q352*']	4.263557494535813	0.040693365447970725	4.435570494138375	0.05704406334124781	4.295515802656428	0.06826854876696362	4.313273148674188	0.07007121487431477
['V104A' 'L174Q']	4.359940031288727	0.028408951339030687	4.407458368633354	0.04982269610653391	4.356260731170758	0.043806843799686315	4.381543559922081	0.05735302575721217
['S77P' 'E105V']	4.193365627678464	0.06199433110452786	4.430686298642738	0.04430495671447579	4.213410891890325	0.04712078339955219	4.2381970863212	0.07619859761550342
['L184M' 'R355*']	4.400290272850005	0.03396447537292453	4.437991723358391	0.03416392875135312	4.436496261990178	0.06260437825714904	4.452427156208396	0.048174262994731216
['H74P' 'L114I']	3.131748592218613	0.6306619106584235	4.407399656021813	0.057571195607490674	2.909891253678008	0.5189351647465286	3.153293408240425	0.6332842080132816
['A41V' 'A214S']	4.441362603268958	0.07765988360023868	4.362820801777228	0.047319141797268566	4.404412336444095	0.05549685887207726	4.418328565046185	0.09094041291545046
['I83T' 'V324M']	4.406056215582678	0.04709547390317217	4.433066541226153	0.043929200438675445	4.354420397387978	0.03796026092193867	4.45326791680883	0.06440309242067258
['M232I' 'Q311L']	4.385326669922228	0.03206272856339371	4.411256171624011	0.06970619335519039	4.363762433986116	0.045412285672023954	4.410728001546239	0.07672660526180636
['Q227H' 'T258S']	4.374840442271855	0.024710738610103457	4.369877233514287	0.027969383000148656	4.3325601692779	0.06101774479893653	4.358862835786141	0.03732166914897916
['E11D' 'D88V']	4.377471497119843	0.025750658019365477	3.439321575812828	0.5183203062101577	3.5883784825010943	0.602109588451703	3.4309382329326708	0.5189595708898931
['V96A' 'I134F']	4.373063119679074	0.06789746621109508	4.418195509964879	0.028466697620541846	4.365768569784337	0.05143946883340637	4.405403789643952	0.07362349347393236
['V95M' 'L196Q']	4.292264769287977	0.03976113952237011	4.426671008262221	0.05183754712818043	4.3329586481461355	0.061284502645279786	4.333080937550196	0.0653305403956198
['L342S' 'A343V']	4.39708119672236	0.037853975741912085	4.3751718161869455	0.02240245040921616	4.477391237622828	0.06423313659692273	4.386398172909306	0.04398628495118288
['A40V' 'D132G']	4.402618756233536	0.04295501500166969	4.360255176521254	0.05924265969421106	4.423197254003387	0.06697147998182043	4.377019092754789	0.07317667689529067
['P3T' 'E217D']	4.392900355544039	0.052004069033469894	4.372245607389134	0.03339277896181385	4.39702915213023	0.04827470229846011	4.3792911229331715	0.061802110666468825
['Q117R' 'P285S']	4.432896090822118	0.04883317025139451	4.422876015053491	0.06446379916407118	4.410459409361629	0.05310300694354742	4.469917265875608	0.08087187347568613
['Q89L' 'G265D']	4.3562745582253495	0.0298670817812031	4.415809571087512	0.04015995307670323	4.397997821608187	0.04447824427399163	4.386229289312862	0.050048620413035164
['G178S' 'P320S']	4.378980574599386	0.04714455511759884	4.370492919211199	0.031087935997815095	4.397032335306149	0.05494629458068099	4.363618653810585	0.05647184114087801
['Q60H' 'L174Q']	4.3799742382795435	0.05336414940055088	4.407458368633354	0.04982269610653391	4.374655000056972	0.04774472343858702	4.401577766912897	0.07300707834565319
['G58S' 'S61T']	4.438516171632569	0.051143060009278866	4.390968133298298	0.060558708889250135	4.382173280682941	0.043469903275825776	4.443629464930867	0.07926518661711232
['E11G' 'K108R']	4.45575958527452	0.05321644499329152	4.371414644700688	0.03326089265954744	4.391285556047795	0.05352386217352122	4.441319389975208	0.0627556929547747
['A183V' 'Q360L']	4.428903121600469	0.050984956927589274	4.34693986314182	0.06650923695166003	4.315231753706242	0.053625438865317225	4.38998814474229	0.08380300968819791
['A253T' 'L307F']	4.409550078904501	0.02543450413207978	4.413333326680928	0.03690542840448233	4.455006664711304	0.08687299455287803	4.437028565585429	0.04482102906184947
['H112Y' 'R255H']	4.272072218826626	0.03913651531735698	4.439750177950082	0.03870778216642732	4.416826016642394	0.06082397684275643	4.325967556776707	0.055045065459397045
['E100K' 'L319M']	4.315973599339884	0.05677623470298086	4.399023177542602	0.04946723416427124	4.279873165942969	0.09211977968409528	4.329141936882486	0.07530304165776315
['A331V' 'N333I']	4.386936994915286	0.05828710322500213	4.354716455723553	0.033401535788171954	4.356468247754618	0.04079217951680735	4.355798610638839	0.0671792303868583
['D129E' 'Q335K']	4.40751185967776	0.029866765372415838	4.429798429530235	0.07778952768128868	4.358071313866908	0.050103975552342465	4.4514554492079945	0.08332607209444662
['Q180K' 'G261R']	4.349076183823101	0.06143755950964371	4.393703074644861	0.05147035472511156	4.432000067344661	0.048936109145680855	4.356924418467962	0.08014843188752868
['Y204C' 'A214T']	4.4083173882947335	0.05613857400368861	4.3694915253434825	0.04539738343812001	4.372326386259486	0.057531621273740084	4.391954073638216	0.0721973816297746
['S102G' 'A176P']	4.461330365453199	0.05560712495122071	4.370262554540101	0.053596284845469355	4.418136682913227	0.05474402395065302	4.4457380799932995	0.07723156151844504
['A133V' 'A331G']	4.42389321992768	0.05730369550115841	4.421513801441887	0.07375860491982314	4.426548183889776	0.06309858502209782	4.459552181369567	0.0934025980249374
['P155H' 'S190G']	4.392339212482232	0.03587755204952034	4.386250061721122	0.036719255990633644	4.354345734179059	0.05515349755629858	4.392734434203353	0.05133714543653285
['Y126N' 'A135D']	4.434759824183196	0.038360877300770146	4.343729818154617	0.04349565243295835	4.356350032264993	0.034438043813614275	4.392634802337813	0.057995074686161566
['D129V' 'M254V']	4.378410652833339	0.06428886078118418	4.407745056738211	0.04287934468705512	4.407509720959428	0.07437686794191628	4.400300869571549	0.07727674825802237
['A110V' 'D292N']	4.428774758776932	0.056594972656433616	4.345091154876724	0.07060208233259463	4.4544258457266	0.05697043011416813	4.388011073653654	0.09048560636742697
['I159N' 'I283N']	4.404017080348554	0.0505217860214287	4.407869200277998	0.03839302146459926	4.402586590057891	0.04911497358377625	4.426031440626552	0.06345451095057157
['G14C' 'H112Y']	4.410923502924272	0.041408730929717134	4.272072218826626	0.03913651531735698	4.382324670583914	0.06098675538074811	4.297140881750899	0.05697674813812587
['V80A' 'D344N']	4.4196474203696825	0.048621500742240545	4.386131656860112	0.04468104894503106	4.506634040451649	0.060822633328254695	4.419924237229793	0.06603367678129062
['H112Y' 'L189S']	4.272072218826626	0.03913651531735698	4.349319863591143	0.0417707113544319	4.396364757692128	0.07424767840392327	4.235537242417768	0.05724036301632777
['G178C' 'Q181R']	4.404986204555135	0.040937958662464184	4.397736912449005	0.06728312670401324	4.367792826085078	0.037673388763851484	4.41686827700414	0.07875871760330995
['Q209H' 'T299N']	4.3752517089793574	0.0653210969848659	4.469020064877503	0.08804608212192531	4.392853644439173	0.047153436245923615	4.45841693385686	0.10963100970221461
['A40V' 'V271M']	4.402618756233536	0.04295501500166969	4.380221434890422	0.03394517134814319	4.426024374692811	0.04156867850031237	4.396985351123957	0.054748588763989796
['G166S' 'D247N']	4.379964833842507	0.04708735610927118	3.2332717731686107	0.49518373711135444	3.228435978433413	0.6043417518907267	3.227381767011117	0.4974174832119678
['S85A' 'G261R']	4.419524274127156	0.055363802582161475	4.393703074644861	0.05147035472511156	4.413230760894903	0.036972685357540905	4.427372508772017	0.07559330692518593
['V94L' 'A176P']	4.339065892156348	0.027628956832708825	4.370262554540101	0.053596284845469355	4.358845003133781	0.04294396795867134	4.323473606696449	0.06029859869765114
['A110T' 'A214V']	4.406519917072954	0.036499195530032405	4.36926576189384	0.020999009904944858	4.388323592279852	0.04734611047508537	4.389930838966794	0.04210878401625378
['A139T' 'I156T']	4.3367325334681395	0.022715849263991294	4.383592306986079	0.06549549183261726	4.3965130505340575	0.06428752980405351	4.334470000454218	0.0693229345756569
['L148H' 'A312V']	4.407856099370974	0.03513757765819129	4.438565215970098	0.06277637384935027	4.467615497150985	0.04881729726950384	4.460566475341071	0.0719411042267132
['M98I' 'V244A']	4.311234245954208	0.02254990080659657	4.434817493048366	0.09484377092099341	4.308069042209457	0.04054484746745751	4.360196899002574	0.09748763464614997
['R51H' 'A106T']	4.46129018937777	0.03818668279497008	4.357826700017389	0.0554546727882539	4.433930966790493	0.051305649785507515	4.433262049395159	0.06733085085557713
['V94M' 'H202Y']	4.416911731859364	0.041830360016279274	4.340438294995037	0.04682304359781416	4.4492034488649885	0.0500040974317326	4.3714951868544	0.06278675362569991
['V66I' 'R340H']	4.40848516702781	0.04688748848964434	4.410471008203787	0.06074915234097727	4.378621630527144	0.04058755217969281	4.433101335231598	0.07673914312144614
['M98I' 'R207H']	4.311234245954208	0.02254990080659657	4.387441154473138	0.04505861030571176	4.335617396658094	0.030366524736045584	4.312820560427346	0.05038627183141593
['F161Y' 'T167M']	4.389381858946525	0.04049301275616246	4.413623183114434	0.025216505974671972	4.453530257019757	0.06732002227326889	4.417150202060959	0.04770279085799282
['Q55H' 'E357*']	4.396180754556281	0.031381151874728216	4.39444095374283	0.06019972734696882	4.414885561585402	0.04592651101251261	4.4047668682991095	0.06788802446406983
['V95L' 'M254T']	4.437412733091462	0.03160246829244407	4.39180634162702	0.04610493074120968	4.375829708789614	0.06575530896873893	4.443364234718482	0.0558961594461254
['E164D' 'P285L']	4.3768485591491535	0.03948938048771299	4.430657922262257	0.03337787752032535	4.5063564848786815	0.06344370747903903	4.42165164141141	0.051705839893238445
['S85P' 'K290I']	4.3789103088977	0.030395310505892927	4.379753755213237	0.04601680479597618	4.376856941749047	0.043835278759138986	4.372809224110936	0.055149081809043946
['C107Y' 'P332S']	4.334262315859609	0.08983486104055448	4.415277255589376	0.03418205120510201	4.280291998087883	0.06885049717364156	4.363684731448984	0.09611823387247577
['P339S' 'Q352E']	4.3762851694911395	0.03542336004734263	4.3877224200567255	0.038648487175702295	4.410925085569708	0.057326844728145636	4.378152749547866	0.05242632924413166
['A183T' 'K327N']	4.416536569510858	0.0359287679303154	4.425075344697663	0.04377083465676299	4.41712709381823	0.05830017340234933	4.45575707420852	0.05662828208183738
['Q181H' 'Q352E']	4.374115479908796	0.06157357729329236	4.3877224200567255	0.038648487175702295	4.452695125773783	0.0700573369514122	4.37598305996552	0.07269808100399537
['A214T' 'S345L']	4.3694915253434825	0.04539738343812001	4.387476365157208	0.037567645768424404	4.362198586330658	0.04014614764987919	4.371113050500689	0.058925804462981325
['G103C' 'E137V']	4.376306808604452	0.027904067113917564	4.391766402438837	0.042175124093895705	4.376993512682931	0.0524416483079078	4.38221837104329	0.050570525544367424
['D275E' 'G310D']	3.1645132407369565	0.6070959810529983	4.376358542761301	0.02845951840496089	3.935218763392005	0.5256266540365846	3.155016943498257	0.6077626793400075
['G103S' 'Q180L']	4.403539232467644	0.02980350765467084	4.418262081229415	0.040911402942977654	4.391866054341616	0.043386935037925595	4.435946473697058	0.050616123511038495
['A109V' 'R207S']	4.382387245447992	0.030828481750870836	4.416642456824056	0.05380977445111098	4.41235675547909	0.0547470817251397	4.413174862272047	0.062015216790262145
['S93C' 'A133T']	4.3601461383545175	0.03811658816624797	4.416975812868078	0.08827071172625033	4.402162956252042	0.04196136121622521	4.391267111222595	0.09614880572370174
['S70R' 'E100G']	4.255890972243969	0.027064812804164333	4.35939902494764	0.057306486793788795	4.428742229529028	0.04799274297016124	4.22943515719161	0.06337615893039864
['A145T' 'I283T']	4.368361964209887	0.02889897761547255	4.367515533427145	0.05271793627192703	4.258758890596885	0.025369648088572106	4.350022657637032	0.060119312304704076
['Y126N' 'N333D']	4.434759824183196	0.038360877300770146	4.413787699500802	0.03390634449451375	4.3890914015533085	0.041415318196461465	4.462692683683997	0.05119762791639262
['D219E' 'A337T']	4.3891173328779125	0.03282834574700886	4.341816054214937	0.06018553675122664	4.43845821963652	0.05834098615893009	4.34507854709285	0.06855653957514489
['A133T' 'Q291H']	4.416975812868078	0.08827071172625033	4.393683918708158	0.044854852815489524	4.4052085528850675	0.06802041746523016	4.424804891576235	0.09901351609632907
['A67V' 'N208K']	4.33929578798942	0.029642637237000256	4.42685443612313	0.04536372749889807	4.322996642988926	0.043428483977218116	4.38029538411255	0.05418997799370909
['A82V' 'G166S']	4.30882335593247	0.059923325754224974	4.379964833842507	0.04708735610927118	4.205488321538866	0.057136784484039	4.302933349774976	0.07621039348283329
['R263H' 'D275V']	4.408067670757687	0.03235718013749807	3.4537226444696607	0.4222378372293792	3.160982401805738	0.5730496221839049	3.475935475227347	0.42347582964626707
['S69P' 'S345*']	4.403213230912996	0.029698178374390222	4.447168640371215	0.09022248625392247	4.443166087766608	0.047644613747339935	4.464527031284211	0.09498462414831323
['F147L' 'S221T']	4.425489740028226	0.03228863606482608	4.37962389366079	0.06029617846974224	4.391571596393385	0.04435212110009545	4.419258793689016	0.06839725986457201
['M242T' 'E259D']	4.396100481251655	0.06270281398945517	4.501499206469443	0.07191742296445912	4.404565236930528	0.04952190864760801	4.511744847721097	0.09541361856697987
['E277Q' 'Q352*']	4.381095059611603	0.03331556771193892	4.435570494138375	0.05704406334124781	4.412789378712581	0.05811609626092045	4.4308107137499775	0.06606021657888414
['P239H' 'I283T']	4.383080065010779	0.04632020462227929	4.367515533427145	0.05271793627192703	4.3945738600799675	0.03880228501513721	4.364740758437923	0.07017650718738275
['A32V' 'H173Y']	4.425779200429126	0.03143968573598319	4.394426173085343	0.039088415419319504	4.453423240195656	0.06767725520907884	4.434350533514468	0.05016331387748101
['S93N' 'Q352E']	4.392390829223306	0.02502067961148021	4.3877224200567255	0.038648487175702295	4.441254356836514	0.07065079262800456	4.394258409280031	0.046040633892147555
['D132N' 'G261R']	4.369870040313697	0.03168637576893723	4.393703074644861	0.05147035472511156	4.3761582735280395	0.05375034626016725	4.377718274958557	0.0604419045439429
['M1V' 'D132E']	4.40197019007824	0.04849193693614098	4.43758036490827	0.0469468553974373	4.3902588192837895	0.062117970225241986	4.453695714986509	0.06749426034505869
['S338T' 'R351G']	4.402053212744992	0.06998604999590154	4.417088591769604	0.044378070202648924	4.418927672694627	0.06696047858812047	4.433286964514595	0.08287014123880848
['S69P' 'A199T']	4.403213230912996	0.029698178374390222	4.391984410577459	0.030277145836892803	4.412837998455956	0.038315259911939244	4.409342801490455	0.042410934424810476
['A138T' 'A343T']	4.395670987293219	0.037074290494722724	4.429990190367456	0.04846216616581699	4.401957362416713	0.05107847352216583	4.439806337660674	0.06101708420737872
['E137G' 'K327E']	4.386395421753517	0.042152531581265675	4.344370818963839	0.05390109115210963	4.3622171506006095	0.04932118495641112	4.344911400717354	0.06842633664092819
['L189I' 'L296M']	4.391831718557255	0.027484992262298502	4.407203512362659	0.033282339096166395	4.35099906478653	0.05520797918547133	4.413180390919914	0.04316409266242967
['L184P' 'Y282F']	4.417204863048889	0.03790474580734575	4.369875974533253	0.03312369973168916	4.436640456943911	0.058138618590931126	4.4012259975821415	0.050338347595392914
['V95M' 'A337T']	4.292264769287977	0.03976113952237011	4.341816054214937	0.06018553675122664	4.221692451271603	0.02606256625307919	4.248225983502913	0.07213353623766573
['A176T' 'T258S']	4.401477662234696	0.026213195266811866	4.369877233514287	0.027969383000148656	4.366295809663239	0.042533544787832174	4.385500055748983	0.03833298829344006
['S190N' 'H202Y']	4.39043406937631	0.049408742005253393	4.340438294995037	0.04682304359781416	4.40136301084898	0.04979197815235384	4.345017524371347	0.06807070734394124
['G121R' 'P144R']	4.45891109375609	0.04628398170881348	4.366174635582493	0.03677207656913226	4.424470081987332	0.05434759395486921	4.439230889338582	0.05911338746872748
['R294C' 'V321A']	4.365237362180226	0.0295142596603865	4.421214049257632	0.06092788171827427	4.439844187533543	0.061691845442779766	4.400596571437857	0.06770006125533963
['V96M' 'V301M']	4.263557494535813	0.040693365447970725	4.410770279193684	0.02340023492006318	4.39056873149624	0.05270991337984785	4.288472933729496	0.04694167642720317
['A253T' 'R263H']	4.409550078904501	0.02543450413207978	4.408067670757687	0.03235718013749807	4.392495605868583	0.04357359470291262	4.4317629096621864	0.041157029859979974
['Q54R' 'A341V']	4.403793375516741	0.04053285472443306	4.383328843118574	0.030072193504090447	4.520333423713462	0.0774230972282285	4.401267378635314	0.050470279712514526
['S61P' 'M254L']	4.420797187452203	0.06180164548630232	4.414883557113863	0.03693024871202343	4.494175916279762	0.06734257755702007	4.449825904566065	0.07199504604308897
['I213M' 'G261V']	4.3710847559065344	0.029373081670615128	4.4123344490346685	0.06492140469927499	4.3697471403867185	0.052674144730178125	4.3975643649412035	0.07125704677402558
['D132N' 'G178C']	4.369870040313697	0.03168637576893723	4.404986204555135	0.040937958662464184	4.4048287801898995	0.045506269949441035	4.389001404868832	0.0517681646267271
['V175A' 'A343T']	4.397247922564013	0.027626446716744947	4.429990190367456	0.04846216616581699	4.390733437590629	0.0619019678927181	4.441383272931468	0.05578352899984372
['S85Y' 'R263C']	4.43861063481731	0.05025543858540749	4.394181250940864	0.03221224320602358	4.40780017326384	0.038172157600703874	4.446937045758174	0.05969286154789094
['T229S' 'K290R']	4.384902210920966	0.03358622215404793	4.3806515768093455	0.041974215533557464	4.3875427188111775	0.05538162852690782	4.379698947730311	0.053757502622783705
['K325R' 'L346*']	4.350346834820999	0.026208649755416803	4.3920426769049445	0.062078042743027015	4.441035352017282	0.05728549453079923	4.356534671725942	0.06738380156096269
['F147L' 'I159N']	4.425489740028226	0.03228863606482608	4.404017080348554	0.0505217860214287	4.345929582101341	0.038470902996714795	4.44365198037678	0.05995837624320571
['S28N' 'A186S']	4.389520428009878	0.042172929636684564	4.347382950872644	0.04265148402852504	4.37182322952183	0.06783858014634711	4.351048538882523	0.059980872651006614
['L184M' 'R216G']	4.400290272850005	0.03396447537292453	4.38940509422506	0.06331971362214205	4.449705407933397	0.06892294467080493	4.403840527075065	0.07185382189242322
['V175I' 'F293L']	4.443873363042204	0.0754233384565135	4.382994778306135	0.05986888227714741	4.386192293301232	0.08047955595497677	4.441013301348338	0.09629622551814128
['E11K' 'S93G']	4.363356071151385	0.04489958271096405	4.40730556768101	0.05222850160900284	4.3922574928506215	0.06609112348248983	4.384806798832393	0.06887516902295278
['A138G' 'A266V']	4.450273342502438	0.09628699295319332	4.4130809260675985	0.029771660780762058	4.394193711739933	0.06701336709292499	4.477499428570036	0.100784605955538
['H173Y' 'L198Q']	4.394426173085343	0.039088415419319504	4.364035198360575	0.03211439747571227	4.354800753750937	0.040367724908102476	4.372606531445918	0.05058891919404218
['G91A' 'I160N']	4.451082144964239	0.06009326158693275	4.371447876913803	0.05067477082999485	4.3810872704008	0.07522995295651086	4.436675181878041	0.07860745821376
['K37E' 'E259V']	4.435582651290928	0.04521203105198193	4.408913028798856	0.05134177453832902	4.53471721012969	0.06696799088323625	4.4586408400897835	0.06841129705384914
['E39D' 'A343V']	4.436163317769241	0.046238547579228274	4.3751718161869455	0.02240245040921616	4.449996677562645	0.045128594956548224	4.425480293956186	0.05137969508058554
['R216W' 'P284T']	4.403817492465883	0.03302000770358393	4.372177698166338	0.06656530636619708	4.4180730883913295	0.045629666094659564	4.390140350632221	0.07430518770833178
['R51C' 'T334R']	4.478380919478111	0.05317799654777961	4.357808405503411	0.0539856707772761	4.442622949031615	0.05684662950590324	4.450334484981521	0.07577830801824559
['S162Y' 'V271L']	4.493165254734888	0.0844204656763496	4.351085214539068	0.04251533899061089	4.378834696350136	0.053089805751741326	4.458395629273955	0.09452179153242007
['A81T' 'T141I']	4.380634117932203	0.03607803506491454	4.402117735689441	0.05558995386039858	4.430904383141781	0.0382494055955756	4.396897013621643	0.06627116706642827
['R86C' 'F226V']	4.399142751892397	0.042052431018670136	4.45222935899999	0.08801145755782981	4.419725304411764	0.04697385494529779	4.465517270892386	0.09754190697353465
['A27T' 'M254V']	4.434031025842075	0.03184768995337507	4.407745056738211	0.04287934468705512	4.421193688902026	0.056251724155728385	4.455921242580285	0.053412672243182045
['H173Y' 'Q335H']	4.394426173085343	0.039088415419319504	4.394031463831714	0.030424341465624637	4.384225165057435	0.0505239523843653	4.402602796917057	0.049533269361210365
['V270I' 'G297V']	4.433172582570622	0.04802885233652549	3.9546997061327582	0.3374003260294125	4.068799513710312	0.034860079374290906	4.002017448703381	0.3408016294877676
['L185S' 'N316I']	4.406978664654199	0.04961895993857186	4.368928590232419	0.03679483296320759	4.402238290067394	0.0623539014990835	4.390052414886618	0.06177297886759183
['A109V' 'N113S']	4.382387245447992	0.030828481750870836	4.34995501269253	0.039644180127083685	4.374321594424765	0.04752206137052322	4.346487418140523	0.05022007870376582
['A32T' 'K325I']	4.413280427880999	0.036030385524298846	4.372572282704818	0.043393365441959715	4.444038216410457	0.058705147918292525	4.399997870585818	0.056401886895821735
['P332S' 'S345T']	4.415277255589376	0.03418205120510201	4.401222957915408	0.03519753624625309	4.385418070770317	0.06207043471600913	4.430645373504785	0.049064031452730375
['V20I' 'S280L']	4.381963943083111	0.05997967261480556	4.383268710745592	0.053792735225706066	4.510538147194957	0.06681163596021121	4.379377813828704	0.08056810466954137
['I123F' 'T206S']	4.449259583111221	0.0325226598356116	4.3844331544320925	0.02733301296443554	4.396852387382996	0.04112982043992495	4.447837897543312	0.04248313783722791
['P3S' 'Y17F']	4.410894686809982	0.05945099399642481	4.4208940400530885	0.07710470569983716	4.500893999824886	0.050148891885410454	4.44593388686307	0.09736301314267877
['A199T' 'M223V']	4.391984410577459	0.030277145836892803	4.35192617933654	0.047153864514663794	4.388635157893219	0.05309786993524678	4.358055749913998	0.05603742052143144
['A81T' 'A176T']	4.380634117932203	0.03607803506491454	4.401477662234696	0.026213195266811866	4.445321635564894	0.053999918555449576	4.3962569401669	0.04459547309134876
['A67T' 'H74Y']	4.376129340588338	0.06781357361514632	3.43964781008555	0.3841972259105543	2.958232867185223	0.5324468298801873	3.429922310673888	0.39013611620025945
['N208Y' 'L304F']	4.4210748099569	0.055247028129132035	4.369025920343327	0.06470337726656283	4.373021416197978	0.06667108334561411	4.404245890300226	0.08508090941451123
['Q180R' 'D247E']	4.423691747741684	0.07860443144771277	3.4556016953347837	0.5071205805315022	3.089252113012725	0.5493966317491806	3.493438603076468	0.5131763243192596
['I64F' 'G315D']	4.366698041954806	0.0574577481529389	4.465030331703222	0.07432618863906103	4.423034226048754	0.06364778552660652	4.445873533658027	0.09394559670583735
['M223I' 'Q231H']	4.41313727292054	0.03985092276444219	4.370159344387607	0.060003784728057064	4.402845623305261	0.05924141680104402	4.397441777308146	0.07203159186682292
['L114H' 'R351G']	4.214605969422307	0.03793417570926333	4.417088591769604	0.044378070202648924	4.188676101364383	0.02635788353820256	4.24583972119191	0.05838163068682221
['A13V' 'G218C']	4.417154714704448	0.04954166779273315	4.367120079330985	0.04674447361060613	4.407076979976477	0.09384360784048751	4.3984199540354325	0.06811330751635972
['Q54R' 'V270I']	4.403793375516741	0.04053285472443306	4.433172582570622	0.04802885233652549	4.428309078385013	0.05508660238738302	4.451111118087361	0.06284650323507081
['S151Y' 'R303G']	4.372343966394052	0.05967487257853375	4.470575925509247	0.0700212731963157	4.386721116234948	0.05083966086342433	4.4570650519032995	0.09200037563671856
['A13V' 'Q352H']	4.417154714704448	0.04954166779273315	4.372583090238162	0.03693413331022067	4.372557187657061	0.05342608333402513	4.403882964942611	0.06179406970788285
['D165E' 'M254T']	4.367975361115831	0.04470391266439771	4.39180634162702	0.04610493074120968	4.418686530686701	0.07065762348340542	4.3739268627428505	0.06421919063767341
['N208K' 'P320S']	4.42685443612313	0.04536372749889807	4.370492919211199	0.031087935997815095	4.385651163426477	0.05139215052495207	4.411492515334329	0.05499388636201781
['N125I' 'K325E']	4.33145048666805	0.09132895759593565	4.440243962008471	0.04699302639884443	4.329940918985584	0.0693799359858471	4.38583960867652	0.10270989740858814
['A27D' 'S322L']	4.397430318619349	0.04084042404453809	4.3529875221159156	0.0403447112731819	4.4347063327575125	0.05292696441262265	4.364563000735263	0.05740762984006652
['M42L' 'G121V']	4.3821326054914485	0.05983644426860997	4.393391487887395	0.04088043777159405	4.4038191973686285	0.06551694961460133	4.389669253378843	0.07246799469495234
['Q231L' 'R294S']	4.376609329511166	0.08340062951804365	4.398373430288995	0.04517515618264247	4.386028413200533	0.04935436559221577	4.38912791980016	0.09484966916195392
['R263C' 'N316D']	4.394181250940864	0.03221224320602358	4.335736450240949	0.07436909165388368	4.4045831168502545	0.06762626931802472	4.344062861181813	0.08104560694934528
['E100K' 'T141P']	4.315973599339884	0.05677623470298086	4.383063794468174	0.045547270865107216	4.306200532114859	0.07529542742157959	4.313182553808058	0.0727880121332312
['A32V' 'Q352*']	4.425779200429126	0.03143968573598319	4.435570494138375	0.05704406334124781	4.448048097472316	0.05744216624219283	4.475494854567501	0.06513431508550371
['K37N' 'S85Y']	4.4184924118569615	0.05321285521047647	4.43861063481731	0.05025543858540749	4.456442453673267	0.05262209077326524	4.471248206674272	0.07319301241964835
['L90P' 'V238L']	4.271712066696069	0.08292133362701415	4.461075333816392	0.06831480976597942	4.239684396960962	0.03245772916865998	4.34693256051246	0.1074377066203693
['L63P' 'K327I']	4.439034865716866	0.06545716985016424	4.434173516853142	0.030154056576240595	4.385979835415924	0.038549400117298724	4.487353542570007	0.07206877418685827
['D88N' 'I210F']	3.575400561099043	0.4370641673794146	4.36801734269878	0.0515792432703604	2.9867188527490507	0.5709465656763861	3.557563063797822	0.4400971537551725
['S85P' 'S102R']	4.3789103088977	0.030395310505892927	4.349606101377069	0.038147580493410806	4.3420474464458625	0.032561573210239135	4.3426615702747675	0.048776149891631475
['L342S' 'Q352E']	4.39708119672236	0.037853975741912085	4.3877224200567255	0.038648487175702295	4.452820902528209	0.058166718347417164	4.398948776779086	0.05409832751980132
['V244L' 'R355L']	4.423874598496466	0.040315571459201234	4.389125179457171	0.050264090195897344	4.4094108371062735	0.047518903870387194	4.427144937953637	0.06443464957073379
['S190C' 'I213L']	4.376857854621729	0.031186985122462377	4.400554595133783	0.04088847350039145	4.420576534297931	0.05565281688161002	4.3915576097555125	0.05142465659798715
['Q131H' 'M223V']	4.399157992174381	0.03430739017672431	4.35192617933654	0.047153864514663794	4.372476308608834	0.0453206785680838	4.365229331510921	0.05831366871845116
['N113I' 'L189F']	4.42942774271974	0.039303884075251344	4.415492125684219	0.049758135004138934	4.409554445664753	0.03865691955509955	4.459065028403959	0.06340873206815377
['A82V' 'I283N']	4.30882335593247	0.059923325754224974	4.407869200277998	0.03839302146459926	4.3151012819947345	0.033696745302648344	4.330837716210468	0.07116761248368629
['V136M' 'T240I']	4.282954005006044	0.027349903717728646	4.433927428240338	0.02385330887798941	4.422509721329171	0.0715188237447955	4.331026593246381	0.03629046125082727
['C140Y' 'L177S']	4.371528746222662	0.03743413287187396	4.409383478436052	0.03507408259726542	4.3855268898811115	0.060051627492567816	4.395057384658713	0.05129820244325244
['Q78R' 'Q306R']	3.463153600369581	0.5245615864216837	4.43004016236732	0.04047377729749669	3.0070288605154625	0.5715015471419373	3.5073389227369	0.5261206939457532
['H74Y' 'K314E']	3.43964781008555	0.3841972259105543	4.429581946053085	0.036992076604835486	3.6074198550547383	0.6120007095581029	3.4833749161386347	0.3859739915187337
['S28N' 'R216W']	4.389520428009878	0.042172929636684564	4.403817492465883	0.03302000770358393	4.4016123181289775	0.06823780560075708	4.40748308047576	0.053561897864858085
['V94A' 'L122M']	4.386778891642462	0.07310804004800635	4.406334630727597	0.03531452287760843	4.396412795881053	0.07951760100360683	4.407258682370058	0.08119052312760418
['N113D' 'T334R']	4.337503454852308	0.04614218116003353	4.357808405503411	0.0539856707772761	4.351293622844993	0.06610424788418931	4.309457020355719	0.07101798033933235
['L122M' 'R207C']	4.406334630727597	0.03531452287760843	4.381490172164899	0.04910910964657418	4.37826318978018	0.061255207478763354	4.401969962892494	0.06048818212140595
['S279I' 'A312E']	4.387181928913408	0.038371452369786056	4.39551183416706	0.05760810765094487	4.382109051692016	0.05031380880391666	4.396838923080468	0.06921750085122702
['S269L' 'K325I']	4.438487926782917	0.07135349384496265	4.372572282704818	0.043393365441959715	4.3822561091989005	0.05196461833909312	4.425205369487735	0.08351230596901624
['M42V' 'M254L']	4.410482688536588	0.08554807109111683	4.414883557113863	0.03693024871202343	4.372147591623499	0.07130680870696685	4.43951140565045	0.09317894471039413
['G91D' 'Q117R']	4.398970568459758	0.019209269144964215	4.432896090822118	0.04883317025139451	4.408341052434699	0.06420067240614755	4.446011819281875	0.05247546605686658
['A81T' 'V324M']	4.380634117932203	0.03607803506491454	4.433066541226153	0.043929200438675445	4.433700017919624	0.058085070333380985	4.427845819158357	0.05684539792565908
['E235D' 'M242L']	4.39770239590529	0.04954248679741068	4.388239076623034	0.05492844161378591	4.312954384043524	0.048124864309409196	4.400086632528323	0.07397020816646861
['K59R' 'A253S']	4.419068726425093	0.04282387311955251	4.362251273715012	0.045166307171774035	4.430543685060586	0.061409268287614886	4.395465160140105	0.06224049656368897
['Y12C' 'H74L']	4.401344109165923	0.050604529256415134	4.4148867317359635	0.035118185742871594	4.380108613172906	0.0390825049208401	4.430376000901887	0.061596309557750334
['V95M' 'A222V']	4.292264769287977	0.03976113952237011	4.417066932744635	0.030868062597964895	4.337177569784242	0.05364826735238574	4.32347686203261	0.05033672123479301
['M230L' 'T288S']	4.4202729971998584	0.050810960571231384	4.456565604954053	0.0844945620446839	4.3231043201475075	0.03949159617990419	4.4909837621539115	0.09859556140767275
['D219E' 'G236D']	4.3891173328779125	0.03282834574700886	4.407517848490406	0.026182682052693352	4.34319746466805	0.04428790788542586	4.410780341368319	0.04199086953085855
['E100V' 'V244I']	4.372782074798822	0.04163991873653564	4.429637207642555	0.048589537123697894	4.379426790983478	0.03774453110687046	4.416564442441377	0.06399082707920338
['D132E' 'K327I']	4.43758036490827	0.0469468553974373	4.434173516853142	0.030154056576240595	4.368404067845069	0.04664516391977361	4.485899041761412	0.05579672355713197
['D88N' 'P127L']	3.575400561099043	0.4370641673794146	3.4286921759200752	0.42335509498543744	3.7210093431305875	0.5812978299268066	2.6182378970191174	0.608485515733275
['N157I' 'S338P']	4.397577881188332	0.04429074223716253	4.378057223542739	0.06365597596923078	4.451468191320879	0.0641977449801631	4.389780264731071	0.07754839214654331
['M98I' 'T141S']	4.311234245954208	0.02254990080659657	4.412903190843529	0.03887384663206655	4.280724577024568	0.026393785606382485	4.338282596797736	0.04494078301899931
['K203I' 'G225A']	4.445913815843574	0.05122230753639128	4.4263965406580645	0.053389327762044116	4.397031392368996	0.06360269880800548	4.486455516501639	0.07398746588602438
['G200D' 'M232I']	4.395862075918879	0.05455443110243412	4.385326669922228	0.03206272856339371	4.489198834734383	0.0724913755797811	4.395333905841106	0.06327878408945682
['Q317R' 'A343T']	4.369482381942762	0.03394504960964388	4.429990190367456	0.04846216616581699	4.414154932520661	0.061357174929537094	4.413617732310218	0.05916796381898266
['M242I' 'A337S']	4.387577928600697	0.03728793173963127	4.466620430136912	0.06972789413348833	4.372109295392172	0.05215545530182336	4.468343518737608	0.07907192342235236
['A72V' 'I160T']	4.341311834577535	0.019325359579936613	4.431905343615302	0.05599583789591088	4.344336099303666	0.03531296086963694	4.387362338192837	0.0592368414465101
['V94L' 'A350V']	4.339065892156348	0.027628956832708825	4.37620464864846	0.026660436003734835	4.395443656710301	0.03913386530040129	4.329415700804807	0.03839450616394132
['M98I' 'E259K']	4.311234245954208	0.02254990080659657	4.402333351902134	0.03062687290610719	4.36839342143737	0.04417881598994995	4.327712757856341	0.038032924820399855
['V94M' 'K108R']	4.416911731859364	0.041830360016279274	4.371414644700688	0.03326089265954744	4.418418510851614	0.046471845474059026	4.402471536560052	0.0534421743532341
['Q181L' 'Q317P']	4.407371814203928	0.046069914565236555	4.467015330902585	0.07596121282060848	4.367153803534879	0.04879840742131724	4.488532305106514	0.08883998469847892
['A139G' 'R355L']	4.33961338842113	0.07220950165948127	4.389125179457171	0.050264090195897344	4.264282111354457	0.044746813622104156	4.3428837278783	0.08798119624744785
['D219E' 'K325I']	4.3891173328779125	0.03282834574700886	4.372572282704818	0.043393365441959715	4.3662094099114634	0.05625051953412195	4.37583477558273	0.05441217188152499
['A266V' 'P320S']	4.4130809260675985	0.029771660780762058	4.370492919211199	0.031087935997815095	4.410686681230637	0.07386602032916927	4.397719005278798	0.04304429753462139
['D278Y' 'A350T']	3.9209024673462647	0.4731495367170278	4.424202480283101	0.07093725307428211	4.413119343012206	0.04807567412787951	3.959250107629366	0.47843764271769296
['A41T' 'Q291L']	4.379820651627581	0.06207296007728513	4.4366396139017095	0.0744021623387636	4.4768121211704734	0.06829837923144735	4.43060542552929	0.09689548045930711
['A72V' 'N234K']	4.341311834577535	0.019325359579936613	4.4294865797821155	0.08360635300572673	4.371252742324323	0.039157000794103274	4.384943574359649	0.08581079061407161
['A110V' 'A138V']	4.428774758776932	0.056594972656433616	4.4273615294868485	0.06825085889211183	4.418990777410027	0.05209838468931555	4.47028144826378	0.08866324305761339
['P155S' 'M254T']	4.372995388744555	0.028440601145266267	4.39180634162702	0.04610493074120968	4.380514283532496	0.044737366645852275	4.378946890371575	0.054171324814479685
['I283N' 'S358N']	4.407869200277998	0.03839302146459926	4.465544773493056	0.06768488419392713	4.432238077996139	0.04750059805882033	4.487559133771054	0.07781560027093865
['R255L' 'R351*']	4.390049692435774	0.03234816333573678	4.425131441743645	0.02511702791004357	4.480465712183431	0.06255933372149107	4.429326294179418	0.04095447182212723
['E11K' 'L349P']	4.363356071151385	0.04489958271096405	4.393644555249583	0.033286231579109156	4.440317643240778	0.0857629104368255	4.371145786400968	0.055892269057149446
['A139V' 'S358N']	4.3857934994178915	0.028182162745625048	4.465544773493056	0.06768488419392713	4.3809708957470095	0.05733833960351337	4.465483432910947	0.07331765029899842
['S70C' 'L307F']	4.364546935004921	0.054826408399211816	4.413333326680928	0.03690542840448233	4.421853655132168	0.05866608847267658	4.392025421685849	0.06609043579577559
['G166A' 'P212Q']	4.384542155305347	0.04283948469714766	4.425158894789851	0.06586003220594963	4.377033981329572	0.04488942426234977	4.423846210095197	0.07856694782977044
['Q180R' 'M223I']	4.423691747741684	0.07860443144771277	4.41313727292054	0.03985092276444219	4.489438264515	0.07304827727229544	4.450974180662225	0.08812918182075512
['S70T' 'A145V']	4.395056371677978	0.0378388835742341	4.377728419897965	0.05859032354236085	4.362827013030941	0.04258602043027193	4.386929951575942	0.06974673557194606
['L122M' 'Q348*']	4.406334630727597	0.03531452287760843	4.390948366560858	0.04702934353426203	4.428086134139676	0.05629750541821806	4.411428157288455	0.05881219838891217
['A72T' 'V238D']	4.371484685864577	0.03395180108843767	4.444039573583137	0.09786535849731776	4.3648244190409065	0.03306224622687437	4.429669419447713	0.10358741811126176
['M223I' 'Q228H']	4.41313727292054	0.03985092276444219	4.418857746483822	0.04927447780072754	4.39477598409848	0.05791287941532374	4.446140179404363	0.06337247200253378
['T328S' 'R351*']	4.352645233373656	0.05186287697543384	4.425131441743645	0.02511702791004357	4.462835151114415	0.07796948380786103	4.3919218351173015	0.0576248479321455
['A41T' 'E100G']	4.379820651627581	0.06207296007728513	4.35939902494764	0.057306486793788795	4.501778119852432	0.06273684862502565	4.353364836575221	0.08448127485663864
['T167M' 'R351L']	4.413623183114434	0.025216505974671972	4.363298382044559	0.06521567156616581	4.429401913930639	0.06449581440675493	4.391066725158993	0.06992106972434471
['A106D' 'L196Q']	4.371335621501688	0.067098473853822	4.426671008262221	0.05183754712818043	4.456402336901554	0.06629471704241786	4.412151789763907	0.08478995509951849
['I134V' 'A145T']	4.387251021116153	0.03485893014807578	4.368361964209887	0.02889897761547255	4.398787509208889	0.07341040474811639	4.36975814532604	0.04528019344357983
['S28N' 'I124N']	4.389520428009878	0.042172929636684564	4.435058140168181	0.06247903251198958	4.421011754784578	0.05812717656592418	4.438723728178058	0.07538027260348028
['S85F' 'A109V']	4.418391083941856	0.026290898003438555	4.382387245447992	0.030828481750870836	4.438349305606325	0.052149493933529294	4.414923489389848	0.04051674474696833
['A109S' 'N234I']	4.3764338943091765	0.036508939309167265	4.382752848296292	0.03050586588967653	4.362117345803808	0.043286760427385364	4.373331902605468	0.047576364963702183
['A10S' 'S85T']	4.462579670605038	0.06406892127852354	4.371771376216603	0.03342810193474179	4.496972081339424	0.0657703272682226	4.448496206821641	0.07226523834287918
['A176T' 'F293S']	4.401477662234696	0.026213195266811866	4.429702710950519	0.0648947061380572	4.463042024317707	0.07533498561967596	4.4453255331852155	0.06998895977824508
['D132N' 'V301M']	4.369870040313697	0.03168637576893723	4.410770279193684	0.02340023492006318	4.359255859571831	0.04306515582299158	4.39478547950738	0.039390321192958516
['V95M' 'A199T']	4.292264769287977	0.03976113952237011	4.391984410577459	0.030277145836892803	4.245105659134879	0.06776006741697939	4.298394339865435	0.04997653225410761
['R294C' 'T334M']	4.365237362180226	0.0295142596603865	4.392025880331141	0.02753676961328818	4.40540722993323	0.05103243811965147	4.371408402511367	0.04036539612138136
['E235A' 'Q352*']	4.397093907081189	0.035591704846463075	4.435570494138375	0.05704406334124781	4.441270451574777	0.054213098330676675	4.446809561219563	0.06723685459893283
['H74L' 'F161S']	4.4148867317359635	0.035118185742871594	4.438735385074903	0.051658835638502015	4.48682026923777	0.07219670009625448	4.467767276810866	0.06246536856047994
['Q180R' 'P339S']	4.423691747741684	0.07860443144771277	4.3762851694911395	0.03542336004734263	4.433138587803753	0.06804847356543585	4.414122077232824	0.08621757987940654
['R255C' 'L323Q']	4.372758572421516	0.025671384409733992	4.390294667507947	0.05478958713661106	4.460355306607658	0.05801586126534176	4.377198399929462	0.06050552731868908
['T240S' 'D247A']	4.364337870171497	0.02562346642795982	3.347081164467384	0.6162018750230286	3.0801239783396697	0.6152921040156317	3.325564194638881	0.6167343940576696
['E100K' 'N316K']	4.315973599339884	0.05677623470298086	4.414981707181565	0.08279930428858837	4.238420297002006	0.04724761919243421	4.345100466521448	0.10039554580618712
['S93C' 'P320S']	4.3601461383545175	0.03811658816624797	4.370492919211199	0.031087935997815095	4.356760343929915	0.04544302469226774	4.344784217565717	0.0491867264415879
['E44V' 'V95M']	4.365716112795094	0.05483371254077223	4.292264769287977	0.03976113952237011	4.267368272979054	0.03649619601856072	4.27212604208307	0.06773244604413327
['Q55H' 'K203N']	4.396180754556281	0.031381151874728216	4.390187787287141	0.0546248100131731	4.442670937884666	0.06871670162920233	4.400513701843423	0.06299719487374032
['Y204H' 'A341V']	4.44944957465621	0.07834909634223117	4.383328843118574	0.030072193504090447	4.4105911241584606	0.06910809902454482	4.446923577774783	0.08392209315663951
['P155S' 'V192I']	4.372995388744555	0.028440601145266267	4.405811325292837	0.03109081396309282	4.451903262408603	0.08295852115888719	4.392951874037392	0.04213675956207084
['G103C' 'K290R']	4.376306808604452	0.027904067113917564	4.3806515768093455	0.041974215533557464	4.366250539501855	0.06750254869392598	4.371103545413797	0.05040309247611254
['G14D' 'R340L']	4.418056583305987	0.028477618444472195	4.417922374504141	0.04377636524721125	4.424405914002991	0.05462467555988388	4.450124117810127	0.05222398784587584
['G310D' 'A331V']	4.376358542761301	0.02845951840496089	4.386936994915286	0.05828710322500213	4.334712605582165	0.06091779927467705	4.377440697676587	0.06486393905865077
['L63M' 'S358N']	4.35208499166966	0.04039497456302714	4.465544773493056	0.06768488419392713	4.375558003754915	0.06125933547580819	4.431774925162715	0.07882256985339248
['G103D' 'A341T']	4.395295230541449	0.026487047152403295	4.393211272258204	0.03328078797396339	4.375348668115974	0.03756685522511906	4.402651662799652	0.04253439214355298
['Q78H' 'A133V']	4.442631253894405	0.09073482752204964	4.42389321992768	0.05730369550115841	4.407434844058258	0.04524267922550957	4.480669633822085	0.10731506158757763
['S300C' 'K325I']	4.405634693357652	0.032086907899212425	4.372572282704818	0.043393365441959715	4.440665738164014	0.05161922049068571	4.39235213606247	0.053968081519653856
['R168Q' 'Q360L']	4.3353979056670005	0.04355047186015184	4.34693986314182	0.06650923695166003	4.471663050183452	0.06479430362500418	4.296482928808821	0.07949919621690484
['K37I' 'A87V']	4.368875008132735	0.04044655993196226	4.319889214610718	0.04135896822805343	4.438390075497111	0.050378692166691226	4.302909382743454	0.05784884150282483
['V238D' 'P285S']	4.444039573583137	0.09786535849731776	4.422876015053491	0.06446379916407118	4.390173588800358	0.05524584864642766	4.481060748636628	0.11718877845798305
['E137D' 'V313A']	4.3440834985387085	0.04819604450174657	4.399581742754279	0.03768079683753033	4.401769771953612	0.0675586953603237	4.357810401292987	0.06117761973079348
['A133V' 'N246K']	4.42389321992768	0.05730369550115841	3.4820965666478845	0.35691797480597176	3.2768924703508806	0.601493407168734	3.5201349465755642	0.3614888023959882
['L189S' 'Q291L']	4.349319863591143	0.0417707113544319	4.4366396139017095	0.0744021623387636	4.442384350989481	0.07552966831034723	4.400104637492852	0.08532569418257901
['D88V' 'A92V']	3.439321575812828	0.5183203062101577	4.390847682460486	0.017484775706338128	4.162090392628802	0.08816482611290088	3.444314418273314	0.518615133997546
['H112Y' 'P212L']	4.272072218826626	0.03913651531735698	4.401381210593924	0.04172275117273414	4.323719573214967	0.06904893381906124	4.287598589420551	0.057205373843788536
['Q317H' 'P339S']	4.395975986452367	0.055480533001805436	4.3762851694911395	0.03542336004734263	4.309937279590736	0.042862613126759756	4.386406315943507	0.06582479760096564
['V80L' 'P284A']	3.981577449576428	0.05776848576795495	4.391436427990575	0.048883211852617924	3.1951553947879927	0.586347310390189	3.987159037567002	0.07567540121433344
['S158G' 'Q348*']	4.395839137985877	0.07593640463876732	4.390948366560858	0.04702934353426203	4.448111207173579	0.05829562584016823	4.400932664546735	0.08932019202132424
['E137D' 'V301M']	4.3440834985387085	0.04819604450174657	4.410770279193684	0.02340023492006318	4.354631439557587	0.04775637883070457	4.368998937732393	0.053576391255183285
['S85P' 'L90Q']	4.3789103088977	0.030395310505892927	4.377568300015887	0.029659972204695486	4.34447393619628	0.035088585143815805	4.370623768913585	0.04246868083579891
['K327I' 'D344G']	4.434173516853142	0.030154056576240595	4.3545859550083055	0.046436913996511654	4.413036062104187	0.0641738981959033	4.402904631861446	0.05536834934800331
['A92T' 'R255H']	4.370629381260551	0.03586519311182348	4.439750177950082	0.03870778216642732	4.406327480342576	0.04211945807277338	4.424524719210634	0.052769351684400854
['Q348*' 'G359R']	4.390948366560858	0.04702934353426203	4.375600695626105	0.03901652320354809	4.438001076566071	0.05710236772279825	4.380694222186962	0.06110685915800812
['Y12H' 'V192I']	4.4121701556613315	0.06292108187974614	4.405811325292837	0.03109081396309282	4.388915158675522	0.06565739319653718	4.432126640954168	0.07018334031524408
['K108N' 'S338T']	4.345628063523627	0.06406404349940031	4.402053212744992	0.06998604999590154	4.387921902655121	0.062453210221625775	4.361826436268618	0.09488018161619362
['G103S' 'F226L']	4.403539232467644	0.02980350765467084	4.428771464419774	0.05255047105837463	4.43241844426953	0.04444189079257508	4.446455856887418	0.06041358354690684
['A81T' 'A341T']	4.380634117932203	0.03607803506491454	4.393211272258204	0.03328078797396339	4.360742622356803	0.042928167849710895	4.387990550190407	0.0490839633924677
['S70N' 'L304F']	4.386136574569535	0.03158469127390285	4.369025920343327	0.06470337726656283	4.424173201693947	0.07215140648324199	4.369307654912861	0.07200083161024541
['A106T' 'D219E']	4.357826700017389	0.0554546727882539	4.3891173328779125	0.03282834574700886	4.346050379641657	0.0349269789790549	4.361089192895301	0.0644431611463735
['L177W' 'G359R']	4.4252305261973275	0.06796029288109805	4.375600695626105	0.03901652320354809	4.375992278923451	0.051195673898470156	4.414976381823433	0.07836383407782976
['Q60L' 'I182F']	4.369227408990282	0.04565047896723799	4.275445471292317	0.05675984609530479	4.411802339410322	0.06679920096987568	4.258818040282598	0.07283986792067187
['A75V' 'R351Q']	3.3725819492510656	0.3755985240273775	4.415511685716785	0.04783270026017633	2.979341703077873	0.5204465902793437	3.4022387949678503	0.3786320357097697
['Y282F' 'A350V']	4.369875974533253	0.03312369973168916	4.37620464864846	0.026660436003734835	4.464588740038596	0.0741675143988349	4.360225783181711	0.04252009327158567
['F226L' 'A266V']	4.428771464419774	0.05255047105837463	4.4130809260675985	0.029771660780762058	4.412390944660173	0.06975728989499022	4.455997550487371	0.06039787905300844
['T68I' 'L177S']	4.38812795670454	0.033506772211901764	4.409383478436052	0.03507408259726542	4.3809940801346725	0.03337828870921862	4.411656595140592	0.048506649586423395
['M42L' 'P320S']	4.3821326054914485	0.05983644426860997	4.370492919211199	0.031087935997815095	4.313962138606345	0.06650046572739879	4.366770684702647	0.06743040729014407
['A250V' 'A350V']	4.442260111001532	0.037442174519974315	4.37620464864846	0.026660436003734835	4.385042395959027	0.04093862109263767	4.432609919649991	0.04596406510191907
['A183T' 'N316D']	4.416536569510858	0.0359287679303154	4.335736450240949	0.07436909165388368	4.414647291900385	0.07507200238506183	4.366418179751808	0.08259320891219939
['G236D' 'T329I']	4.407517848490406	0.026182682052693352	4.333034820467404	0.050018630337283335	4.340097222605766	0.05409713940922124	4.354697828957811	0.05645702985714207
['A135T' 'R195C']	4.416527230884707	0.03894389610933656	4.4198958762463985	0.03176159977338548	4.316666191285805	0.051520444166066236	4.450568267131105	0.05025361941531694
['V24L' 'N333S']	4.367474512513193	0.04362648066730501	4.386960981673822	0.037677807639024764	4.344278144599626	0.07421080785777796	4.368580654187015	0.0576444880617227
['S61T' 'R101G']	4.390968133298298	0.060558708889250135	4.364680043948614	0.05022394961676117	4.358425896404457	0.036566565181103544	4.369793337246911	0.07867529686909296
['N208K' 'M232I']	4.42685443612313	0.04536372749889807	4.385326669922228	0.03206272856339371	4.4187872631767195	0.060223087711183544	4.426326266045358	0.05555075459005164
['A43E' 'Q360H']	4.365807898045737	0.0483857364880528	4.367023256947299	0.039089097053191454	4.333410563333152	0.060107588525279684	4.346976314993036	0.06220238744554026
['S70N' 'R197H']	4.386136574569535	0.03158469127390285	3.5686697911647474	0.3904551439746714	3.8359249961428312	0.5592600895751043	3.568951525734281	0.391730535163075
['V4L' 'I64V']	4.494848192263494	0.06806533561446897	4.451801999748341	0.0803579551274369	4.419638666319891	0.056905466295071525	4.560795352011834	0.10531044993054327
['I160T' 'N316K']	4.431905343615302	0.05599583789591088	4.414981707181565	0.08279930428858837	4.352319240669026	0.05728490823129459	4.461032210796866	0.09995628370612514
['A67V' 'F293Y']	4.33929578798942	0.029642637237000256	3.468877938477483	0.44614997471175866	3.1901114035323666	0.6142636470915017	3.4223188864669023	0.447133633131827
['S345*' 'S358N']	4.447168640371215	0.09022248625392247	4.465544773493056	0.06768488419392713	4.421022502082062	0.07088215808889574	4.526858573864271	0.11278892044072661
['A135D' 'V324M']	4.343729818154617	0.04349565243295835	4.433066541226153	0.043929200438675445	4.457202387288067	0.0667049891779008	4.390941519380769	0.061819466446662565
['I237T' 'S308Y']	4.427629367254313	0.05976882974913749	4.363457885209995	0.05301960990420979	4.407140645478572	0.06295840078800463	4.405232412464308	0.07989613284744114
['L90P' 'L295M']	4.271712066696069	0.08292133362701415	4.396010913128759	0.03656717220484211	4.224423374326895	0.03673618663542249	4.281868139824827	0.09062618635659986
['T167M' 'L330M']	4.413623183114434	0.025216505974671972	4.420743260677326	0.06352673748073445	4.372332652644364	0.06719170449721021	4.44851160379176	0.06834850801968408
['A27T' 'Q317H']	4.434031025842075	0.03184768995337507	4.395975986452367	0.055480533001805436	4.443267825456362	0.06389362052276668	4.444152172294441	0.06397159445824943
['A250V' 'K290N']	4.442260111001532	0.037442174519974315	4.315075804143495	0.07723334976958172	4.4131280252508	0.06669423502927059	4.371481075145027	0.08583068652536087
['A81S' 'G103D']	4.423087508603242	0.04767097788467734	4.395295230541449	0.026487047152403295	4.43639849159179	0.0594206774997915	4.4325278991446915	0.05453517946550677
['K59I' 'A350T']	4.4337341290933034	0.044731200817190855	4.424202480283101	0.07093725307428211	4.537350264888989	0.06522050153817238	4.472081769376404	0.08386282967007852
['G103V' 'A350V']	4.337877247002927	0.037371878941992676	4.37620464864846	0.026660436003734835	4.448426652162167	0.07419563638419398	4.328227055651386	0.04590682066495344
['E100G' 'G218C']	4.35939902494764	0.057306486793788795	4.367120079330985	0.04674447361060613	4.4521200839298825	0.059722668394392886	4.340664264278626	0.07395322333596652
['D132N' 'A350T']	4.369870040313697	0.03168637576893723	4.424202480283101	0.07093725307428211	4.420402100210616	0.07116448934180998	4.408217680596797	0.07769247249956099
['A92V' 'K325I']	4.390847682460486	0.017484775706338128	4.372572282704818	0.043393365441959715	4.351407456783334	0.04050459080040422	4.3775651251653045	0.046783560637048735
['G261V' 'G315D']	4.4123344490346685	0.06492140469927499	4.465030331703222	0.07432618863906103	4.416168756202273	0.05735317620117576	4.49150994073789	0.09868723881909114
['A92V' 'L318M']	4.390847682460486	0.017484775706338128	4.399416304019052	0.03247766596157521	4.410322285319623	0.06407239851894432	4.404409146479537	0.03688517544776781
['N113I' 'A176V']	4.42942774271974	0.039303884075251344	4.450603048413937	0.06060951559950784	4.430968316305508	0.045385711923264904	4.494175951133677	0.07223786184964073
['A27V' 'S358N']	4.426188664562572	0.04003461077924057	4.465544773493056	0.06768488419392713	4.428221953114644	0.06412742280231572	4.505878598055627	0.07863849953165823
['Q306L' 'A341V']	4.413455196395325	0.03739267384751592	4.383328843118574	0.030072193504090447	4.386461523885415	0.04296670117730312	4.410929199513898	0.04798488178180874
['R195C' 'A214S']	4.4198958762463985	0.03176159977338548	4.362820801777228	0.047319141797268566	4.351321145691316	0.05004717698445372	4.396861838023625	0.05699035357492292
['S61T' 'S190R']	4.390968133298298	0.060558708889250135	4.4133389613011085	0.05406353715287117	4.387876444190713	0.0630776111743006	4.418452254599405	0.08118019014398048
['L174M' 'M347I']	4.365127231818212	0.0428162397403189	4.387500462620469	0.024992987987040406	4.380800747021462	0.05899616130769876	4.366772854438681	0.04957700912742528
['V104I' 'I160T']	4.398070424619605	0.06970465189756558	4.431905343615302	0.05599583789591088	4.392378663091419	0.045834118833787046	4.444120928234906	0.08941069487385679
['V136M' 'E215G']	4.282954005006044	0.027349903717728646	4.394079031923582	0.05195335210243169	4.266037930139577	0.04955198828567969	4.291178196929625	0.05871258832693608
['E11D' 'A92V']	4.377471497119843	0.025750658019365477	4.390847682460486	0.017484775706338128	4.365165413692181	0.04915078996779382	4.382464339580329	0.031125773402941547
['A75V' 'W220R']	3.3725819492510656	0.3755985240273775	3.6123254585253597	0.4859241310977649	3.0261598047991294	0.5485251789572241	2.6132581703670557	0.6141632620359689
['E39D' 'E44D']	4.436163317769241	0.046238547579228274	4.40713139568416	0.03389220415934123	4.390107923026703	0.044683149435576025	4.457439873453399	0.05732961525263382
['L262M' 'T336S']	4.3479838206943136	0.061531953411237024	4.379218612275682	0.026340656751607485	4.465764189034841	0.06934223793275467	4.341347592969996	0.06693288794537891
['L148H' 'L198M']	4.407856099370974	0.03513757765819129	4.376498171036016	0.04365610354222747	4.433127698313363	0.06713832804147798	4.398499430406989	0.05604020646085371
['R294S' 'S300I']	4.398373430288995	0.04517515618264247	4.448010521967974	0.046664560032540915	4.537638756254255	0.07249354246975011	4.4605291122569675	0.06494902539035328
['G170S' 'P239T']	4.420999323537144	0.05725735501400243	4.442866769306949	0.07003640809856584	4.336909567231018	0.04730717299942501	4.478011252844093	0.09046271697527312
['K108R' 'I213M']	4.371414644700688	0.03326089265954744	4.3710847559065344	0.029373081670615128	4.378931914632313	0.04877677049684197	4.356644560607222	0.04437414683504983
['T141A' 'A312E']	4.372293337260855	0.03584056615286919	4.39551183416706	0.05760810765094487	4.4049757744254086	0.05739678334844543	4.381950331427914	0.06784718306076565
['K33N' 'A343V']	4.454765507086699	0.06239356053699069	4.3751718161869455	0.02240245040921616	4.448989034864997	0.0651629406325111	4.444082483273643	0.06629348520647041
['T141I' 'I213L']	4.402117735689441	0.05558995386039858	4.400554595133783	0.04088847350039145	4.397577570138557	0.04657582385938334	4.416817490823224	0.0690080447150436
['S70T' 'T258I']	4.395056371677978	0.0378388835742341	4.399373457838014	0.027317530642646734	4.3530257351265895	0.0356832452888068	4.408574989515991	0.04666935386906901
['C107Y' 'E217D']	4.334262315859609	0.08983486104055448	4.372245607389134	0.03339277896181385	4.286952050627791	0.07441456934890117	4.320653083248743	0.0958403878590247
['K327R' 'E357V']	4.404306404377971	0.047906612806612126	4.3602365933451726	0.03245720771363053	4.4042333332773165	0.04748237816173546	4.378688157723143	0.05786634499576079
['I160N' 'Q348*']	4.371447876913803	0.05067477082999485	4.390948366560858	0.04702934353426203	4.473852420566198	0.0736782547527373	4.376541403474661	0.06913531334951865
['T154S' 'L177S']	4.410738334260138	0.03005865735019879	4.409383478436052	0.03507408259726542	4.404855947316106	0.04412898552267657	4.434266972696189	0.04619214383135358
['V119L' 'V353L']	4.42540364597697	0.057775388819665555	4.47721970798656	0.0866756697683683	4.394846418177465	0.045345480496037115	4.51676851396353	0.10416653629193383
['A139V' 'N234K']	4.3857934994178915	0.028182162745625048	4.4294865797821155	0.08360635300572673	4.430005959693185	0.07122742621126375	4.4294252392000075	0.08822843396512876
['P155L' 'M232V']	4.370138193513134	0.03149486559393722	4.384073118993568	0.04140153506708123	4.409616256716981	0.05070248992195847	4.368356472506701	0.05201935855708841
['V24M' 'F293Y']	4.305271381903953	0.07359796209773993	3.468877938477483	0.44614997471175866	3.179832227086878	0.6046974300310662	3.388294480381436	0.4521796766333525
['S85P' 'V150I']	4.3789103088977	0.030395310505892927	4.403699066014924	0.04426322309223501	4.396396896700104	0.04033364538513392	4.396754534912624	0.053694579049123864
['V66F' 'V104L']	3.899541467231946	0.5619352025722153	4.426701344156162	0.05801594775307022	3.5032901605690725	0.5314489407052198	3.940387971388107	0.5649221380717555
['R216W' 'E357K']	4.403817492465883	0.03302000770358393	4.390544893344745	0.04732254549371999	4.340878149828267	0.03612727731558432	4.408507545810629	0.05770393592078395
['A41T' 'S345*']	4.379820651627581	0.06207296007728513	4.447168640371215	0.09022248625392247	4.378907456944852	0.033664478666581635	4.441134451998796	0.10951323846273318
['A312S' 'K325T']	4.357228863145364	0.05979840096405671	4.411683862611531	0.04209078319428145	4.532721024050327	0.07827029457572517	4.3830578857568945	0.0731264848585388
['T167M' 'D219E']	4.413623183114434	0.025216505974671972	4.3891173328779125	0.03282834574700886	4.3853811836966345	0.06655547380494799	4.416885675992347	0.04139531927713352
['Q89L' 'A110T']	4.3562745582253495	0.0298670817812031	4.406519917072954	0.036499195530032405	4.526917405507466	0.056749104092407944	4.376939635298303	0.047161783771021766
['P3T' 'V96A']	4.392900355544039	0.052004069033469894	4.373063119679074	0.06789746621109508	4.369995383961161	0.06348088790151046	4.380108635223113	0.08552478654708645
['Q153R' 'W220L']	4.41556463521251	0.041757241114186675	3.148167330178972	0.585272330063989	3.191034442668768	0.5988377847915901	3.1778771253914817	0.5867600595848351
['I83F' 'Q209H']	4.433221119477602	0.043066482981655975	4.3752517089793574	0.0653210969848659	4.374549394216344	0.052668841953514636	4.42261798845696	0.07824044777297431
['M230I' 'R263C']	4.3894464023683915	0.047448196194114785	4.394181250940864	0.03221224320602358	4.392270750899241	0.051982993008315784	4.397772813309256	0.057349454526082644
['F147L' 'L198R']	4.425489740028226	0.03228863606482608	4.4205637701771465	0.07223159057103896	4.402703673699867	0.052868917974282156	4.460198670205372	0.07911990075416546
['G14D' 'K325I']	4.418056583305987	0.028477618444472195	4.372572282704818	0.043393365441959715	4.420272613474088	0.056703927742264855	4.404774026010804	0.051903361323216886
['K33R' 'K314T']	4.440861905604271	0.057418966244514064	4.452093707380856	0.06471805041704339	4.340684517504227	0.04666238695310089	4.507100772985126	0.08651799659245246
['A81T' 'M254I']	4.380634117932203	0.03607803506491454	4.435997955214055	0.04333428344726037	4.394239641092861	0.04484391031094079	4.430777233146259	0.05638691990198354
['H112Y' 'D149Y']	4.272072218826626	0.03913651531735698	2.9884436689179266	0.5578501712291642	3.069576519400764	0.5904827618930071	2.874661047744552	0.5592213160919329
['S193T' 'E259V']	4.371569634074277	0.04726358088397906	4.408913028798856	0.05134177453832902	4.427712340199174	0.05525923170903333	4.394627822873133	0.06978412348608415
['G14C' 'S354F']	4.410923502924272	0.041408730929717134	4.406987130452427	0.06353799736263559	4.457869028505977	0.07042755007997939	4.432055793376698	0.07584035934819928
['V94M' 'H173Y']	4.416911731859364	0.041830360016279274	4.394426173085343	0.039088415419319504	4.453629552631686	0.054136324122491565	4.425483064944707	0.05725105448011268
['Y12S' 'H179Y']	4.452297588102683	0.07288693364068004	4.440875576707919	0.0746832705370692	4.389368287010234	0.059529578791085475	4.507318324810601	0.10435562272179666
['R303S' 'Q309H']	4.401400763358971	0.05145653469341958	4.445874069354239	0.057854848181717496	4.313870217323679	0.03376658941851507	4.4614199927132105	0.07742711683115078
['Q153K' 'E164D']	4.388651265784108	0.038971052685072116	4.3768485591491535	0.03948938048771299	4.41715021832275	0.07088695512384208	4.379644984933261	0.05548111497334958
['L177M' 'Q248L']	4.399284219761465	0.0317010798975754	3.8310541738995103	0.6143705023657978	3.0219020080019234	0.5552191821678273	3.844483553660975	0.6151878352534901
['N50S' 'L305M']	4.411700530607231	0.06013695306995986	4.406000824091035	0.041322215623228346	4.453588481996398	0.05773944987151101	4.431846514698265	0.07296559893916538
['A43T' 'Q291H']	4.390178313752688	0.04036232498418874	4.393683918708158	0.044854852815489524	4.39158868805622	0.07081335318402396	4.398007392460846	0.06034132165629533
['L71M' 'N142I']	4.393082113704261	0.03131528241668734	4.1709242267095945	0.06318306002444886	4.2604652848689915	0.05632890263432395	4.178151500413854	0.0705176998128129
['A40T' 'P212Q']	4.399684901146994	0.051032576433115456	4.425158894789851	0.06586003220594963	4.37776878395807	0.04904440836105601	4.4389889559368445	0.08331787142966685
['S221R' 'D292E']	4.429229872095987	0.027058845191638665	4.3649172166436445	0.04785663593745508	4.391647097548601	0.04936178015809769	4.408292248739631	0.05497671058143788
['K37R' 'R255H']	4.378130214054054	0.029151044149031864	4.439750177950082	0.03870778216642732	4.511263771112647	0.07147591408021298	4.432025552004136	0.048456947646569666
['Q211L' 'P320S']	4.396400156608551	0.04619889708641075	4.370492919211199	0.031087935997815095	4.465415493103208	0.0799046514274292	4.38103823581975	0.05568480813116823
['D8E' 'E105G']	4.39167251504456	0.03256326278092285	4.356640969613384	0.05111720379057794	4.413081971241989	0.06090905732670036	4.362458644657943	0.060608040772713576
['D130E' 'T240A']	4.398090529459244	0.04263552458128635	4.486782428678076	0.08372221824010082	4.398795704780783	0.056285475449938546	4.49901811813732	0.09395316803261368
['A72T' 'R351G']	4.371484685864577	0.03395180108843767	4.417088591769604	0.044378070202648924	4.29793325181953	0.030029542188367085	4.4027184376341815	0.05587609428064988
['A67T' 'I156F']	4.376129340588338	0.06781357361514632	4.4911407328830455	0.06888607884281742	4.317466712476435	0.05142696408964971	4.481415233471383	0.09666422618940126
['R168*' 'K327N']	4.394348422418644	0.02987522600329265	4.425075344697663	0.04377083465676299	4.423918326241802	0.05696374770499418	4.433568927116307	0.052994481743833456
['S70N' 'V238I']	4.386136574569535	0.03158469127390285	4.370682417238154	0.030905030048169958	4.375495465496293	0.03422019863766109	4.370964151807687	0.04418951917758376
['E235A' 'R255C']	4.397093907081189	0.035591704846463075	4.372758572421516	0.025671384409733992	4.387300339346593	0.03938720332448483	4.383997639502704	0.043883817420435026
['S69T' 'G121E']	4.3949406484384905	0.02687912012512162	4.397127906945976	0.01972892956227079	4.3647978430159196	0.05446408078503704	4.406213715384467	0.0333424318305333
['A139V' 'A250G']	4.3857934994178915	0.028182162745625048	4.401939320872318	0.0837573624075954	4.338127340705801	0.06449605354981175	4.401877980290209	0.08837154550248724
['S85A' 'N113I']	4.419524274127156	0.055363802582161475	4.42942774271974	0.039303884075251344	4.428319515639762	0.05749173276350013	4.463097176846896	0.06789658268099615
['Q180H' 'T206S']	4.406956015122164	0.06064168585331137	4.3844331544320925	0.02733301296443554	4.32967303951874	0.03949772359248087	4.405534329554257	0.06651697272761069
['H74L' 'M254T']	4.4148867317359635	0.035118185742871594	4.39180634162702	0.04610493074120968	4.420889999808516	0.05950747869714377	4.420838233362982	0.05795646304358618
['Q209L' 'K314N']	4.396222496828035	0.06307928121005425	4.471318227693155	0.07023038106418564	4.3935677159235755	0.05215994160460384	4.481685884521189	0.09439969355033855
['V244I' 'R263C']	4.429637207642555	0.048589537123697894	4.394181250940864	0.03221224320602358	4.429405227738271	0.051772365972388525	4.437963618583419	0.0582972703499849
['I210F' 'E215K']	4.36801734269878	0.0515792432703604	4.38787208549001	0.045644005187721375	4.391288650208049	0.06180856286235297	4.3700345881887905	0.06887520269240414
['K37R' 'P127S']	4.378130214054054	0.029151044149031864	4.371423470745166	0.037959827941878486	4.337712861437655	0.055650043589114975	4.36369884479922	0.04786159120167051
['S93N' 'L115I']	4.392390829223306	0.02502067961148021	4.354789252109368	0.0586738636790198	4.386163641390766	0.06324519282036842	4.361325241332674	0.06378602266362546
['G58S' 'S190R']	4.438516171632569	0.051143060009278866	4.4133389613011085	0.05406353715287117	4.42386450446091	0.05875652027219389	4.466000292933678	0.07442095562805265
['C107Y' 'G236D']	4.334262315859609	0.08983486104055448	4.407517848490406	0.026182682052693352	4.293970416372024	0.09517438805350262	4.3559253243500144	0.0935726193800738
['C107R' 'Q153R']	4.214600930622758	0.05618390018751356	4.41556463521251	0.041757241114186675	4.181076185937394	0.08882014662563953	4.244310725835268	0.07000212729445304
['Q180K' 'G236A']	4.349076183823101	0.06143755950964371	4.395903296469536	0.03345454437779187	4.357897033592626	0.05898743122351281	4.359124640292636	0.06995555916456288
['R263S' 'V264A']	4.45103093753262	0.07476353360011817	4.350560691993579	0.05141415975820343	4.378645891596189	0.053159889771102774	4.415736789526198	0.09073589025307496
['V20I' 'I156N']	4.381963943083111	0.05997967261480556	4.3603469443209475	0.03315390922084339	4.490832928940612	0.05931291012754737	4.356456047404059	0.06853278648649258
['V94L' 'S280L']	4.339065892156348	0.027628956832708825	4.383268710745592	0.053792735225706066	4.413725376737199	0.06422415921580214	4.33647976290194	0.06047328020478636
['K37Q' 'P339S']	4.402904989637712	0.0622951746601964	4.3762851694911395	0.03542336004734263	4.41696121427008	0.04649645321324242	4.393335319128852	0.07166242546124187
['A116T' 'L304M']	4.410479238220585	0.033930205615500524	4.385989743708336	0.05227621143578315	4.484090104716399	0.08157204412042174	4.410614141928921	0.06232223628199528
['P155H' 'R197H']	4.392339212482232	0.03587755204952034	3.5686697911647474	0.3904551439746714	3.209660863834282	0.6004423968736586	3.575154163646978	0.39210001045313353
['E44K' 'Q153H']	4.332710402557639	0.06440348539294326	4.390768193934119	0.03083623712777386	4.383071121991804	0.05245471385033225	4.337623756491759	0.0714050590011615
['M232I' 'T334M']	4.385326669922228	0.03206272856339371	4.392025880331141	0.02753676961328818	4.415338347807598	0.05212310818832129	4.391497710253368	0.04226455067388241
['G103V' 'Q348*']	4.337877247002927	0.037371878941992676	4.390948366560858	0.04702934353426203	4.4309390605040075	0.06659475612289001	4.342970773563785	0.06007009646170538
['I210F' 'P339S']	4.36801734269878	0.0515792432703604	4.3762851694911395	0.03542336004734263	4.3693979545775345	0.05932284725950944	4.358447672189918	0.0625718209211358
['M1I' 'A350T']	4.4514402657535515	0.04154133686013337	4.424202480283101	0.07093725307428211	4.508842586631911	0.06879078191172726	4.489787906036652	0.08220569652920547
['T276I' 'K290R']	3.857652958792709	0.46071227678776927	4.3806515768093455	0.041974215533557464	3.541733792753146	0.6275808939191363	3.852449695602054	0.4626204024387896
['L330M' 'S345T']	4.420743260677326	0.06352673748073445	4.401222957915408	0.03519753624625309	4.400734445750935	0.058916843003667216	4.436111378592734	0.07262584204504931
['R86H' 'P339S']	4.416316278214646	0.03323721935535939	4.3762851694911395	0.03542336004734263	4.458233732544817	0.06982729361008713	4.406746607705784	0.04857496461676475
['A250V' 'T329S']	4.442260111001532	0.037442174519974315	4.3825535922885495	0.045489114442087385	4.404627932174275	0.04360075440566751	4.438958863290081	0.05891668664741371
['E100K' 'L189S']	4.315973599339884	0.05677623470298086	4.349319863591143	0.0417707113544319	4.370049131763775	0.061935349937195155	4.279438622931027	0.07048640403725555
['V66I' 'Q131R']	4.40848516702781	0.04688748848964434	4.443221028856272	0.058405518854809345	4.318215210778528	0.03365698781510445	4.465851355884082	0.07489753807413178
['D132V' 'K327E']	4.21598594310954	0.032292910736027844	4.344370818963839	0.05390109115210963	4.268257787516219	0.03296177559512739	4.174501922073379	0.06283438319258887
['N208Y' 'A250G']	4.4210748099569	0.055247028129132035	4.401939320872318	0.0837573624075954	4.390995853541515	0.0651873530180493	4.437159290829218	0.1003370812540328
['F226Y' 'L304M']	4.3643133917903665	0.02678715833341176	4.385989743708336	0.05227621143578315	4.401011142389734	0.07655426902738818	4.364448295498702	0.05873971513088888
['D165E' 'T206N']	4.367975361115831	0.04470391266439771	4.354754581552391	0.04902936166241804	4.335431075121765	0.05401674690769135	4.3368751026682215	0.06634996693691932
['M232T' 'L342S']	4.440545400087604	0.07756613099530996	4.39708119672236	0.037853975741912085	4.439713226953183	0.0675069051975802	4.451771756809965	0.08631006984732924
['L185V' 'S260P']	4.4062418027323496	0.06202591285811361	4.395994962868529	0.03339565196166283	4.447769809985173	0.05809190073120583	4.416381925600877	0.07044489644982678
['F161Y' 'E164D']	4.389381858946525	0.04049301275616246	4.3768485591491535	0.03948938048771299	4.436394471226318	0.06379699217467757	4.380375578095677	0.0565605450236656
['A109V' 'T258I']	4.382387245447992	0.030828481750870836	4.399373457838014	0.027317530642646734	4.4558588602879885	0.05790779362184183	4.395905863286007	0.04119032371171316
['L62M' 'L330M']	4.381548150440436	0.03378893949219705	4.420743260677326	0.06352673748073445	4.464085931422647	0.0636899842058936	4.41643657111776	0.0719537268454769
['V104A' 'R294S']	4.359940031288727	0.028408951339030687	4.398373430288995	0.04517515618264247	4.402945765658698	0.04718120826587429	4.372458621577721	0.053365375032033216
['K108E' 'M242I']	4.412523363228169	0.033998373670087526	4.387577928600697	0.03728793173963127	4.447927358339271	0.05612423130370707	4.414246451828866	0.05046067048336062
['S70N' 'P239S']	4.386136574569535	0.03158469127390285	4.433992653434735	0.07163135007463486	4.373250310935574	0.04468948110524511	4.434274388004269	0.07828565025841355
['A109S' 'N113D']	4.3764338943091765	0.036508939309167265	4.337503454852308	0.04614218116003353	4.324614999789799	0.049292705237578324	4.328082509161483	0.05883879274497236
['S77P' 'M347I']	4.193365627678464	0.06199433110452786	4.387500462620469	0.024992987987040406	4.189642705251849	0.08546140641693054	4.195011250298933	0.06684269995757335
['V192I' 'R207H']	4.405811325292837	0.03109081396309282	4.387441154473138	0.04505861030571176	4.440274100263527	0.05861871970760993	4.407397639765975	0.054744105395646406
['P144L' 'R351G']	4.452605963022842	0.06907682431369448	4.417088591769604	0.044378070202648924	4.4234003212044986	0.07254157632019342	4.483839714792445	0.08210371960012683
['Q131H' 'L319M']	4.399157992174381	0.03430739017672431	4.399023177542602	0.04946723416427124	4.354958741635311	0.07706810022318798	4.412326329716983	0.06019970329329575
['L189S' 'L307F']	4.349319863591143	0.0417707113544319	4.413333326680928	0.03690542840448233	4.430969363353408	0.06728991365205764	4.376798350272072	0.05573870264702648
['R195H' 'G310C']	4.4081025206792805	0.07014519363990723	4.360509634792183	0.04104078706640955	4.332782226542172	0.05445529656623127	4.382757315471462	0.08126927090733897
['V24A' 'Q117R']	4.436643413949982	0.05771772077216174	4.432896090822118	0.04883317025139451	4.484426086266166	0.06572470170130087	4.483684664772099	0.07560432400289624
['A133T' 'V270I']	4.416975812868078	0.08827071172625033	4.433172582570622	0.04802885233652549	4.439357464799301	0.07772780348461733	4.464293555438699	0.10049123944614553
['Q54R' 'G315S']	4.403793375516741	0.04053285472443306	4.340742281070636	0.06709516436376688	4.420609223097433	0.05870570654391779	4.358680816587377	0.07838796714491893
['K33R' 'A312E']	4.440861905604271	0.057418966244514064	4.39551183416706	0.05760810765094487	4.404709359225139	0.05793389328134183	4.45051889977133	0.08133653392978765
['A110V' 'S358R']	4.428774758776932	0.056594972656433616	4.364568679801613	0.02581444537332636	4.447664059047163	0.04984581806876248	4.407488598578544	0.062204312711538895
['T206N' 'P339H']	4.354754581552391	0.04902936166241804	4.378952539928402	0.0516159830575744	4.434485307668861	0.06996442961905452	4.347852281480794	0.0711905050693138
['A337T' 'G359W']	4.341816054214937	0.06018553675122664	4.4180406738770435	0.03387256067839573	4.3543620790359885	0.04423236806412017	4.37400188809198	0.06906264692976119
['E44K' 'V111L']	4.332710402557639	0.06440348539294326	4.3054180271899005	0.0641245570222761	4.2678126737349125	0.05668108988760397	4.2522735897475386	0.09088326437833423
['A82S' 'S221R']	4.415604290994137	0.05875312054347637	4.429229872095987	0.027058845191638665	4.369897706974754	0.0509331646395465	4.458979323090123	0.06468469893801262
['V96M' 'Q335K']	4.263557494535813	0.040693365447970725	4.429798429530235	0.07778952768128868	4.326005972248662	0.11152613416481613	4.307501084066047	0.08779043574535939
['E164G' 'V238A']	4.390232840463721	0.05988389463020537	4.398409425602995	0.04545961049559228	4.381578277934073	0.052373681272315495	4.402787426066716	0.07518415406515194
['R51H' 'Q54R']	4.46129018937777	0.03818668279497008	4.403793375516741	0.04053285472443306	4.414901010028583	0.05033717761643698	4.4792287248945115	0.05568783579019443
['E164K' 'Q181H']	4.383511151677932	0.04471768181931542	4.374115479908796	0.06157357729329236	4.349146570841377	0.053126120269899615	4.371771791586728	0.0760984657400304
['E11G' 'I210F']	4.45575958527452	0.05321644499329152	4.36801734269878	0.0515792432703604	4.439153836940171	0.09396097890754994	4.437922087973298	0.07411078433039985
['S77T' 'A92V']	4.369083327252305	0.06678085014815406	4.390847682460486	0.017484775706338128	4.357020122219904	0.03871312394284849	4.37407616971279	0.06903187182752007
['A92V' 'S162A']	4.390847682460486	0.017484775706338128	4.399489173844859	0.06161685814002264	4.430416450306582	0.05854508384190801	4.404482016305344	0.06404962598289413
['H173Y' 'V353D']	4.394426173085343	0.039088415419319504	4.382563325768397	0.03250768149239617	4.456942766712211	0.0671152606677352	4.3911346588537405	0.05083948835309391
['A214T' 'R351Q']	4.3694915253434825	0.04539738343812001	4.415511685716785	0.04783270026017633	4.403401049551208	0.05655343757239759	4.399148371060267	0.06594611161552716
['Y12C' 'R197C']	4.401344109165923	0.050604529256415134	2.9993702372953503	0.4528610390477023	3.951053051957381	0.470959656539966	3.0148595064612733	0.45567964522088095
['T258A' 'N333D']	4.410804689724436	0.0545883041789396	4.413787699500802	0.03390634449451375	4.375218233805153	0.04961873427956123	4.4387375492252374	0.06426136592162571
['A214S' 'D292G']	4.362820801777228	0.047319141797268566	4.382444809177722	0.0525637824676281	4.396441337460148	0.04978380348380696	4.359410770954948	0.07072518934392566
['V94M' 'V192I']	4.416911731859364	0.041830360016279274	4.405811325292837	0.03109081396309282	4.461369502432817	0.05817104216627522	4.436868217152201	0.052119264499599215
['A109T' 'M347L']	4.377963666036741	0.03542251706843941	4.380344509720573	0.039685351946548056	4.399782269432075	0.06916630913803581	4.372453335757314	0.053194754201756275
['N208Y' 'L356V']	4.4210748099569	0.055247028129132035	4.361090340255453	0.04977676132770234	4.3744186663297056	0.05881639883947306	4.396310310212353	0.07436370139642155
['V66L' 'T229S']	4.193767157629119	0.04850981334296955	4.384902210920966	0.03358622215404793	4.180801780852317	0.04777183278855435	4.192814528550084	0.059002002585936075
['A250S' 'A266G']	4.413988645595063	0.04875494723353023	4.381994132559202	0.027676507277955946	4.418287514688123	0.060199958002061855	4.410127938154265	0.05606276781297072
['V4L' 'V24M']	4.494848192263494	0.06806533561446897	4.305271381903953	0.07359796209773993	4.454303556501785	0.06871393870388523	4.414264734167446	0.1002474435447142
['V150G' 'G315C']	4.33641868950337	0.09792374123488226	4.253971470554492	0.04790782629910139	4.145233081609239	0.1272185203078831	4.204535320057861	0.10901476467956554
['S93G' 'A186S']	4.40730556768101	0.05222850160900284	4.347382950872644	0.04265148402852504	4.419322662106994	0.07447877579591569	4.368833678553653	0.06743119063280092
['M254L' 'A312T']	4.414883557113863	0.03693024871202343	4.419158072684292	0.03647348220386523	4.462216963784158	0.0680837339473712	4.448186789798154	0.051905280791144766
['D88V' 'A331V']	3.439321575812828	0.5183203062101577	4.386936994915286	0.05828710322500213	3.1248386214240593	0.611914267319622	3.4404037307281135	0.5215873141020146
['N46K' 'A341V']	4.4111364640306014	0.03325014627411289	4.383328843118574	0.030072193504090447	4.331731483046332	0.0556543988155257	4.408610467149174	0.04483200920544788
['P144S' 'K325I']	4.391717714104029	0.05171467289989495	4.372572282704818	0.043393365441959715	4.36566727629396	0.039129916114130275	4.378435156808846	0.06750845545205869
['G236S' 'S322T']	4.344356766950694	0.04116382490931284	4.392799215909362	0.030812616336381958	4.3683257550623615	0.05824693246198025	4.351301142860056	0.051418652322456265
['D219E' 'D275E']	4.3891173328779125	0.03282834574700886	3.1645132407369565	0.6070959810529983	3.805201555407583	0.5537066911651115	3.167775733614869	0.6079829195752029
['C107R' 'G261R']	4.214600930622758	0.05618390018751356	4.393703074644861	0.05147035472511156	4.293738201641008	0.10705467407248195	4.222449165267619	0.07619598451236981
['S221C' 'E357*']	4.404608925867133	0.042909956888857036	4.39444095374283	0.06019972734696882	4.437884149677524	0.05755925037074091	4.413195039609963	0.07392747508777069
['A92V' 'E235G']	4.390847682460486	0.017484775706338128	4.413557636553227	0.03861813770671527	4.380194477876692	0.036735815388005424	4.418550479013714	0.042391956093530005
['I134V' 'A176T']	4.387251021116153	0.03485893014807578	4.401477662234696	0.026213195266811866	4.405097359941891	0.06769238256396372	4.40287384335085	0.043615096207212864
['L177M' 'R351L']	4.399284219761465	0.0317010798975754	4.363298382044559	0.06521567156616581	4.434836927229124	0.07749124641295461	4.376727761806023	0.07251235952924485
['H74Y' 'A186S']	3.43964781008555	0.3841972259105543	4.347382950872644	0.04265148402852504	3.5649037182570718	0.6321608598830691	3.4011759209581935	0.38655744396816494
['Q131H' 'T229S']	4.399157992174381	0.03430739017672431	4.384902210920966	0.03358622215404793	4.439101269990777	0.05076706165088588	4.398205363095347	0.048010741915940645
['N113S' 'R207C']	4.34995501269253	0.039644180127083685	4.381490172164899	0.04910910964657418	4.458692002750199	0.06924284343474854	4.345590344857428	0.06311391025937073
['A214T' 'R263L']	4.3694915253434825	0.04539738343812001	4.3863952162664575	0.0712336438776516	4.425514030438405	0.06443311593641224	4.37003190160994	0.08446984339464461
['C107Y' 'R255H']	4.334262315859609	0.08983486104055448	4.439750177950082	0.03870778216642732	4.380732589578548	0.056452591571372696	4.388157653809692	0.09781919371176252
['D8E' 'G91S']	4.39167251504456	0.03256326278092285	4.39779014874986	0.029732050842757183	4.441566686644466	0.06896910405767545	4.40360782379442	0.04409490821235184
['N246K' 'Q348H']	3.4820965666478845	0.35691797480597176	4.41530293738969	0.0489657772796333	3.2047043524895287	0.6037402273897743	3.511544664037574	0.3602611387371596
['A250V' 'A253S']	4.442260111001532	0.037442174519974315	4.362251273715012	0.045166307171774035	4.428136872167468	0.05883734208778168	4.418656544716544	0.058667808347672754
['S70T' 'N316K']	4.395056371677978	0.0378388835742341	4.414981707181565	0.08279930428858837	4.452708200602958	0.06887509571915042	4.424183238859541	0.09103573968952354
['Q131H' 'P284S']	4.399157992174381	0.03430739017672431	4.442501751606556	0.04589960234672349	4.354414218981065	0.05810597890307607	4.455804903780937	0.05730419283373027
['L185F' 'T240S']	4.4134903237063465	0.07177856894500162	4.364337870171497	0.02562346642795982	4.357107299865801	0.05943411788295922	4.3919733538778445	0.07621499190826654
['Q78L' 'S97T']	4.352928049827632	0.05039731039636197	4.44679289839634	0.03668782437879538	4.398736845190092	0.046879625263896364	4.413866108223971	0.06233686993133828
['A139T' 'A253T']	4.3367325334681395	0.022715849263991294	4.409550078904501	0.02543450413207978	4.407059371211901	0.05430403827754868	4.36042777237264	0.03410166870153362
['V66L' 'Q248L']	4.193767157629119	0.04850981334296955	3.8310541738995103	0.6143705023657978	3.1433167556920436	0.5901636545492576	3.6389664915286293	0.6162826593112714
['E215V' 'K327I']	4.365504289123618	0.04831936289422499	4.434173516853142	0.030154056576240595	4.385073968611244	0.05231865066560426	4.41382296597676	0.056956368902054536
['Q89L' 'T287S']	4.3562745582253495	0.0298670817812031	4.367314991040687	0.03896938136685438	4.3573303128115075	0.0517891005794009	4.337734709266037	0.04909842419304729
['H74L' 'V324E']	4.4148867317359635	0.035118185742871594	4.388479338060208	0.03934242792317669	4.4315166121153435	0.046372183793697584	4.417511229796171	0.05273626460758462
['Q78R' 'L177W']	3.463153600369581	0.5245615864216837	4.4252305261973275	0.06796029288109805	2.964662849985414	0.542514633474443	3.502529286566908	0.5289456109636588
['F147I' 'L189I']	4.4087147144975045	0.05027845530700142	4.391831718557255	0.027484992262298502	4.454989950188563	0.060895390547320905	4.414691593054759	0.0573005049516734
['Q78L' 'G225S']	4.352928049827632	0.05039731039636197	4.380421236897349	0.0699360022278261	4.238340750381955	0.06381608537627068	4.34749444672498	0.0862028613376479
['S158N' 'M223V']	4.3356697478356345	0.036924645563973055	4.35192617933654	0.047153864514663794	4.352481909664894	0.06243895146321333	4.301741087172175	0.05989087066233304
['D165G' 'S338T']	4.393464092888553	0.049438302612019584	4.402053212744992	0.06998604999590154	4.434735713508669	0.06911213055614816	4.409662465633545	0.0856865973136199
['Q54R' 'V119I']	4.403793375516741	0.04053285472443306	4.43279390144597	0.040166799006203596	4.482666980090467	0.053147866009602265	4.45073243696271	0.0570638594428799
['V52M' 'Q231R']	4.34413895460515	0.028644655208812014	4.345121362208865	0.044507741736680914	4.371302117188627	0.06447069176058748	4.303405476814014	0.05292877616694731
['I134V' 'V171A']	4.387251021116153	0.03485893014807578	4.451530351395197	0.08521219830243025	4.386988267827606	0.0715853745988442	4.45292653251135	0.09206662669285284
['M232I' 'V238A']	4.385326669922228	0.03206272856339371	4.398409425602995	0.04545961049559228	4.3847770252869775	0.061675607722323396	4.397881255525222	0.055629081866779236
['V104L' 'E105G']	4.426701344156162	0.05801594775307022	4.356640969613384	0.05111720379057794	4.387352778998761	0.04954777550696272	4.397487473769544	0.07732282145042593
['D88G' 'D129Y']	3.7829477042756725	0.5332688232443342	4.302952348246031	0.04539433907036533	3.816578165142282	0.5930562583662001	3.7000452125217027	0.5351974251283653
['S85Y' 'L198Q']	4.43861063481731	0.05025543858540749	4.364035198360575	0.03211439747571227	4.409448497301712	0.04693113123526713	4.4167909931778855	0.05964011764441532
['V95M' 'A138V']	4.292264769287977	0.03976113952237011	4.4273615294868485	0.06825085889211183	4.338890344054886	0.06017071894471884	4.333771458774825	0.07898815072926028
['R35Q' 'A350V']	4.464574842229161	0.08349826713081697	4.37620464864846	0.026660436003734835	4.4277149806612055	0.05817964564123232	4.45492465087762	0.08765123765103668
['S69F' 'E215V']	4.451585282959516	0.03822755896158022	4.365504289123618	0.04831936289422499	4.418870028149019	0.0492324929651766	4.431234732083134	0.06161255630685111
['A75T' 'R303S']	3.686185410632329	0.17278154035576648	4.401400763358971	0.05145653469341958	4.082743903793167	0.275998282786729	3.701731333991301	0.18028099081812937
['A116V' 'G236D']	4.41509525394783	0.027146350950419847	4.407517848490406	0.026182682052693352	4.412150483411093	0.043511227253300734	4.436758262438236	0.037715477053801016
['G91D' 'R195C']	4.398970568459758	0.019209269144964215	4.4198958762463985	0.03176159977338548	4.471928915546636	0.08288062397344503	4.433011604706156	0.03711866432468166
['I134T' 'G200D']	4.369913104038907	0.028162791557450228	4.395862075918879	0.05455443110243412	4.37675624958132	0.05755026907689661	4.379920339957785	0.061394859566731
['L296P' 'T328S']	3.9754991031044553	0.5656273177188594	4.352645233373656	0.05186287697543384	3.235191627402517	0.5947001467709245	3.9422894964781108	0.5680000180968312
['A32V' 'S93C']	4.425779200429126	0.03143968573598319	4.3601461383545175	0.03811658816624797	4.391992319136324	0.04724623165601061	4.400070498783643	0.04940979794142797
['I48V' 'A106S']	4.426764710745828	0.04773263932055059	4.422050174959598	0.05907794242097344	4.425955128288715	0.05587701831309611	4.462960045705426	0.07595135375489778
['E137V' 'D275Y']	4.391766402438837	0.042175124093895705	3.2051702988431168	0.5927104528725142	3.102189473825102	0.5631306857511754	3.2110818612819543	0.5942090726643917
['V313M' 'N316S']	4.401560918149155	0.035269392295783616	4.352373065145406	0.044252385165614805	4.319344133411016	0.058117275732914746	4.36807914329456	0.05658801662684252
['S28C' 'S338Y']	4.420035186783918	0.05179060061781721	4.396374430015468	0.03312898132567848	4.376856182963947	0.05544953181469372	4.4305547767993865	0.06148004323381208
['P239H' 'R340C']	4.383080065010779	0.04632020462227929	4.406688523604389	0.09886969254764047	4.451445081160649	0.07830690763158163	4.403913748615167	0.10918231294818212
['A92V' 'R294H']	4.390847682460486	0.017484775706338128	4.404339713496214	0.042351097681528865	4.410301609293001	0.05311263683061745	4.4093325559567	0.045818477237151295
['R207H' 'G310D']	4.387441154473138	0.04505861030571176	4.376358542761301	0.02845951840496089	4.405687790519242	0.06828495657811454	4.377944857234439	0.05329373838007897
['K37N' 'Q78L']	4.4184924118569615	0.05321285521047647	4.352928049827632	0.05039731039636197	4.414241065374528	0.04790052917476892	4.385565621684593	0.0732904963473327
['M347L' 'E357V']	4.380344509720573	0.039685351946548056	4.3602365933451726	0.03245720771363053	4.439872255257893	0.0667677613451342	4.354726263065746	0.051267899232240274
['K37I' 'A92T']	4.368875008132735	0.04044655993196226	4.370629381260551	0.03586519311182348	4.387992656241993	0.049390568271636376	4.353649549393285	0.05405771256054223
['Q131H' 'S190I']	4.399157992174381	0.03430739017672431	4.3675583378992275	0.0672649328457304	4.405685180187137	0.05559738030004671	4.380861490073608	0.0755087293726932
['N46I' 'I134T']	4.481768937058852	0.06622231426067209	4.369913104038907	0.028162791557450228	4.449013138788386	0.07468882896891929	4.465827201097758	0.07196205760223649
['V95M' 'A133T']	4.292264769287977	0.03976113952237011	4.416975812868078	0.08827071172625033	4.4140408653361725	0.07676545248442608	4.323385742156054	0.09681253413053585
['A135T' 'P212Q']	4.416527230884707	0.03894389610933656	4.425158894789851	0.06586003220594963	4.34592286477109	0.049851262761805064	4.455831285674558	0.07651255378265401
['N333D' 'D344Y']	4.413787699500802	0.03390634449451375	4.376639803132884	0.061239203757101644	4.333658841774099	0.04739093445698272	4.4045726626336865	0.06999914480752215
['S308T' 'L323V']	4.390285245790416	0.06504137187034156	4.371661246602028	0.0394446675388486	4.44049019518954	0.06608569515115888	4.376091652392443	0.07606748222484004
['H173L' 'Q311H']	4.39456451723887	0.06578755965684902	4.400814947123464	0.03599436230885339	4.3859493656288615	0.06394189072201267	4.409524624362334	0.07499064690762758
['K37E' 'R255H']	4.435582651290928	0.04521203105198193	4.439750177950082	0.03870778216642732	4.49609684731049	0.06262962430024782	4.48947798924101	0.05951823377830501
['I283T' 'M347I']	4.367515533427145	0.05271793627192703	4.387500462620469	0.024992987987040406	4.36439858975136	0.04668895738626685	4.369161156047614	0.05834235385456526
['V96M' 'E172D']	4.263557494535813	0.040693365447970725	4.352282635025487	0.037306605342368813	4.226628933275356	0.07691399630734214	4.229985289561299	0.055206274948173775
['V271A' 'Q309H']	4.431746532001796	0.06998153216275588	4.445874069354239	0.057854848181717496	4.383691215032286	0.060995554377706554	4.491765761356035	0.09079977038504236
['P155L' 'A241V']	4.370138193513134	0.03149486559393722	4.442092774754859	0.04271643203398193	4.447373342316017	0.06662436483968753	4.426376128267993	0.05307183927935764
['L233Q' 'S322T']	4.410809113949992	0.037137924717303275	4.392799215909362	0.030812616336381958	4.415808927829383	0.046149304172675654	4.417753489859354	0.048256012866804046
['F293Y' 'Q335L']	3.468877938477483	0.44614997471175866	4.351022692516132	0.025467919480904724	3.1188055008368076	0.6194100113164903	3.434045790993615	0.4468762858532423
['M42V' 'E105D']	4.410482688536588	0.08554807109111683	4.422880084975741	0.044740272170873015	4.349527269107252	0.084209330701829	4.447507933512329	0.09654099865515466
['N50S' 'A331V']	4.411700530607231	0.06013695306995986	4.386936994915286	0.05828710322500213	4.432539446458534	0.06706167925534985	4.412782685522515	0.08374866880673751
['S193T' 'T334R']	4.371569634074277	0.04726358088397906	4.357808405503411	0.0539856707772761	4.3649384736233605	0.056783541833456165	4.343523199577687	0.07175164616403497
['S85F' 'S269T']	4.418391083941856	0.026290898003438555	4.398906296232592	0.032883547232118226	4.461590162733265	0.06626947735655644	4.431442540174448	0.04210153199580936
['K37Q' 'L115I']	4.402904989637712	0.0622951746601964	4.354789252109368	0.0586738636790198	4.454830731096903	0.045690275138022964	4.37183940174708	0.08557634641049228
['I123F' 'R263H']	4.449259583111221	0.0325226598356116	4.408067670757687	0.03235718013749807	4.481828236644638	0.060711501170487465	4.4714724138689075	0.045877124029666504
['K325N' 'T329I']	4.44362167352766	0.08559560036898772	4.333034820467404	0.050018630337283335	4.371900096901415	0.05454803836080577	4.390801653995062	0.09913864122200411
['V244L' 'E357*']	4.423874598496466	0.040315571459201234	4.39444095374283	0.06019972734696882	4.412954651756497	0.0581629331981676	4.432460712239296	0.07245241524429222
['V238I' 'P284S']	4.370682417238154	0.030905030048169958	4.442501751606556	0.04589960234672349	4.437883341269279	0.06767883424384	4.42732932884471	0.05533438693855415
['I156N' 'M347I']	4.3603469443209475	0.03315390922084339	4.387500462620469	0.024992987987040406	4.374330423972669	0.049532068063542975	4.361992566941417	0.041519045571210694
['S221N' 'D292E']	4.408376682112149	0.03884106373553917	4.3649172166436445	0.04785663593745508	4.364911092530715	0.06074495644201239	4.387439058755792	0.06163510229859551
['N316K' 'A341T']	4.414981707181565	0.08279930428858837	4.393211272258204	0.03328078797396339	4.30929516396391	0.03918261709592692	4.42233813943977	0.08923752371531919
['A109T' 'G200D']	4.377963666036741	0.03542251706843941	4.395862075918879	0.05455443110243412	4.385632277983284	0.07031132132215304	4.387970901955619	0.06504568139680075
['A67V' 'W220R']	4.33929578798942	0.029642637237000256	3.6123254585253597	0.4859241310977649	3.187106348905444	0.5940173181568352	3.565766406514779	0.48682743053928484
['Q153L' 'T258I']	4.3735397702637115	0.02885967186798729	4.399373457838014	0.027317530642646734	4.400582591983035	0.04706411342792015	4.387058388101725	0.03973824531531105
['V66L' 'E215V']	4.193767157629119	0.04850981334296955	4.365504289123618	0.04831936289422499	4.176022579339708	0.07377222286649188	4.1734166067527365	0.06846869957194714
['V175A' 'N208D']	4.397247922564013	0.027626446716744947	4.40657274266439	0.061444445792149534	4.441437883710041	0.06484624366087988	4.4179658252284035	0.0673694328081924
['P3R' 'V94M']	4.382102097211843	0.05755479636031217	4.416911731859364	0.041830360016279274	4.406981131421709	0.044320117953658915	4.413158989071206	0.07115007802644027
['A106V' 'L196Q']	4.433457657559035	0.03765948109424262	4.426671008262221	0.05183754712818043	4.371258004915196	0.054901717910669	4.474273825821257	0.06407314420686677
['L114H' 'M347I']	4.214605969422307	0.03793417570926333	4.387500462620469	0.024992987987040406	4.22651485532703	0.039648170193456414	4.216251592042775	0.04542742712570909
['G225C' 'S358C']	4.340035663661451	0.056972917948006276	4.4363728431991625	0.07564400881797635	4.428412750772798	0.0531546203434117	4.3905536668606135	0.09469915231703153
['V95L' 'A253S']	4.437412733091462	0.03160246829244407	4.362251273715012	0.045166307171774035	4.445284515403994	0.05546255492895179	4.413809166806473	0.05512450730582523
['V4L' 'D132V']	4.494848192263494	0.06806533561446897	4.21598594310954	0.032292910736027844	4.353209481047239	0.04642342646741857	4.3249792953730335	0.07533738777071687
['Q55H' 'L189I']	4.396180754556281	0.031381151874728216	4.391831718557255	0.027484992262298502	4.458457071927523	0.06239934955494368	4.402157633113536	0.04171572236751231
['E235D' 'T287S']	4.39770239590529	0.04954248679741068	4.367314991040687	0.03896938136685438	4.3749639479683875	0.06365225208320702	4.379162546945977	0.06303229872205954
['M98I' 'I268V']	4.311234245954208	0.02254990080659657	4.395284714342555	0.04931460425743509	4.307859084050251	0.061265569735340634	4.320664120296762	0.054225715481262024
['K108I' 'T329S']	4.435163318792591	0.0412013631722246	4.3825535922885495	0.045489114442087385	4.479144773903631	0.062196820613310666	4.43186207108114	0.06137435832637982
['S69P' 'R197H']	4.403213230912996	0.029698178374390222	3.5686697911647474	0.3904551439746714	3.5449773705759244	0.6146445366963136	3.5860281820777438	0.3915829430082961
['N50S' 'E164G']	4.411700530607231	0.06013695306995986	4.390232840463721	0.05988389463020537	4.41161871452724	0.06686454454924358	4.416078531070951	0.08486774393501982
['S69P' 'M254I']	4.403213230912996	0.029698178374390222	4.435997955214055	0.04333428344726037	4.499451494776644	0.06673719417560174	4.453356346127052	0.05253419763015899
['S97L' 'V271L']	4.370967090178153	0.04196999448258662	4.351085214539068	0.04251533899061089	4.45806777375892	0.06249312069403792	4.33619746471722	0.05974139675597575
['C140Y' 'Q228H']	4.371528746222662	0.03743413287187396	4.418857746483822	0.04927447780072754	4.411997127449363	0.06797462514963253	4.404531652706485	0.061881244867920245
['S151Y' 'A186S']	4.372343966394052	0.05967487257853375	4.347382950872644	0.04265148402852504	4.4377869469619355	0.07889194179219701	4.333872077266696	0.0733501159310588
['L189I' 'L295P']	4.391831718557255	0.027484992262298502	4.3644759247158875	0.033830678830085316	4.4177080032184675	0.06920610004290569	4.3704528032731425	0.04358829693579449
['Q180L' 'I283N']	4.418262081229415	0.040911402942977654	4.407869200277998	0.03839302146459926	4.435716811219747	0.045977605780014856	4.440276441507411	0.05610496402230252
['K2E' 'L146F']	4.495683457553439	0.05357959580164265	4.379152271682097	0.06403358054035639	4.460691233591783	0.06721989966490644	4.488980889235535	0.08349294894232513
['T34M' 'T141I']	4.425039187776099	0.05424297232681391	4.402117735689441	0.05558995386039858	4.448461432822757	0.0757710883728017	4.441302083465541	0.07766944712722464
['A109V' 'Q291H']	4.382387245447992	0.030828481750870836	4.393683918708158	0.044854852815489524	4.460683365350876	0.0702850212441108	4.39021632415615	0.05442750323286017
['V52M' 'L177V']	4.34413895460515	0.028644655208812014	4.428393769916816	0.058914027669602256	4.345621029737316	0.06175212600302563	4.386677884521966	0.06550861720633692
['Q231R' 'L330M']	4.345121362208865	0.044507741736680914	4.420743260677326	0.06352673748073445	4.435173296719805	0.058331707521753116	4.380009782886191	0.07756665165807558
['S93G' 'C107R']	4.40730556768101	0.05222850160900284	4.214600930622758	0.05618390018751356	4.305360815058316	0.09727647684309731	4.236051658303769	0.07671014939759992
['P339S' 'S358R']	4.3762851694911395	0.03542336004734263	4.364568679801613	0.02581444537332636	4.431585826719555	0.05512101441085798	4.354999009292751	0.04383149583320333
['L304S' 'M347L']	4.3288520529656545	0.0826181880656961	4.380344509720573	0.039685351946548056	4.344782611329654	0.07365289389710666	4.3233417226862265	0.09165528985486934
['A87V' 'A241V']	4.319889214610718	0.04135896822805343	4.442092774754859	0.04271643203398193	4.365194741557046	0.04687112672639715	4.376127149365576	0.05945803409635178
['V94M' 'V244L']	4.416911731859364	0.041830360016279274	4.423874598496466	0.040315571459201234	4.420007978467725	0.05191802243733117	4.454931490355829	0.05809582016955692
['L198Q' 'Q209H']	4.364035198360575	0.03211439747571227	4.3752517089793574	0.0653210969848659	4.437653589773789	0.05631285461162625	4.3534320673399325	0.07278859963300773
['D132G' 'S345L']	4.360255176521254	0.05924265969421106	4.387476365157208	0.037567645768424404	4.335008313498937	0.050716401906455086	4.361876701678462	0.07014998742855137
['P3S' 'T299S']	4.410894686809982	0.05945099399642481	4.4049093080518125	0.06332748572522008	4.31481841395944	0.041762304837639826	4.429949154861795	0.08686075716594284
['S69T' 'M242I']	4.3949406484384905	0.02687912012512162	4.387577928600697	0.03728793173963127	4.4377443447615095	0.07503980056174042	4.396663737039187	0.045966041292677354
['A41T' 'A82T']	4.379820651627581	0.06207296007728513	4.376928807405652	0.04109293620186328	4.459316552200093	0.0637472184229876	4.370894619033233	0.07444247294687784
['G178D' 'G261W']	4.351778341312792	0.05662226643459937	4.403610685427669	0.05914126802335672	4.4509960701930105	0.07057452352127748	4.369534186740459	0.08187655732626571
['A186T' 'S280L']	4.391543081585055	0.08336050168779995	4.383268710745592	0.053792735225706066	4.368418363900841	0.04715526967809229	4.388956952330647	0.09921003782231219
['R35Q' 'A176T']	4.464574842229161	0.08349826713081697	4.401477662234696	0.026213195266811866	4.431409810386311	0.05055845890266045	4.480197664463857	0.08751623974980459
['Q231R' 'D292G']	4.345121362208865	0.044507741736680914	4.382444809177722	0.0525637824676281	4.375914115721249	0.07093398515840031	4.341711331386588	0.06887590508881328
['A72T' 'S97T']	4.371484685864577	0.03395180108843767	4.44679289839634	0.03668782437879538	4.46439804805844	0.0619374230680201	4.432422744260917	0.049987210912374076
['A75T' 'L318M']	3.686185410632329	0.17278154035576648	4.399416304019052	0.03247766596157521	3.112234104821024	0.5971497230119813	3.6997468746513817	0.17580744999579234
['A145V' 'T240S']	4.377728419897965	0.05859032354236085	4.364337870171497	0.02562346642795982	4.361296435904995	0.06875403593082831	4.356211450069463	0.06394832323511937
['S85P' 'F226L']	4.3789103088977	0.030395310505892927	4.428771464419774	0.05255047105837463	4.388852066295281	0.050537499668024996	4.4218269333174725	0.060707717048219784
['Y126C' 'H179Q']	4.382766250010407	0.03818287517918706	4.424646349159257	0.0708219013238218	4.391483682765306	0.06001261788232537	4.421557759169664	0.08045914282460714
['V136M' 'S358I']	4.282954005006044	0.027349903717728646	4.403347921047533	0.04606885024717106	4.299692974334825	0.06663112680953345	4.300447086053577	0.053575705282014725
['D8E' 'V52M']	4.39167251504456	0.03256326278092285	4.34413895460515	0.028644655208812014	4.470607020527031	0.07552096804323383	4.349956629649709	0.04336914058372793
['V136M' 'L262M']	4.282954005006044	0.027349903717728646	4.3479838206943136	0.061531953411237024	4.277520773517557	0.045139662054453265	4.245082985700357	0.06733645761377466
['L122M' 'Q348L']	4.406334630727597	0.03531452287760843	4.385490542704282	0.05855947309978089	4.393372779238684	0.057612145431803104	4.405970333431878	0.06838367799261086
['A72V' 'Q298R']	4.341311834577535	0.019325359579936613	4.324132845575331	0.030519357069279242	4.303083540647755	0.03276132464079856	4.279589840152866	0.03612340901432218
['L62M' 'G265S']	4.381548150440436	0.03378893949219705	4.384601986165138	0.03394912867239723	4.423864137542087	0.05722193067329279	4.380295296605574	0.047898181276770174
['G103D' 'R195C']	4.395295230541449	0.026487047152403295	4.4198958762463985	0.03176159977338548	4.459923163516885	0.08184659033055527	4.429336266787846	0.04135653378872988
['Q78L' 'A87S']	4.352928049827632	0.05039731039636197	4.372817403073034	0.0493292428568832	4.324693712133138	0.07239340071075538	4.339890612900666	0.0705213662376206
['I123F' 'N142I']	4.449259583111221	0.0325226598356116	4.1709242267095945	0.06318306002444886	4.322195923279557	0.05260467435169053	4.234328969820815	0.07106210295815915
['T5S' 'Q228H']	4.481748128993248	0.05541927910198012	4.418857746483822	0.04927447780072754	4.4361908267916395	0.05571120813692884	4.514751035477069	0.07415706749000772
['N142K' 'L304S']	4.386764720198291	0.03517045133706228	4.3288520529656545	0.0826181880656961	4.367107136589411	0.04836022364243278	4.329761933163944	0.089792681475226
['I64V' 'P239H']	4.451801999748341	0.0803579551274369	4.383080065010779	0.04632020462227929	4.441919597515332	0.07712718627142401	4.449027224759119	0.09275215527691519
['Q78R' 'A312T']	3.463153600369581	0.5245615864216837	4.419158072684292	0.03647348220386523	3.1778806496956262	0.6297551353856261	3.4964568330538723	0.5258280829827456
['R263S' 'A343T']	4.45103093753262	0.07476353360011817	4.429990190367456	0.04846216616581699	4.4313330557939	0.07510593920904969	4.495166287900076	0.08909639446049013
['Y12H' 'V94M']	4.4121701556613315	0.06292108187974614	4.416911731859364	0.041830360016279274	4.405208469658227	0.05439779977555398	4.443227047520695	0.07555687635158863
['L198Q' 'R355*']	4.364035198360575	0.03211439747571227	4.437991723358391	0.03416392875135312	4.422304265349682	0.06254050841193602	4.416172081718965	0.04688825602382293
['Y17F' 'A43E']	4.4208940400530885	0.07710470569983716	4.365807898045737	0.0483857364880528	4.506521908579693	0.07676874272153891	4.400847098098826	0.09102919936234628
['A72T' 'M232I']	4.371484685864577	0.03395180108843767	4.385326669922228	0.03206272856339371	4.394110032347445	0.05552977083954451	4.370956515786805	0.04669842995303697
['Q228R' 'R255H']	4.368584743803364	0.06991531295667812	4.439750177950082	0.03870778216642732	4.505988183693969	0.06516536128080784	4.422480081753445	0.07991522624677873
['L71V' 'A331S']	4.447829957621737	0.05611583689214919	4.409238625776747	0.06526768526086309	4.362709906271112	0.050438340743794406	4.471213743398483	0.08607472270891947
['R303S' 'Q335H']	4.401400763358971	0.05145653469341958	4.394031463831714	0.030424341465624637	4.3446919177532815	0.04310992185494337	4.409577387190685	0.059778052128452795
['Q153H' 'V313M']	4.390768193934119	0.03083623712777386	4.401560918149155	0.035269392295783616	4.43541519844702	0.07026658503712858	4.406474272083273	0.04684873053898238
['G265S' 'Q348H']	4.384601986165138	0.03394912867239723	4.41530293738969	0.0489657772796333	4.377515841234524	0.05867176876689461	4.414050083554827	0.059583476587168324
['Q181L' 'T334K']	4.407371814203928	0.046069914565236555	4.4590903837593565	0.08462922310379839	4.331050762357031	0.051404053748948804	4.480607357963283	0.09635633051959108
['V143L' 'R168Q']	4.430122256724333	0.0458106560413034	4.3353979056670005	0.04355047186015184	4.43676809765125	0.08220436391600776	4.379665322391332	0.06320806757192064
['S279I' 'Q360H']	4.387181928913408	0.038371452369786056	4.367023256947299	0.039089097053191454	4.4731979276924445	0.07298080204534167	4.368350345860707	0.05477523040025099
['E39D' 'E44K']	4.436163317769241	0.046238547579228274	4.332710402557639	0.06440348539294326	4.462158968486131	0.06941878557634981	4.38301888032688	0.0792831142992984
['T141N' 'R255S']	4.375748640991148	0.053687617587191025	4.454407312315229	0.05441657213361465	4.386834846907889	0.04300084235370462	4.444301113306377	0.07644294346086727
['A139T' 'P320S']	4.3367325334681395	0.022715849263991294	4.370492919211199	0.031087935997815095	4.407427975032295	0.0705658104256425	4.321370612679338	0.03850285148386573
['M42L' 'G178D']	4.3821326054914485	0.05983644426860997	4.351778341312792	0.05662226643459937	4.304137713804777	0.0782545790193184	4.34805610680424	0.08238010147421054
['E215V' 'S358I']	4.365504289123618	0.04831936289422499	4.403347921047533	0.04606885024717106	4.28371190739276	0.04606672591533814	4.38299737017115	0.06676151431476132
['N50S' 'P320L']	4.411700530607231	0.06013695306995986	4.395547114615938	0.058431269832977646	4.475099845359739	0.0678401660175204	4.421392805223167	0.08384906927827403
['K33I' 'P284L']	4.403035309211324	0.06229664318863582	4.402357874185491	0.04625389048260164	4.442685130550396	0.05966560228677109	4.419538343396816	0.07759055443382727
['V66A' 'V271M']	4.387079784887594	0.04761551138610965	4.380221434890422	0.03394517134814319	4.465973632545511	0.07031960392290336	4.381446379778016	0.05847659003751449
['L115I' 'A312G']	4.354789252109368	0.0586738636790198	4.400891584534441	0.07704492628259166	4.390709180468126	0.03996779574351388	4.369825996643808	0.0968428776158277
['Q228H' 'A350V']	4.418857746483822	0.04927447780072754	4.37620464864846	0.026660436003734835	4.466442023312751	0.06313060456023357	4.409207555132282	0.05602457505812634
['Q89L' 'S358N']	4.3562745582253495	0.0298670817812031	4.465544773493056	0.06768488419392713	4.4117347399852544	0.05769123020625984	4.435964491718405	0.07398166071716963
['N113D' 'T329I']	4.337503454852308	0.04614218116003353	4.333034820467404	0.050018630337283335	4.273237997095967	0.07619534835954211	4.28468343531971	0.06805118854967307
['A135V' 'M254V']	4.414941432852543	0.05325241920512959	4.407745056738211	0.04287934468705512	4.412511558491901	0.05879966318806386	4.436831649590754	0.06837001061861946
['E11K' 'A199T']	4.363356071151385	0.04489958271096405	4.391984410577459	0.030277145836892803	4.365035373162252	0.06121816214354767	4.3694856417288435	0.05415420655542077
['Q348*' 'S358R']	4.390948366560858	0.04702934353426203	4.364568679801613	0.02581444537332636	4.451943236408939	0.06289540922051108	4.36966220636247	0.053648343340648316
['E137D' 'A253T']	4.3440834985387085	0.04819604450174657	4.409550078904501	0.02543450413207978	4.3663327008571375	0.06621512169398111	4.36777873744321	0.054495620980580806
['A72T' 'F293L']	4.371484685864577	0.03395180108843767	4.382994778306135	0.05986888227714741	4.295376372385232	0.06769922985406542	4.368624624170712	0.0688259243473255
['F226L' 'P332S']	4.428771464419774	0.05255047105837463	4.415277255589376	0.03418205120510201	4.43910013530862	0.05889459811010731	4.45819388000915	0.06268942999457952
['S69F' 'N125S']	4.451585282959516	0.03822755896158022	4.307820498480735	0.09503144734959232	4.345861638833123	0.05094115205948943	4.37355094144025	0.10243203722234284
['Q89L' 'A245P']	4.3562745582253495	0.0298670817812031	4.3878358068624745	0.08566342463384069	4.384108269720908	0.06264466238227001	4.358255525087824	0.09072080739346833
['I283N' 'L346I']	4.407869200277998	0.03839302146459926	4.3837592384348305	0.05106044813280319	4.472710895133734	0.058947660640122655	4.405773598712827	0.06388421918364397
['F161S' 'E357G']	4.438735385074903	0.051658835638502015	4.334557494606852	0.024502925448417878	4.482690488567811	0.06198514402195655	4.387438039681754	0.05717542002518644
['L189S' 'V271L']	4.349319863591143	0.0417707113544319	4.351085214539068	0.04251533899061089	4.4054512025212285	0.06335858316813574	4.314550238130209	0.05960156354108359
['N125K' 'K325R']	4.367045555225911	0.056800536228157346	4.350346834820999	0.026208649755416803	4.409205137799777	0.07043627589047369	4.33153755004691	0.06255552923449952
['Q317L' 'K327E']	4.384924720574939	0.052176034352406836	4.344370818963839	0.05390109115210963	4.402763291357381	0.06674995525072738	4.343440699538778	0.07501777248180307
['T229S' 'L349M']	4.384902210920966	0.03358622215404793	4.373628344147506	0.03398603925818299	4.436937406273371	0.06360742117994472	4.372675715068471	0.047781640648263804
['F293S' 'P339L']	4.429702710950519	0.0648947061380572	4.373616096510998	0.030538116290252243	4.454327266717676	0.06685375649079635	4.417463967461515	0.07172098320088598
['M98T' 'L198Q']	4.389648078482064	0.03136325394744189	4.364035198360575	0.03211439747571227	4.3965158075804105	0.06630087286797984	4.36782843684264	0.044888620199330743
['S77P' 'N333I']	4.193365627678464	0.06199433110452786	4.354716455723553	0.033401535788171954	4.219798636667989	0.07511709190630932	4.162227243402016	0.07041988129858187
['S85F' 'A183S']	4.418391083941856	0.026290898003438555	4.3576450399236055	0.054591381892950396	4.391514286582279	0.047222872413797835	4.390181283865461	0.06059232867953798
['P212L' 'Q231R']	4.401381210593924	0.04172275117273414	4.345121362208865	0.044507741736680914	4.4307582741504365	0.07487324173119678	4.360647732802789	0.061005959052546466
['D8E' 'V20I']	4.39167251504456	0.03256326278092285	4.381963943083111	0.05997967261480556	4.453832492961209	0.0709490327941135	4.38778161812767	0.06824900885667638
['N125K' 'S221N']	4.367045555225911	0.056800536228157346	4.408376682112149	0.03884106373553917	4.307161246506846	0.038338590987082685	4.389567397338059	0.06881082144484565
['Q60R' 'C107R']	4.397654300555379	0.04886239647955742	4.214600930622758	0.05618390018751356	3.901570553092287	0.5707213760716946	4.226400391178137	0.07445914604671444
['G103D' 'M223I']	4.395295230541449	0.026487047152403295	4.41313727292054	0.03985092276444219	4.433276751029581	0.06836052202464449	4.42257766346199	0.04785038883887123
['G14S' 'P212L']	4.432243664277348	0.05781388413074752	4.401381210593924	0.04172275117273414	4.4890825281945475	0.06916972378311066	4.447770034871272	0.07129679630744559
['S28N' 'D88N']	4.389520428009878	0.042172929636684564	3.575400561099043	0.4370641673794146	3.735047741275809	0.6218974357829606	3.579066149108921	0.43909411565312706
['E44K' 'P284A']	4.332710402557639	0.06440348539294326	4.391436427990575	0.048883211852617924	4.411706096276756	0.05483147779701436	4.338291990548214	0.08085404956949888
['D219E' 'S358I']	4.3891173328779125	0.03282834574700886	4.403347921047533	0.04606885024717106	4.417828177023924	0.06180210386262548	4.406610413925446	0.05656888939674729
['D88N' 'G91D']	3.575400561099043	0.4370641673794146	4.398970568459758	0.019209269144964215	3.120154305586259	0.5790292739284691	3.5885162895588003	0.4374860939825912
['E164D' 'L349M']	4.3768485591491535	0.03948938048771299	4.373628344147506	0.03398603925818299	4.393921544095873	0.06762967325304502	4.364622063296659	0.05210049938112036
['A40V' 'E44V']	4.402618756233536	0.04295501500166969	4.365716112795094	0.05483371254077223	4.501834086977977	0.06903531103245245	4.382480029028629	0.06965536120642625
['S190R' 'L349Q']	4.4133389613011085	0.05406353715287117	4.417280868818763	0.0435488652800077	4.429071865199099	0.0652771950148507	4.444764990119872	0.06942168045111081
['S28C' 'V95M']	4.420035186783918	0.05179060061781721	4.292264769287977	0.03976113952237011	4.245859766880978	0.049702362158211194	4.326445116071895	0.06529329619855036
['N46D' 'V95M']	4.419461550673679	0.04769510048569056	4.292264769287977	0.03976113952237011	4.426680937712533	0.05561561558643798	4.3258714799616556	0.062094853461921486
['D247N' 'R340H']	3.2332717731686107	0.49518373711135444	4.410471008203787	0.06074915234097727	3.1234064220400723	0.5845421868306658	3.257887941372397	0.4988961745791545
['A116V' 'M242K']	4.41509525394783	0.027146350950419847	4.420371272361407	0.05266769309178473	4.407412813267023	0.0556884512464031	4.449611686309236	0.05925209081149617
['K108I' 'L198M']	4.435163318792591	0.0412013631722246	4.376498171036016	0.04365610354222747	4.450090556836443	0.07583651985709404	4.425806649828607	0.06002839081417419
['I160N' 'P284S']	4.371447876913803	0.05067477082999485	4.442501751606556	0.04589960234672349	4.459508050372018	0.07304430135721386	4.428094788520358	0.06837182090788456
['L114H' 'N125S']	4.214605969422307	0.03793417570926333	4.307820498480735	0.09503144734959232	4.1625554931085835	0.0595794444602528	4.136571627903042	0.10232290883325981
['E164D' 'I213L']	4.3768485591491535	0.03948938048771299	4.400554595133783	0.04088847350039145	4.36759137648191	0.0547674281896734	4.391548314282936	0.0568443351310892
['D132E' 'F147Y']	4.43758036490827	0.0469468553974373	4.379361659651241	0.031153201483241445	4.433445846448967	0.07704132454812712	4.431087184559511	0.05634296046857429
['V66I' 'I123T']	4.40848516702781	0.04688748848964434	4.404477535972491	0.04349835766151251	4.435124347483711	0.0674720819556305	4.427107863000302	0.0639573584203991
['H173Y' 'S190C']	4.394426173085343	0.039088415419319504	4.376857854621729	0.031186985122462377	4.364718333295953	0.06321524944505096	4.3854291877070715	0.0500053223269482
['G58S' 'L305P']	4.438516171632569	0.051143060009278866	4.322636945385751	0.03362446900316588	4.447577541251501	0.055127836811607656	4.37529827701832	0.06120635181790827
['L56M' 'R86L']	4.487555389707413	0.050096414764471235	4.319897608810704	0.03677437701764065	4.432051166506435	0.05620236110146343	4.421598158518117	0.062145036626342964
['K37I' 'V95L']	4.368875008132735	0.04044655993196226	4.437412733091462	0.03160246829244407	4.528672629538969	0.06460757959171141	4.420432901224197	0.051328746453666176
['Q317K' 'R340L']	4.348914572507642	0.05010905549185638	4.417922374504141	0.04377636524721125	4.377649088802629	0.060739404961847744	4.380982107011782	0.06653786588509723
['L63M' 'L305P']	4.35208499166966	0.04039497456302714	4.322636945385751	0.03362446900316588	4.314260798809411	0.03568644491466001	4.288867097055411	0.05255814766230325
['K59I' 'I210F']	4.4337341290933034	0.044731200817190855	4.36801734269878	0.0515792432703604	4.448947185821185	0.057730817477996244	4.415896631792084	0.06827370403669977
['C140S' 'T240N']	4.389368465990275	0.029801871668407313	4.4006014836623875	0.044069880143332775	4.375604526290033	0.06355582953513864	4.404115109652661	0.053200619270718404
['A138T' 'R340L']	4.395670987293219	0.037074290494722724	4.417922374504141	0.04377636524721125	4.381044057035298	0.05603606036314454	4.427738521797359	0.057366132604040276
['A75V' 'A110T']	3.3725819492510656	0.3755985240273775	4.406519917072954	0.036499195530032405	3.779107663225519	0.5992163510354012	3.393247026324019	0.37736778151543887
['I182V' 'W220C']	4.372009085373016	0.058855926797928206	3.091699643605971	0.5620235626573902	3.130195188672824	0.5442054953479603	3.0778538889789857	0.565096898860141
['Q291H' 'A312G']	4.393683918708158	0.044854852815489524	4.400891584534441	0.07704492628259166	4.413329110508227	0.08142910535394651	4.4087206632425975	0.08915087485262953
['H173Y' 'N208D']	4.394426173085343	0.039088415419319504	4.40657274266439	0.061444445792149534	4.4739428561594625	0.07238163369936416	4.415144075749733	0.07282392559247063
['A214S' 'L319M']	4.362820801777228	0.047319141797268566	4.399023177542602	0.04946723416427124	4.3607928780328304	0.08700768199710249	4.375989139319829	0.06845515638936815
['Y12C' 'A176V']	4.401344109165923	0.050604529256415134	4.450603048413937	0.06060951559950784	4.492060668708854	0.07906410749123297	4.466092317579861	0.078957784685681
['A82V' 'C140S']	4.30882335593247	0.059923325754224974	4.389368465990275	0.029801871668407313	4.231316821815278	0.048384106592402325	4.312336981922744	0.06692500671936596
['F161S' 'P320S']	4.438735385074903	0.051658835638502015	4.370492919211199	0.031087935997815095	4.3775805917928405	0.05201586016127496	4.423373464286101	0.06029174955273743
['V104I' 'E235G']	4.398070424619605	0.06970465189756558	4.413557636553227	0.03861813770671527	4.372620076654306	0.0685260867085768	4.4257732211728325	0.07968750878334456
['A87T' 'S345*']	4.383480783012964	0.020839887617637866	4.447168640371215	0.09022248625392247	4.439979844276445	0.0609829318347187	4.44479458338418	0.09259804502123684
['V143A' 'S279N']	4.397230798414913	0.07102443250808468	4.411321238472788	0.03660982332784333	4.354026903466529	0.07823520276051413	4.4226971968877	0.07990462550560748
['E137D' 'G261W']	4.3440834985387085	0.04819604450174657	4.403610685427669	0.05914126802335672	4.371106639210636	0.06036860682632706	4.361839343966377	0.07629251790985046
['L63P' 'S69P']	4.439034865716866	0.06545716985016424	4.403213230912996	0.029698178374390222	4.439841279196228	0.06031318063986604	4.4563932566298625	0.07187922428317065
['V175F' 'A312V']	4.468118657052774	0.07890572318687912	4.438565215970098	0.06277637384935027	4.395949636327264	0.06391664064632657	4.520829033022871	0.10083147457673017
['V4L' 'L323Q']	4.494848192263494	0.06806533561446897	4.390294667507947	0.05478958713661106	4.463604627053352	0.06071681647755033	4.499288019771441	0.0873772783446051
['G91D' 'T287S']	4.398970568459758	0.019209269144964215	4.367314991040687	0.03896938136685438	4.355475988262879	0.05094944998322557	4.3804307195004455	0.04344661903070263
['I64F' 'S69F']	4.366698041954806	0.0574577481529389	4.451585282959516	0.03822755896158022	4.4010954927803425	0.04759662036744881	4.432428484914322	0.06901260092887129
['L115I' 'P155H']	4.354789252109368	0.0586738636790198	4.392339212482232	0.03587755204952034	4.436345141410006	0.06408584239760418	4.3612736245916	0.06877369424489453
['A81S' 'T328A']	4.423087508603242	0.04767097788467734	4.440984502895382	0.0674300669323445	4.322540626579649	0.05622781139355131	4.478217171498624	0.08257927136383474
['A92V' 'A241V']	4.390847682460486	0.017484775706338128	4.442092774754859	0.04271643203398193	4.420677408941565	0.04259802130345361	4.447085617215345	0.04615637493580653
['A72V' 'Q181R']	4.341311834577535	0.019325359579936613	4.397736912449005	0.06728312670401324	4.408006408611795	0.062365327805807245	4.35319390702654	0.07000349035556831
['L114I' 'A337S']	4.407399656021813	0.057571195607490674	4.466620430136912	0.06972789413348833	4.394597547540951	0.059174262767530975	4.488165246158724	0.09042356874160028
['V9I' 'I268T']	4.486023066118488	0.06891269448981416	4.394987929179512	0.04890266959599385	4.4424133464782924	0.07466586794567735	4.495156155298	0.08450106836875736
['I64F' 'E357*']	4.366698041954806	0.0574577481529389	4.39444095374283	0.06019972734696882	4.407558334763447	0.05865534916528439	4.375284155697635	0.08321898819053221
['S308T' 'D344Y']	4.390285245790416	0.06504137187034156	4.376639803132884	0.061239203757101644	4.385314307176502	0.05330908206235475	4.381070208923299	0.08933431665144068
['A67V' 'A341V']	4.33929578798942	0.029642637237000256	4.383328843118574	0.030072193504090447	4.315396930346219	0.06664671767492464	4.336769791107994	0.04222585421885333
['D88N' 'K325N']	3.575400561099043	0.4370641673794146	4.44362167352766	0.08559560036898772	3.1100492160522806	0.5830912198719989	3.633167394626703	0.44536691975222903
['A199T' 'Q360L']	4.391984410577459	0.030277145836892803	4.34693986314182	0.06650923695166003	4.380975233372236	0.06378942173727331	4.353069433719279	0.0730765636844025
['N316D' 'N333D']	4.335736450240949	0.07436909165388368	4.413787699500802	0.03390634449451375	4.39661014341425	0.08236175002360026	4.363669309741752	0.08173372615025204
['E217D' 'M242T']	4.372245607389134	0.03339277896181385	4.396100481251655	0.06270281398945517	4.429452605001094	0.05300203022950243	4.38249124864079	0.07104027427444781
['E105D' 'T141I']	4.422880084975741	0.044740272170873015	4.402117735689441	0.05558995386039858	4.350818405168852	0.07599926397424928	4.439142980665181	0.07135779511815817
['V66A' 'G359E']	4.387079784887594	0.04761551138610965	4.408841350126115	0.03835012216103666	4.386471594517332	0.04834745202284686	4.41006629501371	0.06113893026809655
['V80L' 'L296P']	3.981577449576428	0.05776848576795495	3.9754991031044553	0.5656273177188594	3.5778313277398435	0.6367775567446026	3.5712217126808827	0.568569661956874
['Q60R' 'A214V']	4.397654300555379	0.04886239647955742	4.36926576189384	0.020999009904944858	4.31765360011495	0.05854735493981174	4.3810652224492195	0.05318357083454849
['Q291H' 'N333I']	4.393683918708158	0.044854852815489524	4.354716455723553	0.033401535788171954	4.393679417415847	0.07604207839619072	4.36254553443171	0.055925132222532654
['M223I' 'I237T']	4.41313727292054	0.03985092276444219	4.427629367254313	0.05976882974913749	4.379857989492507	0.06388806100115013	4.454911800174852	0.0718359871844114
['A27T' 'G225C']	4.434031025842075	0.03184768995337507	4.340035663661451	0.056972917948006276	4.447030301356508	0.0636359946139482	4.388211849503527	0.06527012130275661
['V119I' 'G236D']	4.43279390144597	0.040166799006203596	4.407517848490406	0.026182682052693352	4.3934792851738145	0.04583519195449095	4.4544569099363756	0.04794689334959241
['G91S' 'T328A']	4.39779014874986	0.029732050842757183	4.440984502895382	0.0674300669323445	4.365846933552689	0.08925028982999245	4.452919811645241	0.07369402128949647
['A67T' 'Q335H']	4.376129340588338	0.06781357361514632	4.394031463831714	0.030424341465624637	4.354008040005828	0.060474693691856804	4.384305964420051	0.0743257783011641
['H74Y' 'L198M']	3.43964781008555	0.3841972259105543	4.376498171036016	0.04365610354222747	3.777259747028752	0.5925614661036721	3.4302911411215664	0.3866695795816567
['G121E' 'E164V']	4.397127906945976	0.01972892956227079	4.404352486034663	0.045242251744945	4.441648945198904	0.06628949445170705	4.415625552980639	0.04935678276210901
['L90P' 'G91D']	4.271712066696069	0.08292133362701415	4.398970568459758	0.019209269144964215	3.7120092690676576	0.6247022936930798	4.284827795155827	0.08511723439801284
['P239H' 'Q348*']	4.383080065010779	0.04632020462227929	4.390948366560858	0.04702934353426203	4.462322561107197	0.07662216894437685	4.388173591571636	0.06601000310190462
['T240N' 'L304S']	4.4006014836623875	0.044069880143332775	4.3288520529656545	0.0826181880656961	4.439161168030406	0.08926152431112548	4.343598696628042	0.09363716855558184
['P285T' 'K327N']	4.416830197125621	0.053085120360345274	4.425075344697663	0.04377083465676299	4.468768086228505	0.06397521318578833	4.456050701823283	0.06880345899896334
['L56M' 'Q317L']	4.487555389707413	0.050096414764471235	4.384924720574939	0.052176034352406836	4.4379521662326145	0.06428028099783772	4.486625270282353	0.07233249154423943
['R86C' 'T141A']	4.399142751892397	0.042052431018670136	4.372293337260855	0.03584056615286919	4.422534431910281	0.04386143729741962	4.385581249153251	0.05525353506100947
['R86H' 'G200D']	4.416316278214646	0.03323721935535939	4.395862075918879	0.05455443110243412	4.396961565128918	0.07130589486352422	4.426323514133525	0.06388191217697313
['L295P' 'A331V']	4.3644759247158875	0.033830678830085316	4.386936994915286	0.05828710322500213	4.332407457963476	0.052455791744967624	4.365558079631173	0.0673936290198594
['R255C' 'E259D']	4.372758572421516	0.025671384409733992	4.501499206469443	0.07191742296445912	4.461311266523235	0.057530316775509106	4.4884029388909585	0.07636187336204663
['T240I' 'Q335H']	4.433927428240338	0.02385330887798941	4.394031463831714	0.030424341465624637	4.376898377090999	0.0577422802169414	4.442104052072052	0.03866032718492816
['N113Y' 'F147L']	4.314642565972752	0.05586115463155754	4.425489740028226	0.03228863606482608	4.350066587390869	0.06464854059181775	4.354277466000978	0.0645215050637969
['K325E' 'L330M']	4.440243962008471	0.04699302639884443	4.420743260677326	0.06352673748073445	4.412769247148326	0.06772707571836663	4.475132382685796	0.079018927511506
['K37N' 'A266V']	4.4184924118569615	0.05321285521047647	4.4130809260675985	0.029771660780762058	4.435574935358188	0.07264909458402871	4.44571849792456	0.060975074787128374
['H112P' 'V238A']	4.396058508790527	0.050242362777437585	4.398409425602995	0.04545961049559228	4.525507279106366	0.06793109879446156	4.408613094393521	0.06775596803138902
['V95M' 'D302Y']	4.292264769287977	0.03976113952237011	4.3700427121170655	0.052345723410504114	4.347733029781298	0.08544660836342037	4.276452641405042	0.06573448847816785
['G121E' 'D274G']	4.397127906945976	0.01972892956227079	3.550964988800141	0.5980872741811156	2.960574461980441	0.522394427091292	3.562238055746117	0.5984125819190887
['S102G' 'M242L']	4.461330365453199	0.05560712495122071	4.388239076623034	0.05492844161378591	4.480320985057366	0.062066008805480626	4.463714602076232	0.07816192195346632
['P3S' 'P239S']	4.410894686809982	0.05945099399642481	4.433992653434735	0.07163135007463486	4.419872881155455	0.0809455861097815	4.459032500244717	0.09308851164712985
['G121V' 'P320S']	4.393391487887395	0.04088043777159405	4.370492919211199	0.031087935997815095	4.425339337078878	0.08049116205400603	4.378029567098594	0.05135825110925626
['I134V' 'M230I']	4.387251021116153	0.03485893014807578	4.3894464023683915	0.047448196194114785	4.403821672045998	0.06612751544051117	4.390842583484545	0.05887678942625553
['G121E' 'K314Q']	4.397127906945976	0.01972892956227079	4.378021117377481	0.05635902004173516	4.439130019363673	0.07621186451228215	4.389294184323457	0.05971239236320839
['H173Y' 'Q228H']	4.394426173085343	0.039088415419319504	4.418857746483822	0.04927447780072754	4.395304685389693	0.05480242333625791	4.4274290795691655	0.06289577396397698
['E235G' 'Q291H']	4.413557636553227	0.03861813770671527	4.393683918708158	0.044854852815489524	4.418646514989405	0.07023852653378765	4.421386715261384	0.059188836625110756
['H179R' 'S338Y']	4.419820235713191	0.05032955666426679	4.396374430015468	0.03312898132567848	4.395530943272388	0.049286394475055395	4.430339825728659	0.060254407952437763
['P212S' 'Q311R']	4.397970501894538	0.054915968350825496	4.376084160823339	0.06586055625713036	4.3710049003588916	0.057164052789349606	4.388199822717876	0.08575183059508118
['A222V' 'P239L']	4.417066932744635	0.030868062597964895	4.37434621586104	0.03597788681874684	4.42726403551619	0.050928091505329974	4.4055583086056735	0.04740512238666236
['D129E' 'R207H']	4.40751185967776	0.029866765372415838	4.387441154473138	0.04505861030571176	4.3657018429077326	0.061430345376890676	4.409098174150898	0.05405832069619747
['E11D' 'T288S']	4.377471497119843	0.025750658019365477	4.456565604954053	0.0844945620446839	4.3559992189537144	0.07047971842397209	4.448182262073896	0.08833135006074146
['E215D' 'L304S']	4.389760887909413	0.03351802919100514	4.3288520529656545	0.0826181880656961	4.297219237243208	0.05464607321197311	4.332758100875068	0.0891584167653722
['L71M' 'G236S']	4.393082113704261	0.03131528241668734	4.344356766950694	0.04116382490931284	4.385344455518773	0.055664576517630696	4.351584040654956	0.05172144037052189
['A75V' 'F226Y']	3.3725819492510656	0.3755985240273775	4.3643133917903665	0.02678715833341176	3.375679340139015	0.6358768444074706	3.3510405010414317	0.3765525236977223
['I160T' 'Q317L']	4.431905343615302	0.05599583789591088	4.384924720574939	0.052176034352406836	4.409378548493281	0.03935961487238569	4.430975224190242	0.07653673903694008
['K203R' 'G225A']	4.3629576323472525	0.0246415635917968	4.4263965406580645	0.053389327762044116	4.376180643378207	0.07172085863399644	4.403499333005318	0.0588015899030931
['E39D' 'A106T']	4.436163317769241	0.046238547579228274	4.357826700017389	0.0554546727882539	4.470431519174404	0.061790408637122256	4.4081351777866296	0.07220265934360635
['A186S' 'Q306H']	4.347382950872644	0.04265148402852504	4.404203963002619	0.058714000172456975	4.497234755526445	0.06704973944987598	4.365732073875263	0.07257053745210107
['L198R' 'Q335R']	4.4205637701771465	0.07223159057103896	4.4028299600542535	0.06525950857696115	4.444012019107234	0.07284578515427018	4.4375388902314	0.09734580697764374
['V171A' 'T334R']	4.451530351395197	0.08521219830243025	4.357808405503411	0.0539856707772761	4.32813237535936	0.050780395179762385	4.423483916898608	0.1008740372385538
['S102I' 'S280L']	4.348977818173465	0.045466501142181204	4.383268710745592	0.053792735225706066	4.391784076207051	0.05272828645888702	4.346391688919056	0.07043338050367086
['A92T' 'P212L']	4.370629381260551	0.03586519311182348	4.401381210593924	0.04172275117273414	4.433723239480237	0.06160062192401368	4.386155751854474	0.055019087981992926
['A106T' 'K203R']	4.357826700017389	0.0554546727882539	4.3629576323472525	0.0246415635917968	4.36673165442346	0.06433095780253789	4.33492949236464	0.06068300742630406
['F226Y' 'A350V']	4.3643133917903665	0.02678715833341176	4.37620464864846	0.026660436003734835	4.418591936065164	0.07042467783952289	4.354663200438825	0.037793262620320456
['P239S' 'R303S']	4.433992653434735	0.07163135007463486	4.401400763358971	0.05145653469341958	4.4382018696342	0.07035405898969888	4.449538576793707	0.08819764892654443
['A72T' 'V175F']	4.371484685864577	0.03395180108843767	4.468118657052774	0.07890572318687912	4.394084754534515	0.06418659157963491	4.45374850291735	0.08590016268199514
['L63P' 'M230L']	4.439034865716866	0.06545716985016424	4.4202729971998584	0.050810960571231384	4.464002805610004	0.07294196017688688	4.473453022916724	0.08286371219637992
['T258I' 'Q317R']	4.399373457838014	0.027317530642646734	4.369482381942762	0.03394504960964388	4.46563365472697	0.05956958236632545	4.383000999780776	0.04357193905959577
['S77P' 'T334M']	4.193365627678464	0.06199433110452786	4.392025880331141	0.02753676961328818	4.305327824738825	0.0917172807404887	4.199536668009603	0.06783487871171541
['H112Y' 'S260F']	4.272072218826626	0.03913651531735698	4.3402850794197185	0.032815802617590005	4.320385142076798	0.08339042918933655	4.226502458246344	0.05107390461500221
['G14C' 'N46S']	4.410923502924272	0.041408730929717134	4.3901488487309255	0.034987298156509125	4.485534382263687	0.06238849907145288	4.415217511655197	0.05421064498327039
['K33E' 'S221T']	4.418058930543041	0.03392757967518977	4.37962389366079	0.06029617846974224	4.494371324668187	0.06544356581531154	4.411827984203832	0.06918605206738825
['N46K' 'N208D']	4.4111364640306014	0.03325014627411289	4.40657274266439	0.061444445792149534	4.373662920776289	0.05925294786907342	4.431854366694992	0.069864097689402
['S31T' 'R263C']	4.412196033200518	0.036087954293775065	4.394181250940864	0.03221224320602358	4.448791439524555	0.07299760366035177	4.4205224441413815	0.04837322665972998
['V66I' 'Q306H']	4.40848516702781	0.04688748848964434	4.404203963002619	0.058714000172456975	4.401009192634266	0.0587336477695805	4.426834290030428	0.07513834169794945
['I124F' 'S300C']	4.316716683080039	0.04440316745498313	4.405634693357652	0.032086907899212425	4.358000827474677	0.05108756483237795	4.336496536437691	0.054783308941390295
['A135D' 'P332S']	4.343729818154617	0.04349565243295835	4.415277255589376	0.03418205120510201	4.346179683533347	0.0519059866458811	4.373152233743992	0.05531983735656615
['T141I' 'K325R']	4.402117735689441	0.05558995386039858	4.350346834820999	0.026208649755416803	4.368925623583399	0.08795545209013685	4.36660973051044	0.06145841107776342
['V136M' 'Y204H']	4.282954005006044	0.027349903717728646	4.44944957465621	0.07834909634223117	4.2709634342314065	0.058460607531580895	4.3465487396622535	0.08298552964832633
['K84I' 'A241S']	3.395913921980657	0.5013763924224802	4.37634678564536	0.06800048604134597	3.117053772669072	0.5604015640340604	3.386405867626017	0.5059667508645604
['E11D' 'G178S']	4.377471497119843	0.025750658019365477	4.378980574599386	0.04714455511759884	4.411158523235385	0.06942743722031343	4.370597231719229	0.053718762696721024
['S85T' 'K203E']	4.371771376216603	0.03342810193474179	4.362740853713449	0.05344069948767941	4.428263012377541	0.06338814642529976	4.34865738993005	0.06303448548764357
['M230V' 'Q311L']	4.403692503608955	0.050394995497727336	4.411256171624011	0.06970619335519039	4.422924829066003	0.07815953058361189	4.429093835232965	0.08601516705376527
['S31T' 'A241S']	4.412196033200518	0.036087954293775065	4.37634678564536	0.06800048604134597	4.491310893766498	0.07246831980259599	4.4026879788458775	0.07698315755390192
['P3S' 'S97L']	4.410894686809982	0.05945099399642481	4.370967090178153	0.04196999448258662	4.3838242067573585	0.052586566179489105	4.396006936988135	0.07277294225212617
['A222V' 'A331V']	4.417066932744635	0.030868062597964895	4.386936994915286	0.05828710322500213	4.439958557549865	0.07387860509952823	4.41814908765992	0.06595622556600653
['P284S' 'V321A']	4.442501751606556	0.04589960234672349	4.421214049257632	0.06092788171827427	4.426474054535495	0.07171296492747888	4.477860960864188	0.07628224083142396
['L71M' 'E215V']	4.393082113704261	0.03131528241668734	4.365504289123618	0.04831936289422499	4.423922236922518	0.05225630634440885	4.3727315628278784	0.057579577484909474
['A67V' 'R340C']	4.33929578798942	0.029642637237000256	4.406688523604389	0.09886969254764047	4.4021983666082924	0.07523956334810293	4.360129471593808	0.10321774095003895
['A43T' 'L251Q']	4.390178313752688	0.04036232498418874	4.426763795969631	0.03855868026964505	4.4220644125991155	0.06565467637842455	4.431087269722319	0.05582014960805803
['A176T' 'P284S']	4.401477662234696	0.026213195266811866	4.442501751606556	0.04589960234672349	4.407940733973302	0.05518276585073231	4.458124573841252	0.052857403470879576
['V143A' 'A337T']	4.397230798414913	0.07102443250808468	4.341816054214937	0.06018553675122664	4.4044049390361675	0.06997528506126562	4.353192012629851	0.0930954824206241
['S300G' 'A343V']	4.421901468810604	0.060835521793049956	4.3751718161869455	0.02240245040921616	4.428803500102444	0.07226065594651243	4.411218444997548	0.06482924105810622
['E100K' 'M242K']	4.315973599339884	0.05677623470298086	4.420371272361407	0.05266769309178473	4.388897593134368	0.06396867445771191	4.350490031701291	0.07744305470898212
['G178S' 'P239L']	4.378980574599386	0.04714455511759884	4.37434621586104	0.03597788681874684	4.3918276877888145	0.058494772658285045	4.367471950460427	0.05930444685838384
['A116T' 'V271M']	4.410479238220585	0.033930205615500524	4.380221434890422	0.03394517134814319	4.484999972204363	0.074793806566379	4.404845833111008	0.047995140493230615
['Q317P' 'Q360R']	4.467015330902585	0.07596121282060848	4.387228579268696	0.036552829218308394	4.458199976996973	0.06888785033116673	4.4683890701712805	0.08429836995482531
['S93G' 'A250S']	4.40730556768101	0.05222850160900284	4.413988645595063	0.04875494723353023	4.457830830629996	0.07473525791724862	4.435439373276072	0.07144831180696945
['A92T' 'P339S']	4.370629381260551	0.03586519311182348	4.3762851694911395	0.03542336004734263	4.382340335837521	0.07282061154581049	4.3610597107516895	0.05040958752055069
['H112Y' 'L114I']	4.272072218826626	0.03913651531735698	4.407399656021813	0.057571195607490674	4.366496294139558	0.08644453360903824	4.293617034848438	0.06961400286480925
['A214T' 'G265D']	4.3694915253434825	0.04539738343812001	4.415809571087512	0.04015995307670323	4.366868401353997	0.04906218715483787	4.399446256430995	0.06061142016279357
['S97T' 'G236D']	4.44679289839634	0.03668782437879538	4.407517848490406	0.026182682052693352	4.439919814671699	0.06187564612924358	4.468455906886746	0.04507248936016029
['M1T' 'S31T']	4.495510620053387	0.051352649453965345	4.412196033200518	0.036087954293775065	4.447618905293908	0.05864307861621889	4.521851813253903	0.06276491895200252
['I213M' 'V321A']	4.3710847559065344	0.029373081670615128	4.421214049257632	0.06092788171827427	4.4137478978184	0.05767793462570249	4.406443965164165	0.06763863317294819
['K37Q' 'M242T']	4.402904989637712	0.0622951746601964	4.396100481251655	0.06270281398945517	4.397456279687072	0.050925687669094805	4.4131506308893655	0.08838739541439486
['M254V' 'T329I']	4.407745056738211	0.04287934468705512	4.333034820467404	0.050018630337283335	4.365479326370542	0.05843462793582824	4.354925037205614	0.0658824831166
['V99A' 'M249T']	4.424983399057371	0.029677332012308672	4.396773550948887	0.08036311117114087	4.44501095692118	0.06091660368593326	4.435902110006257	0.08566781001329465
['N316K' 'G359R']	4.414981707181565	0.08279930428858837	4.375600695626105	0.03901652320354809	4.33086663598168	0.06343994625200003	4.404727562807668	0.09153149115778271
['L114H' 'L356P']	4.214605969422307	0.03793417570926333	4.3615789269760805	0.06371879962551856	4.259555735186752	0.040128056955188375	4.190330056398388	0.07415582992899647
['K290R' 'L323V']	4.3806515768093455	0.041974215533557464	4.371661246602028	0.0394446675388486	4.428212590099708	0.095290452897415	4.366457983411372	0.05759962297539658
['I210N' 'Q360L']	4.396568629671359	0.0330371286256993	4.34693986314182	0.06650923695166003	4.466936014015674	0.05868424730248233	4.357653652813179	0.07426257784189194
['G121V' 'A331V']	4.393391487887395	0.04088043777159405	4.386936994915286	0.05828710322500213	4.424613173362072	0.05732060141209496	4.39447364280268	0.07119407696402298
['I156N' 'E235K']	4.3603469443209475	0.03315390922084339	4.404575489145877	0.07432351676071369	4.394999376067828	0.07460036088342442	4.379067593466825	0.08138284119090469
['H112Y' 'R326S']	4.272072218826626	0.03913651531735698	4.458532302431587	0.07403026173838628	4.324110288227844	0.05304216008386491	4.344749681258213	0.0837385603186471
['I156F' 'L330V']	4.4911407328830455	0.06888607884281742	4.336831648758885	0.06168504838922896	4.391333979247494	0.07643477197824006	4.442117541641931	0.09246803260111235
['S221C' 'L304S']	4.404608925867133	0.042909956888857036	4.3288520529656545	0.0826181880656961	4.40240065003343	0.06019040274406094	4.347606138832788	0.09309688179236884
['R216Q' 'I237T']	4.403177362511624	0.05602967029518743	4.427629367254313	0.05976882974913749	4.422048335804254	0.06630971971599516	4.444951889765935	0.08192458094472496
['M1V' 'R340L']	4.40197019007824	0.04849193693614098	4.417922374504141	0.04377636524721125	4.404199116845536	0.06085104486874711	4.434037724582382	0.0653286927932583
['Q131R' 'H173Q']	4.443221028856272	0.058405518854809345	4.3624270973214125	0.04067536010453636	4.324700348564555	0.06073393268498529	4.4197932861776845	0.07117365771360355
['Q55R' 'R86H']	4.376573827144908	0.04235065291345252	4.416316278214646	0.03323721935535939	4.376808649512159	0.056892926888374	4.4070352653595535	0.053835773911703
['S93N' 'L330P']	4.392390829223306	0.02502067961148021	4.386576817070939	0.043415734540516206	4.416431074757552	0.08115720114756	4.393112806294244	0.050109484271073014
['A75V' 'N113D']	3.3725819492510656	0.3755985240273775	4.337503454852308	0.04614218116003353	3.1181898557382643	0.6061221983030681	3.324230564103373	0.3784221876869138
['Q248R' 'P339H']	3.1644035858832176	0.6161314490603328	4.378952539928402	0.0516159830575744	3.304674924686433	0.6433583446784266	3.1575012858116196	0.6182897154475281
['Q153R' 'I257F']	4.41556463521251	0.041757241114186675	4.3601767024533435	0.03301843133992994	4.4400203926590525	0.06838347192236946	4.389886497665852	0.05323423704363565
['H173L' 'E235D']	4.39456451723887	0.06578755965684902	4.39770239590529	0.04954248679741068	4.351883113753189	0.06759263828974778	4.4064120731441605	0.08235569806440281
['T154R' 'R351*']	4.352755718674983	0.03318503134698868	4.425131441743645	0.02511702791004357	4.418992763331925	0.07339200484781716	4.392032320418627	0.041618642415803625
['S31T' 'Q228R']	4.412196033200518	0.036087954293775065	4.368584743803364	0.06991531295667812	4.418282654640687	0.056047870884513434	4.394925937003881	0.07867967609834094
['M223V' 'Q291H']	4.35192617933654	0.047153864514663794	4.393683918708158	0.044854852815489524	4.405706341938046	0.07057875775882672	4.3597552580446965	0.06508029471173665
['E215K' 'S358N']	4.38787208549001	0.045644005187721375	4.465544773493056	0.06768488419392713	4.448276273964703	0.06789596901822458	4.467562018983067	0.08163711630087177
['V313A' 'Q348L']	4.399581742754279	0.03768079683753033	4.385490542704282	0.05855947309978089	4.3643944570535265	0.05732540113982031	4.399217445458561	0.06963515161206442
['M254L' 'S358N']	4.414883557113863	0.03693024871202343	4.465544773493056	0.06768488419392713	4.387983940751453	0.07315225901403966	4.494573490606918	0.0771043890986579
['V24A' 'P144L']	4.436643413949982	0.05771772077216174	4.452605963022842	0.06907682431369448	4.415590950937388	0.07307831070414021	4.503394536972824	0.09001634822852038
['Q209H' 'G261R']	4.3752517089793574	0.0653210969848659	4.393703074644861	0.05147035472511156	4.406687624294518	0.06759688259989931	4.383099943624218	0.08316275083734948
['G261R' 'N333S']	4.393703074644861	0.05147035472511156	4.386960981673822	0.037677807639024764	4.408695391853978	0.07134696778409992	4.394809216318684	0.0637872605150289
['I79M' 'A133V']	4.397641188665931	0.06895916523402604	4.42389321992768	0.05730369550115841	4.39732364476877	0.06593057509159848	4.43567956859361	0.08966091672441893
['D132V' 'Q309K']	4.21598594310954	0.032292910736027844	4.397109605681721	0.05289765168524928	4.138127962685239	0.04235454110855137	4.2272407087912605	0.06197575039980571
['A82T' 'T141I']	4.376928807405652	0.04109293620186328	4.402117735689441	0.05558995386039858	4.31552578621569	0.03825590873077773	4.393191703095093	0.06912938865556131
['P212L' 'P284A']	4.401381210593924	0.04172275117273414	4.391436427990575	0.048883211852617924	4.427485643590862	0.07029229865886677	4.406962798584498	0.06426784862160717
['A72T' 'N157I']	4.371484685864577	0.03395180108843767	4.397577881188332	0.04429074223716253	4.392426212172007	0.05601386190569848	4.383207727052909	0.05580676164290139
['T154I' 'Q311H']	4.39146960495499	0.05497539104627477	4.400814947123464	0.03599436230885339	4.35886478370965	0.06505430607130241	4.406429712078452	0.06571063641992697
['A214T' 'Q306H']	4.3694915253434825	0.04539738343812001	4.404203963002619	0.058714000172456975	4.343290436720041	0.061837487943267565	4.387840648346101	0.07421762755086538
['A13V' 'G91D']	4.417154714704448	0.04954166779273315	4.398970568459758	0.019209269144964215	4.383225232955043	0.05780130172330889	4.430270443164204	0.05313542009591349
['C140S' 'Q181R']	4.389368465990275	0.029801871668407313	4.397736912449005	0.06728312670401324	4.3791667979496545	0.07267417606473636	4.40125053843928	0.0735878433846822
['P155L' 'P212S']	4.370138193513134	0.03149486559393722	4.397970501894538	0.054915968350825496	4.359073808268	0.06857460993123203	4.382253855407672	0.06330631989532355
['S70C' 'L122M']	4.364546935004921	0.054826408399211816	4.406334630727597	0.03531452287760843	4.422685338338648	0.07947863221299797	4.3850267257325175	0.06521541676651536
['A82V' 'L184M']	4.30882335593247	0.059923325754224974	4.400290272850005	0.03396447537292453	4.253747516627015	0.06719006609742671	4.323258788782475	0.06887953656061399
['N157Y' 'E172D']	4.379796817563962	0.06948863202976346	4.352282635025487	0.037306605342368813	4.463182447437557	0.07790741334820328	4.346224612589449	0.07886984711243664
['N46Y' 'I83N']	4.410283820256555	0.03702986347230311	4.392458977824096	0.05069802775064284	4.3849230793902265	0.07570107395159004	4.41688795808065	0.06278137308615
['S190R' 'S345T']	4.4133389613011085	0.05406353715287117	4.401222957915408	0.03519753624625309	4.372005296598238	0.07305853302257974	4.428707079216515	0.06451149205595993
['I83T' 'F226Y']	4.406056215582678	0.04709547390317217	4.3643133917903665	0.02678715833341176	4.444756887220752	0.07380773682927469	4.3845147673730445	0.0541805824419011
['V175L' 'Q231L']	4.4248337248307275	0.049554443000705835	4.376609329511166	0.08340062951804365	4.3734927414059115	0.049415473968665344	4.415588214341893	0.09701189527638442
['C140S' 'L305M']	4.389368465990275	0.029801871668407313	4.406000824091035	0.041322215623228346	4.393560118086908	0.057424454658556084	4.409514450081311	0.050947787576623924
['S193P' 'A343T']	3.895600937266182	0.5271102511156041	4.429990190367456	0.04846216616581699	3.9056749886773274	0.6421533633327108	3.9397362876336377	0.5293333527944734
['G103C' 'R263H']	4.376306808604452	0.027904067113917564	4.408067670757687	0.03235718013749807	4.395796266437591	0.06415454791434431	4.398519639362139	0.042727322265132824
['A32T' 'N333I']	4.413280427880999	0.036030385524298846	4.354716455723553	0.033401535788171954	4.440650276509002	0.06995634006637821	4.382142043604553	0.049130960442862665
['Q311H' 'L319M']	4.400814947123464	0.03599436230885339	4.399023177542602	0.04946723416427124	4.365399385110238	0.08331188977356564	4.413983284666065	0.061176804214374006
['R197C' 'M254V']	2.9993702372953503	0.4528610390477023	4.407745056738211	0.04287934468705512	3.043680544625681	0.5639039021175003	3.021260454033561	0.4548865340809242
['T141A' 'P339S']	4.372293337260855	0.03584056615286919	4.3762851694911395	0.03542336004734263	4.417134830047912	0.07151305502994199	4.362723666751993	0.05039206901092535
['Q181H' 'T334M']	4.374115479908796	0.06157357729329236	4.392025880331141	0.02753676961328818	4.361448296291439	0.05100442307841226	4.380286520239936	0.06745056783621885
['A81T' 'A176P']	4.380634117932203	0.03607803506491454	4.370262554540101	0.053596284845469355	4.434588731268442	0.06125116344675955	4.365041832472304	0.06460794350064
['H112Y' 'P339R']	4.272072218826626	0.03913651531735698	4.406396983786189	0.06693210458819107	4.355845408985369	0.061133460558403525	4.292614362612815	0.07753433726930453
['A75T' 'A350T']	3.686185410632329	0.17278154035576648	4.424202480283101	0.07093725307428211	3.6995794668092454	0.6239666207005388	3.7245330509154293	0.18677675059127705
['V175I' 'S322L']	4.443873363042204	0.0754233384565135	4.3529875221159156	0.0403447112731819	4.3575744137129995	0.07240999449373328	4.4110060451581194	0.08553581537369126
['L169Q' 'S358N']	4.455267114578508	0.04765833242794476	4.465544773493056	0.06768488419392713	4.422285032291458	0.0733076505110237	4.534957048071563	0.08278019206403074
['A72V' 'M254L']	4.341311834577535	0.019325359579936613	4.414883557113863	0.03693024871202343	4.432951254537302	0.05157548960968653	4.370340551691399	0.041681084352806326
['Y7F' 'K290N']	4.402598246661185	0.05091388664683689	4.315075804143495	0.07723334976958172	4.36714220094786	0.04358767378354718	4.33181921080468	0.09250521158355082
['S280L' 'A341V']	4.383268710745592	0.053792735225706066	4.383328843118574	0.030072193504090447	4.396341689677733	0.05806539833014192	4.380742713864166	0.06162787668912809
['M42K' 'E105D']	4.442248687722257	0.06352089752451025	4.422880084975741	0.044740272170873015	4.4734491431230206	0.06696776727846088	4.479273932697998	0.07769553639845166
['P127L' 'H202Y']	3.4286921759200752	0.42335509498543744	4.340438294995037	0.04682304359781416	2.9937197004804226	0.5662155984699129	3.3832756309151115	0.42593653736430215
['T167M' 'K325N']	4.413623183114434	0.025216505974671972	4.44362167352766	0.08559560036898772	4.375469706869023	0.05371808620150646	4.4713900166420935	0.08923272368418504
['Y47F' 'E137D']	4.418040113287929	0.0312741229061178	4.3440834985387085	0.04819604450174657	4.425820597448183	0.051467364599018725	4.376268771826638	0.05745371588645331
['A43E' 'Q153R']	4.365807898045737	0.0483857364880528	4.41556463521251	0.041757241114186675	4.377845387807291	0.06336351803405221	4.395517693258245	0.06391280529721416
['S85A' 'D247V']	4.419524274127156	0.055363802582161475	3.230102778368391	0.40904490198510446	3.9670138174322966	0.403970425216067	3.263772212495546	0.41277461462202375
['S93C' 'L115I']	4.3601461383545175	0.03811658816624797	4.354789252109368	0.0586738636790198	4.479666876734216	0.06209015190200171	4.329080550463885	0.0699678252660432
['S221N' 'T258S']	4.408376682112149	0.03884106373553917	4.369877233514287	0.027969383000148656	4.419866674175858	0.0656321424384188	4.392399075626436	0.047863499846095885
['A75V' 'R195H']	3.3725819492510656	0.3755985240273775	4.4081025206792805	0.07014519363990723	3.8384249840951985	0.6021318123291972	3.3948296299303458	0.3820923964727963
['R263C' 'Q335R']	4.394181250940864	0.03221224320602358	4.4028299600542535	0.06525950857696115	4.403097091014001	0.06860530514142597	4.411156370995117	0.07277659013769798
['R263C' 'S338P']	4.394181250940864	0.03221224320602358	4.378057223542739	0.06365597596923078	4.36199384226213	0.05532761896026439	4.386383634483604	0.0713422167370716
['E235G' 'D274V']	4.413557636553227	0.03861813770671527	3.0806221276828905	0.5622844940959757	3.2172752907447246	0.6004045380752822	3.1083249242361166	0.5636090957930879
['R197H' 'Q309R']	3.5686697911647474	0.3904551439746714	4.423780284648966	0.059955374987556334	3.3186947160686873	0.5764067045782338	3.606595235813714	0.39503147526011123
['K33E' 'N234Y']	4.418058930543041	0.03392757967518977	4.396943877990039	0.03616838779729541	4.424106298700611	0.05144402479933062	4.42914796853308	0.049590653741122405
['T141N' 'Q348*']	4.375748640991148	0.053687617587191025	4.390948366560858	0.04702934353426203	4.415435528368558	0.06420061023770475	4.3808421675520055	0.07137310022306792
['A75T' 'M223I']	3.686185410632329	0.17278154035576648	4.41313727292054	0.03985092276444219	3.5542687079027324	0.6656967257874497	3.71346784355287	0.17731767180089214
['A110V' 'N142D']	4.428774758776932	0.056594972656433616	4.481600817398287	0.06337099705521036	4.492132039430029	0.06467804597943581	4.524520736175219	0.08496395822790949
['K84I' 'Q153R']	3.395913921980657	0.5013763924224802	4.41556463521251	0.041757241114186675	3.0590394416349977	0.571370896973881	3.425623717193167	0.5031122678528612
['V4L' 'G236A']	4.494848192263494	0.06806533561446897	4.395903296469536	0.03345454437779187	4.381743961180716	0.04581292516294882	4.50489664873303	0.07584257677476382
['L196Q' 'R351G']	4.426671008262221	0.05183754712818043	4.417088591769604	0.044378070202648924	4.406365001104154	0.0632495703294145	4.457904760031823	0.06823887753456649
['N113K' 'V301M']	4.035310623595178	0.17899381080049834	4.410770279193684	0.02340023492006318	4.267984186683098	0.06993626838686105	4.0602260627888604	0.1805169113939155
['V96M' 'D165E']	4.263557494535813	0.040693365447970725	4.367975361115831	0.04470391266439771	4.270036723455847	0.09922409559980436	4.245678015651643	0.060451549186006766
['A266V' 'Q311R']	4.4130809260675985	0.029771660780762058	4.376084160823339	0.06586055625713036	4.397384047311723	0.054015755051404386	4.403310246890937	0.07227699949599041
['Q231H' 'Q311H']	4.370159344387607	0.060003784728057064	4.400814947123464	0.03599436230885339	4.356575286656444	0.07267633586415968	4.38511945151107	0.06997176787613715
['G315C' 'N316D']	4.253971470554492	0.04790782629910139	4.335736450240949	0.07436909165388368	4.364131850255681	0.07135225035426039	4.20385308079544	0.08846423918244378
['I134V' 'D344Y']	4.387251021116153	0.03485893014807578	4.376639803132884	0.061239203757101644	4.362512590902492	0.054238051815793706	4.378035984249037	0.07046548863005378
['P3T' 'A176V']	4.392900355544039	0.052004069033469894	4.450603048413937	0.06060951559950784	4.477510787900188	0.07492892723779522	4.457648563957974	0.07986198455613838
['A266V' 'L349P']	4.4130809260675985	0.029771660780762058	4.393644555249583	0.033286231579109156	4.379170793897673	0.0647675460767033	4.420870641317181	0.0446578660303294
['A13V' 'H74Y']	4.417154714704448	0.04954166779273315	3.43964781008555	0.3841972259105543	3.125243636724445	0.5865721057844434	3.470947684789998	0.3873782198898784
['A67T' 'F161S']	4.376129340588338	0.06781357361514632	4.438735385074903	0.051658835638502015	4.424969157894128	0.06364435326714532	4.429009885663241	0.08524855462694154
['I79N' 'A214T']	4.419198644665528	0.044762803010078255	4.3694915253434825	0.04539738343812001	4.447736518668119	0.09147777291797436	4.40283533000901	0.06375445832525568
['P239S' 'L251Q']	4.433992653434735	0.07163135007463486	4.426763795969631	0.03855868026964505	4.420447745332872	0.05760857925741195	4.474901609404366	0.08134999777290473
['Q181H' 'G261R']	4.374115479908796	0.06157357729329236	4.393703074644861	0.05147035472511156	4.343306426479609	0.06499579054728116	4.381963714553656	0.08025274348096681
['R86H' 'L148H']	4.416316278214646	0.03323721935535939	4.407856099370974	0.03513757765819129	4.494822449902808	0.06990971130446656	4.43831753758562	0.04836695270700544
['L56M' 'D130E']	4.487555389707413	0.050096414764471235	4.398090529459244	0.04263552458128635	4.530321936084771	0.06851577152683826	4.499791079166657	0.06578327088687065
['V104A' 'Q153R']	4.359940031288727	0.028408951339030687	4.41556463521251	0.041757241114186675	4.375995856540731	0.06184555150977998	4.389649826501238	0.05050480869829858
['M232I' 'D344N']	4.385326669922228	0.03206272856339371	4.386131656860112	0.04468104894503106	4.36953626859046	0.06934029553693515	4.38560348678234	0.05499467881311904
['H112Y' 'V119I']	4.272072218826626	0.03913651531735698	4.43279390144597	0.040166799006203596	4.424322594149659	0.07788114109170953	4.319011280272594	0.056080643484097754
['A186T' 'T334R']	4.391543081585055	0.08336050168779995	4.357808405503411	0.0539856707772761	4.326744307767463	0.05035023206258302	4.363496647088464	0.09931478183490179
['V104A' 'T287A']	4.359940031288727	0.028408951339030687	4.396106275637189	0.06006963365985651	4.313408517383737	0.043994571901688345	4.370191466925917	0.06644869753586431
['R207S' 'E259V']	4.416642456824056	0.05380977445111098	4.408913028798856	0.05134177453832902	4.399640790541243	0.04285309454385286	4.439700645622912	0.07437385050690898
['A43T' 'T240I']	4.390178313752688	0.04036232498418874	4.433927428240338	0.02385330887798941	4.409394612340812	0.07053633536680275	4.438250901993026	0.04688387380067943
['A109S' 'T154S']	4.3764338943091765	0.036508939309167265	4.410738334260138	0.03005865735019879	4.393664130659619	0.0636790158066989	4.401317388569314	0.04729086096887134
['R86H' 'Q227L']	4.416316278214646	0.03323721935535939	4.41540702850102	0.05303717722523155	4.49077523750345	0.0747055815499094	4.445868466715666	0.06259117284806938
['V9I' 'L174M']	4.486023066118488	0.06891269448981416	4.365127231818212	0.0428162397403189	4.439378754047161	0.07025942731027136	4.4652954579366995	0.08113069608567972
['A27V' 'L251Q']	4.426188664562572	0.04003461077924057	4.426763795969631	0.03855868026964505	4.497513470203197	0.0749667730924975	4.467097620532202	0.05558364763473156
['Q89L' 'L356V']	4.3562745582253495	0.0298670817812031	4.361090340255453	0.04977676132770234	4.389441790882415	0.06816650990711755	4.331510058480802	0.058049707513476045
['L169V' 'Q231L']	4.406336756809461	0.058610441309686435	4.376609329511166	0.08340062951804365	4.429852694233321	0.08058496484117693	4.3970912463206275	0.10193551311747134
['G261R' 'Q309R']	4.393703074644861	0.05147035472511156	4.423780284648966	0.059955374987556334	4.376856818699451	0.08271246968834763	4.431628519293827	0.07901800051524531
['V99E' 'Q227H']	4.4302519717782065	0.035265688467595646	4.374840442271855	0.024710738610103457	4.42366685801608	0.058035818065384395	4.419237574050062	0.04306146056220535
['D149V' 'T334M']	3.0160865954968337	0.5730733021723773	4.392025880331141	0.02753676961328818	3.408180221672923	0.6423367432705503	3.022257635827974	0.5737345059724822
['A139V' 'R351*']	4.3857934994178915	0.028182162745625048	4.425131441743645	0.02511702791004357	4.461664987162725	0.0666060435764819	4.425070101161536	0.037750488580345604
['A116V' 'Q227H']	4.41509525394783	0.027146350950419847	4.374840442271855	0.024710738610103457	4.448911161214195	0.06328181716480369	4.404080856219686	0.03670892224759831
['Q180K' 'A266V']	4.349076183823101	0.06143755950964371	4.4130809260675985	0.029771660780762058	4.339490600301557	0.06208184034438356	4.376302269890699	0.06827097116744259
['P155L' 'T240S']	4.370138193513134	0.03149486559393722	4.364337870171497	0.02562346642795982	4.407000730131193	0.061459428993295546	4.348621223684631	0.040601583596763254
['V95L' 'K327N']	4.437412733091462	0.03160246829244407	4.425075344697663	0.04377083465676299	4.435320647178232	0.05664600867805982	4.476633237789125	0.05398705371405831
['Q78R' 'Y282H']	3.463153600369581	0.5245615864216837	4.418090185595995	0.051536012377293765	4.363434694037764	0.06629421752083539	3.4953889459655754	0.527087107147373
['R197H' 'L198Q']	3.5686697911647474	0.3904551439746714	4.364035198360575	0.03211439747571227	3.1716168635902067	0.5986925052366375	3.546850149525323	0.3917736004142053
['V24M' 'K325E']	4.305271381903953	0.07359796209773993	4.440243962008471	0.04699302639884443	4.38976147832203	0.09919600272960945	4.359660503912423	0.08732127206507503
['G14S' 'S93G']	4.432243664277348	0.05781388413074752	4.40730556768101	0.05222850160900284	4.493889952227184	0.08370638982217592	4.453694391958358	0.07791188342355171
['N246K' 'K314E']	3.4820965666478845	0.35691797480597176	4.429581946053085	0.036992076604835486	3.3321479788880155	0.6221173471592375	3.5258236727009695	0.3588298405527811
['R255H' 'Q348*']	4.439750177950082	0.03870778216642732	4.390948366560858	0.04702934353426203	4.396285210540344	0.05349679405385148	4.444843704510941	0.06091019252561284
['M230V' 'L346I']	4.403692503608955	0.050394995497727336	4.3837592384348305	0.05106044813280319	4.384782499003773	0.06908316032953384	4.401596902043785	0.07174137533347576
['E105D' 'G218C']	4.422880084975741	0.044740272170873015	4.367120079330985	0.04674447361060613	4.44865460042003	0.08595487117938053	4.404145324306725	0.06470500573415049
['K108N' 'E172D']	4.345628063523627	0.06406404349940031	4.352282635025487	0.037306605342368813	4.385199868570428	0.07105004939474174	4.3120558585491136	0.07413490724122015
['R207H' 'Q352E']	4.387441154473138	0.04505861030571176	4.3877224200567255	0.038648487175702295	4.412821345693483	0.06709348823211199	4.3893087345298625	0.05936315291199094
['E44K' 'A145V']	4.332710402557639	0.06440348539294326	4.377728419897965	0.05859032354236085	4.369947666575542	0.06618953838270707	4.324583982455604	0.08706684181453683
['L307F' 'M347L']	4.413333326680928	0.03690542840448233	4.380344509720573	0.039685351946548056	4.418680767766727	0.08029516275448244	4.407822996401501	0.05419352179771819
['D88V' 'S280T']	3.439321575812828	0.5183203062101577	4.436644815379749	0.05137662650137095	3.210385374195287	0.5947890835568092	3.4901115511925767	0.520860343643527
['K203R' 'F226S']	4.3629576323472525	0.0246415635917968	4.414687393920117	0.03249882934010588	4.426961674800852	0.06338775469498309	4.391790186267368	0.04078456282376817
['S69P' 'T299S']	4.403213230912996	0.029698178374390222	4.4049093080518125	0.06332748572522008	4.3512278047644966	0.04445249736990095	4.422267698964809	0.06994535186154296
['R197H' 'L319M']	3.5686697911647474	0.3904551439746714	4.399023177542602	0.04946723416427124	3.1211136675717874	0.6011340937819539	3.581838128707348	0.39357620191284964
['V271M' 'P285S']	4.380221434890422	0.03394517134814319	4.422876015053491	0.06446379916407118	4.401811456976223	0.04882524183253282	4.417242609943912	0.0728550345585019
['M98I' 'E215K']	4.311234245954208	0.02254990080659657	4.38787208549001	0.045644005187721375	4.2707177120896835	0.029698534097563734	4.313251491444218	0.05091044328980136
['K33E' 'Q131R']	4.418058930543041	0.03392757967518977	4.443221028856272	0.058405518854809345	4.456689773765493	0.06308568849576665	4.475425119399313	0.06754469109645732
['T141I' 'Q228H']	4.402117735689441	0.05558995386039858	4.418857746483822	0.04927447780072754	4.447923349394206	0.07917320912465356	4.435120642173263	0.07428470322169722
['A40T' 'R216Q']	4.399684901146994	0.051032576433115456	4.403177362511624	0.05602967029518743	4.455529515596481	0.08481891955304167	4.417007423658617	0.07578685777091686
['G14S' 'S358I']	4.432243664277348	0.05781388413074752	4.403347921047533	0.04606885024717106	4.43671128113434	0.06781905114932005	4.449736745324881	0.07392417846266384
['S70T' 'P339L']	4.395056371677978	0.0378388835742341	4.373616096510998	0.030538116290252243	4.4157847980790255	0.0702516107848379	4.382817628188974	0.04862466099317725
['C140R' 'Q309K']	4.412171416140741	0.041785447619143025	4.397109605681721	0.05289765168524928	4.396482628865769	0.0770998384788102	4.423426181822462	0.06741057177139281
['Q231L' 'K327N']	4.376609329511166	0.08340062951804365	4.425075344697663	0.04377083465676299	4.428899954652967	0.06612663492610939	4.415829834208829	0.09418891108063443
['Q228R' 'R263C']	4.368584743803364	0.06991531295667812	4.394181250940864	0.03221224320602358	4.392908156645978	0.058294074210666444	4.376911154744228	0.07697908545958607
['Q55H' 'Q131H']	4.396180754556281	0.031381151874728216	4.399157992174381	0.03430739017672431	4.439816237060648	0.05992930469308098	4.40948390673066	0.04649487836012433
['D88V' 'V94M']	3.439321575812828	0.5183203062101577	4.416911731859364	0.041830360016279274	4.402651930139692	0.05268108809478876	3.470378467672192	0.5200054988640823
['I160N' 'L189S']	4.371447876913803	0.05067477082999485	4.349319863591143	0.0417707113544319	4.394401434508033	0.07985166806460427	4.334912900504946	0.06567133869297749
['L63P' 'Y126N']	4.439034865716866	0.06545716985016424	4.434759824183196	0.038360877300770146	4.44268036256242	0.07076908956913917	4.487939849900062	0.07586961178283431
['V175L' 'E217D']	4.4248337248307275	0.049554443000705835	4.372245607389134	0.03339277896181385	4.374289380592192	0.07112352455722187	4.411224492219862	0.059755506088583675
['E44V' 'A253T']	4.365716112795094	0.05483371254077223	4.409550078904501	0.02543450413207978	4.446597503800587	0.07323660709393072	4.389411351699595	0.060445430194919
['A109T' 'A186S']	4.377963666036741	0.03542251706843941	4.347382950872644	0.04265148402852504	4.399983722908369	0.06059544025992436	4.339491776909384	0.05544279759625598
['S120C' 'Q181R']	4.37417636451357	0.028455178279952517	4.397736912449005	0.06728312670401324	4.348771452262602	0.052842399446040925	4.386058436962575	0.07305283232026107
['A27T' 'S358I']	4.434031025842075	0.03184768995337507	4.403347921047533	0.04606885024717106	4.404775026697859	0.05103599208956737	4.451524106889607	0.056005484717682616
['S70T' 'I156N']	4.395056371677978	0.0378388835742341	4.3603469443209475	0.03315390922084339	4.425081165864235	0.08239791496550268	4.369548475998926	0.050308675263500705
['V66I' 'A139T']	4.40848516702781	0.04688748848964434	4.3367325334681395	0.022715849263991294	4.428680269367926	0.09353394874365202	4.359362860495949	0.052100349179740664
['Q131H' 'L251Q']	4.399157992174381	0.03430739017672431	4.426763795969631	0.03855868026964505	4.404240116884951	0.06440245012959463	4.440066948144011	0.05161171228388682
['K108I' 'E235A']	4.435163318792591	0.0412013631722246	4.397093907081189	0.035591704846463075	4.4435501196835645	0.07547679419945842	4.446402385873778	0.05444558550633181
['G315D' 'V324M']	4.465030331703222	0.07432618863906103	4.433066541226153	0.043929200438675445	4.394027228008235	0.054906843950796945	4.512242032929375	0.08633745982359342
['E11G' 'R263C']	4.45575958527452	0.05321644499329152	4.394181250940864	0.03221224320602358	4.435132611473894	0.06886009716343862	4.464085996215385	0.06220625876941994
['D219E' 'L342S']	4.3891173328779125	0.03282834574700886	4.39708119672236	0.037853975741912085	4.3824050990750205	0.06461201007302812	4.400343689600273	0.05010612501435751
['A116T' 'Y204F']	4.410479238220585	0.033930205615500524	4.398813768829262	0.04693003320795966	4.444982243491804	0.07581730550905928	4.423438167049847	0.05791102546156768
['S308Y' 'A341T']	4.363457885209995	0.05301960990420979	4.393211272258204	0.03328078797396339	4.389540340790935	0.06746711819340444	4.370814317468199	0.06259943995406418
['E172V' 'A222V']	4.44884497405296	0.056259890496457264	4.417066932744635	0.030868062597964895	4.444193871107421	0.08115994906818917	4.480057066797595	0.06417174274729681
['P155S' 'Q209L']	4.372995388744555	0.028440601145266267	4.396222496828035	0.06307928121005425	4.434165754610822	0.058638503928623194	4.38336304557259	0.06919438930636808
['Q209L' 'K327N']	4.396222496828035	0.06307928121005425	4.425075344697663	0.04377083465676299	4.430016341405375	0.0719133526559247	4.435443001525698	0.07677813285387179
['V96L' 'K325I']	3.087175487033919	0.4890562480842272	4.372572282704818	0.043393365441959715	3.0539380939474503	0.5519799622848033	3.0738929297387365	0.4909775941472285
['V96M' 'S358N']	4.263557494535813	0.040693365447970725	4.465544773493056	0.06768488419392713	4.166422000309401	0.08077028276820948	4.343247428028867	0.07897590480537355
['H163L' 'V175A']	4.354702457446965	0.04220020073681058	4.397247922564013	0.027626446716744947	4.306342536539463	0.048174541948390534	4.366095540010978	0.05043884911871261
['E36V' 'S279I']	4.369144478777912	0.04665428824537056	4.387181928913408	0.038371452369786056	4.3920928309848595	0.06973818801145601	4.37047156769132	0.060406878487874884
['E100V' 'G121V']	4.372782074798822	0.04163991873653564	4.393391487887395	0.04088043777159405	4.402533187192167	0.0673537459934798	4.380318722686216	0.05835317493318136
['I213L' 'Q228L']	4.400554595133783	0.04088847350039145	4.441633658536322	0.03277607060440451	4.405184200360354	0.07271822151452428	4.456333413670105	0.052403607408814175
['I64V' 'L177S']	4.451801999748341	0.0803579551274369	4.409383478436052	0.03507408259726542	4.415870583055156	0.0684206896300101	4.475330638184392	0.08767891549456437
['S93C' 'L189V']	4.3601461383545175	0.03811658816624797	4.392487200480776	0.054489674964361794	4.457160674700127	0.07662229727189956	4.366778498835293	0.06649811253830556
['S69F' 'N157I']	4.451585282959516	0.03822755896158022	4.397577881188332	0.04429074223716253	4.461662492612204	0.07329240723789991	4.463308324147848	0.0585065476000752
['L62M' 'Q180R']	4.381548150440436	0.03378893949219705	4.423691747741684	0.07860443144771277	4.402591904852015	0.0675564278651701	4.419385058182119	0.08555903853612154
['Q228H' 'P284S']	4.418857746483822	0.04927447780072754	4.442501751606556	0.04589960234672349	4.402318242330791	0.05162491296932939	4.475504658090378	0.06734053502996346
['S300G' 'R355*']	4.421901468810604	0.060835521793049956	4.437991723358391	0.03416392875135312	4.439259722652455	0.061084242415652454	4.474038352168995	0.06977201974688843
['A92V' 'P239H']	4.390847682460486	0.017484775706338128	4.383080065010779	0.04632020462227929	4.468546143117679	0.06994237577136145	4.388072907471265	0.04951039019994465
['Q231E' 'G315S']	4.368892962170715	0.07413769897618222	4.340742281070636	0.06709516436376688	4.341217106662693	0.06439179813575213	4.323780403241351	0.09999079702894613
['S61P' 'D219Y']	4.420797187452203	0.06180164548630232	4.393798127644676	0.04021886259957347	4.374498715098938	0.060948751001549395	4.428740475096879	0.07373601761431087
['M254K' 'G315S']	4.380446070336822	0.031173709679403003	4.340742281070636	0.06709516436376688	4.332737247881306	0.04064111839528209	4.335333511407457	0.07398352016615996
['V20I' 'S338Y']	4.381963943083111	0.05997967261480556	4.396374430015468	0.03312898132567848	4.2693387501816265	0.032072015435189484	4.392483533098579	0.06852073066347446
['F161S' 'E357*']	4.438735385074903	0.051658835638502015	4.39444095374283	0.06019972734696882	4.40205268141408	0.048559554931381484	4.4473214988177325	0.07932617772321539
['D88V' 'P332S']	3.439321575812828	0.5183203062101577	4.415277255589376	0.03418205120510201	3.8235006278833947	0.5895639342948313	3.468743991402204	0.5194461978437996
['Q55H' 'S85T']	4.396180754556281	0.031381151874728216	4.371771376216603	0.03342810193474179	4.410772883383343	0.06989804759342595	4.382097290772883	0.04584991485209374
['L128M' 'L198M']	4.234458704570592	0.03907335107856616	4.376498171036016	0.04365610354222747	4.281976963332744	0.09028449654274584	4.225102035606607	0.058588242344335385
['T240N' 'R255C']	4.4006014836623875	0.044069880143332775	4.372758572421516	0.025671384409733992	4.4419875442356265	0.05601286203245634	4.387505216083902	0.05100170892587865
['G103D' 'A245V']	4.395295230541449	0.026487047152403295	4.466070491389445	0.08770645276790785	4.373550429338016	0.0599234358010127	4.475510881930894	0.09161869636696915
['R86H' 'A186E']	4.416316278214646	0.03323721935535939	4.461770698368143	0.06053326647241653	4.456343713682859	0.08249731418597236	4.492232136582789	0.06905786776535217
['Q54R' 'H74Q']	4.403793375516741	0.04053285472443306	4.394292164050386	0.03896817817591988	4.42200148809494	0.15993968509232792	4.412230699567125	0.05622660600162733
['G236D' 'T334R']	4.407517848490406	0.026182682052693352	4.357808405503411	0.0539856707772761	4.466329166109115	0.07844836759911236	4.379471413993816	0.059999879072752074
['A135V' 'Q335E']	4.414941432852543	0.05325241920512959	4.427794283161287	0.05340728919828778	4.360356914413773	0.05929449754779357	4.45688087601383	0.0754198825954297
['H112Y' 'S308Y']	4.272072218826626	0.03913651531735698	4.363457885209995	0.05301960990420979	4.33559907551014	0.07893563903531078	4.24967526403662	0.0658995133941086
['Q26R' 'M242I']	4.3547575254572015	0.03424472597503646	4.387577928600697	0.03728793173963127	4.325918416333479	0.043671862764377616	4.356480614057897	0.05062698006522548
['G14S' 'A135T']	4.432243664277348	0.05781388413074752	4.416527230884707	0.03894389610933656	4.443376424318958	0.06383596713821277	4.462916055162054	0.06970704585949902
['Q248L' 'L304M']	3.8310541738995103	0.6143705023657978	4.385989743708336	0.05227621143578315	2.9645229071033903	0.5239144010233135	3.8311890776078457	0.6165905581982921
['L146I' 'D267N']	4.429843837812526	0.04433684625670136	4.407674158047816	0.03365872308485724	4.41708174620364	0.06334817416943293	4.4516631558603414	0.05566565885439132
['V175A' 'A214T']	4.397247922564013	0.027626446716744947	4.3694915253434825	0.04539738343812001	4.345718818810827	0.06568415461277283	4.380884607907495	0.05314266629762606
['A135V' 'C140S']	4.414941432852543	0.05325241920512959	4.389368465990275	0.029801871668407313	4.373763478645818	0.06738743220350824	4.418455058842817	0.06102435338566951
['A67V' 'Q298H']	4.33929578798942	0.029642637237000256	4.3899515663548625	0.0568482904452562	4.318830483844992	0.08053205480850129	4.343392514344282	0.0641125110170597
['A82V' 'S158C']	4.30882335593247	0.059923325754224974	4.433834148612943	0.09266826141130649	4.219862760064047	0.05172822022243435	4.3568026645454125	0.11035493483501858
['T68S' 'A337T']	4.4082496834829525	0.0360103064176425	4.341816054214937	0.06018553675122664	4.403036361459738	0.0793631614326619	4.364210897697889	0.07013587528737171
['E105D' 'V192I']	4.422880084975741	0.044740272170873015	4.405811325292837	0.03109081396309282	4.431079704118398	0.05370106320597955	4.442836570268579	0.05448238859311733
['A186V' 'A253T']	4.406121535583427	0.041721472264280815	4.409550078904501	0.02543450413207978	4.379471369913699	0.08017043712457357	4.429816774487929	0.0488630253703548
['D165E' 'Q309H']	4.367975361115831	0.04470391266439771	4.445874069354239	0.057854848181717496	4.39669788184432	0.06261373750776585	4.427994590470069	0.07311376932996738
['V96E' 'A350T']	3.2658393364867813	0.5353642250703345	4.424202480283101	0.07093725307428211	3.015147865222843	0.5429849523626274	3.3041869767698815	0.5400434680272362
['S85P' 'Q209H']	4.3789103088977	0.030395310505892927	4.3752517089793574	0.0653210969848659	4.2890180616844	0.027860324245273627	4.368307177877057	0.07204665580064007
['C107Y' 'K203I']	4.334262315859609	0.08983486104055448	4.445913815843574	0.05122230753639128	4.277316671942829	0.07495669933826031	4.394321291703182	0.10341192894211179
['T141S' 'L146I']	4.412903190843529	0.03887384663206655	4.429843837812526	0.04433684625670136	4.426824517106036	0.06746001692422576	4.456892188656056	0.05896551439582127
['K108E' 'A183T']	4.412523363228169	0.033998373670087526	4.416536569510858	0.0359287679303154	4.410287526790162	0.059286036592207436	4.443205092739026	0.04946479331000344
['M98I' 'I124V']	4.311234245954208	0.02254990080659657	4.394799351958248	0.061964262088929974	4.262016697218119	0.061420181223142724	4.320178757912455	0.06593988021382013
['S70N' 'S358N']	4.386136574569535	0.03158469127390285	4.465544773493056	0.06768488419392713	4.464870939980756	0.06651876904616329	4.465826508062591	0.07469160776963554
['M42L' 'E137G']	4.3821326054914485	0.05983644426860997	4.386395421753517	0.042152531581265675	4.363954312155724	0.10036339693513456	4.382673187244965	0.07319314162829785
['T229S' 'P239S']	4.384902210920966	0.03358622215404793	4.433992653434735	0.07163135007463486	4.419155818331888	0.07601719421432458	4.4330400243557015	0.07911437689886681
['Y126N' 'V143L']	4.434759824183196	0.038360877300770146	4.430122256724333	0.0458106560413034	4.457971568606272	0.06881879727482428	4.479027240907529	0.05975092563483306
['K59R' 'A245D']	4.419068726425093	0.04282387311955251	3.2160573367255942	0.5720397200482127	3.0192623237949285	0.5662323879393094	3.2492712231506866	0.5736404147388825
['N113K' 'E259K']	4.035310623595178	0.17899381080049834	4.402333351902134	0.03062687290610719	4.375448748542249	0.06604074313835068	4.051789135497312	0.18159512561985644
['L90Q' 'T299S']	4.377568300015887	0.029659972204695486	4.4049093080518125	0.06332748572522008	4.433884753728753	0.060965354865045396	4.396622768067699	0.06992913841497879
['G103C' 'M347I']	4.376306808604452	0.027904067113917564	4.387500462620469	0.024992987987040406	4.415141800702116	0.05992702464614122	4.377952431224921	0.037460464626301176
['Y12C' 'S93R']	4.401344109165923	0.050604529256415134	4.419165065224356	0.05519947055834927	4.4765668061113955	0.06977357178328429	4.434654334390279	0.0748852450832969
['G58S' 'I123T']	4.438516171632569	0.051143060009278866	4.404477535972491	0.04349835766151251	4.455439134103072	0.05626056778130612	4.45713886760506	0.06713955396308173
['Y7F' 'A109T']	4.402598246661185	0.05091388664683689	4.377963666036741	0.03542251706843941	4.4432377393736395	0.05430299592136799	4.394707072697926	0.062024016065963
['I64V' 'L346I']	4.451801999748341	0.0803579551274369	4.3837592384348305	0.05106044813280319	4.340353014736029	0.06851498231352134	4.449706398183171	0.09520803703357111
['E105K' 'A133V']	4.379353630877286	0.036487513815401655	4.42389321992768	0.05730369550115841	4.359059723968909	0.0700812859014675	4.417392010804965	0.06793417536497083
['F293S' 'G315D']	4.429702710950519	0.0648947061380572	4.465030331703222	0.07432618863906103	4.466789468509617	0.07761583045478858	4.50887820265374	0.09866967721825223
['D275E' 'R351*']	3.1645132407369565	0.6070959810529983	4.425131441743645	0.02511702791004357	3.868359995866692	0.5092164951917431	3.2037898424806013	0.6076153349790774
['A116S' 'R168G']	4.396479599310342	0.07395945622755024	4.433084369599703	0.06958260961604545	4.376343740384783	0.07019594017025106	4.443709128910044	0.10154674158462151
['A27V' 'K37R']	4.426188664562572	0.04003461077924057	4.378130214054054	0.029151044149031864	4.3862074560118485	0.05216329878552203	4.4184640386166265	0.04952326155680874
['S221G' 'L323P']	4.409091268490057	0.07046278894290504	4.499866258429751	0.08369679839524397	4.389642246995896	0.06572948872952379	4.523102686919808	0.10940822038232088
['S300N' 'L349Q']	4.433772541142281	0.06722027877889224	4.417280868818763	0.0435488652800077	4.452699526736652	0.06706559752505252	4.465198569961043	0.08009412928728453
['M98I' 'Q298H']	4.311234245954208	0.02254990080659657	4.3899515663548625	0.0568482904452562	4.323447622030145	0.06757833508645043	4.31533097230907	0.06115738837569466
['A106V' 'M230I']	4.433457657559035	0.03765948109424262	4.3894464023683915	0.047448196194114785	4.34878044013427	0.06873574683413711	4.437049219927427	0.06057695798208116
['A32V' 'V244A']	4.425779200429126	0.03143968573598319	4.434817493048366	0.09484377092099341	4.406603807625641	0.08118409802990421	4.474741853477493	0.09991894075545066
['V66I' 'N333K']	4.40848516702781	0.04688748848964434	4.4067075261227835	0.049128143503046055	4.338054405850656	0.03505951096748862	4.429337853150592	0.06791178882139991
['K203R' 'A241V']	4.3629576323472525	0.0246415635917968	4.442092774754859	0.04271643203398193	4.3167488983578455	0.04746035307782176	4.419195567102111	0.04931430037993404
['S102I' 'D344G']	4.348977818173465	0.045466501142181204	4.3545859550083055	0.046436913996511654	4.367480404252964	0.10206256478074846	4.31770893318177	0.06498915069172227
['G121R' 'L205I']	4.45891109375609	0.04628398170881348	4.386015193076884	0.02744349413355164	4.445147487447757	0.08455202640170555	4.459071446832972	0.0538084782639322
['V96L' 'Q298R']	3.087175487033919	0.4890562480842272	4.324132845575331	0.030519357069279242	3.5553925019118706	0.6626328039892696	3.02545349260925	0.4900075968249302
['S70N' 'M98K']	4.386136574569535	0.03158469127390285	3.081937981159866	0.5950971309103774	3.72078374205658	0.6345145449838133	3.0822197157294005	0.5959347178514024
['G121E' 'V271L']	4.397127906945976	0.01972892956227079	4.351085214539068	0.04251533899061089	4.399775243759588	0.053258346137022225	4.362358281485044	0.04686986997165238
['R51H' 'T299N']	4.46129018937777	0.03818668279497008	4.469020064877503	0.08804608212192531	4.415662332228235	0.06249694150736032	4.544455414255273	0.09597049192280137
['A32T' 'F293L']	4.413280427880999	0.036030385524298846	4.382994778306135	0.05986888227714741	4.342414976666079	0.06392389832505072	4.410420366187134	0.06987468601821792
['A27T' 'E259K']	4.434031025842075	0.03184768995337507	4.402333351902134	0.03062687290610719	4.4360085256607	0.044254315857945495	4.4505095377442085	0.04418462062045062
['S193T' 'L342S']	4.371569634074277	0.04726358088397906	4.39708119672236	0.037853975741912085	4.418031904154427	0.06750753100848098	4.382795990796637	0.06055385666863589
['A135V' 'E164G']	4.414941432852543	0.05325241920512959	4.390232840463721	0.05988389463020537	4.412956719095254	0.08189800745837016	4.419319433316264	0.08013676426759689
['C140R' 'N208K']	4.412171416140741	0.041785447619143025	4.42685443612313	0.04536372749889807	4.468906743311907	0.08643062892843097	4.453171012263871	0.061675695418263635
['G91D' 'T167M']	4.398970568459758	0.019209269144964215	4.413623183114434	0.025216505974671972	4.355644173210594	0.059877797760122434	4.426738911574191	0.03169965606523739
['S93C' 'D247N']	4.3601461383545175	0.03811658816624797	3.2332717731686107	0.49518373711135444	3.0008511388752512	0.5512514058033049	3.2075630715231274	0.4966485757484887
['R216Q' 'Q298L']	4.403177362511624	0.05602967029518743	4.407125200216854	0.057421196211340536	4.447582181083372	0.08039442054247813	4.424447722728477	0.0802279111514732
['A81T' 'Q131R']	4.380634117932203	0.03607803506491454	4.443221028856272	0.058405518854809345	4.462244807201214	0.05749786101507423	4.438000306788474	0.06865004913941936
['L174M' 'A337G']	4.365127231818212	0.0428162397403189	4.382320656924001	0.06004537703641248	4.412919075590208	0.07867054727727658	4.361593048742213	0.07374739106534817
['V119I' 'G178A']	4.43279390144597	0.040166799006203596	4.399816652883138	0.038500924561613574	4.390136251774292	0.0700123697260967	4.446755714329107	0.055638951594218757
['N125I' 'S358C']	4.33145048666805	0.09132895759593565	4.4363728431991625	0.07564400881797635	4.271089098143087	0.09927145351835123	4.381968489867212	0.11858749750970503
['S28N' 'L174M']	4.389520428009878	0.042172929636684564	4.365127231818212	0.0428162397403189	4.4574017406898605	0.07716593048032765	4.368792819828091	0.060098139568885246
['V24M' 'N142D']	4.305271381903953	0.07359796209773993	4.481600817398287	0.06337099705521036	4.407962546996382	0.08282108601617634	4.401017359302241	0.09712128135847387
['F147L' 'G359R']	4.425489740028226	0.03228863606482608	4.375600695626105	0.03901652320354809	4.410253393781794	0.06257550994890576	4.41523559565433	0.05064429979592762
['V136E' 'Q180H']	3.975946231616301	0.34101678620815284	4.406956015122164	0.06064168585331137	4.043365421759498	0.2358075038891085	3.9970474067384636	0.34636665910400316
['V271M' 'T329S']	4.380221434890422	0.03394517134814319	4.3825535922885495	0.045489114442087385	4.3658615974817785	0.0679625065549106	4.376920187178971	0.05675856050482715
['A75V' 'A110V']	3.3725819492510656	0.3755985240273775	4.428774758776932	0.056594972656433616	3.2068044659402797	0.583612360178216	3.415501868027997	0.3798384422113261
['L71M' 'K108I']	4.393082113704261	0.03131528241668734	4.435163318792591	0.0412013631722246	4.456316018296187	0.06121267803531267	4.442390592496851	0.05175132114339143
['Q153K' 'D292E']	4.388651265784108	0.038971052685072116	4.3649172166436445	0.04785663593745508	4.41257698480224	0.10506886011071886	4.367713642427752	0.0617171009577798
['Q181L' 'A350T']	4.407371814203928	0.046069914565236555	4.424202480283101	0.07093725307428211	4.393627596055467	0.06952979144224967	4.445719454487028	0.08458446016717812
['A43E' 'S300N']	4.365807898045737	0.0483857364880528	4.433772541142281	0.06722027877889224	4.3742499032847775	0.06051222234271648	4.413725599188016	0.08282357982243507
['Q231H' 'K290E']	4.370159344387607	0.060003784728057064	4.270803646366687	0.05830990349536739	4.4133577341663015	0.08019161008987902	4.2551081507542925	0.08366898485896714
['A222V' 'N333D']	4.417066932744635	0.030868062597964895	4.413787699500802	0.03390634449451375	4.469532640402321	0.0757028241568584	4.4449997922454365	0.04585278056489619
['A135D' 'L319M']	4.343729818154617	0.04349565243295835	4.399023177542602	0.04946723416427124	4.345476557497559	0.08966147513775306	4.356898155697218	0.06587016803099534
['M42L' 'M254I']	4.3821326054914485	0.05983644426860997	4.435997955214055	0.04333428344726037	4.397007541331704	0.07524770008818465	4.432275720705503	0.07388003914859528
['A13V' 'I123F']	4.417154714704448	0.04954166779273315	4.449259583111221	0.0325226598356116	4.4756651719084655	0.07977842258022323	4.480559457815669	0.05926297537643918
['V104I' 'L342M']	4.398070424619605	0.06970465189756558	4.397622135847908	0.062377746263109726	4.377804323102866	0.07335848228627782	4.409837720467513	0.09353994721521759
['T141S' 'Q291H']	4.412903190843529	0.03887384663206655	4.393683918708158	0.044854852815489524	4.390075746408552	0.06622162800173623	4.420732269551687	0.059355991888541966
['T19S' 'P76T']	4.4604594640440025	0.033807328480386076	4.282512039863276	0.05574743582430137	4.453945335005145	0.07189567451138842	4.357116663907277	0.06519748507392999
['D267Y' 'A341V']	4.388092724628209	0.07688871388041463	4.383328843118574	0.030072193504090447	4.431652946348919	0.08060852151638627	4.385566727746783	0.08256034849933547
['L304F' 'M347I']	4.369025920343327	0.06470337726656283	4.387500462620469	0.024992987987040406	4.420679752890052	0.06301139777334104	4.370671542963795	0.06936264468876245
['K108E' 'D267N']	4.412523363228169	0.033998373670087526	4.407674158047816	0.03365872308485724	4.512318362045949	0.07122704285018154	4.434342681275984	0.047841394753017
['G265S' 'A331S']	4.384601986165138	0.03394912867239723	4.409238625776747	0.06526768526086309	4.302998180022659	0.05025011877309803	4.407985771941885	0.07356911088851127
['I64F' 'N316S']	4.366698041954806	0.0574577481529389	4.352373065145406	0.044252385165614805	4.37272116029977	0.0796796968556269	4.333216267100212	0.07252355765992509
['D165Y' 'G265D']	4.384634164405869	0.08068885286781262	4.415809571087512	0.04015995307670323	4.406664585590748	0.06721573910719846	4.414588895493381	0.09013053205349737
['G58S' 'D132Y']	4.438516171632569	0.051143060009278866	4.337138915670738	0.04948073510015158	4.466773867882496	0.06812491366139291	4.389800247303306	0.07116147646841
['G261R' 'Q348H']	4.393703074644861	0.05147035472511156	4.41530293738969	0.0489657772796333	4.36175588961332	0.06551482007046544	4.423151172034551	0.07104114835873268
['S280L' 'S358I']	4.383268710745592	0.053792735225706066	4.403347921047533	0.04606885024717106	4.391185676451013	0.06119491124925018	4.4007617917931245	0.07082370596176954
['S93N' 'H179L']	4.392390829223306	0.02502067961148021	4.4442550196203605	0.07480702842426347	4.389979427178192	0.05363439635670723	4.450791008843666	0.07888045328146197
['F226S' 'R355*']	4.414687393920117	0.03249882934010588	4.437991723358391	0.03416392875135312	4.474265311734866	0.07210598211248612	4.4668242772785085	0.04715239056723274
['A32V' 'S300C']	4.425779200429126	0.03143968573598319	4.405634693357652	0.032086907899212425	4.426436484802172	0.061714605204519345	4.445559053786777	0.044922416427769396
['R86L' 'A250G']	4.319897608810704	0.03677437701764065	4.401939320872318	0.0837573624075954	4.301761011676021	0.07355841494901205	4.3359820896830215	0.09147486300898654
['A67V' 'K290N']	4.33929578798942	0.029642637237000256	4.315075804143495	0.07723334976958172	4.161759684644375	0.10422030471579433	4.268516752132914	0.0827265148485958
['G315C' 'Q335K']	4.253971470554492	0.04790782629910139	4.429798429530235	0.07778952768128868	4.228440199468913	0.07007520387000071	4.297915060084726	0.09135847217189463
['A106T' 'D292N']	4.357826700017389	0.0554546727882539	4.345091154876724	0.07060208233259463	4.41993844058848	0.06797084925738023	4.317063014894114	0.08977680526589693
['Y12H' 'A87T']	4.4121701556613315	0.06292108187974614	4.383480783012964	0.020839887617637866	4.487847441020147	0.06776239163946485	4.4097960986742955	0.06628245213352847
['Q153K' 'V301M']	4.388651265784108	0.038971052685072116	4.410770279193684	0.02340023492006318	4.416649349223452	0.07498767984501664	4.413566704977791	0.045456726033633474
['L128Q' 'Q352H']	4.196134038467643	0.04781267575240651	4.372583090238162	0.03693413331022067	4.215573759284876	0.03591621265042658	4.182862288705806	0.06041673746555596
['K37Q' 'R355L']	4.402904989637712	0.0622951746601964	4.389125179457171	0.050264090195897344	4.5192530511107485	0.08185046290457872	4.406175329094882	0.08004478464688176
['G236D' 'A350T']	4.407517848490406	0.026182682052693352	4.424202480283101	0.07093725307428211	4.384554294037598	0.0739885307147819	4.4458654887735065	0.0756149900032869
['V136A' 'L148H']	4.385110001350507	0.03232469428488298	4.407856099370974	0.03513757765819129	4.495739333905172	0.06168232761338041	4.407111260721482	0.04774447846920699
['A106D' 'V119L']	4.371335621501688	0.067098473853822	4.42540364597697	0.057775388819665555	4.4034235588248825	0.04002840986889285	4.410884427478656	0.08854490807932193
['D8E' 'T229S']	4.39167251504456	0.03256326278092285	4.384902210920966	0.03358622215404793	4.394655702071471	0.0568688328431483	4.390719885965526	0.04678034204150816
['D165E' 'S190C']	4.367975361115831	0.04470391266439771	4.376857854621729	0.031186985122462377	4.443944852619396	0.07278674570079466	4.358978375737561	0.05450750268114278
['L304M' 'K325N']	4.385989743708336	0.05227621143578315	4.44362167352766	0.08559560036898772	4.38342049347019	0.05611537617540939	4.443756577235995	0.10029660554877297
['V271L' 'S358C']	4.351085214539068	0.04251533899061089	4.4363728431991625	0.07564400881797635	4.469687477075519	0.083362402788859	4.401603217738231	0.08677309559731428
['Q153H' 'L307F']	4.390768193934119	0.03083623712777386	4.413333326680928	0.03690542840448233	4.347092311048616	0.05515801070245214	4.418246680615047	0.048092454355321376
['D130E' 'E217D']	4.398090529459244	0.04263552458128635	4.372245607389134	0.03339277896181385	4.48657932314245	0.07851772220536651	4.384481296848378	0.054155938207310475
['M232I' 'G359W']	4.385326669922228	0.03206272856339371	4.4180406738770435	0.03387256067839573	4.433964975085489	0.0787110236155602	4.417512503799271	0.04664085044080418
['L114H' 'Q306H']	4.214605969422307	0.03793417570926333	4.404203963002619	0.058714000172456975	4.219466516602644	0.03646187094810465	4.232955092424925	0.06990232830880916
['T19S' 'Q181H']	4.4604594640440025	0.033807328480386076	4.374115479908796	0.06157357729329236	4.450558422724523	0.06953632681524728	4.448720103952798	0.07024415192508038
['N46Y' 'V136A']	4.410283820256555	0.03702986347230311	4.385110001350507	0.03232469428488298	4.3951603334697	0.06191990929737486	4.409538981607062	0.04915380605190767
['L62M' 'N208T']	4.381548150440436	0.03378893949219705	4.4741920933202035	0.08799197041350013	4.460279629224761	0.08271193611224165	4.469885403760639	0.09425645489438712
['V264I' 'Q298H']	4.426489803005935	0.05072502267996919	4.3899515663548625	0.0568482904452562	4.44449889426757	0.07034812120689636	4.430586529360797	0.07618894967402817
['L349V' 'L356P']	4.42524633850256	0.08439348197123865	4.3615789269760805	0.06371879962551856	4.395698178528666	0.06494328551542831	4.40097042547864	0.10574660857420803
['A199T' 'P239L']	4.391984410577459	0.030277145836892803	4.37434621586104	0.03597788681874684	4.398169309223226	0.06388622246406912	4.380475786438499	0.04702248292009933
['Q306L' 'K327N']	4.413455196395325	0.03739267384751592	4.425075344697663	0.04377083465676299	4.349874892986811	0.05246859675188245	4.452675701092987	0.05756820323769351
['H74Q' 'M232I']	4.394292164050386	0.03896817817591988	4.385326669922228	0.03206272856339371	4.462343522818173	0.07292839447242351	4.3937639939726125	0.05046322892245503
['V66L' 'S190G']	4.193767157629119	0.04850981334296955	4.386250061721122	0.036719255990633644	4.261107172963826	0.09644737767196848	4.1941623793502405	0.060840001241579796
['A106V' 'E164V']	4.433457657559035	0.03765948109424262	4.404352486034663	0.045242251744945	4.443271963486238	0.06864792516283416	4.451955303593698	0.05886508183329567
['E44D' 'G261R']	4.40713139568416	0.03389220415934123	4.393703074644861	0.05147035472511156	4.37080980647581	0.0771605939796511	4.414979630329022	0.061626933383929466
['E39D' 'R303G']	4.436163317769241	0.046238547579228274	4.470575925509247	0.0700212731963157	4.427042301425171	0.06433807727039735	4.520884403278487	0.0839105594205499
['L189I' 'S338T']	4.391831718557255	0.027484992262298502	4.402053212744992	0.06998604999590154	4.407252645688137	0.07450181704094178	4.408030091302248	0.07518957370332298
['S61T' 'A87V']	4.390968133298298	0.060558708889250135	4.319889214610718	0.04135896822805343	4.32576532788878	0.05929996847240876	4.325002507909016	0.07333431308209055
['T334M' 'A343V']	4.392025880331141	0.02753676961328818	4.3751718161869455	0.02240245040921616	4.392773912601549	0.062744630234231	4.381342856518085	0.03549849947635393
['E100K' 'V313G']	4.315973599339884	0.05677623470298086	4.369758413823392	0.03687969549019254	4.337418417064761	0.07279786639337082	4.299877173163274	0.06770267916779436
['V143A' 'Q317L']	4.397230798414913	0.07102443250808468	4.384924720574939	0.052176034352406836	4.304153694064622	0.06103073851991834	4.396300678989853	0.08812949888566833
['E217G' 'Q311K']	4.378512912604862	0.05238555068623456	4.363246051864705	0.05597638308013774	4.379596166414423	0.06505520734261085	4.355904124469566	0.07666551626014385
['Q309H' 'G315C']	4.445874069354239	0.057854848181717496	4.253971470554492	0.04790782629910139	4.2126513982333575	0.07864924972148074	4.3139906999087305	0.0751155328732643
['N46D' 'G91D']	4.419461550673679	0.04769510048569056	4.398970568459758	0.019209269144964215	4.5253586514518	0.06846873058937075	4.432577279133437	0.051418076893479735
['H202Y' 'A331V']	4.340438294995037	0.04682304359781416	4.386936994915286	0.05828710322500213	4.415819215947775	0.07029515550376039	4.341520449910323	0.07476485681204009
['D88V' 'K325N']	3.439321575812828	0.5183203062101577	4.44362167352766	0.08559560036898772	3.2630893332044675	0.6470144758178296	3.4970884093404875	0.5253404102411303
['S93G' 'L174Q']	4.40730556768101	0.05222850160900284	4.407458368633354	0.04982269610653391	4.388408906325905	0.0821229796422681	4.428909096314364	0.072181143158346
['V66L' 'L304S']	4.193767157629119	0.04850981334296955	4.3288520529656545	0.0826181880656961	4.100228237363922	0.14047557761009835	4.136764370594772	0.09580692558384532
['E36G' 'V143I']	4.407295338856221	0.06008562655742056	4.357596846231983	0.047154108835230184	4.384951068675123	0.06879925255024806	4.379037345088204	0.07637926746730775
['M232I' 'L346I']	4.385326669922228	0.03206272856339371	4.3837592384348305	0.05106044813280319	4.407541322844904	0.06255980537100345	4.383231068357059	0.06029251965586235
['L189S' 'Q231L']	4.349319863591143	0.0417707113544319	4.376609329511166	0.08340062951804365	4.415694527633929	0.07028658034645197	4.34007435310231	0.09327624205048808
['Q231R' 'A312G']	4.345121362208865	0.044507741736680914	4.400891584534441	0.07704492628259166	4.386369151965458	0.05587401131462893	4.360158106743306	0.08897673707429977
['V136M' 'I182F']	4.282954005006044	0.027349903717728646	4.275445471292317	0.05675984609530479	4.1716450286365925	0.11553930905313312	4.17254463629836	0.06300553437700306
['V9I' 'Q335H']	4.486023066118488	0.06891269448981416	4.394031463831714	0.030424341465624637	4.366046345621909	0.048094690557150196	4.494199689950202	0.07532994102920425
['A133V' 'N234I']	4.42389321992768	0.05730369550115841	4.382752848296292	0.03050586588967653	4.491521638753153	0.08421769212472252	4.4207912282239725	0.06491780473620787
['Q55H' 'V271A']	4.396180754556281	0.031381151874728216	4.431746532001796	0.06998153216275588	4.444447254280755	0.0790634529022991	4.442072446558075	0.07669544664992566
['E235D' 'M254V']	4.39770239590529	0.04954248679741068	4.407745056738211	0.04287934468705512	4.4596976117022304	0.07875414429355283	4.4195926126435	0.06552172310663765
['K108R' 'S158C']	4.371414644700688	0.03326089265954744	4.433834148612943	0.09266826141130649	4.352425627303958	0.08652100231549864	4.41939395331363	0.0984565571889662
['Y12C' 'Q89L']	4.401344109165923	0.050604529256415134	4.3562745582253495	0.0298670817812031	4.430472002935625	0.07939233310839822	4.371763827391273	0.05876104964505356
['K84E' 'T334M']	3.000481590089165	0.5228884503279617	4.392025880331141	0.02753676961328818	3.081970308939375	0.5725803781165376	3.006652630420305	0.5236130299821736
['V244I' 'V270I']	4.429637207642555	0.048589537123697894	4.433172582570622	0.04802885233652549	4.37800337668577	0.06156812862683024	4.476954950213177	0.06832066872227603
['Q55L' 'A222V']	4.386325949766128	0.04708273672997141	4.417066932744635	0.030868062597964895	4.449816588019838	0.06669275789069541	4.417538042510763	0.056299390640891296
['Y126C' 'L296P']	4.382766250010407	0.03818287517918706	3.9754991031044553	0.5656273177188594	3.576718857259539	0.6567966676323317	3.9724105131148626	0.5669146271765978
['S191T' 'P332H']	4.47654279329581	0.0798627016343326	4.404447042994965	0.0379775383765978	4.3420835575854575	0.07670074115363174	4.4951349962907745	0.08843271189712769
['R101G' 'T328S']	4.364680043948614	0.05022394961676117	4.352645233373656	0.05186287697543384	4.421099669970767	0.0831321017842454	4.33147043732227	0.07219558936164971
['T68I' 'S300G']	4.38812795670454	0.033506772211901764	4.421901468810604	0.060835521793049956	4.471853789703962	0.06711310047668696	4.424174585515143	0.0694526061130389
['S61P' 'E172D']	4.420797187452203	0.06180164548630232	4.352282635025487	0.037306605342368813	4.434697620605634	0.07492722856477395	4.38722498247769	0.07218882314448583
['G200D' 'G310D']	4.395862075918879	0.05455443110243412	4.376358542761301	0.02845951840496089	4.41217396877961	0.08703292236233603	4.3863657786801795	0.06153153777334464
['Q26R' 'L205F']	4.3547575254572015	0.03424472597503646	4.432000714601378	0.06757047868428301	4.508922435149913	0.07409943339745823	4.400903400058578	0.07575269530999199
['V95L' 'A145T']	4.437412733091462	0.03160246829244407	4.368361964209887	0.02889897761547255	4.364895636486276	0.04076843218658062	4.419919857301348	0.04282367230159642
['K290I' 'L296M']	4.379753755213237	0.04601680479597618	4.407203512362659	0.033282339096166395	4.354569142485006	0.06557855662978732	4.401102427575896	0.0567913762761846
['I83F' 'R351*']	4.433221119477602	0.043066482981655975	4.425131441743645	0.02511702791004357	4.469251078604939	0.06926985973472288	4.472497721221245	0.04985566214025415
['A75V' 'Q153H']	3.3725819492510656	0.3755985240273775	4.390768193934119	0.03083623712777386	3.231673357160719	0.5708508363028499	3.377495303185184	0.3768622092645331
['P3L' 'D247N']	4.403932151802689	0.08351186202904386	3.2332717731686107	0.49518373711135444	3.360973997736631	0.5842319088007477	3.2513490849712987	0.5021764277613248
['H112Y' 'G261E']	4.272072218826626	0.03913651531735698	4.381104858201413	0.07683045349930856	4.399592534007446	0.08873237560716295	4.267322237028038	0.08622404198421188
['S85Y' 'A92V']	4.43861063481731	0.05025543858540749	4.390847682460486	0.017484775706338128	4.539736510787297	0.06900700569890102	4.443603477277797	0.053210210382149556
['K108R' 'Q360H']	4.371414644700688	0.03326089265954744	4.367023256947299	0.039089097053191454	4.4056989293796605	0.0753621797920281	4.352583061647987	0.05132489151419375
['S97T' 'L307F']	4.44679289839634	0.03668782437879538	4.413333326680928	0.03690542840448233	4.468703965884345	0.0714391546057736	4.474271385077268	0.05203851557613556
['A27G' 'K325E']	4.418371937153289	0.052239224019009246	4.440243962008471	0.04699302639884443	4.417484833182614	0.07754300258824726	4.472761059161758	0.07026578866155792
['A183T' 'L296M']	4.416536569510858	0.0359287679303154	4.407203512362659	0.033282339096166395	4.398732965173952	0.07830732825398684	4.437885241873516	0.04897540669257037
['A109S' 'K325N']	4.3764338943091765	0.036508939309167265	4.44362167352766	0.08559560036898772	4.425596855671783	0.06595610693746704	4.434200727836835	0.09305648527645942
['V96M' 'A109T']	4.263557494535813	0.040693365447970725	4.377963666036741	0.03542251706843941	4.311838019723554	0.09062598774299459	4.255666320572553	0.05395094722936734
['A138T' 'T258I']	4.395670987293219	0.037074290494722724	4.399373457838014	0.027317530642646734	4.438499262212961	0.07435995873592183	4.409189605131232	0.04605160687857733
['T206S' 'G261R']	4.3844331544320925	0.02733301296443554	4.393703074644861	0.05147035472511156	4.369949018182684	0.06555157087475412	4.3922813890769525	0.058277705971004165
['Q117R' 'S120T']	4.432896090822118	0.04883317025139451	4.350420947576618	0.04448741600628651	4.452264296826343	0.08614102515869367	4.397462198398735	0.06605913032819974
['V104A' 'N157I']	4.359940031288727	0.028408951339030687	4.397577881188332	0.04429074223716253	4.379206777429883	0.0786333186384883	4.371663072477059	0.05261880238186903
['P284L' 'L318M']	4.402357874185491	0.04625389048260164	4.399416304019052	0.03247766596157521	4.449461927927948	0.06921620698426167	4.415919338204542	0.05651744129990465
['R216Q' 'Q348K']	4.403177362511624	0.05602967029518743	4.432621979933989	0.0723057689228053	4.385833022700864	0.08204663833089808	4.449944502445613	0.09147375674424618
['S28R' 'S61P']	4.317755129469323	0.058332523865143066	4.420797187452203	0.06180164548630232	4.358983471699219	0.05624566896557179	4.352697476921527	0.0849830967033567
['M42L' 'V104A']	4.3821326054914485	0.05983644426860997	4.359940031288727	0.028408951339030687	4.305434672458738	0.06769851911563428	4.356217796780175	0.06623796931438856
['P76S' 'L128Q']	4.341314261407392	0.06723270040949737	4.196134038467643	0.04781267575240651	4.071878863068926	0.33149159564386466	4.151593459875034	0.0825002301024548
['D88V' 'A331G']	3.439321575812828	0.5183203062101577	4.421513801441887	0.07375860491982314	3.3879741598814825	0.6171588198435162	3.474980537254715	0.5235420438030839
['A67V' 'Q352E']	4.33929578798942	0.029642637237000256	4.3877224200567255	0.038648487175702295	4.356365069880609	0.06941473980918957	4.341163368046146	0.048707201760466785
['Q211H' 'A341V']	4.392232819621748	0.03946426822227028	4.383328843118574	0.030072193504090447	4.4407474797334165	0.08250453023170551	4.389706822740322	0.04961617970447495
['A116T' 'H179L']	4.410479238220585	0.033930205615500524	4.4442550196203605	0.07480702842426347	4.360870147677563	0.07029333127676543	4.468879417840945	0.08214225681571395
['A92T' 'I268V']	4.370629381260551	0.03586519311182348	4.395284714342555	0.04931460425743509	4.413396983946493	0.07061896590773745	4.380059255603106	0.06097739146614773
['L90M' 'M232I']	4.38132285058715	0.04840145355565223	4.385326669922228	0.03206272856339371	4.399349991523435	0.07620489157607414	4.3807946805093785	0.058057895838807515
['A266V' 'V271L']	4.4130809260675985	0.029771660780762058	4.351085214539068	0.04251533899061089	4.441236732919117	0.07372625333586895	4.378311300606665	0.05190284997118486
['A256V' 'S345L']	4.433329223717362	0.039471966467692486	4.387476365157208	0.037567645768424404	4.421075344194216	0.0809319889099732	4.43495074887457	0.05449187228760319
['N46I' 'M347I']	4.481768937058852	0.06622231426067209	4.387500462620469	0.024992987987040406	4.56335234894515	0.083139820474431	4.483414559679321	0.07078166679698605
['E36G' 'S69P']	4.407295338856221	0.06008562655742056	4.403213230912996	0.029698178374390222	4.4817328800875735	0.07311081597517069	4.424653729769217	0.06702435615173712
['T141S' 'L174M']	4.412903190843529	0.03887384663206655	4.365127231818212	0.0428162397403189	4.439075530963157	0.07733391155952371	4.392175582661741	0.057830842441329654
['A41T' 'R355*']	4.379820651627581	0.06207296007728513	4.437991723358391	0.03416392875135312	4.422791611256269	0.06247223343617685	4.431957534985973	0.07085355601862031
['L342S' 'A350V']	4.39708119672236	0.037853975741912085	4.37620464864846	0.026660436003734835	4.513527435023173	0.08322154787952121	4.38743100537082	0.04630013312484651
['S16T' 'R326K']	4.448674221159461	0.03673096327547193	4.413444323683221	0.08479086560933904	4.417023068900432	0.07603261974846143	4.476263704842681	0.09240484053297783
['V104I' 'A250S']	4.398070424619605	0.06970465189756558	4.413988645595063	0.04875494723353023	4.397310094079986	0.06971860332790444	4.426204230214669	0.08506340797255368
['A266V' 'V270I']	4.4130809260675985	0.029771660780762058	4.433172582570622	0.04802885233652549	4.431813904820833	0.06978007307434543	4.46039866863822	0.05650772020183203
['M242I' 'S354T']	4.387577928600697	0.03728793173963127	4.3686636420949965	0.03891085492511521	4.459220151704793	0.07412785068220314	4.370386730695692	0.05389289827447364
['A13V' 'L174Q']	4.417154714704448	0.04954166779273315	4.407458368633354	0.04982269610653391	4.329560845120266	0.08578979235657816	4.4387582433378014	0.07026149653266404
['V94M' 'L346I']	4.416911731859364	0.041830360016279274	4.3837592384348305	0.05106044813280319	4.42145299880198	0.05448932870170008	4.414816130294195	0.06600718432575518
['A176T' 'L349P']	4.401477662234696	0.026213195266811866	4.393644555249583	0.033286231579109156	4.415244456169957	0.08459679513734936	4.40926737748428	0.042368677331657306
['Q248L' 'V271A']	3.8310541738995103	0.6143705023657978	4.431746532001796	0.06998153216275588	3.9090403511472775	0.6305321077234866	3.8769458659013054	0.6183433746884085
['R197H' 'N246T']	3.5686697911647474	0.3904551439746714	3.977236324953917	0.538753945367274	3.3280294230656002	0.5884110987212026	3.160051276118664	0.6653653380700598
['S93R' 'P155L']	4.419165065224356	0.05519947055834927	4.370138193513134	0.03149486559393722	4.381070099268423	0.06542095018035184	4.40344841873749	0.06355240442896114
['V96M' 'I134V']	4.263557494535813	0.040693365447970725	4.387251021116153	0.03485893014807578	4.2628536618920645	0.10889421289627324	4.264953675651967	0.053582599811417546
['I64F' 'V353I']	4.366698041954806	0.0574577481529389	4.3975303545854105	0.028744708384183734	4.3588718592709945	0.05542733481901624	4.378373556540216	0.06424679823071587
['V94L' 'Q298H']	4.339065892156348	0.027628956832708825	4.3899515663548625	0.0568482904452562	4.346377571894246	0.05578510430950897	4.34316261851121	0.06320670361766935
['Y47F' 'G315C']	4.418040113287929	0.0312741229061178	4.253971470554492	0.04790782629910139	4.325149996794146	0.047324823259614845	4.286156743842421	0.05721215416545537
['Y282F' 'Q335R']	4.369875974533253	0.03312369973168916	4.4028299600542535	0.06525950857696115	4.380801249385804	0.08221932152261575	4.386851094587506	0.07318458132435801
['E164D' 'S358C']	4.3768485591491535	0.03948938048771299	4.4363728431991625	0.07564400881797635	4.396116545874894	0.0651855121501789	4.427366562348315	0.0853312793842765
['L63M' 'P320S']	4.35208499166966	0.04039497456302714	4.370492919211199	0.031087935997815095	4.328349616050992	0.046727141611282254	4.336723070880858	0.05097267635264855
['T154S' 'Q311L']	4.410738334260138	0.03005865735019879	4.411256171624011	0.06970619335519039	4.425509511178818	0.07991585410554386	4.4361396658841485	0.07591097597691554
['A82V' 'A116T']	4.30882335593247	0.059923325754224974	4.410479238220585	0.033930205615500524	4.3791316074923685	0.06475800594712985	4.333447754153054	0.06886264460908473
['N113K' 'Q306L']	4.035310623595178	0.17899381080049834	4.413455196395325	0.03739267384751592	4.032024777536851	0.4173382831896376	4.062910979990502	0.18285785835547594
['A40V' 'L185F']	4.402618756233536	0.04295501500166969	4.4134903237063465	0.07177856894500162	4.4117918929062885	0.07648095521200245	4.430254239939881	0.08364984323706781
['I79T' 'Q348P']	4.439897003385067	0.0976264654447055	4.3998727282886785	0.03865638198779083	4.313988352583089	0.0650902415306403	4.453914891673744	0.10500115534417837
['E172D' 'P239T']	4.352282635025487	0.037306605342368813	4.442866769306949	0.07003640809856584	4.380783792225495	0.08147009752599436	4.409294564332436	0.07935289069416514
['N50S' 'A241V']	4.411700530607231	0.06013695306995986	4.442092774754859	0.04271643203398193	4.388047997100244	0.04382412491732141	4.467938465362089	0.07376412875003914
['L304S' 'Q352*']	4.3288520529656545	0.0826181880656961	4.435570494138375	0.05704406334124781	4.395802063658973	0.08661389671763298	4.378567707104029	0.10039815815909682
['V99A' 'M223K']	4.424983399057371	0.029677332012308672	4.417156914330487	0.046118779148269624	4.445197797596491	0.05077860350722669	4.456285473387858	0.05484237253707821
['S93R' 'F147L']	4.419165065224356	0.05519947055834927	4.425489740028226	0.03228863606482608	4.429651594613484	0.06152514260182947	4.458799965252581	0.06394949232674842
['E100K' 'Q180E']	4.315973599339884	0.05677623470298086	4.3953409951543385	0.05494242470699796	4.264162852055321	0.048457112775665744	4.325459754494222	0.0790076632975062
[truncated: 270 more rows]
