# Supplementary material for: The genotype‐phenotype landscape of an allosteric protein
Source: Mol Syst Biol. 2021 Mar 30;17(3):e10179. doi: 10.15252/msb.202010179 (PMC8009258; doi:10.15252/msb.202010179)
Supplement: Supplementary file 3 — Source Data for Appendix [file MSB-17-e10179-s008.zip › Appendix Figure S22A.source.csv]

Nearest Neighbor Distance	full library	inverted sensors
0	0.0	0
1	0.996	0
2	3.086	0
3	6.07	0
4	8.329	2
5	8.75	0
6	6.942	5
7	4.584	7
8	2.464	6
9	1.083	12
10	0.433	4
11	0.182	2
12	0.065	1
13	0.014	2
14	0.002	2
15	0.0	0
16	0.0	0
