# Supplementary material for: The genotype‐phenotype landscape of an allosteric protein
Source: Mol Syst Biol. 2021 Mar 30;17(3):e10179. doi: 10.15252/msb.202010179 (PMC8009258; doi:10.15252/msb.202010179)
Supplement: Supplementary file 3 — Source Data for Appendix [file MSB-17-e10179-s008.zip › Appendix Figure S22B.source.csv]

Nearest Neighbor Distance	full library	band-stop sensors
0	0.0	0
1	0.527	0
2	1.827	0
3	3.745	2
4	5.555	0
5	6.308	6
6	5.316	6
7	3.783	7
8	2.158	6
9	1.037	1
10	0.464	1
11	0.194	0
12	0.065	0
13	0.019	2
14	0.002	0
15	0.0	0
16	0.0	0
