# Supplementary material for: The genotype‐phenotype landscape of an allosteric protein
Source: Mol Syst Biol. 2021 Mar 30;17(3):e10179. doi: 10.15252/msb.202010179 (PMC8009258; doi:10.15252/msb.202010179)
Supplement: Supplementary file 3 — Source Data for Appendix [file MSB-17-e10179-s008.zip › Appendix Figure S23C.source.csv]

[IPTG] (µmol/L)	Wild Type	R195H	A337D	R195H/A337D
0.0	1.3281e+02	1.2077e+02	1.3545e+02	1.3582e+02
0.0	1.3629e+02
2.0	2.2897e+02	1.5592e+02	2.3097e+02	1.6625e+02
2.0	2.4397e+02
4.0	3.5552e+02	1.8465e+02	3.4416e+02	1.9060e+02
4.0	3.6151e+02
8.0	6.8112e+02	2.6684e+02	6.7016e+02	2.8547e+02
8.0	6.8377e+02
16.0	1.5181e+03	5.0407e+02	1.6425e+03	4.8249e+02
16.0	1.6759e+03
32.0	3.7985e+03	1.1728e+03	3.6269e+03	1.0259e+03
32.0	4.1993e+03
64.0	9.3547e+03	3.0874e+03	9.2144e+03	2.9009e+03
64.0	9.3578e+03
128.0	1.4123e+04	7.1071e+03	1.2970e+04	7.1687e+03
128.0	1.6228e+04
256.0	2.1744e+04	1.2785e+04	1.7869e+04	1.1199e+04
256.0	2.0717e+04
512.0	2.3503e+04	1.7764e+04	2.2312e+04	1.8398e+04
512.0	2.1445e+04
1024.0	2.2929e+04	1.9022e+04	2.2081e+04	2.0010e+04
1024.0	2.2850e+04
2048.0	2.2033e+04	2.2144e+04	2.3281e+04	1.9844e+04
2048.0	2.2405e+04
