# Supplementary material for: The genotype‐phenotype landscape of an allosteric protein
Source: Mol Syst Biol. 2021 Mar 30;17(3):e10179. doi: 10.15252/msb.202010179 (PMC8009258; doi:10.15252/msb.202010179)
Supplement: Supplementary file 3 — Source Data for Appendix [file MSB-17-e10179-s008.zip › Appendix Figure S23D.source.csv]

[IPTG] (µmol/L)	Wild Type	G265D	A337D	G265D/A337D
0.0	1.3281e+02	1.8104e+02	1.3545e+02	1.8335e+02
0.0	1.3629e+02
2.0	2.2897e+02	2.7551e+02	2.3097e+02	2.7775e+02
2.0	2.4397e+02
4.0	3.5552e+02	4.0398e+02	3.4416e+02	4.3749e+02
4.0	3.6151e+02
8.0	6.8112e+02	7.2859e+02	6.7016e+02	7.7418e+02
8.0	6.8377e+02
16.0	1.5181e+03	1.8198e+03	1.6425e+03	1.7349e+03
16.0	1.6759e+03
32.0	3.7985e+03	4.4480e+03	3.6269e+03	4.3085e+03
32.0	4.1993e+03
64.0	9.3547e+03	8.6539e+03	9.2144e+03	9.4463e+03
64.0	9.3578e+03
128.0	1.4123e+04	1.4555e+04	1.2970e+04	1.6186e+04
128.0	1.6228e+04
256.0	2.1744e+04	2.0947e+04	1.7869e+04	2.0124e+04
256.0	2.0717e+04
512.0	2.3503e+04	2.1451e+04	2.2312e+04	1.8505e+04
512.0	2.1445e+04
1024.0	2.2929e+04	2.3441e+04	2.2081e+04	2.3364e+04
1024.0	2.2850e+04
2048.0	2.2033e+04	2.3569e+04	2.3281e+04	2.1711e+04
2048.0	2.2405e+04
