# Supplementary material for: The genotype‐phenotype landscape of an allosteric protein
Source: Mol Syst Biol. 2021 Mar 30;17(3):e10179. doi: 10.15252/msb.202010179 (PMC8009258; doi:10.15252/msb.202010179)
Supplement: Supplementary file 3 — Source Data for Appendix [file MSB-17-e10179-s008.zip › Appendix Figure S24.source.csv]

Time	T° Read 2:600	A1	A2	A3	A4	A5	A6	A7	A8	A9	A10	A11	A12	B1	B2	B3	B4	B5	B6	B7	B8	B9	B10	B11	B12	C1	C2	C3	C4	C5	C6	C7	C8	C9	C10	C11	C12	D1	D2	D3	D4	D5	D6	D7	D8	D9	D10	D11	D12
0 days 00:04:18	37.0	2.536	2.411	2.517	2.528	2.513	2.49	2.483	2.469	2.501	2.539	2.521	2.474	2.568	2.5180000000000002	2.571	2.574	2.503	2.594	2.583	2.501	2.521	2.45	2.589	2.5069999999999997	2.552	2.444	2.546	2.563	2.485	2.616	2.41	2.555	2.5469999999999997	2.491	2.5380000000000003	2.509	2.525	2.511	2.548	2.5980000000000003	2.511	2.391	2.556	2.381	2.463	2.597	2.436	2.552
0 days 00:09:18	37.0	2.5	2.391	2.508	2.47	2.497	2.476	2.42	2.454	2.481	2.523	2.508	2.455	2.494	2.441	2.516	2.513	2.4930000000000003	2.53	2.523	2.437	2.499	2.427	2.543	2.474	2.516	2.459	2.526	2.541	2.476	2.574	2.398	2.512	2.526	2.407	2.458	2.488	2.488	2.475	2.5380000000000003	2.596	2.503	2.3819999999999997	2.476	2.376	2.4419999999999997	2.57	2.362	2.519
0 days 00:14:18	37.0	2.4859999999999998	2.384	2.498	2.468	2.4930000000000003	2.474	2.411	2.449	2.471	2.515	2.498	2.448	2.485	2.4130000000000003	2.472	2.467	2.488	2.485	2.4819999999999998	2.4290000000000003	2.49	2.416	2.529	2.463	2.513	2.436	2.496	2.497	2.471	2.5340000000000003	2.392	2.463	2.4730000000000003	2.3819999999999997	2.449	2.484	2.477	2.4219999999999997	2.504	2.589	2.503	2.381	2.523	2.376	2.437	2.516	2.3480000000000003	2.508
0 days 00:19:18	37.0	2.4859999999999998	2.3819999999999997	2.501	2.4730000000000003	2.492	2.471	2.42	2.452	2.479	2.5140000000000002	2.484	2.4459999999999997	2.481	2.408	2.469	2.464	2.487	2.472	2.465	2.425	2.487	2.416	2.524	2.461	2.51	2.435	2.494	2.465	2.468	2.5380000000000003	2.3930000000000002	2.443	2.4619999999999997	2.376	2.444	2.48	2.4730000000000003	2.405	2.474	2.57	2.501	2.38	2.542	2.376	2.437	2.505	2.3409999999999997	2.504
0 days 00:24:18	37.0	2.495	2.386	2.499	2.48	2.503	2.481	2.423	2.456	2.484	2.52	2.492	2.456	2.4859999999999998	2.411	2.4730000000000003	2.471	2.496	2.472	2.465	2.4290000000000003	2.4930000000000003	2.423	2.529	2.4659999999999997	2.515	2.44	2.497	2.46	2.474	2.532	2.399	2.4419999999999997	2.469	2.377	2.448	2.484	2.478	2.411	2.463	2.576	2.509	2.388	2.57	2.383	2.439	2.509	2.345	2.506
0 days 00:29:18	37.0	2.509	2.398	2.511	2.49	2.509	2.491	2.434	2.468	2.496	2.532	2.499	2.467	2.498	2.424	2.483	2.4859999999999998	2.508	2.483	2.474	2.443	2.502	2.436	2.536	2.4730000000000003	2.524	2.447	2.505	2.4619999999999997	2.4859999999999998	2.5269999999999997	2.411	2.444	2.4730000000000003	2.385	2.456	2.49	2.487	2.415	2.463	2.582	2.522	2.401	2.5810000000000004	2.39	2.45	2.522	2.354	2.515
0 days 00:34:18	37.0	2.525	2.415	2.526	2.503	2.525	2.503	2.445	2.48	2.501	2.544	2.5180000000000002	2.48	2.512	2.438	2.494	2.498	2.522	2.495	2.4859999999999998	2.454	2.512	2.448	2.545	2.481	2.536	2.46	2.517	2.474	2.498	2.541	2.425	2.4619999999999997	2.478	2.395	2.4659999999999997	2.495	2.497	2.42	2.469	2.6010000000000004	2.536	2.418	2.6069999999999998	2.4019999999999997	2.459	2.5380000000000003	2.366	2.523
0 days 00:39:18	37.0	2.549	2.443	2.5469999999999997	2.522	2.548	2.52	2.4619999999999997	2.498	2.5140000000000002	2.557	2.53	2.498	2.5340000000000003	2.458	2.515	2.515	2.542	2.512	2.505	2.479	2.528	2.464	2.5639999999999996	2.501	2.5540000000000003	2.478	2.5340000000000003	2.509	2.519	2.6060000000000003	2.444	2.499	2.505	2.412	2.4819999999999998	2.506	2.511	2.4330000000000003	2.491	2.6630000000000003	2.5540000000000003	2.44	2.634	2.417	2.475	2.545	2.385	2.537
0 days 00:44:18	37.0	2.569	2.468	2.5669999999999997	2.543	2.565	2.541	2.483	2.516	2.536	2.575	2.55	2.512	2.556	2.483	2.5340000000000003	2.536	2.562	2.56	2.573	2.523	2.551	2.4859999999999998	2.583	2.5140000000000002	2.574	2.506	2.5540000000000003	2.597	2.545	2.69	2.464	2.568	2.612	2.435	2.495	2.523	2.528	2.475	2.58	2.701	2.576	2.469	2.662	2.435	2.499	2.588	2.41	2.549
0 days 00:49:18	37.0	2.592	2.494	2.5980000000000003	2.57	2.59	2.568	2.511	2.541	2.5639999999999996	2.6010000000000004	2.569	2.539	2.582	2.565	2.5980000000000003	2.571	2.582	2.656	2.625	2.529	2.5780000000000003	2.516	2.602	2.5340000000000003	2.6	2.542	2.582	2.642	2.562	2.7319999999999998	2.489	2.569	2.5869999999999997	2.472	2.524	2.541	2.5639999999999996	2.597	2.647	2.728	2.59	2.478	2.637	2.457	2.525	2.68	2.438	2.5669999999999997
0 days 00:54:18	37.0	2.628	2.531	2.638	2.597	2.6069999999999998	2.589	2.53	2.563	2.588	2.625	2.605	2.565	2.654	2.585	2.585	2.588	2.603	2.602	2.5780000000000003	2.5540000000000003	2.596	2.537	2.6260000000000003	2.557	2.642	2.555	2.605	2.563	2.577	2.62	2.505	2.519	2.565	2.498	2.5580000000000003	2.565	2.699	2.5380000000000003	2.595	2.6719999999999997	2.605	2.49	2.5540000000000003	2.478	2.539	2.622	2.463	2.59
0 days 00:59:18	37.0	2.6910000000000003	2.5469999999999997	2.6319999999999997	2.605	2.6310000000000002	2.602	2.551	2.576	2.6060000000000003	2.642	2.628	2.583	2.739	2.553	2.5860000000000003	2.605	2.613	2.615	2.594	2.5660000000000003	2.608	2.552	2.647	2.5810000000000004	2.713	2.5580000000000003	2.612	2.568	2.5860000000000003	2.613	2.513	2.542	2.577	2.509	2.5810000000000004	2.59	2.702	2.523	2.553	2.5980000000000003	2.6180000000000003	2.499	2.563	2.492	2.55	2.602	2.48	2.612
0 days 01:04:18	37.0	2.638	2.52	2.634	2.6069999999999998	2.6289999999999996	2.6069999999999998	2.5639999999999996	2.5810000000000004	2.623	2.654	2.653	2.5989999999999998	2.645	2.539	2.591	2.602	2.614	2.614	2.597	2.574	2.6189999999999998	2.559	2.665	2.608	2.655	2.552	2.611	2.5660000000000003	2.589	2.612	2.515	2.5540000000000003	2.588	2.512	2.59	2.615	2.6180000000000003	2.512	2.541	2.589	2.6239999999999997	2.505	2.571	2.5	2.565	2.6039999999999996	2.489	2.633
0 days 01:09:18	37.0	2.6439999999999997	2.539	2.648	2.61	2.64	2.6180000000000003	2.572	2.59	2.633	2.6660000000000004	2.656	2.6060000000000003	2.63	2.557	2.5980000000000003	2.614	2.627	2.622	2.603	2.585	2.63	2.574	2.679	2.636	2.638	2.57	2.615	2.573	2.6010000000000004	2.6210000000000004	2.529	2.562	2.596	2.523	2.5980000000000003	2.655	2.6060000000000003	2.528	2.548	2.5980000000000003	2.636	2.519	2.58	2.513	2.573	2.615	2.494	2.65
0 days 01:14:18	37.0	2.6510000000000002	2.552	2.661	2.625	2.645	2.628	2.582	2.6010000000000004	2.6439999999999997	2.674	2.661	2.615	2.635	2.565	2.611	2.625	2.633	2.6310000000000002	2.614	2.592	2.642	2.585	2.6860000000000004	2.6260000000000003	2.6430000000000002	2.5789999999999997	2.623	2.5860000000000003	2.6060000000000003	2.6310000000000002	2.539	2.569	2.6039999999999996	2.5340000000000003	2.603	2.6289999999999996	2.5989999999999998	2.54	2.563	2.608	2.639	2.5269999999999997	2.589	2.521	2.5810000000000004	2.6189999999999998	2.501	2.6510000000000002
0 days 01:19:18	37.0	2.659	2.5660000000000003	2.668	2.635	2.659	2.633	2.593	2.612	2.6460000000000004	2.6839999999999997	2.668	2.6260000000000003	2.6510000000000002	2.575	2.6210000000000004	2.6319999999999997	2.64	2.64	2.622	2.5989999999999998	2.6489999999999996	2.593	2.696	2.635	2.658	2.588	2.636	2.597	2.612	2.637	2.543	2.5810000000000004	2.615	2.542	2.612	2.64	2.6189999999999998	2.548	2.573	2.6210000000000004	2.645	2.5340000000000003	2.5989999999999998	2.528	2.589	2.6310000000000002	2.508	2.656
0 days 01:24:18	37.0	2.6719999999999997	2.572	2.6710000000000003	2.639	2.665	2.637	2.597	2.616	2.654	2.693	2.6839999999999997	2.637	2.662	2.582	2.6260000000000003	2.638	2.6460000000000004	2.6460000000000004	2.628	2.602	2.657	2.6010000000000004	2.7030000000000003	2.645	2.6630000000000003	2.595	2.6430000000000002	2.6039999999999996	2.617	2.6430000000000002	2.549	2.5860000000000003	2.62	2.55	2.622	2.6489999999999996	2.6260000000000003	2.5540000000000003	2.5789999999999997	2.63	2.6489999999999996	2.5380000000000003	2.6039999999999996	2.537	2.5980000000000003	2.638	2.517	2.6660000000000004
0 days 01:29:18	37.0	2.67	2.577	2.6830000000000003	2.645	2.668	2.6430000000000002	2.6	2.623	2.658	2.698	2.6889999999999996	2.6439999999999997	2.66	2.5869999999999997	2.633	2.6430000000000002	2.6489999999999996	2.6510000000000002	2.633	2.608	2.658	2.605	2.71	2.6489999999999996	2.665	2.597	2.648	2.61	2.62	2.6489999999999996	2.556	2.592	2.625	2.5540000000000003	2.628	2.656	2.628	2.5540000000000003	2.5860000000000003	2.637	2.653	2.545	2.613	2.543	2.603	2.6430000000000002	2.523	2.674
0 days 01:34:18	37.0	2.6830000000000003	2.585	2.685	2.6519999999999997	2.67	2.647	2.61	2.628	2.6639999999999997	2.7039999999999997	2.6919999999999997	2.6489999999999996	2.665	2.5989999999999998	2.639	2.65	2.655	2.655	2.639	2.617	2.66	2.611	2.715	2.658	2.673	2.6069999999999998	2.653	2.615	2.6260000000000003	2.656	2.565	2.5989999999999998	2.628	2.5580000000000003	2.6319999999999997	2.6639999999999997	2.637	2.5669999999999997	2.593	2.6439999999999997	2.6630000000000003	2.552	2.6189999999999998	2.551	2.6069999999999998	2.6489999999999996	2.532	2.68
0 days 01:39:18	37.0	2.687	2.596	2.685	2.654	2.68	2.6519999999999997	2.615	2.633	2.6710000000000003	2.7110000000000003	2.699	2.658	2.682	2.614	2.6439999999999997	2.657	2.6639999999999997	2.66	2.64	2.622	2.667	2.6210000000000004	2.7230000000000003	2.6660000000000004	2.687	2.6189999999999998	2.662	2.6239999999999997	2.635	2.662	2.572	2.6069999999999998	2.638	2.57	2.641	2.674	2.647	2.576	2.595	2.647	2.6660000000000004	2.56	2.6239999999999997	2.5580000000000003	2.616	2.657	2.546	2.693
0 days 01:44:18	37.0	2.699	2.6060000000000003	2.698	2.665	2.6910000000000003	2.661	2.623	2.641	2.679	2.718	2.7039999999999997	2.6660000000000004	2.69	2.6260000000000003	2.658	2.667	2.676	2.67	2.653	2.633	2.675	2.6319999999999997	2.7319999999999998	2.676	2.695	2.6310000000000002	2.6689999999999996	2.6319999999999997	2.648	2.668	2.585	2.614	2.645	2.5810000000000004	2.6489999999999996	2.682	2.656	2.589	2.6039999999999996	2.655	2.679	2.57	2.635	2.5660000000000003	2.622	2.665	2.56	2.698
0 days 01:49:18	37.0	2.71	2.613	2.713	2.674	2.701	2.668	2.63	2.6489999999999996	2.697	2.727	2.714	2.675	2.696	2.637	2.6719999999999997	2.68	2.688	2.676	2.661	2.642	2.6919999999999997	2.6460000000000004	2.737	2.681	2.701	2.642	2.68	2.6430000000000002	2.659	2.682	2.602	2.625	2.66	2.594	2.66	2.688	2.665	2.6	2.616	2.661	2.6860000000000004	2.5810000000000004	2.6460000000000004	2.5780000000000003	2.636	2.676	2.576	2.7039999999999997
0 days 01:54:18	37.0	2.718	2.627	2.72	2.688	2.7089999999999996	2.68	2.639	2.661	2.697	2.736	2.7230000000000003	2.6860000000000004	2.713	2.657	2.685	2.69	2.7	2.687	2.676	2.66	2.695	2.661	2.747	2.6910000000000003	2.713	2.66	2.6919999999999997	2.66	2.673	2.6910000000000003	2.62	2.64	2.6710000000000003	2.609	2.6719999999999997	2.696	2.681	2.6210000000000004	2.627	2.67	2.698	2.593	2.659	2.589	2.645	2.685	2.592	2.715
0 days 01:59:18	37.0	2.7289999999999996	2.6430000000000002	2.737	2.7030000000000003	2.73	2.6919999999999997	2.655	2.67	2.7060000000000004	2.7430000000000003	2.7319999999999998	2.699	2.7239999999999998	2.674	2.7	2.708	2.719	2.701	2.6889999999999996	2.6719999999999997	2.7039999999999997	2.675	2.753	2.701	2.725	2.677	2.702	2.6719999999999997	2.69	2.702	2.634	2.6510000000000002	2.685	2.622	2.6839999999999997	2.705	2.693	2.637	2.641	2.685	2.714	2.6060000000000003	2.676	2.5980000000000003	2.656	2.696	2.61	2.722
0 days 02:04:18	37.0	2.7460000000000004	2.66	2.753	2.717	2.736	2.7060000000000004	2.6689999999999996	2.682	2.719	2.7539999999999996	2.7430000000000003	2.7110000000000003	2.74	2.694	2.716	2.7230000000000003	2.7310000000000003	2.7119999999999997	2.7030000000000003	2.681	2.716	2.6910000000000003	2.763	2.7089999999999996	2.741	2.693	2.717	2.6860000000000004	2.7	2.7110000000000003	2.6460000000000004	2.6639999999999997	2.698	2.639	2.697	2.714	2.7089999999999996	2.653	2.654	2.695	2.7289999999999996	2.625	2.69	2.611	2.6710000000000003	2.7110000000000003	2.6260000000000003	2.733
0 days 02:09:18	37.0	2.7569999999999997	2.6719999999999997	2.764	2.735	2.7539999999999996	2.718	2.685	2.696	2.735	2.767	2.755	2.722	2.753	2.71	2.7310000000000003	2.739	2.745	2.7239999999999998	2.7119999999999997	2.693	2.7310000000000003	2.708	2.7760000000000002	2.718	2.7539999999999996	2.708	2.736	2.7030000000000003	2.715	2.7239999999999998	2.661	2.6710000000000003	2.715	2.654	2.71	2.7239999999999998	2.725	2.6710000000000003	2.6710000000000003	2.708	2.7430000000000003	2.638	2.702	2.62	2.6860000000000004	2.7239999999999998	2.6460000000000004	2.739
0 days 02:14:18	37.0	2.7710000000000004	2.685	2.779	2.75	2.7710000000000004	2.733	2.699	2.7110000000000003	2.7489999999999997	2.78	2.767	2.734	2.7680000000000002	2.725	2.7439999999999998	2.752	2.764	2.74	2.727	2.7089999999999996	2.7439999999999998	2.727	2.7880000000000003	2.7319999999999998	2.7689999999999997	2.7260000000000004	2.741	2.716	2.736	2.737	2.68	2.6860000000000004	2.734	2.668	2.727	2.734	2.739	2.685	2.688	2.72	2.76	2.655	2.718	2.635	2.697	2.734	2.6639999999999997	2.7510000000000003
0 days 02:19:18	37.0	2.787	2.7030000000000003	2.793	2.766	2.793	2.75	2.721	2.728	2.764	2.792	2.782	2.7489999999999997	2.787	2.74	2.765	2.7680000000000002	2.778	2.7560000000000002	2.7439999999999998	2.7239999999999998	2.76	2.7439999999999998	2.799	2.741	2.7880000000000003	2.74	2.761	2.734	2.7539999999999996	2.7539999999999996	2.697	2.701	2.75	2.688	2.74	2.7439999999999998	2.7569999999999997	2.705	2.698	2.734	2.7739999999999996	2.6719999999999997	2.735	2.648	2.7110000000000003	2.748	2.6839999999999997	2.761
0 days 02:24:18	37.0	2.805	2.72	2.813	2.782	2.806	2.764	2.736	2.741	2.7739999999999996	2.803	2.7960000000000003	2.764	2.803	2.763	2.78	2.785	2.7960000000000003	2.773	2.762	2.742	2.7689999999999997	2.755	2.8110000000000004	2.7539999999999996	2.803	2.7569999999999997	2.772	2.753	2.7739999999999996	2.77	2.717	2.714	2.764	2.701	2.758	2.759	2.772	2.72	2.716	2.753	2.7960000000000003	2.6910000000000003	2.748	2.661	2.727	2.764	2.7	2.775
0 days 02:29:18	37.0	2.821	2.738	2.832	2.8	2.815	2.7710000000000004	2.748	2.753	2.778	2.812	2.8080000000000003	2.7760000000000002	2.8169999999999997	2.778	2.801	2.806	2.8089999999999997	2.78	2.773	2.758	2.784	2.773	2.823	2.763	2.8169999999999997	2.7739999999999996	2.7960000000000003	2.772	2.784	2.782	2.7319999999999998	2.727	2.779	2.717	2.7680000000000002	2.7689999999999997	2.787	2.74	2.741	2.767	2.803	2.7	2.767	2.681	2.74	2.7760000000000002	2.721	2.782
0 days 02:34:18	37.0	2.83	2.752	2.8360000000000003	2.81	2.833	2.785	2.7560000000000002	2.767	2.802	2.827	2.819	2.7880000000000003	2.8310000000000004	2.7969999999999997	2.8080000000000003	2.8160000000000003	2.825	2.792	2.787	2.773	2.7969999999999997	2.786	2.8339999999999996	2.778	2.83	2.7910000000000004	2.805	2.784	2.803	2.792	2.7510000000000003	2.741	2.793	2.7319999999999998	2.785	2.781	2.8	2.758	2.753	2.775	2.815	2.718	2.779	2.694	2.7560000000000002	2.7889999999999997	2.734	2.795
0 days 02:39:18	37.0	2.835	2.762	2.8560000000000003	2.822	2.844	2.7960000000000003	2.7680000000000002	2.779	2.8080000000000003	2.8369999999999997	2.827	2.7969999999999997	2.84	2.807	2.82	2.826	2.8339999999999996	2.806	2.801	2.784	2.8089999999999997	2.8	2.842	2.782	2.838	2.8	2.8139999999999996	2.7939999999999996	2.815	2.8089999999999997	2.7689999999999997	2.755	2.807	2.745	2.795	2.79	2.806	2.77	2.76	2.79	2.83	2.735	2.795	2.708	2.766	2.798	2.748	2.802
0 days 02:44:18	37.0	2.852	2.779	2.8710000000000004	2.842	2.855	2.8080000000000003	2.775	2.7910000000000004	2.821	2.852	2.844	2.815	2.8569999999999998	2.832	2.838	2.845	2.853	2.822	2.815	2.801	2.82	2.815	2.8569999999999998	2.795	2.8560000000000003	2.821	2.8360000000000003	2.8110000000000004	2.8280000000000003	2.825	2.7769999999999997	2.77	2.825	2.761	2.813	2.804	2.83	2.792	2.785	2.807	2.844	2.7510000000000003	2.805	2.721	2.781	2.8139999999999996	2.765	2.815
0 days 02:49:18	37.0	2.863	2.7889999999999997	2.8810000000000002	2.852	2.875	2.823	2.7889999999999997	2.804	2.8310000000000004	2.863	2.8539999999999996	2.825	2.8689999999999998	2.841	2.846	2.861	2.87	2.838	2.8289999999999997	2.813	2.8310000000000004	2.827	2.866	2.8089999999999997	2.865	2.832	2.846	2.825	2.846	2.842	2.7960000000000003	2.784	2.8339999999999996	2.77	2.82	2.8169999999999997	2.838	2.805	2.7960000000000003	2.819	2.862	2.765	2.822	2.736	2.7910000000000004	2.823	2.7769999999999997	2.823
0 days 02:54:18	37.0	2.8760000000000003	2.807	2.89	2.863	2.887	2.8339999999999996	2.803	2.8139999999999996	2.84	2.8739999999999997	2.87	2.8360000000000003	2.886	2.8560000000000003	2.855	2.8739999999999997	2.885	2.8480000000000003	2.84	2.825	2.843	2.843	2.878	2.819	2.8810000000000002	2.8489999999999998	2.8560000000000003	2.841	2.861	2.8489999999999998	2.804	2.7960000000000003	2.8489999999999998	2.781	2.833	2.826	2.8539999999999996	2.822	2.804	2.83	2.8739999999999997	2.7739999999999996	2.8339999999999996	2.748	2.803	2.838	2.7889999999999997	2.833
0 days 02:59:18	37.0	2.89	2.8160000000000003	2.898	2.8680000000000003	2.887	2.84	2.812	2.824	2.845	2.873	2.875	2.841	2.8989999999999996	2.866	2.863	2.8810000000000002	2.889	2.859	2.852	2.8369999999999997	2.8539999999999996	2.847	2.8819999999999997	2.8310000000000004	2.89	2.859	2.862	2.85	2.866	2.862	2.824	2.807	2.8569999999999998	2.792	2.842	2.835	2.8689999999999998	2.8339999999999996	2.8110000000000004	2.84	2.88	2.786	2.846	2.76	2.815	2.8480000000000003	2.801	2.841
0 days 03:04:18	37.0	2.892	2.822	2.9139999999999997	2.888	2.905	2.8569999999999998	2.822	2.8360000000000003	2.858	2.89	2.888	2.858	2.897	2.88	2.886	2.9	2.905	2.873	2.866	2.8480000000000003	2.8710000000000004	2.865	2.895	2.842	2.8960000000000004	2.8739999999999997	2.885	2.863	2.883	2.878	2.8310000000000004	2.8169999999999997	2.873	2.8089999999999997	2.8569999999999998	2.8480000000000003	2.8739999999999997	2.845	2.8310000000000004	2.852	2.8989999999999996	2.801	2.8560000000000003	2.772	2.8280000000000003	2.862	2.8139999999999996	2.853
0 days 03:09:18	37.0	2.911	2.841	2.9210000000000003	2.9010000000000002	2.9130000000000003	2.87	2.8339999999999996	2.8480000000000003	2.867	2.8989999999999996	2.898	2.867	2.9160000000000004	2.8939999999999997	2.9010000000000002	2.9189999999999996	2.918	2.886	2.8789999999999996	2.862	2.88	2.872	2.907	2.8480000000000003	2.9130000000000003	2.888	2.8960000000000004	2.8810000000000002	2.897	2.888	2.844	2.8310000000000004	2.884	2.8160000000000003	2.8680000000000003	2.85	2.8930000000000002	2.858	2.842	2.8689999999999998	2.9130000000000003	2.815	2.866	2.782	2.8369999999999997	2.8689999999999998	2.827	2.863
0 days 03:14:18	37.0	2.925	2.8510000000000004	2.93	2.904	2.929	2.878	2.843	2.859	2.8789999999999996	2.906	2.906	2.873	2.925	2.9010000000000002	2.908	2.918	2.926	2.8930000000000002	2.887	2.8710000000000004	2.886	2.886	2.9130000000000003	2.855	2.923	2.897	2.9019999999999997	2.8810000000000002	2.906	2.898	2.8569999999999998	2.841	2.8930000000000002	2.826	2.872	2.859	2.9	2.8689999999999998	2.85	2.872	2.9189999999999996	2.824	2.8760000000000003	2.7939999999999996	2.847	2.88	2.8369999999999997	2.8680000000000003
0 days 03:19:18	37.0	2.932	2.865	2.935	2.9189999999999996	2.9389999999999996	2.897	2.862	2.8710000000000004	2.89	2.9210000000000003	2.9139999999999997	2.888	2.937	2.92	2.92	2.938	2.9419999999999997	2.908	2.903	2.88	2.9010000000000002	2.897	2.927	2.866	2.9360000000000004	2.911	2.9160000000000004	2.9	2.9219999999999997	2.909	2.872	2.8539999999999996	2.907	2.838	2.888	2.87	2.9130000000000003	2.891	2.863	2.892	2.935	2.843	2.89	2.802	2.8560000000000003	2.8939999999999997	2.8489999999999998	2.8819999999999997
0 days 03:24:18	37.0	2.938	2.872	2.947	2.93	2.946	2.9	2.8710000000000004	2.885	2.8989999999999996	2.929	2.926	2.8989999999999996	2.9419999999999997	2.925	2.93	2.946	2.946	2.9139999999999997	2.912	2.892	2.908	2.909	2.9330000000000003	2.8760000000000003	2.9389999999999996	2.9219999999999997	2.928	2.912	2.93	2.918	2.8819999999999997	2.867	2.915	2.853	2.898	2.8789999999999996	2.9189999999999996	2.898	2.8760000000000003	2.8989999999999996	2.947	2.8560000000000003	2.904	2.8160000000000003	2.866	2.9010000000000002	2.8569999999999998	2.89
0 days 03:29:18	37.0	2.95	2.885	2.9530000000000003	2.9389999999999996	2.9539999999999997	2.909	2.873	2.8930000000000002	2.908	2.937	2.9330000000000003	2.91	2.957	2.931	2.9360000000000004	2.955	2.958	2.932	2.9210000000000003	2.9010000000000002	2.9189999999999996	2.917	2.943	2.888	2.9560000000000004	2.9339999999999997	2.937	2.924	2.94	2.935	2.895	2.8710000000000004	2.927	2.8569999999999998	2.908	2.891	2.931	2.912	2.8819999999999997	2.911	2.9539999999999997	2.865	2.918	2.833	2.8760000000000003	2.912	2.8680000000000003	2.9019999999999997
0 days 03:34:18	37.0	2.958	2.897	2.964	2.946	2.9610000000000003	2.92	2.886	2.905	2.9189999999999996	2.948	2.9389999999999996	2.9189999999999996	2.963	2.943	2.947	2.9619999999999997	2.963	2.938	2.931	2.915	2.926	2.926	2.952	2.898	2.963	2.945	2.948	2.9330000000000003	2.948	2.946	2.908	2.891	2.9330000000000003	2.867	2.918	2.897	2.9419999999999997	2.9210000000000003	2.8939999999999997	2.9160000000000004	2.9730000000000003	2.88	2.935	2.842	2.89	2.9189999999999996	2.877	2.908
0 days 03:39:18	37.0	2.9739999999999998	2.9130000000000003	2.988	2.963	2.9789999999999996	2.931	2.895	2.917	2.925	2.9560000000000004	2.95	2.929	2.978	2.958	2.9560000000000004	2.975	2.984	2.948	2.9410000000000003	2.9219999999999997	2.9389999999999996	2.9389999999999996	2.963	2.905	2.977	2.957	2.9619999999999997	2.946	2.9619999999999997	2.96	2.9210000000000003	2.9010000000000002	2.945	2.88	2.927	2.906	2.957	2.9339999999999997	2.91	2.928	2.983	2.887	2.946	2.85	2.903	2.931	2.89	2.918
0 days 03:44:18	37.0	2.97	2.912	2.9939999999999998	2.969	2.986	2.943	2.906	2.928	2.931	2.967	2.955	2.9410000000000003	2.983	2.967	2.972	2.987	2.988	2.96	2.951	2.937	2.947	2.949	2.971	2.9160000000000004	2.983	2.966	2.9730000000000003	2.9530000000000003	2.9730000000000003	2.9730000000000003	2.93	2.912	2.9560000000000004	2.891	2.9389999999999996	2.917	2.9619999999999997	2.945	2.9210000000000003	2.94	2.989	2.904	2.9619999999999997	2.8710000000000004	2.912	2.935	2.9	2.93
0 days 03:49:18	37.0	2.9810000000000003	2.924	2.992	2.978	2.991	2.9530000000000003	2.9160000000000004	2.932	2.945	2.971	2.958	2.949	2.995	2.9789999999999996	2.9789999999999996	2.995	2.998	2.9810000000000003	2.964	2.945	2.958	2.9560000000000004	2.977	2.924	2.9989999999999997	2.9739999999999998	2.9810000000000003	2.965	2.9819999999999998	2.98	2.94	2.923	2.963	2.897	2.945	2.924	2.9789999999999996	2.9539999999999997	2.932	2.9610000000000003	3.008	2.917	2.964	2.866	2.9219999999999997	2.951	2.909	2.938
0 days 03:54:18	37.0	2.9939999999999998	2.938	3.003	2.99	2.992	2.9610000000000003	2.923	2.9419999999999997	2.955	2.9819999999999998	2.967	2.957	3.005	2.984	2.991	3.0069999999999997	3.0069999999999997	2.992	2.9760000000000004	2.96	2.9610000000000003	2.966	2.987	2.935	3.0039999999999996	2.9810000000000003	2.99	2.975	2.9930000000000003	2.9930000000000003	2.9619999999999997	2.938	2.971	2.906	2.9530000000000003	2.9339999999999997	2.989	2.965	2.943	2.97	3.029	2.924	2.964	2.8789999999999996	2.9339999999999997	2.9589999999999996	2.9160000000000004	2.949
0 days 03:59:18	37.0	3.0	2.9419999999999997	3.005	2.997	3.011	2.9730000000000003	2.929	2.9539999999999997	2.9589999999999996	2.988	2.9810000000000003	2.9619999999999997	3.016	2.998	2.995	3.016	3.022	2.998	2.987	2.972	2.9810000000000003	2.971	2.995	2.945	3.014	2.997	2.9930000000000003	2.984	3.02	3.002	2.96	2.9410000000000003	2.987	2.917	2.9589999999999996	2.944	2.998	2.9789999999999996	2.946	2.975	3.035	2.931	2.9739999999999998	2.89	2.94	2.975	2.923	2.955
0 days 04:04:18	37.0	3.013	2.95	3.0269999999999997	3.011	3.02	2.99	2.945	2.96	2.97	2.995	2.987	2.972	3.0239999999999996	3.005	3.011	3.028	3.0239999999999996	3.015	2.998	2.9789999999999996	2.991	2.98	3.0060000000000002	2.949	3.0239999999999996	3.003	3.013	2.9939999999999998	3.031	3.016	2.9819999999999998	2.955	2.998	2.929	2.97	2.946	3.0069999999999997	2.988	2.963	2.99	3.052	2.938	2.9819999999999998	2.9010000000000002	2.958	2.987	2.931	2.9619999999999997
0 days 04:09:18	37.0	3.02	2.975	3.045	3.0180000000000002	3.022	3.0010000000000003	2.952	2.9730000000000003	2.975	3.0060000000000002	2.9939999999999998	2.975	3.032	3.014	3.016	3.05	3.032	3.0239999999999996	3.01	2.9930000000000003	2.995	2.988	3.01	2.958	3.0389999999999997	3.0180000000000002	3.0189999999999997	3.0069999999999997	3.0389999999999997	3.0269999999999997	2.991	2.965	3.0069999999999997	2.938	2.975	2.957	3.0180000000000002	2.9939999999999998	2.971	2.9989999999999997	3.0580000000000003	2.9389999999999996	2.997	2.9189999999999996	2.971	2.9939999999999998	2.938	2.97
0 days 04:14:18	37.0	3.035	2.97	3.031	3.033	3.028	3.008	2.9610000000000003	2.9789999999999996	2.98	3.012	3.0010000000000003	2.988	3.0410000000000004	3.02	3.0239999999999996	3.0460000000000003	3.0610000000000004	3.034	3.016	3.0069999999999997	3.0069999999999997	2.9960000000000004	3.0210000000000004	2.966	3.049	3.0210000000000004	3.03	3.016	3.051	3.04	3.003	2.977	3.012	2.9419999999999997	2.99	2.966	3.025	3.0010000000000003	2.978	3.003	3.063	2.948	3.0039999999999996	2.93	2.9789999999999996	3.005	2.949	2.978
0 days 04:19:18	37.0	3.036	2.987	3.05	3.032	3.051	3.023	2.97	2.985	2.997	3.02	3.01	2.992	3.05	3.031	3.04	3.054	3.0669999999999997	3.042	3.0260000000000002	3.017	3.015	3.011	3.0269999999999997	2.972	3.05	3.033	3.036	3.0189999999999997	3.056	3.037	3.0180000000000002	2.986	3.029	2.95	2.995	2.97	3.034	3.013	2.984	3.0189999999999997	3.073	2.9589999999999996	3.017	2.938	2.991	3.012	2.9560000000000004	2.984
0 days 04:24:18	37.0	3.0639999999999996	2.9989999999999997	3.06	3.049	3.045	3.031	2.985	2.9930000000000003	3.0010000000000003	3.031	3.02	3.0010000000000003	3.071	3.056	3.0410000000000004	3.0789999999999997	3.0810000000000004	3.055	3.035	3.0239999999999996	3.028	3.017	3.0380000000000003	2.9789999999999996	3.0669999999999997	3.0460000000000003	3.063	3.036	3.07	3.0469999999999997	3.022	2.997	3.0439999999999996	2.967	3.002	2.9760000000000004	3.045	3.0269999999999997	3.012	3.031	3.08	2.971	3.031	2.951	3.003	3.028	2.965	2.997
0 days 04:29:18	37.0	3.0810000000000004	3.01	3.0839999999999996	3.0580000000000003	3.071	3.037	2.998	3.0	3.02	3.049	3.0269999999999997	3.014	3.074	3.0639999999999996	3.063	3.092	3.092	3.0639999999999996	3.054	3.036	3.035	3.037	3.05	2.987	3.077	3.056	3.072	3.0460000000000003	3.083	3.06	3.0380000000000003	3.01	3.0589999999999997	2.972	3.02	2.984	3.0580000000000003	3.033	3.029	3.0410000000000004	3.094	2.984	3.0439999999999996	2.96	3.016	3.0380000000000003	2.978	3.005
0 days 04:34:18	37.0	3.082	3.015	3.092	3.06	3.089	3.043	3.0060000000000002	3.0239999999999996	3.023	3.0469999999999997	3.0380000000000003	3.022	3.092	3.063	3.077	3.096	3.0989999999999998	3.07	3.057	3.0389999999999997	3.0460000000000003	3.033	3.0589999999999997	2.998	3.092	3.062	3.074	3.0639999999999996	3.09	3.063	3.0389999999999997	3.016	3.0669999999999997	2.984	3.0180000000000002	2.997	3.065	3.0460000000000003	3.037	3.0460000000000003	3.0989999999999998	2.9939999999999998	3.052	2.969	3.0189999999999997	3.04	2.9810000000000003	3.0180000000000002
0 days 04:39:18	37.0	3.091	3.009	3.097	3.0839999999999996	3.093	3.05	3.01	3.031	3.029	3.0469999999999997	3.04	3.0260000000000002	3.09	3.076	3.0789999999999997	3.0989999999999998	3.1039999999999996	3.0780000000000003	3.068	3.0469999999999997	3.054	3.045	3.0580000000000003	3.0	3.097	3.077	3.077	3.07	3.093	3.069	3.05	3.0210000000000004	3.075	2.988	3.0260000000000002	2.998	3.07	3.0639999999999996	3.043	3.05	3.108	2.9989999999999997	3.0610000000000004	2.9739999999999998	3.0269999999999997	3.045	2.99	3.015
0 days 04:44:18	37.0	3.0989999999999998	3.0189999999999997	3.1060000000000003	3.094	3.1039999999999996	3.055	3.0180000000000002	3.036	3.043	3.0580000000000003	3.051	3.031	3.1069999999999998	3.0860000000000003	3.092	3.1039999999999996	3.114	3.082	3.073	3.056	3.063	3.0580000000000003	3.063	3.008	3.122	3.089	3.091	3.076	3.1	3.077	3.0589999999999997	3.03	3.08	3.003	3.037	3.0069999999999997	3.08	3.0660000000000003	3.056	3.0589999999999997	3.117	3.008	3.069	2.98	3.036	3.0469999999999997	2.995	3.025
0 days 04:49:18	37.0	3.1039999999999996	3.0269999999999997	3.116	3.103	3.113	3.0669999999999997	3.023	3.0410000000000004	3.05	3.0669999999999997	3.055	3.04	3.116	3.0980000000000003	3.1039999999999996	3.112	3.123	3.091	3.0780000000000003	3.0589999999999997	3.069	3.071	3.072	3.014	3.128	3.096	3.102	3.0860000000000003	3.1069999999999998	3.093	3.07	3.035	3.092	3.008	3.043	3.015	3.093	3.075	3.0580000000000003	3.0639999999999996	3.128	3.0189999999999997	3.08	2.991	3.043	3.048	3.008	3.045
0 days 04:54:18	37.0	3.112	3.031	3.116	3.111	3.114	3.073	3.029	3.0469999999999997	3.055	3.075	3.065	3.05	3.128	3.108	3.108	3.127	3.1289999999999996	3.097	3.091	3.069	3.075	3.0789999999999997	3.082	3.0210000000000004	3.1310000000000002	3.1010000000000004	3.111	3.088	3.113	3.093	3.076	3.043	3.0980000000000003	3.0210000000000004	3.056	3.015	3.108	3.09	3.0669999999999997	3.073	3.1319999999999997	3.025	3.088	2.998	3.052	3.063	3.0210000000000004	3.053
0 days 04:59:18	37.0	3.1060000000000003	3.043	3.12	3.114	3.127	3.0810000000000004	3.043	3.056	3.0639999999999996	3.083	3.077	3.0589999999999997	3.1310000000000002	3.117	3.1180000000000003	3.133	3.14	3.1	3.0989999999999998	3.076	3.085	3.089	3.094	3.028	3.135	3.111	3.1210000000000004	3.1	3.1189999999999998	3.105	3.088	3.048	3.105	3.028	3.077	3.029	3.112	3.1	3.072	3.08	3.1439999999999997	3.034	3.096	3.0060000000000002	3.062	3.073	3.033	3.062
0 days 05:04:18	37.0	3.111	3.052	3.1260000000000003	3.1180000000000003	3.1239999999999997	3.0860000000000003	3.048	3.062	3.07	3.085	3.076	3.063	3.135	3.1239999999999997	3.127	3.138	3.145	3.109	3.1010000000000004	3.0810000000000004	3.08	3.095	3.092	3.031	3.1289999999999996	3.122	3.13	3.1060000000000003	3.125	3.109	3.095	3.053	3.111	3.037	3.0789999999999997	3.028	3.108	3.103	3.0789999999999997	3.085	3.1489999999999996	3.0410000000000004	3.102	3.014	3.069	3.074	3.0389999999999997	3.0639999999999996
0 days 05:09:18	37.0	3.1260000000000003	3.057	3.134	3.128	3.137	3.0980000000000003	3.049	3.071	3.065	3.095	3.085	3.07	3.139	3.1260000000000003	3.13	3.1489999999999996	3.1460000000000004	3.111	3.103	3.0869999999999997	3.089	3.0980000000000003	3.0980000000000003	3.0380000000000003	3.138	3.125	3.1319999999999997	3.11	3.1310000000000002	3.1180000000000003	3.1010000000000004	3.06	3.113	3.042	3.074	3.034	3.115	3.111	3.085	3.093	3.156	3.05	3.11	3.0189999999999997	3.0780000000000003	3.091	3.0460000000000003	3.0589999999999997
0 days 05:14:18	37.0	3.1189999999999998	3.0639999999999996	3.142	3.134	3.136	3.102	3.0580000000000003	3.076	3.0810000000000004	3.0989999999999998	3.0789999999999997	3.077	3.136	3.134	3.141	3.153	3.154	3.12	3.115	3.094	3.095	3.102	3.102	3.048	3.135	3.136	3.137	3.1180000000000003	3.139	3.122	3.108	3.071	3.12	3.0469999999999997	3.0839999999999996	3.036	3.13	3.113	3.091	3.095	3.1639999999999997	3.054	3.1189999999999998	3.0260000000000002	3.0839999999999996	3.096	3.0469999999999997	3.062
0 days 05:19:18	37.0	3.128	3.0789999999999997	3.1510000000000002	3.1439999999999997	3.145	3.111	3.065	3.0869999999999997	3.094	3.1069999999999998	3.088	3.085	3.1519999999999997	3.138	3.145	3.16	3.161	3.13	3.12	3.1039999999999996	3.103	3.114	3.115	3.062	3.147	3.142	3.147	3.123	3.1430000000000002	3.1310000000000002	3.117	3.08	3.128	3.057	3.083	3.048	3.147	3.122	3.1010000000000004	3.109	3.1719999999999997	3.062	3.128	3.032	3.095	3.1060000000000003	3.0669999999999997	3.069
0 days 05:24:18	37.0	3.134	3.09	3.162	3.1460000000000004	3.1519999999999997	3.115	3.074	3.093	3.0980000000000003	3.1069999999999998	3.0980000000000003	3.0869999999999997	3.1710000000000003	3.15	3.156	3.1710000000000003	3.17	3.1319999999999997	3.122	3.109	3.1180000000000003	3.11	3.115	3.065	3.1489999999999996	3.1510000000000002	3.15	3.136	3.1510000000000002	3.1319999999999997	3.1239999999999997	3.0810000000000004	3.1289999999999996	3.0589999999999997	3.085	3.052	3.1519999999999997	3.125	3.105	3.11	3.179	3.0669999999999997	3.13	3.0380000000000003	3.0989999999999998	3.111	3.07	3.0780000000000003
0 days 05:29:18	37.0	3.14	3.088	3.167	3.154	3.1489999999999996	3.122	3.0810000000000004	3.0989999999999998	3.1010000000000004	3.1180000000000003	3.1060000000000003	3.095	3.1719999999999997	3.147	3.1630000000000003	3.173	3.1710000000000003	3.136	3.1289999999999996	3.111	3.123	3.116	3.1210000000000004	3.071	3.154	3.156	3.161	3.136	3.16	3.1460000000000004	3.1260000000000003	3.088	3.141	3.068	3.0989999999999998	3.0589999999999997	3.148	3.133	3.109	3.113	3.1860000000000004	3.075	3.136	3.0439999999999996	3.0989999999999998	3.114	3.077	3.08
0 days 05:34:18	37.0	3.1439999999999997	3.093	3.1689999999999996	3.16	3.161	3.1289999999999996	3.0860000000000003	3.105	3.1069999999999998	3.12	3.111	3.1	3.179	3.147	3.17	3.18	3.18	3.1439999999999997	3.135	3.117	3.13	3.13	3.1289999999999996	3.071	3.1660000000000004	3.1630000000000003	3.1719999999999997	3.1439999999999997	3.165	3.15	3.137	3.094	3.142	3.076	3.1039999999999996	3.0639999999999996	3.156	3.14	3.115	3.1189999999999998	3.1910000000000003	3.083	3.147	3.051	3.108	3.1189999999999998	3.083	3.0789999999999997
0 days 05:39:18	37.0	3.138	3.103	3.177	3.168	3.1710000000000003	3.1319999999999997	3.089	3.113	3.11	3.1260000000000003	3.114	3.114	3.181	3.1510000000000002	3.1830000000000003	3.1839999999999997	3.1919999999999997	3.1489999999999996	3.1430000000000002	3.1260000000000003	3.14	3.139	3.139	3.0789999999999997	3.1830000000000003	3.168	3.1719999999999997	3.156	3.17	3.157	3.141	3.1	3.148	3.085	3.109	3.072	3.168	3.1510000000000002	3.12	3.125	3.193	3.0839999999999996	3.1510000000000002	3.057	3.114	3.125	3.088	3.0869999999999997
0 days 05:44:18	37.0	3.158	3.105	3.185	3.182	3.181	3.142	3.0980000000000003	3.12	3.12	3.14	3.1210000000000004	3.122	3.194	3.1710000000000003	3.19	3.193	3.193	3.16	3.155	3.137	3.145	3.147	3.147	3.0860000000000003	3.1910000000000003	3.178	3.188	3.1639999999999997	3.18	3.167	3.153	3.108	3.1630000000000003	3.094	3.12	3.0869999999999997	3.182	3.156	3.1319999999999997	3.137	3.2039999999999997	3.095	3.1630000000000003	3.0660000000000003	3.123	3.134	3.09	3.0989999999999998
0 days 05:49:18	37.0	3.175	3.114	3.193	3.181	3.185	3.1430000000000002	3.105	3.125	3.1239999999999997	3.1439999999999997	3.1260000000000003	3.1319999999999997	3.1919999999999997	3.188	3.195	3.201	3.2039999999999997	3.162	3.16	3.136	3.145	3.156	3.155	3.096	3.197	3.18	3.193	3.1689999999999996	3.182	3.168	3.158	3.115	3.1630000000000003	3.096	3.128	3.088	3.187	3.162	3.14	3.138	3.208	3.103	3.168	3.072	3.1319999999999997	3.142	3.0980000000000003	3.1010000000000004
0 days 05:54:18	37.0	3.176	3.1180000000000003	3.193	3.188	3.1889999999999996	3.148	3.1039999999999996	3.13	3.127	3.15	3.127	3.127	3.196	3.1919999999999997	3.198	3.2060000000000004	3.207	3.1639999999999997	3.161	3.1439999999999997	3.1489999999999996	3.157	3.154	3.093	3.2039999999999997	3.1910000000000003	3.194	3.175	3.188	3.1710000000000003	3.1630000000000003	3.116	3.1689999999999996	3.0980000000000003	3.128	3.1	3.1889999999999996	3.17	3.1439999999999997	3.1430000000000002	3.213	3.105	3.17	3.073	3.133	3.14	3.1039999999999996	3.112
0 days 05:59:18	37.0	3.18	3.122	3.199	3.195	3.194	3.154	3.114	3.137	3.133	3.155	3.135	3.1289999999999996	3.2110000000000003	3.1919999999999997	3.201	3.21	3.21	3.1710000000000003	3.17	3.1519999999999997	3.162	3.165	3.154	3.0980000000000003	3.213	3.194	3.2	3.179	3.193	3.181	3.1710000000000003	3.1260000000000003	3.176	3.109	3.133	3.096	3.188	3.181	3.154	3.15	3.217	3.114	3.179	3.082	3.141	3.148	3.11	3.115
0 days 06:04:18	37.0	3.188	3.1289999999999996	3.2030000000000003	3.201	3.2	3.16	3.1189999999999998	3.14	3.1439999999999997	3.161	3.136	3.136	3.21	3.2	3.2060000000000004	3.2119999999999997	3.215	3.177	3.1719999999999997	3.156	3.161	3.167	3.158	3.1010000000000004	3.2030000000000003	3.201	3.208	3.1830000000000003	3.197	3.1830000000000003	3.177	3.127	3.18	3.111	3.141	3.103	3.194	3.182	3.157	3.153	3.2239999999999998	3.117	3.18	3.0869999999999997	3.147	3.1519999999999997	3.114	3.123
0 days 06:09:18	37.0	3.1860000000000004	3.1310000000000002	3.2030000000000003	3.205	3.198	3.165	3.12	3.1460000000000004	3.1430000000000002	3.161	3.141	3.142	3.214	3.198	3.2110000000000003	3.216	3.218	3.179	3.174	3.159	3.168	3.176	3.167	3.103	3.2089999999999996	3.199	3.2119999999999997	3.1830000000000003	3.2	3.1889999999999996	3.178	3.1310000000000002	3.187	3.115	3.1439999999999997	3.1039999999999996	3.195	3.1860000000000004	3.162	3.157	3.227	3.116	3.1860000000000004	3.088	3.15	3.155	3.122	3.1239999999999997
0 days 06:14:18	37.0	3.194	3.136	3.21	3.207	3.2119999999999997	3.1630000000000003	3.1289999999999996	3.1489999999999996	3.145	3.1630000000000003	3.1439999999999997	3.148	3.2239999999999998	3.2060000000000004	3.2110000000000003	3.222	3.221	3.185	3.177	3.162	3.1689999999999996	3.179	3.173	3.109	3.213	3.2060000000000004	3.213	3.1860000000000004	3.208	3.1889999999999996	3.1830000000000003	3.136	3.187	3.12	3.1489999999999996	3.1039999999999996	3.2030000000000003	3.1919999999999997	3.167	3.1639999999999997	3.233	3.1239999999999997	3.1910000000000003	3.096	3.156	3.165	3.1289999999999996	3.1319999999999997
0 days 06:19:18	37.0	3.194	3.145	3.217	3.216	3.218	3.176	3.137	3.153	3.158	3.178	3.153	3.153	3.2319999999999998	3.2110000000000003	3.222	3.2319999999999998	3.234	3.1889999999999996	3.1860000000000004	3.1689999999999996	3.177	3.1860000000000004	3.179	3.1180000000000003	3.2230000000000003	3.217	3.22	3.198	3.215	3.201	3.19	3.139	3.195	3.13	3.159	3.117	3.213	3.197	3.1719999999999997	3.17	3.24	3.1310000000000002	3.195	3.103	3.16	3.165	3.138	3.137
0 days 06:24:18	37.0	3.205	3.15	3.222	3.222	3.2230000000000003	3.182	3.1430000000000002	3.1639999999999997	3.165	3.18	3.158	3.162	3.238	3.219	3.225	3.236	3.234	3.194	3.1910000000000003	3.182	3.1839999999999997	3.1910000000000003	3.1860000000000004	3.125	3.234	3.216	3.2239999999999998	3.2030000000000003	3.2239999999999998	3.2060000000000004	3.194	3.153	3.2	3.136	3.165	3.1239999999999997	3.225	3.2039999999999997	3.179	3.176	3.247	3.138	3.199	3.108	3.168	3.1719999999999997	3.147	3.1430000000000002
0 days 06:29:18	37.0	3.2039999999999997	3.158	3.225	3.23	3.23	3.185	3.147	3.1660000000000004	3.174	3.1889999999999996	3.165	3.17	3.24	3.227	3.2289999999999996	3.242	3.24	3.201	3.198	3.1830000000000003	3.1860000000000004	3.2	3.188	3.13	3.236	3.2289999999999996	3.234	3.2110000000000003	3.2239999999999998	3.2119999999999997	3.2030000000000003	3.1489999999999996	3.207	3.1439999999999997	3.1689999999999996	3.13	3.2260000000000004	3.2060000000000004	3.1839999999999997	3.179	3.255	3.142	3.2110000000000003	3.109	3.175	3.176	3.156	3.155
0 days 06:34:18	37.0	3.21	3.162	3.2239999999999998	3.2319999999999998	3.234	3.187	3.154	3.1719999999999997	3.1710000000000003	3.1910000000000003	3.168	3.17	3.245	3.2310000000000003	3.233	3.247	3.247	3.2030000000000003	3.2039999999999997	3.185	3.1889999999999996	3.2	3.193	3.133	3.24	3.23	3.237	3.2119999999999997	3.234	3.2110000000000003	3.208	3.15	3.207	3.1460000000000004	3.173	3.128	3.234	3.21	3.185	3.1830000000000003	3.255	3.147	3.216	3.1180000000000003	3.18	3.18	3.158	3.155
0 days 06:39:18	37.0	3.214	3.157	3.2319999999999998	3.239	3.237	3.198	3.153	3.175	3.18	3.1910000000000003	3.173	3.167	3.24	3.2319999999999998	3.2430000000000003	3.2489999999999997	3.2510000000000003	3.2110000000000003	3.208	3.1919999999999997	3.195	3.2060000000000004	3.196	3.136	3.2430000000000003	3.236	3.239	3.2119999999999997	3.235	3.217	3.205	3.158	3.2119999999999997	3.1519999999999997	3.177	3.135	3.233	3.216	3.19	3.1839999999999997	3.261	3.153	3.213	3.122	3.185	3.1830000000000003	3.16	3.158
0 days 06:44:18	37.0	3.2089999999999996	3.1639999999999997	3.237	3.236	3.241	3.194	3.153	3.18	3.1830000000000003	3.196	3.1710000000000003	3.168	3.24	3.24	3.2460000000000004	3.2489999999999997	3.2489999999999997	3.21	3.207	3.195	3.193	3.2089999999999996	3.196	3.138	3.2460000000000004	3.238	3.239	3.213	3.238	3.2119999999999997	3.213	3.158	3.217	3.1519999999999997	3.181	3.1310000000000002	3.2289999999999996	3.22	3.193	3.1889999999999996	3.2569999999999997	3.153	3.219	3.1210000000000004	3.1830000000000003	3.188	3.1639999999999997	3.16
0 days 06:49:18	36.9	3.213	3.1710000000000003	3.239	3.2430000000000003	3.247	3.2030000000000003	3.162	3.1839999999999997	3.19	3.2030000000000003	3.182	3.176	3.253	3.2439999999999998	3.2539999999999996	3.26	3.26	3.215	3.218	3.201	3.202	3.2119999999999997	3.205	3.1489999999999996	3.2560000000000002	3.252	3.242	3.22	3.247	3.228	3.22	3.167	3.2230000000000003	3.157	3.185	3.1430000000000002	3.239	3.2260000000000004	3.2	3.194	3.273	3.16	3.2230000000000003	3.1319999999999997	3.1910000000000003	3.193	3.178	3.167
0 days 06:54:18	37.0	3.227	3.175	3.247	3.2569999999999997	3.255	3.2119999999999997	3.17	3.19	3.199	3.2110000000000003	3.182	3.177	3.2539999999999996	3.2539999999999996	3.261	3.266	3.267	3.225	3.22	3.2060000000000004	3.205	3.222	3.207	3.1510000000000002	3.262	3.2439999999999998	3.253	3.2310000000000003	3.2510000000000003	3.234	3.228	3.173	3.2289999999999996	3.167	3.1889999999999996	3.148	3.247	3.234	3.2030000000000003	3.199	3.281	3.1689999999999996	3.23	3.137	3.2039999999999997	3.198	3.18	3.175
0 days 06:59:18	36.9	3.221	3.179	3.245	3.255	3.25	3.2119999999999997	3.1719999999999997	3.196	3.198	3.214	3.1889999999999996	3.1839999999999997	3.2560000000000002	3.2510000000000003	3.259	3.267	3.27	3.2260000000000004	3.22	3.207	3.2110000000000003	3.2239999999999998	3.2089999999999996	3.1510000000000002	3.26	3.245	3.255	3.2319999999999998	3.2560000000000002	3.227	3.23	3.173	3.2319999999999998	3.1689999999999996	3.1910000000000003	3.153	3.2489999999999997	3.228	3.207	3.199	3.278	3.17	3.2310000000000003	3.1430000000000002	3.202	3.201	3.182	3.1719999999999997
0 days 07:04:18	37.0	3.233	3.182	3.253	3.262	3.2539999999999996	3.216	3.178	3.199	3.2039999999999997	3.221	3.196	3.1830000000000003	3.264	3.261	3.262	3.267	3.2710000000000004	3.236	3.225	3.2119999999999997	3.217	3.23	3.217	3.154	3.265	3.264	3.264	3.239	3.259	3.237	3.237	3.185	3.239	3.174	3.1919999999999997	3.15	3.2510000000000003	3.237	3.213	3.205	3.285	3.176	3.238	3.145	3.2039999999999997	3.2039999999999997	3.1860000000000004	3.1830000000000003
0 days 07:09:18	37.0	3.23	3.1910000000000003	3.255	3.263	3.264	3.2230000000000003	3.187	3.2060000000000004	3.207	3.222	3.196	3.1919999999999997	3.2710000000000004	3.26	3.265	3.2760000000000002	3.279	3.236	3.233	3.2239999999999998	3.221	3.233	3.219	3.161	3.272	3.265	3.267	3.237	3.261	3.238	3.241	3.1910000000000003	3.2439999999999998	3.177	3.195	3.159	3.258	3.2439999999999998	3.221	3.214	3.287	3.1830000000000003	3.242	3.1489999999999996	3.207	3.21	3.1919999999999997	3.185
0 days 07:14:18	37.0	3.237	3.187	3.252	3.264	3.259	3.217	3.1839999999999997	3.2030000000000003	3.207	3.2230000000000003	3.193	3.194	3.258	3.258	3.26	3.273	3.2760000000000002	3.234	3.2289999999999996	3.214	3.216	3.233	3.216	3.157	3.265	3.264	3.26	3.238	3.263	3.237	3.237	3.1889999999999996	3.239	3.17	3.199	3.156	3.258	3.239	3.216	3.2119999999999997	3.282	3.179	3.236	3.147	3.2030000000000003	3.2060000000000004	3.1910000000000003	3.188
0 days 07:19:18	37.0	3.242	3.188	3.2560000000000002	3.2680000000000002	3.263	3.221	3.188	3.208	3.207	3.227	3.199	3.199	3.2710000000000004	3.26	3.262	3.2769999999999997	3.282	3.236	3.236	3.222	3.222	3.236	3.2230000000000003	3.1639999999999997	3.2689999999999997	3.2739999999999996	3.27	3.2430000000000003	3.2680000000000002	3.247	3.2439999999999998	3.196	3.245	3.178	3.198	3.158	3.263	3.2460000000000004	3.2239999999999998	3.2119999999999997	3.2880000000000003	3.1830000000000003	3.24	3.154	3.2110000000000003	3.216	3.199	3.1910000000000003
0 days 07:24:18	37.0	3.247	3.199	3.263	3.273	3.2689999999999997	3.225	3.193	3.2119999999999997	3.213	3.2319999999999998	3.2030000000000003	3.199	3.2769999999999997	3.2710000000000004	3.2680000000000002	3.28	3.286	3.248	3.239	3.23	3.233	3.2439999999999998	3.228	3.1660000000000004	3.275	3.272	3.278	3.2430000000000003	3.2760000000000002	3.25	3.245	3.196	3.253	3.185	3.207	3.1689999999999996	3.2710000000000004	3.255	3.2239999999999998	3.216	3.293	3.19	3.247	3.161	3.216	3.216	3.2	3.199
0 days 07:29:18	37.0	3.2430000000000003	3.195	3.265	3.275	3.27	3.234	3.195	3.217	3.2119999999999997	3.2319999999999998	3.2	3.205	3.273	3.2680000000000002	3.2680000000000002	3.286	3.2880000000000003	3.2510000000000003	3.2430000000000003	3.2289999999999996	3.235	3.2430000000000003	3.2310000000000003	3.162	3.2769999999999997	3.27	3.275	3.2460000000000004	3.2739999999999996	3.2510000000000003	3.247	3.198	3.2460000000000004	3.1860000000000004	3.2039999999999997	3.16	3.2689999999999997	3.255	3.2289999999999996	3.216	3.285	3.19	3.2439999999999998	3.16	3.217	3.215	3.2039999999999997	3.199
0 days 07:34:18	37.0	3.2560000000000002	3.202	3.275	3.28	3.279	3.238	3.2030000000000003	3.216	3.216	3.237	3.2110000000000003	3.2110000000000003	3.281	3.2710000000000004	3.278	3.286	3.3	3.2560000000000002	3.2510000000000003	3.233	3.237	3.25	3.238	3.1710000000000003	3.287	3.28	3.282	3.253	3.278	3.263	3.2539999999999996	3.208	3.255	3.1889999999999996	3.215	3.176	3.2710000000000004	3.263	3.237	3.227	3.293	3.197	3.2460000000000004	3.1639999999999997	3.228	3.228	3.2119999999999997	3.2089999999999996
0 days 07:39:18	37.0	3.259	3.2089999999999996	3.278	3.281	3.285	3.245	3.205	3.2230000000000003	3.217	3.242	3.213	3.213	3.286	3.273	3.28	3.286	3.2960000000000003	3.255	3.253	3.239	3.239	3.2569999999999997	3.238	3.173	3.287	3.278	3.279	3.252	3.2760000000000002	3.262	3.259	3.2060000000000004	3.26	3.196	3.2089999999999996	3.176	3.2760000000000002	3.2560000000000002	3.237	3.233	3.293	3.198	3.245	3.1689999999999996	3.227	3.2239999999999998	3.2110000000000003	3.2060000000000004
0 days 07:44:18	37.0	3.259	3.2110000000000003	3.273	3.283	3.286	3.242	3.2039999999999997	3.23	3.221	3.245	3.207	3.2119999999999997	3.287	3.28	3.283	3.2880000000000003	3.293	3.258	3.247	3.238	3.24	3.258	3.2439999999999998	3.179	3.29	3.2760000000000002	3.286	3.259	3.2760000000000002	3.264	3.265	3.2119999999999997	3.259	3.198	3.213	3.1830000000000003	3.281	3.261	3.237	3.24	3.2889999999999997	3.196	3.247	3.17	3.2310000000000003	3.2289999999999996	3.214	3.2110000000000003
0 days 07:49:18	37.0	3.262	3.217	3.284	3.2939999999999996	3.292	3.2510000000000003	3.2089999999999996	3.234	3.2310000000000003	3.247	3.22	3.225	3.293	3.2880000000000003	3.2889999999999997	3.301	3.302	3.2760000000000002	3.2569999999999997	3.2539999999999996	3.247	3.262	3.25	3.185	3.2939999999999996	3.29	3.2910000000000004	3.27	3.278	3.2689999999999997	3.265	3.219	3.264	3.2039999999999997	3.221	3.182	3.285	3.272	3.247	3.2460000000000004	3.2960000000000003	3.2	3.248	3.174	3.2310000000000003	3.234	3.221	3.222
0 days 07:54:18	37.0	3.266	3.219	3.285	3.2969999999999997	3.299	3.255	3.2110000000000003	3.241	3.233	3.2510000000000003	3.2239999999999998	3.2260000000000004	3.295	3.2880000000000003	3.29	3.313	3.306	3.2689999999999997	3.255	3.253	3.2510000000000003	3.264	3.2489999999999997	3.181	3.295	3.29	3.2939999999999996	3.27	3.284	3.2710000000000004	3.266	3.2230000000000003	3.264	3.207	3.2230000000000003	3.1910000000000003	3.2889999999999997	3.2710000000000004	3.2560000000000002	3.2430000000000003	3.2939999999999996	3.2060000000000004	3.245	3.175	3.234	3.237	3.227	3.221
0 days 07:59:18	37.0	3.272	3.22	3.29	3.2939999999999996	3.298	3.255	3.21	3.241	3.237	3.259	3.2239999999999998	3.2310000000000003	3.299	3.29	3.29	3.319	3.303	3.272	3.2569999999999997	3.26	3.2560000000000002	3.2680000000000002	3.2560000000000002	3.19	3.305	3.2939999999999996	3.299	3.2760000000000002	3.281	3.2710000000000004	3.266	3.227	3.2680000000000002	3.208	3.225	3.187	3.2910000000000004	3.282	3.2489999999999997	3.247	3.295	3.207	3.2510000000000003	3.176	3.237	3.2439999999999998	3.23	3.2239999999999998
0 days 08:04:18	37.0	3.2710000000000004	3.221	3.2889999999999997	3.293	3.287	3.2539999999999996	3.2089999999999996	3.239	3.238	3.2569999999999997	3.228	3.2310000000000003	3.2969999999999997	3.2889999999999997	3.29	3.313	3.3089999999999997	3.27	3.252	3.2539999999999996	3.247	3.2680000000000002	3.253	3.185	3.299	3.2939999999999996	3.2889999999999997	3.2760000000000002	3.275	3.273	3.265	3.218	3.2689999999999997	3.2030000000000003	3.2239999999999998	3.194	3.292	3.2710000000000004	3.2430000000000003	3.238	3.293	3.2030000000000003	3.247	3.173	3.236	3.245	3.228	3.2260000000000004
0 days 08:09:18	37.0	3.2760000000000002	3.23	3.298	3.306	3.2960000000000003	3.265	3.2110000000000003	3.248	3.2439999999999998	3.259	3.236	3.24	3.3089999999999997	3.303	3.299	3.324	3.3110000000000004	3.2769999999999997	3.255	3.266	3.2689999999999997	3.278	3.264	3.199	3.3089999999999997	3.301	3.2960000000000003	3.287	3.284	3.279	3.267	3.2239999999999998	3.2760000000000002	3.216	3.236	3.207	3.299	3.292	3.2510000000000003	3.247	3.3089999999999997	3.22	3.259	3.18	3.241	3.25	3.239	3.23
0 days 08:14:18	37.0	3.2769999999999997	3.2310000000000003	3.298	3.305	3.293	3.262	3.2119999999999997	3.25	3.2439999999999998	3.266	3.236	3.239	3.305	3.302	3.307	3.325	3.302	3.28	3.2489999999999997	3.258	3.258	3.279	3.265	3.199	3.305	3.302	3.292	3.286	3.281	3.278	3.264	3.2239999999999998	3.2769999999999997	3.214	3.233	3.2089999999999996	3.303	3.2880000000000003	3.2489999999999997	3.247	3.306	3.2119999999999997	3.261	3.1830000000000003	3.245	3.2560000000000002	3.239	3.2319999999999998
0 days 08:19:18	37.0	3.285	3.237	3.305	3.306	3.2960000000000003	3.266	3.2110000000000003	3.248	3.245	3.2689999999999997	3.241	3.2430000000000003	3.313	3.3	3.3110000000000004	3.324	3.303	3.278	3.26	3.263	3.252	3.2769999999999997	3.27	3.205	3.313	3.3089999999999997	3.29	3.279	3.2880000000000003	3.282	3.264	3.228	3.279	3.22	3.24	3.2089999999999996	3.304	3.29	3.247	3.2510000000000003	3.3110000000000004	3.217	3.262	3.187	3.238	3.259	3.2430000000000003	3.237
0 days 08:24:18	37.0	3.285	3.236	3.3110000000000004	3.3110000000000004	3.303	3.2689999999999997	3.21	3.2510000000000003	3.241	3.273	3.2460000000000004	3.245	3.315	3.3089999999999997	3.31	3.321	3.3110000000000004	3.283	3.263	3.262	3.2510000000000003	3.285	3.278	3.213	3.3139999999999996	3.31	3.292	3.2880000000000003	3.292	3.287	3.262	3.23	3.278	3.2239999999999998	3.2460000000000004	3.2089999999999996	3.307	3.2969999999999997	3.2569999999999997	3.2569999999999997	3.3160000000000003	3.2230000000000003	3.267	3.1889999999999996	3.235	3.259	3.2489999999999997	3.236
0 days 08:29:18	37.0	3.286	3.237	3.305	3.301	3.2969999999999997	3.2689999999999997	3.213	3.25	3.2439999999999998	3.2710000000000004	3.248	3.248	3.319	3.3089999999999997	3.3089999999999997	3.321	3.31	3.2880000000000003	3.264	3.2680000000000002	3.247	3.283	3.2769999999999997	3.2119999999999997	3.312	3.3139999999999996	3.286	3.286	3.298	3.286	3.261	3.236	3.2769999999999997	3.2289999999999996	3.245	3.2119999999999997	3.306	3.2969999999999997	3.2439999999999998	3.259	3.32	3.2230000000000003	3.2689999999999997	3.195	3.2319999999999998	3.26	3.2430000000000003	3.24
0 days 08:34:18	37.0	3.2880000000000003	3.2430000000000003	3.31	3.307	3.301	3.2739999999999996	3.22	3.259	3.248	3.2710000000000004	3.26	3.2510000000000003	3.321	3.313	3.3169999999999997	3.33	3.3139999999999996	3.29	3.2680000000000002	3.267	3.252	3.2960000000000003	3.2880000000000003	3.219	3.319	3.315	3.2889999999999997	3.29	3.301	3.2939999999999996	3.273	3.238	3.273	3.2319999999999998	3.259	3.219	3.31	3.293	3.2460000000000004	3.266	3.324	3.227	3.2769999999999997	3.194	3.233	3.267	3.248	3.2430000000000003
0 days 08:39:18	36.9	3.2880000000000003	3.25	3.3110000000000004	3.313	3.305	3.2769999999999997	3.228	3.258	3.2539999999999996	3.2739999999999996	3.2569999999999997	3.259	3.319	3.322	3.3139999999999996	3.327	3.321	3.2939999999999996	3.2769999999999997	3.279	3.252	3.301	3.283	3.2260000000000004	3.315	3.32	3.2939999999999996	3.2960000000000003	3.302	3.299	3.279	3.2430000000000003	3.2689999999999997	3.237	3.258	3.222	3.312	3.298	3.2510000000000003	3.2689999999999997	3.3280000000000003	3.234	3.284	3.201	3.239	3.2689999999999997	3.2510000000000003	3.245
0 days 08:44:18	37.0	3.2889999999999997	3.248	3.3160000000000003	3.3080000000000003	3.306	3.28	3.2230000000000003	3.26	3.2510000000000003	3.2769999999999997	3.2560000000000002	3.2569999999999997	3.32	3.3169999999999997	3.3089999999999997	3.3289999999999997	3.319	3.2939999999999996	3.2739999999999996	3.273	3.259	3.2939999999999996	3.292	3.228	3.3110000000000004	3.321	3.295	3.298	3.303	3.295	3.281	3.248	3.273	3.24	3.262	3.2230000000000003	3.303	3.292	3.252	3.2680000000000002	3.3310000000000004	3.2289999999999996	3.286	3.2039999999999997	3.2460000000000004	3.2569999999999997	3.252	3.247
0 days 08:49:18	37.0	3.2969999999999997	3.2539999999999996	3.32	3.3160000000000003	3.307	3.284	3.2310000000000003	3.263	3.248	3.2889999999999997	3.27	3.259	3.325	3.323	3.3089999999999997	3.332	3.326	3.301	3.283	3.279	3.2680000000000002	3.2960000000000003	3.295	3.236	3.3139999999999996	3.318	3.3	3.3	3.3089999999999997	3.306	3.282	3.248	3.279	3.245	3.265	3.2260000000000004	3.3089999999999997	3.301	3.261	3.279	3.3339999999999996	3.238	3.2969999999999997	3.207	3.245	3.261	3.258	3.252
0 days 08:54:18	37.0	3.2889999999999997	3.255	3.313	3.321	3.312	3.284	3.233	3.267	3.2489999999999997	3.2960000000000003	3.264	3.263	3.3160000000000003	3.319	3.307	3.332	3.323	3.305	3.282	3.28	3.27	3.299	3.293	3.238	3.313	3.3139999999999996	3.303	3.304	3.3139999999999996	3.301	3.28	3.252	3.283	3.245	3.2689999999999997	3.2260000000000004	3.301	3.301	3.26	3.2760000000000002	3.335	3.237	3.293	3.21	3.255	3.263	3.258	3.2539999999999996
0 days 08:59:18	37.0	3.295	3.265	3.3160000000000003	3.327	3.32	3.292	3.2439999999999998	3.275	3.26	3.2960000000000003	3.2710000000000004	3.2739999999999996	3.321	3.332	3.303	3.343	3.3369999999999997	3.31	3.295	3.2880000000000003	3.278	3.3110000000000004	3.306	3.2489999999999997	3.3160000000000003	3.322	3.3160000000000003	3.313	3.323	3.3080000000000003	3.29	3.2560000000000002	3.2960000000000003	3.253	3.2760000000000002	3.242	3.313	3.31	3.273	3.287	3.343	3.248	3.3080000000000003	3.219	3.266	3.2689999999999997	3.266	3.266
0 days 09:04:18	37.0	3.2939999999999996	3.259	3.3089999999999997	3.322	3.323	3.2910000000000004	3.238	3.272	3.261	3.2889999999999997	3.282	3.282	3.321	3.327	3.307	3.338	3.3339999999999996	3.306	3.295	3.2880000000000003	3.281	3.302	3.302	3.2510000000000003	3.307	3.322	3.312	3.3110000000000004	3.32	3.31	3.293	3.255	3.298	3.2560000000000002	3.283	3.2439999999999998	3.295	3.3089999999999997	3.273	3.286	3.35	3.2460000000000004	3.31	3.217	3.264	3.2689999999999997	3.266	3.2689999999999997
0 days 09:09:18	37.0	3.29	3.261	3.3089999999999997	3.322	3.32	3.29	3.242	3.2760000000000002	3.264	3.295	3.284	3.28	3.318	3.326	3.303	3.343	3.3339999999999996	3.3089999999999997	3.2969999999999997	3.2889999999999997	3.281	3.293	3.304	3.2510000000000003	3.3080000000000003	3.3169999999999997	3.318	3.3089999999999997	3.323	3.312	3.299	3.26	3.298	3.247	3.2739999999999996	3.2489999999999997	3.2939999999999996	3.313	3.2769999999999997	3.2880000000000003	3.3480000000000003	3.2460000000000004	3.31	3.222	3.267	3.265	3.27	3.27
0 days 09:14:18	37.0	3.29	3.2689999999999997	3.315	3.33	3.322	3.301	3.2460000000000004	3.272	3.265	3.2969999999999997	3.283	3.286	3.322	3.325	3.31	3.3480000000000003	3.342	3.3080000000000003	3.303	3.2889999999999997	3.284	3.302	3.3	3.259	3.3169999999999997	3.324	3.323	3.3139999999999996	3.3280000000000003	3.312	3.3080000000000003	3.261	3.305	3.2460000000000004	3.278	3.25	3.304	3.3160000000000003	3.281	3.29	3.353	3.2539999999999996	3.313	3.221	3.273	3.279	3.265	3.2760000000000002
0 days 09:19:18	37.0	3.2939999999999996	3.275	3.312	3.327	3.324	3.299	3.248	3.2739999999999996	3.266	3.2969999999999997	3.292	3.281	3.319	3.3339999999999996	3.3110000000000004	3.353	3.345	3.312	3.3089999999999997	3.2910000000000004	3.2880000000000003	3.303	3.2969999999999997	3.262	3.321	3.32	3.315	3.318	3.3280000000000003	3.3160000000000003	3.3089999999999997	3.263	3.303	3.2430000000000003	3.2739999999999996	3.253	3.305	3.3160000000000003	3.281	3.2889999999999997	3.352	3.252	3.32	3.228	3.2760000000000002	3.2769999999999997	3.2689999999999997	3.2769999999999997
0 days 09:24:18	37.0	3.2969999999999997	3.2680000000000002	3.321	3.3289999999999997	3.323	3.2960000000000003	3.2460000000000004	3.2760000000000002	3.263	3.295	3.282	3.285	3.319	3.3280000000000003	3.312	3.3489999999999998	3.3480000000000003	3.315	3.302	3.2889999999999997	3.287	3.2960000000000003	3.303	3.258	3.323	3.318	3.324	3.315	3.3289999999999997	3.313	3.31	3.265	3.305	3.242	3.262	3.2560000000000002	3.307	3.3139999999999996	3.282	3.2889999999999997	3.358	3.259	3.3139999999999996	3.2260000000000004	3.2760000000000002	3.275	3.2680000000000002	3.278
0 days 09:29:18	37.0	3.2939999999999996	3.2680000000000002	3.318	3.332	3.325	3.302	3.2460000000000004	3.2769999999999997	3.2680000000000002	3.298	3.2889999999999997	3.285	3.3169999999999997	3.3310000000000004	3.315	3.35	3.345	3.318	3.307	3.298	3.29	3.303	3.306	3.263	3.321	3.324	3.323	3.3169999999999997	3.3339999999999996	3.3169999999999997	3.31	3.27	3.312	3.241	3.26	3.2539999999999996	3.307	3.318	3.287	3.299	3.3569999999999998	3.255	3.3160000000000003	3.2319999999999998	3.278	3.279	3.273	3.278
0 days 09:34:18	37.0	3.2960000000000003	3.275	3.3160000000000003	3.333	3.3369999999999997	3.3080000000000003	3.2560000000000002	3.286	3.27	3.305	3.287	3.292	3.327	3.33	3.3169999999999997	3.3480000000000003	3.346	3.322	3.3110000000000004	3.2960000000000003	3.295	3.3080000000000003	3.3110000000000004	3.26	3.326	3.324	3.3280000000000003	3.321	3.341	3.321	3.3139999999999996	3.27	3.313	3.25	3.273	3.2560000000000002	3.31	3.322	3.2889999999999997	3.303	3.3569999999999998	3.265	3.3280000000000003	3.234	3.287	3.281	3.267	3.282
0 days 09:39:18	37.0	3.304	3.2689999999999997	3.325	3.3369999999999997	3.333	3.3089999999999997	3.2560000000000002	3.2889999999999997	3.275	3.302	3.287	3.2939999999999996	3.3289999999999997	3.33	3.32	3.3560000000000003	3.35	3.3280000000000003	3.313	3.3080000000000003	3.3	3.307	3.31	3.262	3.3289999999999997	3.3289999999999997	3.3339999999999996	3.326	3.3369999999999997	3.325	3.315	3.278	3.319	3.252	3.2689999999999997	3.26	3.3139999999999996	3.327	3.2910000000000004	3.304	3.36	3.266	3.323	3.241	3.285	3.2880000000000003	3.26	3.284
0 days 09:44:18	37.0	3.306	3.2710000000000004	3.323	3.346	3.34	3.315	3.263	3.2969999999999997	3.28	3.3080000000000003	3.2960000000000003	3.299	3.3339999999999996	3.333	3.326	3.358	3.36	3.3310000000000004	3.315	3.307	3.301	3.315	3.3139999999999996	3.264	3.339	3.335	3.342	3.3289999999999997	3.345	3.3280000000000003	3.324	3.2760000000000002	3.323	3.258	3.2760000000000002	3.266	3.319	3.33	3.3	3.3110000000000004	3.3680000000000003	3.272	3.326	3.2439999999999998	3.2910000000000004	3.2889999999999997	3.264	3.287
0 days 09:49:18	37.0	3.31	3.27	3.332	3.3510000000000004	3.3369999999999997	3.313	3.259	3.2960000000000003	3.281	3.312	3.2960000000000003	3.299	3.3310000000000004	3.332	3.326	3.362	3.3569999999999998	3.324	3.31	3.3089999999999997	3.302	3.3160000000000003	3.31	3.2689999999999997	3.3339999999999996	3.3339999999999996	3.342	3.327	3.34	3.325	3.32	3.275	3.319	3.2560000000000002	3.279	3.265	3.315	3.3289999999999997	3.304	3.305	3.36	3.2689999999999997	3.323	3.247	3.292	3.292	3.265	3.29
0 days 09:54:18	37.0	3.313	3.2710000000000004	3.3339999999999996	3.3510000000000004	3.3489999999999998	3.318	3.264	3.298	3.287	3.32	3.3	3.305	3.3360000000000003	3.3339999999999996	3.332	3.364	3.363	3.3339999999999996	3.318	3.306	3.302	3.321	3.32	3.2769999999999997	3.341	3.342	3.353	3.341	3.3480000000000003	3.33	3.3280000000000003	3.281	3.327	3.263	3.279	3.2710000000000004	3.322	3.33	3.3110000000000004	3.306	3.3739999999999997	3.273	3.3280000000000003	3.2439999999999998	3.301	3.3	3.272	3.298
0 days 09:59:18	37.0	3.3080000000000003	3.2689999999999997	3.3310000000000004	3.3489999999999998	3.338	3.313	3.261	3.3	3.279	3.3169999999999997	3.2969999999999997	3.305	3.3369999999999997	3.33	3.33	3.36	3.358	3.3280000000000003	3.3110000000000004	3.3080000000000003	3.303	3.3160000000000003	3.318	3.2769999999999997	3.3360000000000003	3.333	3.347	3.3339999999999996	3.343	3.325	3.319	3.279	3.327	3.265	3.282	3.265	3.323	3.33	3.305	3.303	3.366	3.263	3.321	3.241	3.292	3.2969999999999997	3.2689999999999997	3.292
0 days 10:04:18	37.0	3.3160000000000003	3.2760000000000002	3.335	3.3560000000000003	3.352	3.322	3.265	3.3	3.281	3.321	3.3	3.305	3.347	3.335	3.3369999999999997	3.3710000000000004	3.3680000000000003	3.333	3.318	3.3110000000000004	3.307	3.318	3.321	3.278	3.342	3.339	3.347	3.3360000000000003	3.3489999999999998	3.3339999999999996	3.33	3.282	3.325	3.265	3.283	3.2739999999999996	3.325	3.339	3.3110000000000004	3.305	3.3739999999999997	3.28	3.3280000000000003	3.2489999999999997	3.295	3.302	3.281	3.3
0 days 10:09:18	37.0	3.312	3.281	3.3369999999999997	3.3569999999999998	3.3510000000000004	3.32	3.266	3.304	3.287	3.321	3.2969999999999997	3.3110000000000004	3.345	3.3369999999999997	3.34	3.375	3.3680000000000003	3.3360000000000003	3.321	3.312	3.3080000000000003	3.323	3.325	3.283	3.3489999999999998	3.34	3.3510000000000004	3.332	3.3539999999999996	3.3310000000000004	3.327	3.283	3.3310000000000004	3.264	3.2910000000000004	3.2760000000000002	3.3289999999999997	3.344	3.3139999999999996	3.312	3.3760000000000003	3.2739999999999996	3.33	3.2430000000000003	3.301	3.303	3.2739999999999996	3.3
0 days 10:14:18	37.0	3.323	3.283	3.347	3.362	3.3539999999999996	3.3280000000000003	3.272	3.312	3.287	3.324	3.302	3.318	3.353	3.341	3.345	3.385	3.3689999999999998	3.341	3.325	3.315	3.312	3.332	3.3310000000000004	3.282	3.35	3.344	3.3560000000000003	3.342	3.3560000000000003	3.3360000000000003	3.335	3.2889999999999997	3.335	3.2760000000000002	3.2960000000000003	3.284	3.341	3.3489999999999998	3.3169999999999997	3.3160000000000003	3.3819999999999997	3.283	3.3360000000000003	3.2489999999999997	3.302	3.3139999999999996	3.283	3.307
0 days 10:19:18	37.0	3.3169999999999997	3.28	3.338	3.358	3.346	3.321	3.266	3.3	3.2880000000000003	3.3169999999999997	3.295	3.3089999999999997	3.345	3.335	3.335	3.3710000000000004	3.361	3.3339999999999996	3.319	3.3080000000000003	3.307	3.326	3.32	3.282	3.343	3.34	3.3510000000000004	3.338	3.344	3.332	3.33	3.28	3.326	3.267	3.29	3.2769999999999997	3.3360000000000003	3.3369999999999997	3.307	3.3080000000000003	3.3710000000000004	3.2680000000000002	3.3280000000000003	3.2439999999999998	3.3	3.303	3.278	3.299
0 days 10:24:18	37.0	3.321	3.2889999999999997	3.3489999999999998	3.364	3.35	3.333	3.273	3.31	3.2939999999999996	3.3310000000000004	3.3089999999999997	3.322	3.352	3.347	3.35	3.386	3.373	3.339	3.332	3.3139999999999996	3.315	3.338	3.3339999999999996	3.2910000000000004	3.358	3.3560000000000003	3.363	3.344	3.358	3.339	3.3339999999999996	3.287	3.3339999999999996	3.279	3.305	3.285	3.345	3.355	3.3169999999999997	3.321	3.38	3.278	3.342	3.2510000000000003	3.302	3.319	3.29	3.3089999999999997
0 days 10:29:18	37.0	3.3160000000000003	3.286	3.342	3.358	3.3510000000000004	3.327	3.2710000000000004	3.3	3.2880000000000003	3.3280000000000003	3.301	3.315	3.346	3.341	3.342	3.372	3.366	3.3369999999999997	3.325	3.31	3.312	3.3339999999999996	3.327	3.286	3.35	3.3489999999999998	3.35	3.3369999999999997	3.3510000000000004	3.333	3.326	3.282	3.3280000000000003	3.275	3.2969999999999997	3.279	3.3360000000000003	3.346	3.3139999999999996	3.3089999999999997	3.373	3.2710000000000004	3.333	3.245	3.304	3.31	3.285	3.306
0 days 10:34:18	37.0	3.321	3.292	3.35	3.365	3.361	3.332	3.275	3.3080000000000003	3.2969999999999997	3.335	3.304	3.32	3.355	3.352	3.3480000000000003	3.387	3.373	3.343	3.327	3.32	3.315	3.341	3.3310000000000004	3.2939999999999996	3.36	3.3539999999999996	3.359	3.345	3.36	3.3360000000000003	3.33	3.287	3.3360000000000003	3.278	3.303	3.285	3.343	3.3480000000000003	3.3139999999999996	3.315	3.385	3.2760000000000002	3.34	3.2510000000000003	3.299	3.3160000000000003	3.29	3.31
0 days 10:39:18	37.0	3.321	3.2969999999999997	3.3510000000000004	3.364	3.3569999999999998	3.3289999999999997	3.275	3.31	3.299	3.3369999999999997	3.305	3.323	3.352	3.3539999999999996	3.352	3.3789999999999996	3.373	3.338	3.33	3.313	3.3139999999999996	3.3360000000000003	3.3369999999999997	3.293	3.3560000000000003	3.3560000000000003	3.361	3.3489999999999998	3.363	3.341	3.332	3.2880000000000003	3.342	3.284	3.3	3.2889999999999997	3.346	3.352	3.319	3.318	3.383	3.278	3.339	3.25	3.3080000000000003	3.315	3.2969999999999997	3.3110000000000004
0 days 10:44:18	37.0	3.322	3.302	3.3569999999999998	3.3710000000000004	3.36	3.3339999999999996	3.279	3.3160000000000003	3.298	3.332	3.3080000000000003	3.3289999999999997	3.3569999999999998	3.3569999999999998	3.358	3.39	3.3739999999999997	3.345	3.332	3.32	3.319	3.342	3.3369999999999997	3.295	3.361	3.355	3.362	3.3489999999999998	3.364	3.3369999999999997	3.338	3.292	3.34	3.287	3.304	3.2880000000000003	3.35	3.358	3.324	3.318	3.385	3.281	3.34	3.253	3.31	3.3110000000000004	3.302	3.3169999999999997
0 days 10:49:18	37.0	3.3280000000000003	3.306	3.353	3.372	3.3560000000000003	3.34	3.281	3.315	3.302	3.3369999999999997	3.3139999999999996	3.327	3.365	3.36	3.3539999999999996	3.383	3.38	3.346	3.3360000000000003	3.322	3.323	3.34	3.34	3.302	3.362	3.36	3.365	3.345	3.36	3.34	3.341	3.292	3.342	3.2880000000000003	3.31	3.292	3.346	3.353	3.323	3.3139999999999996	3.3810000000000002	3.279	3.345	3.2560000000000002	3.3089999999999997	3.315	3.3080000000000003	3.318
0 days 10:54:18	37.0	3.3280000000000003	3.305	3.3489999999999998	3.3689999999999998	3.36	3.3339999999999996	3.283	3.3139999999999996	3.302	3.3360000000000003	3.3110000000000004	3.326	3.364	3.3539999999999996	3.353	3.38	3.377	3.342	3.3310000000000004	3.32	3.3169999999999997	3.339	3.3339999999999996	3.2969999999999997	3.365	3.359	3.362	3.3480000000000003	3.361	3.338	3.34	3.2910000000000004	3.342	3.283	3.312	3.293	3.3489999999999998	3.3489999999999998	3.321	3.31	3.3819999999999997	3.283	3.34	3.2539999999999996	3.306	3.3110000000000004	3.306	3.32
0 days 10:59:18	37.0	3.3289999999999997	3.306	3.358	3.373	3.361	3.3360000000000003	3.286	3.323	3.3080000000000003	3.338	3.324	3.3360000000000003	3.3680000000000003	3.358	3.3569999999999998	3.39	3.386	3.3489999999999998	3.338	3.321	3.32	3.346	3.345	3.3080000000000003	3.365	3.364	3.37	3.352	3.363	3.34	3.3369999999999997	3.2969999999999997	3.345	3.287	3.312	3.2969999999999997	3.355	3.358	3.326	3.3160000000000003	3.389	3.283	3.347	3.2569999999999997	3.3089999999999997	3.3160000000000003	3.3089999999999997	3.326
0 days 11:04:18	37.0	3.323	3.302	3.353	3.363	3.355	3.3310000000000004	3.28	3.32	3.301	3.34	3.3169999999999997	3.3310000000000004	3.3569999999999998	3.353	3.352	3.3789999999999996	3.3789999999999996	3.34	3.332	3.318	3.324	3.3369999999999997	3.342	3.302	3.364	3.3560000000000003	3.3560000000000003	3.3480000000000003	3.358	3.339	3.3360000000000003	3.2910000000000004	3.34	3.285	3.307	3.301	3.3489999999999998	3.347	3.319	3.3139999999999996	3.38	3.282	3.342	3.248	3.306	3.315	3.307	3.323
0 days 11:09:18	37.0	3.3310000000000004	3.3080000000000003	3.361	3.37	3.372	3.345	3.2910000000000004	3.321	3.3089999999999997	3.342	3.323	3.335	3.3710000000000004	3.365	3.3569999999999998	3.388	3.385	3.3510000000000004	3.338	3.324	3.3280000000000003	3.347	3.342	3.313	3.366	3.363	3.363	3.3489999999999998	3.37	3.343	3.344	3.2969999999999997	3.346	3.2889999999999997	3.313	3.307	3.3560000000000003	3.352	3.3289999999999997	3.318	3.384	3.287	3.35	3.26	3.318	3.32	3.313	3.3289999999999997
0 days 11:14:18	37.0	3.333	3.306	3.3510000000000004	3.37	3.3689999999999998	3.3339999999999996	3.287	3.319	3.3089999999999997	3.346	3.321	3.3369999999999997	3.372	3.361	3.3569999999999998	3.386	3.383	3.343	3.338	3.321	3.3280000000000003	3.352	3.339	3.31	3.3689999999999998	3.358	3.3680000000000003	3.344	3.366	3.346	3.3369999999999997	3.298	3.338	3.285	3.312	3.304	3.3560000000000003	3.347	3.3280000000000003	3.323	3.387	3.285	3.353	3.2560000000000002	3.31	3.321	3.31	3.3289999999999997
0 days 11:19:18	37.0	3.3480000000000003	3.315	3.358	3.3819999999999997	3.3710000000000004	3.342	3.293	3.324	3.312	3.352	3.3289999999999997	3.342	3.377	3.3710000000000004	3.365	3.3939999999999997	3.388	3.3489999999999998	3.34	3.3280000000000003	3.33	3.3480000000000003	3.3489999999999998	3.3160000000000003	3.37	3.364	3.375	3.352	3.373	3.3489999999999998	3.3480000000000003	3.302	3.353	3.295	3.3160000000000003	3.313	3.367	3.355	3.33	3.327	3.3960000000000004	3.295	3.355	3.2680000000000002	3.319	3.322	3.321	3.338
0 days 11:24:18	37.0	3.347	3.324	3.3680000000000003	3.388	3.38	3.3480000000000003	3.3	3.332	3.315	3.3569999999999998	3.3310000000000004	3.353	3.386	3.37	3.377	3.405	3.398	3.361	3.3510000000000004	3.339	3.3369999999999997	3.359	3.359	3.323	3.389	3.375	3.389	3.363	3.3789999999999996	3.361	3.359	3.3089999999999997	3.36	3.301	3.326	3.319	3.3710000000000004	3.358	3.341	3.3310000000000004	3.404	3.302	3.36	3.2739999999999996	3.327	3.3310000000000004	3.325	3.342
0 days 11:29:18	37.0	3.345	3.32	3.367	3.388	3.3789999999999996	3.344	3.2969999999999997	3.326	3.315	3.3539999999999996	3.3339999999999996	3.35	3.386	3.372	3.37	3.398	3.395	3.358	3.346	3.335	3.3310000000000004	3.355	3.3539999999999996	3.322	3.38	3.3680000000000003	3.378	3.365	3.38	3.35	3.3560000000000003	3.301	3.3510000000000004	3.2969999999999997	3.321	3.32	3.3710000000000004	3.362	3.335	3.332	3.404	3.2969999999999997	3.3539999999999996	3.2710000000000004	3.322	3.3280000000000003	3.323	3.338
0 days 11:34:18	37.1	3.346	3.3160000000000003	3.365	3.384	3.3739999999999997	3.3360000000000003	3.2939999999999996	3.3280000000000003	3.3169999999999997	3.346	3.326	3.345	3.3819999999999997	3.3680000000000003	3.3689999999999998	3.3960000000000004	3.385	3.352	3.344	3.3310000000000004	3.33	3.352	3.3489999999999998	3.3160000000000003	3.3760000000000003	3.3680000000000003	3.3760000000000003	3.3569999999999998	3.373	3.3480000000000003	3.3510000000000004	3.303	3.3489999999999998	3.29	3.3139999999999996	3.312	3.37	3.359	3.3360000000000003	3.327	3.3930000000000002	3.293	3.3489999999999998	3.266	3.312	3.326	3.3139999999999996	3.332
0 days 11:39:18	37.0	3.341	3.321	3.375	3.386	3.3739999999999997	3.347	3.295	3.326	3.3160000000000003	3.35	3.338	3.35	3.386	3.367	3.3689999999999998	3.397	3.389	3.3539999999999996	3.343	3.3289999999999997	3.333	3.3569999999999998	3.353	3.326	3.3810000000000002	3.375	3.373	3.359	3.372	3.3539999999999996	3.3489999999999998	3.303	3.353	3.2969999999999997	3.3160000000000003	3.315	3.37	3.361	3.3339999999999996	3.33	3.4	3.2969999999999997	3.355	3.265	3.318	3.327	3.3169999999999997	3.335
0 days 11:44:18	37.0	3.352	3.327	3.377	3.3939999999999997	3.38	3.3539999999999996	3.306	3.3310000000000004	3.3169999999999997	3.361	3.3339999999999996	3.35	3.392	3.372	3.378	3.403	3.397	3.36	3.3489999999999998	3.339	3.341	3.361	3.359	3.333	3.389	3.377	3.385	3.365	3.38	3.361	3.359	3.3139999999999996	3.3560000000000003	3.307	3.324	3.322	3.378	3.3689999999999998	3.335	3.333	3.406	3.304	3.362	3.2739999999999996	3.325	3.338	3.327	3.341
0 days 11:49:18	37.0	3.3489999999999998	3.323	3.375	3.389	3.377	3.35	3.302	3.33	3.319	3.3689999999999998	3.332	3.35	3.386	3.37	3.373	3.398	3.39	3.358	3.344	3.338	3.3360000000000003	3.359	3.3560000000000003	3.327	3.3819999999999997	3.3689999999999998	3.3810000000000002	3.361	3.373	3.3569999999999998	3.352	3.31	3.3539999999999996	3.303	3.324	3.3169999999999997	3.372	3.3680000000000003	3.3360000000000003	3.333	3.392	3.302	3.352	3.2689999999999997	3.327	3.333	3.322	3.34
0 days 11:54:18	37.0	3.341	3.3280000000000003	3.372	3.383	3.372	3.343	3.2969999999999997	3.323	3.321	3.358	3.3310000000000004	3.347	3.384	3.3710000000000004	3.3680000000000003	3.3989999999999996	3.392	3.3539999999999996	3.341	3.3339999999999996	3.33	3.362	3.355	3.324	3.3819999999999997	3.37	3.373	3.3560000000000003	3.3680000000000003	3.352	3.353	3.3089999999999997	3.353	3.305	3.322	3.3169999999999997	3.37	3.364	3.333	3.3280000000000003	3.3930000000000002	3.2960000000000003	3.3539999999999996	3.267	3.32	3.326	3.321	3.3369999999999997
0 days 11:59:18	37.0	3.35	3.324	3.3689999999999998	3.38	3.383	3.347	3.3	3.327	3.3169999999999997	3.364	3.3280000000000003	3.352	3.387	3.372	3.3680000000000003	3.4	3.3939999999999997	3.362	3.343	3.3310000000000004	3.335	3.365	3.3569999999999998	3.332	3.386	3.3710000000000004	3.3760000000000003	3.361	3.3710000000000004	3.355	3.3560000000000003	3.306	3.352	3.3080000000000003	3.327	3.319	3.37	3.367	3.3360000000000003	3.33	3.397	3.299	3.355	3.2710000000000004	3.319	3.332	3.322	3.3369999999999997
0 days 12:04:18	37.0	3.352	3.333	3.3760000000000003	3.388	3.3739999999999997	3.3489999999999998	3.301	3.333	3.32	3.36	3.3339999999999996	3.3489999999999998	3.3930000000000002	3.383	3.372	3.398	3.398	3.3569999999999998	3.346	3.339	3.341	3.365	3.352	3.3280000000000003	3.3930000000000002	3.377	3.3760000000000003	3.358	3.375	3.3560000000000003	3.3560000000000003	3.3110000000000004	3.352	3.3089999999999997	3.326	3.321	3.37	3.367	3.3339999999999996	3.335	3.397	3.2969999999999997	3.358	3.272	3.323	3.335	3.324	3.341
[truncated: 50 more columns]
