# Supplementary material for: The genotype‐phenotype landscape of an allosteric protein
Source: Mol Syst Biol. 2021 Mar 30;17(3):e10179. doi: 10.15252/msb.202010179 (PMC8009258; doi:10.15252/msb.202010179)
Supplement: Supplementary file 3 — Source Data for Appendix [file MSB-17-e10179-s008.zip › Appendix Figure S25A.source.csv]

Time	T° Read 2:600	A1	A2	A3	A4	A5	A6	A7	A8	A9	A10	A11	A12	B1	B2	B3	B4	B5	B6	B7	B8	B9	B10	B11	B12	C1	C2	C3	C4	C5	C6	C7	C8	C9	C10	C11	C12	D1	D2	D3	D4	D5	D6	D7	D8	D9	D10	D11	D12
0 days 00:04:18	37.0	1.925	1.9040000000000001	1.922	1.87	1.859	1.7990000000000002	1.7690000000000001	1.828	1.922	1.8940000000000001	1.8840000000000001	1.9380000000000002	1.911	1.795	1.8869999999999998	1.839	1.756	1.841	1.831	1.7730000000000001	1.859	1.766	1.849	1.8459999999999999	1.9169999999999998	1.7830000000000001	1.7990000000000002	1.788	1.7169999999999999	1.734	1.7830000000000001	1.79	1.734	1.636	1.8119999999999998	1.819	1.902	1.8530000000000002	1.824	1.7919999999999998	1.801	1.6580000000000001	1.6869999999999998	1.781	1.743	1.7469999999999999	1.673	1.8130000000000002
0 days 00:09:18	37.0	1.926	1.9040000000000001	1.925	1.876	1.857	1.8030000000000002	1.767	1.8330000000000002	1.9169999999999998	1.8880000000000001	1.881	1.91	1.92	1.794	1.8880000000000001	1.837	1.755	1.847	1.831	1.7730000000000001	1.857	1.7630000000000001	1.8459999999999999	1.8459999999999999	1.9240000000000002	1.785	1.796	1.786	1.722	1.7380000000000002	1.785	1.794	1.733	1.631	1.811	1.821	1.9040000000000001	1.8559999999999999	1.829	1.8	1.805	1.659	1.69	1.786	1.734	1.746	1.673	1.817
0 days 00:14:18	37.0	1.932	1.905	1.925	1.879	1.8530000000000002	1.8030000000000002	1.778	1.831	1.915	1.892	1.89	1.91	1.926	1.794	1.885	1.837	1.761	1.847	1.834	1.774	1.861	1.756	1.8459999999999999	1.847	1.93	1.788	1.8	1.788	1.72	1.7409999999999999	1.785	1.794	1.7380000000000002	1.6340000000000001	1.8130000000000002	1.821	1.909	1.857	1.834	1.804	1.805	1.666	1.6909999999999998	1.784	1.733	1.7519999999999998	1.673	1.815
0 days 00:19:18	37.1	1.94	1.906	1.9269999999999998	1.879	1.8719999999999999	1.8030000000000002	1.7819999999999998	1.835	1.91	1.891	1.895	1.9140000000000001	1.932	1.7990000000000002	1.889	1.839	1.774	1.849	1.829	1.776	1.861	1.7590000000000001	1.849	1.851	1.9380000000000002	1.7890000000000001	1.804	1.79	1.73	1.7469999999999999	1.7830000000000001	1.794	1.735	1.631	1.815	1.8230000000000002	1.91	1.857	1.838	1.8119999999999998	1.814	1.6669999999999998	1.695	1.787	1.732	1.756	1.676	1.8219999999999998
0 days 00:24:18	37.0	1.953	1.913	1.945	1.885	1.871	1.811	1.777	1.845	1.929	1.896	1.905	1.916	1.945	1.804	1.8940000000000001	1.845	1.771	1.857	1.839	1.784	1.867	1.758	1.851	1.854	1.944	1.795	1.8090000000000002	1.796	1.74	1.755	1.794	1.801	1.736	1.6340000000000001	1.817	1.829	1.9140000000000001	1.861	1.841	1.8159999999999998	1.824	1.6740000000000002	1.704	1.794	1.735	1.765	1.681	1.825
0 days 00:29:18	37.0	1.965	1.919	1.944	1.892	1.883	1.819	1.784	1.8530000000000002	1.926	1.903	1.912	1.922	1.95	1.8119999999999998	1.902	1.854	1.787	1.8659999999999999	1.85	1.794	1.874	1.766	1.8559999999999999	1.86	1.944	1.8030000000000002	1.82	1.805	1.751	1.758	1.807	1.81	1.746	1.643	1.8259999999999998	1.8359999999999999	1.922	1.869	1.849	1.825	1.831	1.6840000000000002	1.716	1.794	1.74	1.771	1.686	1.828
0 days 00:34:18	37.0	1.9809999999999999	1.9269999999999998	1.963	1.901	1.8840000000000001	1.824	1.7990000000000002	1.857	1.9480000000000002	1.911	1.906	1.931	1.959	1.821	1.91	1.8619999999999999	1.796	1.874	1.857	1.805	1.88	1.774	1.865	1.867	1.954	1.811	1.83	1.814	1.7719999999999998	1.77	1.8119999999999998	1.815	1.75	1.656	1.8330000000000002	1.841	1.9280000000000002	1.876	1.857	1.83	1.838	1.693	1.7269999999999999	1.806	1.7519999999999998	1.78	1.694	1.838
0 days 00:39:18	37.0	1.975	1.9369999999999998	1.982	1.911	1.882	1.8330000000000002	1.8019999999999998	1.869	1.9469999999999998	1.9180000000000001	1.92	1.939	1.97	1.83	1.9180000000000001	1.871	1.8030000000000002	1.8869999999999998	1.8659999999999999	1.815	1.889	1.7819999999999998	1.87	1.8730000000000002	1.9609999999999999	1.8219999999999998	1.839	1.827	1.784	1.778	1.8219999999999998	1.8259999999999998	1.757	1.66	1.841	1.8459999999999999	1.9369999999999998	1.882	1.865	1.845	1.8459999999999999	1.702	1.736	1.814	1.765	1.7890000000000001	1.7	1.8459999999999999
0 days 00:44:18	37.0	1.99	1.945	1.963	1.9169999999999998	1.903	1.841	1.815	1.879	1.96	1.9269999999999998	1.91	1.943	1.982	1.839	1.9269999999999998	1.885	1.817	1.896	1.8769999999999998	1.8259999999999998	1.903	1.796	1.875	1.88	1.969	1.83	1.8559999999999999	1.8359999999999999	1.7930000000000001	1.79	1.8259999999999998	1.8330000000000002	1.765	1.666	1.847	1.854	1.944	1.8940000000000001	1.875	1.8530000000000002	1.8559999999999999	1.709	1.743	1.824	1.7719999999999998	1.7990000000000002	1.7109999999999999	1.8530000000000002
0 days 00:49:18	37.1	2.0	1.9509999999999998	1.973	1.9269999999999998	1.923	1.848	1.821	1.8880000000000001	1.9609999999999999	1.9340000000000002	1.91	1.952	1.983	1.848	1.935	1.891	1.828	1.905	1.885	1.84	1.91	1.794	1.883	1.8880000000000001	1.9809999999999999	1.839	1.8659999999999999	1.844	1.8030000000000002	1.804	1.845	1.8419999999999999	1.77	1.679	1.855	1.86	1.953	1.901	1.886	1.864	1.869	1.722	1.754	1.8359999999999999	1.785	1.8090000000000002	1.7180000000000002	1.858
0 days 00:54:18	37.0	2.002	1.9609999999999999	1.996	1.94	1.909	1.86	1.8359999999999999	1.9	1.98	1.944	1.9380000000000002	1.962	1.994	1.858	1.944	1.906	1.834	1.9180000000000001	1.895	1.848	1.9180000000000001	1.8019999999999998	1.891	1.896	1.9880000000000002	1.849	1.8730000000000002	1.859	1.8119999999999998	1.815	1.847	1.8530000000000002	1.778	1.685	1.865	1.869	1.963	1.91	1.896	1.874	1.882	1.732	1.768	1.847	1.795	1.817	1.725	1.867
0 days 00:59:18	37.0	2.016	1.972	2.0069999999999997	1.949	1.935	1.867	1.85	1.91	1.992	1.952	1.955	1.9709999999999999	2.001	1.868	1.953	1.9140000000000001	1.851	1.9240000000000002	1.906	1.858	1.929	1.818	1.899	1.905	1.9980000000000002	1.859	1.889	1.867	1.817	1.821	1.859	1.864	1.794	1.694	1.876	1.875	1.974	1.922	1.9069999999999998	1.885	1.891	1.743	1.775	1.857	1.804	1.829	1.733	1.876
0 days 01:04:18	37.0	2.026	1.982	2.0	1.959	1.94	1.8769999999999998	1.86	1.919	2.001	1.962	1.944	1.976	2.013	1.8780000000000001	1.965	1.9269999999999998	1.86	1.9369999999999998	1.9169999999999998	1.87	1.942	1.8330000000000002	1.906	1.912	2.009	1.871	1.9	1.8840000000000001	1.831	1.837	1.875	1.876	1.804	1.705	1.8869999999999998	1.883	1.984	1.929	1.919	1.895	1.9040000000000001	1.742	1.788	1.867	1.8159999999999998	1.84	1.746	1.885
0 days 01:09:18	37.0	2.0380000000000003	1.995	2.01	1.973	1.935	1.891	1.876	1.929	1.993	1.973	1.95	1.993	2.022	1.891	1.976	1.939	1.8730000000000002	1.952	1.932	1.882	1.952	1.838	1.915	1.925	2.022	1.8840000000000001	1.913	1.8980000000000001	1.845	1.8430000000000002	1.8880000000000001	1.8880000000000001	1.817	1.715	1.896	1.891	1.995	1.9409999999999998	1.932	1.906	1.916	1.76	1.797	1.88	1.827	1.851	1.756	1.8969999999999998
0 days 01:14:18	37.0	2.05	2.008	2.046	1.984	1.9509999999999998	1.9040000000000001	1.889	1.946	2.0140000000000002	1.985	1.9809999999999999	2.004	2.035	1.903	1.9880000000000002	1.953	1.891	1.965	1.945	1.8980000000000001	1.9669999999999999	1.849	1.9280000000000002	1.936	2.033	1.896	1.9269999999999998	1.911	1.864	1.8559999999999999	1.901	1.906	1.831	1.736	1.912	1.9040000000000001	2.0069999999999997	1.956	1.944	1.922	1.9280000000000002	1.776	1.8119999999999998	1.896	1.84	1.867	1.766	1.909
0 days 01:19:18	37.0	2.069	2.023	2.04	1.999	1.9680000000000002	1.9140000000000001	1.902	1.9580000000000002	2.025	1.999	1.996	2.0140000000000002	2.053	1.9180000000000001	2.003	1.97	1.9040000000000001	1.979	1.959	1.9140000000000001	1.982	1.871	1.936	1.949	2.048	1.912	1.94	1.9269999999999998	1.879	1.8730000000000002	1.9140000000000001	1.919	1.845	1.749	1.925	1.9140000000000001	2.023	1.972	1.962	1.936	1.944	1.791	1.8259999999999998	1.913	1.8559999999999999	1.879	1.7830000000000001	1.9240000000000002
0 days 01:24:18	37.0	2.081	2.0380000000000003	2.075	2.0180000000000002	1.982	1.9340000000000002	1.919	1.974	2.05	2.0140000000000002	2.02	2.0340000000000003	2.068	1.9340000000000002	2.019	1.992	1.923	2.0	1.9769999999999999	1.931	1.9969999999999999	1.883	1.953	1.964	2.063	1.9280000000000002	1.959	1.9480000000000002	1.9	1.889	1.93	1.9369999999999998	1.8630000000000002	1.7730000000000001	1.9380000000000002	1.929	2.04	1.9880000000000002	1.9769999999999999	1.953	1.962	1.8119999999999998	1.847	1.925	1.8730000000000002	1.8980000000000001	1.795	1.9369999999999998
0 days 01:29:18	37.0	2.102	2.056	2.074	2.0340000000000003	2.016	1.952	1.945	1.9980000000000002	2.06	2.031	2.009	2.048	2.086	1.953	2.039	2.006	1.9469999999999998	2.012	1.9969999999999999	1.952	2.019	1.899	1.966	1.9780000000000002	2.082	1.946	1.979	1.965	1.921	1.909	1.955	1.954	1.8840000000000001	1.785	1.9580000000000002	1.942	2.0580000000000003	2.0069999999999997	1.9980000000000002	1.9680000000000002	1.9809999999999999	1.828	1.869	1.949	1.891	1.916	1.8130000000000002	1.953
0 days 01:34:18	37.0	2.117	2.076	2.097	2.057	2.043	1.9669999999999999	1.9580000000000002	2.015	2.077	2.049	2.0269999999999997	2.064	2.104	1.974	2.063	2.028	1.9669999999999999	2.032	2.016	1.974	2.0380000000000003	1.915	1.982	1.996	2.102	1.97	2.001	1.9869999999999999	1.9409999999999998	1.932	1.982	1.9780000000000002	1.9040000000000001	1.808	1.975	1.959	2.076	2.024	2.019	1.992	2.005	1.847	1.89	1.9680000000000002	1.913	1.9369999999999998	1.831	1.972
0 days 01:39:18	37.0	2.14	2.0980000000000003	2.138	2.079	2.0469999999999997	1.989	1.9880000000000002	2.0340000000000003	2.104	2.069	2.046	2.086	2.125	1.9980000000000002	2.08	2.056	1.9909999999999999	2.0540000000000003	2.042	1.993	2.0580000000000003	1.9409999999999998	2.0	2.0180000000000002	2.122	1.992	2.025	2.012	1.972	1.952	1.999	1.996	1.929	1.831	1.9969999999999999	1.976	2.0980000000000003	2.048	2.041	2.019	2.026	1.867	1.915	1.9909999999999999	1.9340000000000002	1.956	1.85	1.993
0 days 01:44:18	37.0	2.158	2.12	2.158	2.102	2.068	2.009	2.002	2.0580000000000003	2.13	2.089	2.064	2.108	2.147	2.0180000000000002	2.101	2.0780000000000003	2.016	2.074	2.065	2.023	2.084	1.954	2.017	2.0340000000000003	2.144	2.015	2.049	2.035	1.994	1.973	2.03	2.025	1.9509999999999998	1.854	2.0180000000000002	1.992	2.119	2.069	2.065	2.042	2.051	1.9069999999999998	1.939	2.019	1.9569999999999999	1.98	1.869	2.013
0 days 01:49:18	37.0	2.188	2.1430000000000002	2.168	2.127	2.0869999999999997	2.032	2.031	2.076	2.16	2.11	2.086	2.128	2.17	2.043	2.127	2.101	2.046	2.103	2.0909999999999997	2.044	2.106	1.9809999999999999	2.037	2.057	2.166	2.04	2.076	2.057	2.022	1.999	2.05	2.0469999999999997	1.976	1.8869999999999998	2.041	2.0140000000000002	2.142	2.092	2.09	2.064	2.0709999999999997	1.923	1.9609999999999999	2.037	1.9780000000000002	2.002	1.892	2.033
0 days 01:54:18	37.0	2.205	2.166	2.207	2.149	2.1109999999999998	2.0540000000000003	2.049	2.101	2.18	2.133	2.11	2.15	2.194	2.069	2.147	2.127	2.0709999999999997	2.123	2.112	2.0709999999999997	2.129	2.001	2.055	2.0780000000000003	2.189	2.065	2.099	2.08	2.043	2.02	2.074	2.072	2.003	1.912	2.062	2.032	2.169	2.119	2.115	2.0869999999999997	2.097	1.955	1.9880000000000002	2.063	1.999	2.025	1.909	2.0540000000000003
0 days 01:59:18	37.0	2.231	2.188	2.2230000000000003	2.177	2.144	2.08	2.079	2.129	2.191	2.155	2.148	2.17	2.221	2.093	2.174	2.153	2.099	2.149	2.141	2.096	2.153	2.025	2.074	2.099	2.213	2.09	2.123	2.108	2.077	2.051	2.105	2.097	2.0269999999999997	1.942	2.084	2.052	2.195	2.141	2.1390000000000002	2.112	2.126	1.98	2.012	2.09	2.025	2.05	1.933	2.076
0 days 02:04:18	37.0	2.263	2.217	2.255	2.206	2.1719999999999997	2.106	2.112	2.154	2.226	2.1790000000000003	2.156	2.197	2.245	2.123	2.197	2.184	2.125	2.177	2.169	2.126	2.178	2.051	2.096	2.125	2.242	2.119	2.151	2.137	2.106	2.074	2.127	2.123	2.055	1.9669999999999999	2.1109999999999998	2.0780000000000003	2.221	2.17	2.169	2.141	2.155	2.003	2.049	2.119	2.05	2.0780000000000003	1.9569999999999999	2.102
0 days 02:09:18	37.0	2.2880000000000003	2.246	2.295	2.235	2.193	2.131	2.13	2.184	2.253	2.207	2.19	2.224	2.2769999999999997	2.149	2.226	2.214	2.156	2.201	2.195	2.156	2.207	2.076	2.121	2.149	2.2680000000000002	2.149	2.18	2.168	2.134	2.103	2.161	2.151	2.085	1.994	2.138	2.103	2.248	2.198	2.2	2.168	2.184	2.033	2.072	2.144	2.079	2.106	1.986	2.13
0 days 02:14:18	37.0	2.32	2.271	2.311	2.2680000000000002	2.234	2.1590000000000003	2.167	2.209	2.279	2.2319999999999998	2.209	2.251	2.305	2.178	2.254	2.247	2.188	2.234	2.229	2.185	2.2359999999999998	2.101	2.145	2.178	2.296	2.177	2.209	2.201	2.17	2.131	2.19	2.178	2.115	2.024	2.167	2.124	2.276	2.224	2.228	2.201	2.214	2.068	2.103	2.174	2.108	2.138	2.011	2.155
0 days 02:19:18	37.0	2.362	2.3040000000000003	2.333	2.2969999999999997	2.261	2.189	2.1959999999999997	2.242	2.31	2.262	2.245	2.274	2.3369999999999997	2.207	2.279	2.274	2.219	2.263	2.262	2.217	2.265	2.1319999999999997	2.17	2.2030000000000003	2.327	2.211	2.239	2.228	2.201	2.162	2.2230000000000003	2.209	2.144	2.052	2.1959999999999997	2.151	2.31	2.255	2.259	2.231	2.244	2.103	2.1430000000000002	2.2030000000000003	2.135	2.165	2.041	2.18
0 days 02:24:18	37.0	2.369	2.332	2.3609999999999998	2.323	2.286	2.2159999999999997	2.2230000000000003	2.267	2.3280000000000003	2.286	2.2680000000000002	2.301	2.359	2.242	2.313	2.303	2.244	2.283	2.278	2.24	2.292	2.161	2.1959999999999997	2.231	2.351	2.2430000000000003	2.265	2.256	2.222	2.186	2.247	2.233	2.171	2.08	2.225	2.18	2.333	2.2840000000000003	2.286	2.252	2.263	2.127	2.164	2.224	2.1630000000000003	2.187	2.069	2.208
0 days 02:29:18	37.0	2.3819999999999997	2.339	2.375	2.323	2.29	2.239	2.2230000000000003	2.272	2.351	2.303	2.287	2.313	2.362	2.25	2.329	2.302	2.247	2.282	2.28	2.24	2.3040000000000003	2.185	2.214	2.247	2.359	2.25	2.269	2.256	2.219	2.198	2.245	2.233	2.175	2.089	2.233	2.199	2.338	2.289	2.289	2.252	2.2569999999999997	2.124	2.157	2.221	2.167	2.1919999999999997	2.095	2.226
0 days 02:34:18	37.1	2.376	2.338	2.363	2.322	2.3	2.24	2.222	2.272	2.344	2.302	2.3080000000000003	2.316	2.364	2.248	2.331	2.2969999999999997	2.246	2.279	2.278	2.235	2.301	2.186	2.2359999999999998	2.253	2.359	2.247	2.2680000000000002	2.251	2.215	2.198	2.24	2.23	2.171	2.085	2.23	2.224	2.3369999999999997	2.287	2.289	2.251	2.255	2.123	2.155	2.217	2.164	2.186	2.102	2.231
0 days 02:39:18	37.0	2.386	2.342	2.378	2.325	2.295	2.244	2.222	2.279	2.354	2.307	2.303	2.32	2.366	2.251	2.33	2.298	2.25	2.282	2.283	2.238	2.307	2.184	2.2359999999999998	2.256	2.367	2.252	2.273	2.255	2.221	2.204	2.246	2.238	2.174	2.083	2.2319999999999998	2.225	2.345	2.292	2.292	2.255	2.2569999999999997	2.125	2.157	2.224	2.171	2.189	2.1	2.231
[truncated: 50 more columns]
