# Supplementary material for: The genotype‐phenotype landscape of an allosteric protein
Source: Mol Syst Biol. 2021 Mar 30;17(3):e10179. doi: 10.15252/msb.202010179 (PMC8009258; doi:10.15252/msb.202010179)
Supplement: Supplementary file 3 — Source Data for Appendix [file MSB-17-e10179-s008.zip › Appendix Figure S25B.source.csv]

Time	T° Read 2:600	A1	A2	A3	A4	A5	A6	A7	A8	A9	A10	A11	A12	B1	B2	B3	B4	B5	B6	B7	B8	B9	B10	B11	B12	C1	C2	C3	C4	C5	C6	C7	C8	C9	C10	C11	C12	D1	D2	D3	D4	D5	D6	D7	D8	D9	D10	D11	D12
0 days 00:04:18	37.0	1.8459999999999999	1.819	1.8530000000000002	1.811	1.804	1.801	1.777	1.79	1.764	1.767	1.8519999999999999	1.821	1.821	1.8	1.8119999999999998	1.8130000000000002	1.715	1.776	1.743	1.761	1.734	1.7690000000000001	1.742	1.795	1.788	1.838	1.805	1.7590000000000001	1.732	1.722	1.7519999999999998	1.736	1.76	1.666	1.775	1.791	1.7890000000000001	1.7819999999999998	1.765	1.786	1.7480000000000002	1.755	1.716	1.796	1.756	1.685	1.7469999999999999	1.76
0 days 00:09:18	37.0	1.847	1.824	1.87	1.814	1.8130000000000002	1.805	1.805	1.796	1.774	1.771	1.855	1.821	1.818	1.801	1.817	1.8159999999999998	1.716	1.778	1.74	1.7590000000000001	1.7380000000000002	1.7730000000000001	1.743	1.798	1.791	1.8430000000000002	1.81	1.765	1.7380000000000002	1.724	1.758	1.733	1.764	1.676	1.78	1.795	1.79	1.788	1.765	1.788	1.75	1.754	1.72	1.797	1.758	1.6909999999999998	1.751	1.76
0 days 00:14:18	37.0	1.851	1.828	1.8659999999999999	1.8219999999999998	1.807	1.806	1.806	1.798	1.771	1.774	1.859	1.8259999999999998	1.83	1.798	1.817	1.817	1.716	1.7819999999999998	1.743	1.764	1.7380000000000002	1.776	1.744	1.8	1.797	1.847	1.814	1.7719999999999998	1.743	1.732	1.765	1.743	1.77	1.685	1.7830000000000001	1.801	1.7919999999999998	1.786	1.767	1.79	1.75	1.756	1.7309999999999999	1.7919999999999998	1.76	1.694	1.754	1.764
0 days 00:19:18	37.0	1.859	1.8330000000000002	1.871	1.828	1.827	1.8130000000000002	1.821	1.8019999999999998	1.771	1.7790000000000001	1.8659999999999999	1.83	1.821	1.7990000000000002	1.817	1.818	1.715	1.784	1.742	1.765	1.74	1.78	1.7480000000000002	1.8019999999999998	1.8019999999999998	1.854	1.819	1.774	1.7519999999999998	1.739	1.771	1.749	1.777	1.6909999999999998	1.7890000000000001	1.8019999999999998	1.7919999999999998	1.7890000000000001	1.766	1.784	1.754	1.758	1.732	1.797	1.766	1.6980000000000002	1.756	1.761
0 days 00:24:18	37.0	1.865	1.8419999999999999	1.8780000000000001	1.831	1.828	1.819	1.814	1.8030000000000002	1.7790000000000001	1.785	1.86	1.839	1.825	1.8	1.8159999999999998	1.8119999999999998	1.716	1.787	1.736	1.77	1.7409999999999999	1.78	1.749	1.805	1.807	1.861	1.831	1.7830000000000001	1.756	1.745	1.7790000000000001	1.756	1.7830000000000001	1.702	1.796	1.8090000000000002	1.794	1.788	1.7719999999999998	1.7890000000000001	1.7590000000000001	1.76	1.73	1.8030000000000002	1.77	1.694	1.76	1.767
0 days 00:29:18	37.0	1.8719999999999999	1.849	1.8840000000000001	1.841	1.8330000000000002	1.827	1.819	1.811	1.785	1.7930000000000001	1.8730000000000002	1.845	1.83	1.801	1.8159999999999998	1.818	1.7180000000000002	1.7890000000000001	1.739	1.7719999999999998	1.7469999999999999	1.788	1.754	1.8090000000000002	1.815	1.869	1.835	1.7890000000000001	1.767	1.751	1.787	1.764	1.791	1.705	1.8	1.8159999999999998	1.795	1.7890000000000001	1.768	1.7890000000000001	1.76	1.764	1.739	1.801	1.7719999999999998	1.7	1.766	1.771
0 days 00:34:18	37.0	1.8869999999999998	1.855	1.889	1.849	1.83	1.8330000000000002	1.828	1.818	1.807	1.8019999999999998	1.8659999999999999	1.854	1.834	1.8019999999999998	1.817	1.821	1.7180000000000002	1.7919999999999998	1.742	1.776	1.749	1.785	1.76	1.815	1.821	1.875	1.845	1.801	1.7719999999999998	1.76	1.796	1.7719999999999998	1.7990000000000002	1.719	1.808	1.825	1.796	1.7890000000000001	1.7730000000000001	1.794	1.7630000000000001	1.764	1.7280000000000002	1.807	1.775	1.706	1.77	1.777
0 days 00:39:18	37.0	1.893	1.8619999999999999	1.9040000000000001	1.8559999999999999	1.8559999999999999	1.845	1.8430000000000002	1.824	1.801	1.8090000000000002	1.893	1.858	1.825	1.805	1.8219999999999998	1.8219999999999998	1.7209999999999999	1.791	1.743	1.7790000000000001	1.754	1.798	1.765	1.818	1.8319999999999999	1.885	1.85	1.805	1.781	1.7690000000000001	1.8030000000000002	1.777	1.805	1.7280000000000002	1.8159999999999998	1.8330000000000002	1.797	1.7919999999999998	1.775	1.787	1.766	1.765	1.736	1.8090000000000002	1.777	1.716	1.771	1.7790000000000001
0 days 00:44:18	37.0	1.9040000000000001	1.8719999999999999	1.906	1.865	1.857	1.8530000000000002	1.8359999999999999	1.84	1.818	1.819	1.9	1.867	1.827	1.806	1.8219999999999998	1.8219999999999998	1.725	1.791	1.754	1.786	1.757	1.796	1.767	1.8230000000000002	1.84	1.8940000000000001	1.858	1.818	1.79	1.775	1.8090000000000002	1.7890000000000001	1.8130000000000002	1.7409999999999999	1.827	1.8419999999999999	1.797	1.7930000000000001	1.778	1.801	1.7630000000000001	1.764	1.7369999999999999	1.8130000000000002	1.781	1.7180000000000002	1.777	1.784
0 days 00:49:18	37.0	1.9140000000000001	1.881	1.9180000000000001	1.876	1.855	1.857	1.8780000000000001	1.848	1.821	1.8259999999999998	1.906	1.8769999999999998	1.829	1.8090000000000002	1.825	1.8259999999999998	1.7309999999999999	1.797	1.754	1.7890000000000001	1.761	1.801	1.7719999999999998	1.829	1.849	1.903	1.87	1.8259999999999998	1.801	1.7819999999999998	1.8230000000000002	1.798	1.821	1.7469999999999999	1.835	1.85	1.8019999999999998	1.795	1.774	1.801	1.768	1.771	1.744	1.817	1.785	1.719	1.7819999999999998	1.788
0 days 00:54:18	37.0	1.92	1.892	1.9240000000000002	1.886	1.8659999999999999	1.869	1.857	1.8559999999999999	1.829	1.837	1.913	1.886	1.8319999999999999	1.811	1.8219999999999998	1.818	1.7369999999999999	1.7990000000000002	1.758	1.7919999999999998	1.764	1.806	1.775	1.8330000000000002	1.858	1.913	1.88	1.835	1.8130000000000002	1.794	1.831	1.8030000000000002	1.8330000000000002	1.757	1.8419999999999999	1.865	1.8019999999999998	1.796	1.778	1.796	1.768	1.771	1.742	1.82	1.79	1.7309999999999999	1.7890000000000001	1.795
0 days 00:59:18	37.0	1.9340000000000002	1.903	1.935	1.896	1.8840000000000001	1.882	1.8780000000000001	1.8659999999999999	1.8419999999999999	1.848	1.925	1.8969999999999998	1.8319999999999999	1.8119999999999998	1.8259999999999998	1.8259999999999998	1.7280000000000002	1.8	1.7590000000000001	1.798	1.77	1.811	1.784	1.84	1.871	1.926	1.89	1.848	1.8230000000000002	1.8019999999999998	1.847	1.817	1.845	1.7630000000000001	1.854	1.871	1.8019999999999998	1.796	1.7819999999999998	1.804	1.77	1.774	1.7469999999999999	1.8230000000000002	1.795	1.739	1.7930000000000001	1.8030000000000002
0 days 01:04:18	37.0	1.943	1.915	1.949	1.909	1.893	1.8940000000000001	1.881	1.879	1.855	1.858	1.932	1.9080000000000001	1.8319999999999999	1.814	1.829	1.824	1.74	1.8030000000000002	1.765	1.8030000000000002	1.774	1.825	1.7890000000000001	1.8459999999999999	1.883	1.9369999999999998	1.901	1.861	1.837	1.817	1.858	1.829	1.857	1.777	1.8630000000000002	1.8840000000000001	1.8	1.7990000000000002	1.778	1.805	1.7719999999999998	1.775	1.751	1.828	1.801	1.744	1.801	1.808
0 days 01:09:18	37.0	1.954	1.9269999999999998	1.964	1.921	1.905	1.906	1.8940000000000001	1.8969999999999998	1.869	1.8719999999999999	1.9480000000000002	1.92	1.8330000000000002	1.8159999999999998	1.829	1.828	1.739	1.806	1.7590000000000001	1.807	1.781	1.83	1.797	1.8530000000000002	1.895	1.9509999999999998	1.9140000000000001	1.876	1.851	1.829	1.87	1.838	1.869	1.791	1.8780000000000001	1.899	1.8030000000000002	1.8	1.7819999999999998	1.805	1.774	1.776	1.749	1.8330000000000002	1.8090000000000002	1.754	1.807	1.815
0 days 01:14:18	37.0	1.9769999999999999	1.943	1.9780000000000002	1.9340000000000002	1.92	1.921	1.922	1.9080000000000001	1.875	1.885	1.956	1.933	1.841	1.8159999999999998	1.827	1.8330000000000002	1.7369999999999999	1.811	1.764	1.811	1.786	1.837	1.8019999999999998	1.861	1.9069999999999998	1.964	1.931	1.889	1.8630000000000002	1.8419999999999999	1.882	1.8519999999999999	1.885	1.8030000000000002	1.89	1.911	1.806	1.7990000000000002	1.785	1.808	1.7730000000000001	1.78	1.749	1.835	1.814	1.758	1.814	1.821
0 days 01:19:18	37.0	1.9869999999999999	1.9569999999999999	1.989	1.9480000000000002	1.936	1.9340000000000002	1.919	1.925	1.891	1.9	1.976	1.945	1.835	1.818	1.8319999999999999	1.83	1.7380000000000002	1.81	1.775	1.815	1.7919999999999998	1.845	1.8090000000000002	1.87	1.922	1.979	1.945	1.9040000000000001	1.881	1.858	1.8980000000000001	1.8659999999999999	1.899	1.819	1.9040000000000001	1.919	1.808	1.801	1.784	1.8090000000000002	1.776	1.7819999999999998	1.761	1.847	1.8219999999999998	1.767	1.821	1.825
0 days 01:24:18	37.0	1.994	1.969	2.008	1.963	1.95	1.946	1.9469999999999998	1.935	1.9069999999999998	1.912	1.985	1.9580000000000002	1.845	1.82	1.835	1.8330000000000002	1.744	1.811	1.776	1.824	1.8030000000000002	1.851	1.817	1.874	1.936	1.9909999999999999	1.9580000000000002	1.921	1.896	1.871	1.915	1.8840000000000001	1.911	1.8319999999999999	1.916	1.935	1.808	1.805	1.7890000000000001	1.811	1.776	1.786	1.76	1.8459999999999999	1.829	1.777	1.828	1.8359999999999999
0 days 01:29:18	37.0	2.0140000000000002	1.982	2.017	1.975	1.9680000000000002	1.96	1.946	1.95	1.9140000000000001	1.925	2.006	1.972	1.837	1.821	1.8359999999999999	1.834	1.745	1.8119999999999998	1.767	1.8259999999999998	1.811	1.86	1.825	1.883	1.949	2.003	1.97	1.9340000000000002	1.909	1.886	1.926	1.895	1.926	1.8459999999999999	1.93	1.946	1.808	1.806	1.7890000000000001	1.8130000000000002	1.775	1.788	1.7590000000000001	1.854	1.834	1.787	1.8319999999999999	1.845
0 days 01:34:18	37.0	2.0269999999999997	1.999	2.042	1.9909999999999999	1.98	1.9769999999999999	1.9669999999999999	1.965	1.929	1.9409999999999998	2.017	1.985	1.839	1.821	1.8319999999999999	1.8330000000000002	1.744	1.8130000000000002	1.7719999999999998	1.829	1.819	1.867	1.829	1.89	1.966	2.021	1.986	1.95	1.9280000000000002	1.902	1.943	1.9140000000000001	1.942	1.86	1.942	1.9609999999999999	1.807	1.807	1.791	1.8119999999999998	1.7790000000000001	1.7790000000000001	1.7619999999999998	1.8530000000000002	1.841	1.796	1.839	1.85
0 days 01:39:18	37.0	2.053	2.015	2.057	2.008	2.019	1.992	1.986	1.98	1.943	1.956	2.0180000000000002	1.9980000000000002	1.848	1.8230000000000002	1.8330000000000002	1.8359999999999999	1.745	1.815	1.774	1.8359999999999999	1.8230000000000002	1.875	1.8359999999999999	1.899	1.9809999999999999	2.039	2.005	1.97	1.949	1.923	1.96	1.9280000000000002	1.956	1.881	1.9569999999999999	1.975	1.814	1.808	1.791	1.815	1.78	1.7890000000000001	1.767	1.86	1.8459999999999999	1.8030000000000002	1.848	1.859
0 days 01:44:18	37.0	2.082	2.032	2.074	2.024	2.03	2.0069999999999997	2.005	1.996	1.966	1.974	2.043	2.015	1.851	1.824	1.8330000000000002	1.8359999999999999	1.746	1.819	1.7790000000000001	1.8430000000000002	1.83	1.879	1.847	1.9069999999999998	1.9969999999999999	2.0540000000000003	2.02	1.983	1.966	1.936	1.9780000000000002	1.949	1.975	1.8980000000000001	1.976	1.992	1.8130000000000002	1.8090000000000002	1.795	1.815	1.7819999999999998	1.788	1.777	1.868	1.855	1.8090000000000002	1.8559999999999999	1.868
0 days 01:49:18	37.0	2.099	2.051	2.088	2.045	2.033	2.024	2.032	2.0140000000000002	1.9869999999999999	1.992	2.06	2.0340000000000003	1.845	1.8259999999999998	1.84	1.839	1.749	1.8219999999999998	1.7830000000000001	1.845	1.837	1.89	1.859	1.919	2.015	2.072	2.039	2.004	1.9880000000000002	1.955	1.999	1.964	1.993	1.92	1.989	2.008	1.8130000000000002	1.8119999999999998	1.79	1.8159999999999998	1.7830000000000001	1.7890000000000001	1.787	1.8719999999999999	1.861	1.819	1.8719999999999999	1.8780000000000001
0 days 01:54:18	37.0	2.103	2.072	2.102	2.063	2.077	2.049	2.044	2.036	2.005	2.012	2.088	2.053	1.8459999999999999	1.8259999999999998	1.845	1.84	1.746	1.825	1.787	1.854	1.848	1.901	1.867	1.9280000000000002	2.035	2.092	2.06	2.023	2.009	1.975	2.017	1.982	2.011	1.943	2.0069999999999997	2.025	1.817	1.8119999999999998	1.796	1.8159999999999998	1.787	1.784	1.7830000000000001	1.875	1.869	1.829	1.879	1.8880000000000001
0 days 01:59:18	37.0	2.129	2.094	2.134	2.083	2.0780000000000003	2.0669999999999997	2.064	2.0540000000000003	2.015	2.031	2.108	2.072	1.8459999999999999	1.829	1.8430000000000002	1.841	1.746	1.8259999999999998	1.79	1.861	1.8530000000000002	1.9080000000000001	1.876	1.9369999999999998	2.059	2.114	2.081	2.045	2.029	1.993	2.0380000000000003	2.002	2.0340000000000003	1.956	2.0269999999999997	2.044	1.819	1.814	1.794	1.817	1.788	1.786	1.788	1.882	1.868	1.835	1.8880000000000001	1.8969999999999998
0 days 02:04:18	37.0	2.153	2.116	2.149	2.104	2.11	2.088	2.088	2.079	2.0380000000000003	2.0540000000000003	2.119	2.094	1.844	1.8330000000000002	1.834	1.844	1.743	1.827	1.798	1.861	1.8630000000000002	1.9169999999999998	1.8840000000000001	1.95	2.08	2.138	2.102	2.065	2.052	2.0180000000000002	2.062	2.02	2.053	1.98	2.0469999999999997	2.0669999999999997	1.82	1.817	1.797	1.82	1.791	1.7930000000000001	1.791	1.89	1.8769999999999998	1.8419999999999999	1.8980000000000001	1.906
0 days 02:09:18	37.0	2.173	2.142	2.175	2.128	2.119	2.1109999999999998	2.097	2.0980000000000003	2.07	2.0780000000000003	2.1430000000000002	2.116	1.848	1.8359999999999999	1.838	1.847	1.744	1.83	1.796	1.87	1.868	1.929	1.891	1.96	2.105	2.16	2.127	2.088	2.076	2.039	2.084	2.043	2.075	2.009	2.069	2.0909999999999997	1.819	1.817	1.8	1.818	1.795	1.794	1.795	1.8980000000000001	1.886	1.851	1.902	1.9180000000000001
0 days 02:14:18	37.0	2.207	2.164	2.199	2.154	2.141	2.134	2.136	2.123	2.083	2.1	2.167	2.138	1.858	1.8359999999999999	1.838	1.844	1.7519999999999998	1.838	1.801	1.883	1.8780000000000001	1.939	1.906	1.973	2.128	2.185	2.15	2.113	2.102	2.0580000000000003	2.105	2.068	2.1	2.031	2.092	2.116	1.8219999999999998	1.819	1.8019999999999998	1.824	1.7930000000000001	1.794	1.801	1.905	1.8940000000000001	1.859	1.91	1.926
0 days 02:19:18	37.0	2.242	2.1919999999999997	2.234	2.176	2.171	2.158	2.162	2.148	2.113	2.128	2.198	2.166	1.86	1.838	1.839	1.845	1.742	1.837	1.8030000000000002	1.891	1.89	1.952	1.916	1.986	2.1519999999999997	2.211	2.176	2.142	2.131	2.083	2.137	2.097	2.124	2.057	2.117	2.142	1.825	1.821	1.8030000000000002	1.8230000000000002	1.795	1.797	1.808	1.911	1.9069999999999998	1.874	1.921	1.9369999999999998
0 days 02:24:18	37.0	2.2430000000000003	2.207	2.255	2.204	2.2159999999999997	2.189	2.1790000000000003	2.175	2.1430000000000002	2.156	2.211	2.184	1.8630000000000002	1.839	1.8519999999999999	1.847	1.746	1.8419999999999999	1.804	1.892	1.895	1.963	1.926	2.001	2.177	2.233	2.198	2.161	2.144	2.113	2.149	2.115	2.151	2.084	2.137	2.169	1.834	1.8230000000000002	1.807	1.828	1.797	1.796	1.808	1.9180000000000001	1.9169999999999998	1.8880000000000001	1.9269999999999998	1.9469999999999998
0 days 02:29:18	37.0	2.254	2.2119999999999997	2.255	2.21	2.2230000000000003	2.204	2.1830000000000003	2.181	2.1519999999999997	2.162	2.225	2.188	1.858	1.841	1.849	1.8519999999999999	1.746	1.8430000000000002	1.805	1.901	1.9040000000000001	1.973	1.9340000000000002	2.011	2.187	2.239	2.2030000000000003	2.168	2.148	2.124	2.161	2.119	2.157	2.0869999999999997	2.145	2.178	1.828	1.824	1.807	1.8319999999999999	1.796	1.8	1.811	1.921	1.926	1.899	1.942	1.959
0 days 02:34:18	37.0	2.256	2.221	2.259	2.215	2.228	2.211	2.1959999999999997	2.186	2.165	2.168	2.2430000000000003	2.194	1.858	1.839	1.859	1.8530000000000002	1.749	1.844	1.81	1.906	1.911	1.9809999999999999	1.946	2.024	2.19	2.248	2.21	2.175	2.1519999999999997	2.13	2.167	2.128	2.162	2.088	2.148	2.185	1.83	1.8259999999999998	1.81	1.8330000000000002	1.798	1.8030000000000002	1.8090000000000002	1.9280000000000002	1.9380000000000002	1.915	1.9509999999999998	1.97
0 days 02:39:18	37.0	2.278	2.233	2.271	2.225	2.2359999999999998	2.218	2.202	2.193	2.169	2.178	2.24	2.204	1.855	1.839	1.86	1.851	1.7519999999999998	1.841	1.8159999999999998	1.9180000000000001	1.9240000000000002	1.993	1.959	2.0380000000000003	2.204	2.258	2.2230000000000003	2.187	2.169	2.14	2.176	2.1390000000000002	2.171	2.102	2.157	2.187	1.8330000000000002	1.827	1.811	1.8319999999999999	1.7990000000000002	1.808	1.8119999999999998	1.9380000000000002	1.95	1.929	1.964	1.9869999999999999
[truncated: 50 more columns]
