# Supplementary material for: The genotype‐phenotype landscape of an allosteric protein
Source: Mol Syst Biol. 2021 Mar 30;17(3):e10179. doi: 10.15252/msb.202010179 (PMC8009258; doi:10.15252/msb.202010179)
Supplement: Supplementary file 3 — Source Data for Appendix [file MSB-17-e10179-s008.zip › Appendix Figure S25C.source.csv]

Time	T° Read 2:600	A1	A2	A3	A4	A5	A6	A7	A8	A9	A10	A11	A12	B1	B2	B3	B4	B5	B6	B7	B8	B9	B10	B11	B12	C1	C2	C3	C4	C5	C6	C7	C8	C9	C10	C11	C12	D1	D2	D3	D4	D5	D6	D7	D8	D9	D10	D11	D12
0 days 00:04:18	37.0	1.867	1.7619999999999998	1.781	1.7519999999999998	1.713	1.754	1.781	1.754	1.74	1.8090000000000002	1.8159999999999998	1.774	1.7530000000000001	1.7530000000000001	1.716	1.666	1.722	1.69	1.681	1.7180000000000002	1.723	1.6580000000000001	1.757	1.751	1.7830000000000001	1.739	1.754	1.714	1.7469999999999999	1.704	1.66	1.7990000000000002	1.744	1.6980000000000002	1.796	1.7719999999999998	1.743	1.726	1.7369999999999999	1.642	1.682	1.7269999999999999	1.703	1.689	1.706	1.7169999999999999	1.694	1.7009999999999998
0 days 00:09:18	37.0	1.869	1.764	1.7890000000000001	1.7590000000000001	1.726	1.76	1.785	1.7530000000000001	1.743	1.81	1.811	1.776	1.749	1.756	1.7180000000000002	1.669	1.7269999999999999	1.696	1.683	1.716	1.723	1.663	1.7590000000000001	1.7519999999999998	1.788	1.743	1.757	1.716	1.743	1.713	1.651	1.806	1.7480000000000002	1.7	1.801	1.775	1.7369999999999999	1.729	1.736	1.64	1.689	1.7280000000000002	1.703	1.6969999999999998	1.7080000000000002	1.7169999999999999	1.693	1.703
0 days 00:14:18	37.0	1.87	1.7690000000000001	1.797	1.7619999999999998	1.724	1.764	1.787	1.756	1.7480000000000002	1.8119999999999998	1.8219999999999998	1.78	1.7409999999999999	1.7590000000000001	1.7180000000000002	1.671	1.726	1.695	1.68	1.7180000000000002	1.725	1.662	1.7630000000000001	1.7519999999999998	1.7930000000000001	1.7480000000000002	1.761	1.724	1.75	1.7109999999999999	1.656	1.8090000000000002	1.754	1.706	1.805	1.774	1.7380000000000002	1.729	1.736	1.642	1.69	1.7280000000000002	1.699	1.6969999999999998	1.716	1.722	1.695	1.705
0 days 00:19:18	37.0	1.871	1.7730000000000001	1.795	1.767	1.74	1.7730000000000001	1.79	1.76	1.7530000000000001	1.819	1.831	1.786	1.7409999999999999	1.7590000000000001	1.713	1.675	1.725	1.692	1.681	1.7180000000000002	1.729	1.666	1.764	1.756	1.798	1.7519999999999998	1.7630000000000001	1.7309999999999999	1.757	1.72	1.662	1.815	1.7590000000000001	1.716	1.811	1.78	1.74	1.729	1.7369999999999999	1.645	1.692	1.732	1.703	1.704	1.714	1.73	1.6969999999999998	1.706
0 days 00:24:18	37.0	1.867	1.777	1.811	1.771	1.766	1.7819999999999998	1.791	1.766	1.758	1.8219999999999998	1.835	1.79	1.744	1.7619999999999998	1.719	1.671	1.722	1.689	1.683	1.719	1.7309999999999999	1.6669999999999998	1.767	1.756	1.8019999999999998	1.758	1.768	1.74	1.7590000000000001	1.726	1.6680000000000001	1.821	1.764	1.716	1.814	1.7819999999999998	1.7380000000000002	1.7280000000000002	1.736	1.643	1.696	1.734	1.7109999999999999	1.704	1.716	1.73	1.699	1.709
0 days 00:29:18	37.0	1.8840000000000001	1.7830000000000001	1.819	1.78	1.758	1.787	1.801	1.775	1.751	1.829	1.835	1.795	1.74	1.761	1.716	1.673	1.725	1.692	1.686	1.7209999999999999	1.735	1.6680000000000001	1.7719999999999998	1.76	1.808	1.765	1.774	1.742	1.767	1.732	1.669	1.825	1.77	1.723	1.818	1.7890000000000001	1.739	1.7280000000000002	1.7369999999999999	1.64	1.693	1.735	1.712	1.703	1.72	1.7280000000000002	1.704	1.7109999999999999
0 days 00:34:18	37.0	1.8730000000000002	1.79	1.815	1.7830000000000001	1.758	1.7919999999999998	1.7890000000000001	1.7819999999999998	1.758	1.835	1.847	1.801	1.739	1.7630000000000001	1.719	1.675	1.7280000000000002	1.69	1.692	1.723	1.74	1.6780000000000002	1.7719999999999998	1.7630000000000001	1.814	1.77	1.781	1.751	1.7730000000000001	1.736	1.67	1.831	1.777	1.735	1.825	1.795	1.739	1.7280000000000002	1.7380000000000002	1.646	1.692	1.736	1.712	1.704	1.72	1.736	1.7069999999999999	1.715
0 days 00:39:18	37.0	1.8869999999999998	1.797	1.821	1.791	1.7519999999999998	1.7990000000000002	1.797	1.786	1.774	1.84	1.858	1.805	1.745	1.765	1.7169999999999999	1.6740000000000002	1.7209999999999999	1.692	1.694	1.73	1.74	1.676	1.775	1.764	1.8219999999999998	1.778	1.791	1.756	1.7819999999999998	1.744	1.681	1.8359999999999999	1.7830000000000001	1.7380000000000002	1.8319999999999999	1.801	1.744	1.732	1.7380000000000002	1.649	1.692	1.7369999999999999	1.713	1.706	1.722	1.7409999999999999	1.709	1.719
0 days 00:44:18	37.0	1.8980000000000001	1.801	1.84	1.798	1.7519999999999998	1.807	1.8019999999999998	1.7919999999999998	1.771	1.848	1.858	1.814	1.7469999999999999	1.7619999999999998	1.715	1.673	1.72	1.695	1.696	1.7269999999999999	1.743	1.679	1.78	1.777	1.829	1.784	1.795	1.7630000000000001	1.786	1.751	1.689	1.8419999999999999	1.791	1.745	1.839	1.807	1.742	1.729	1.739	1.6480000000000001	1.696	1.74	1.71	1.704	1.72	1.7409999999999999	1.714	1.7209999999999999
0 days 00:49:18	37.0	1.896	1.811	1.839	1.806	1.754	1.8130000000000002	1.81	1.7990000000000002	1.781	1.855	1.8719999999999999	1.821	1.742	1.7630000000000001	1.714	1.673	1.719	1.692	1.692	1.73	1.7469999999999999	1.685	1.784	1.776	1.8359999999999999	1.7919999999999998	1.8030000000000002	1.77	1.797	1.757	1.696	1.849	1.797	1.75	1.8459999999999999	1.818	1.7380000000000002	1.729	1.739	1.649	1.6969999999999998	1.739	1.7109999999999999	1.71	1.724	1.744	1.7180000000000002	1.7280000000000002
0 days 00:54:18	37.0	1.916	1.819	1.857	1.815	1.777	1.817	1.815	1.805	1.796	1.8630000000000002	1.881	1.831	1.744	1.761	1.72	1.673	1.7180000000000002	1.702	1.692	1.732	1.75	1.69	1.786	1.7830000000000001	1.845	1.8019999999999998	1.8130000000000002	1.777	1.801	1.764	1.713	1.86	1.805	1.7619999999999998	1.855	1.8259999999999998	1.7369999999999999	1.73	1.7409999999999999	1.65	1.696	1.743	1.713	1.705	1.724	1.751	1.7209999999999999	1.73
0 days 00:59:18	37.0	1.9369999999999998	1.828	1.8619999999999999	1.824	1.788	1.8259999999999998	1.841	1.8130000000000002	1.8019999999999998	1.8730000000000002	1.892	1.841	1.744	1.761	1.719	1.673	1.726	1.696	1.694	1.735	1.756	1.6969999999999998	1.7890000000000001	1.787	1.854	1.8119999999999998	1.825	1.787	1.814	1.777	1.7180000000000002	1.868	1.815	1.766	1.865	1.8330000000000002	1.74	1.7309999999999999	1.7409999999999999	1.653	1.695	1.743	1.713	1.71	1.7280000000000002	1.751	1.726	1.7369999999999999
0 days 01:04:18	37.0	1.9280000000000002	1.84	1.871	1.835	1.787	1.839	1.8430000000000002	1.824	1.814	1.881	1.8940000000000001	1.849	1.744	1.7630000000000001	1.715	1.672	1.722	1.703	1.699	1.739	1.761	1.6980000000000002	1.796	1.7919999999999998	1.865	1.821	1.8330000000000002	1.798	1.824	1.784	1.7280000000000002	1.8769999999999998	1.824	1.7790000000000001	1.8719999999999999	1.845	1.742	1.73	1.7409999999999999	1.6540000000000001	1.6980000000000002	1.743	1.713	1.716	1.736	1.758	1.729	1.7409999999999999
0 days 01:09:18	37.0	1.946	1.851	1.8730000000000002	1.8459999999999999	1.798	1.849	1.8530000000000002	1.837	1.8259999999999998	1.89	1.903	1.861	1.7409999999999999	1.761	1.7180000000000002	1.67	1.7169999999999999	1.704	1.7	1.745	1.766	1.706	1.798	1.798	1.875	1.8319999999999999	1.845	1.81	1.837	1.7919999999999998	1.7409999999999999	1.893	1.835	1.788	1.881	1.854	1.743	1.73	1.742	1.656	1.7	1.742	1.716	1.7080000000000002	1.739	1.7590000000000001	1.733	1.746
0 days 01:14:18	37.0	1.955	1.8619999999999999	1.899	1.858	1.815	1.86	1.882	1.849	1.8430000000000002	1.9040000000000001	1.91	1.869	1.746	1.764	1.7180000000000002	1.6740000000000002	1.713	1.706	1.6980000000000002	1.745	1.767	1.709	1.8030000000000002	1.8	1.8869999999999998	1.8430000000000002	1.8559999999999999	1.824	1.849	1.805	1.7519999999999998	1.9	1.847	1.798	1.892	1.864	1.7409999999999999	1.7309999999999999	1.742	1.655	1.6980000000000002	1.7469999999999999	1.7180000000000002	1.7109999999999999	1.7409999999999999	1.765	1.7380000000000002	1.75
0 days 01:19:18	37.0	1.976	1.8730000000000002	1.9080000000000001	1.871	1.824	1.8719999999999999	1.8980000000000001	1.8630000000000002	1.839	1.915	1.9169999999999998	1.882	1.7480000000000002	1.758	1.7209999999999999	1.675	1.722	1.706	1.703	1.7480000000000002	1.7690000000000001	1.714	1.807	1.806	1.9	1.858	1.8719999999999999	1.8330000000000002	1.86	1.818	1.7690000000000001	1.911	1.858	1.8130000000000002	1.9069999999999998	1.874	1.74	1.73	1.744	1.6580000000000001	1.696	1.746	1.719	1.7180000000000002	1.751	1.7690000000000001	1.744	1.756
0 days 01:24:18	37.0	1.995	1.8869999999999998	1.922	1.883	1.841	1.882	1.9040000000000001	1.8769999999999998	1.855	1.9269999999999998	1.9269999999999998	1.895	1.746	1.765	1.72	1.6780000000000002	1.723	1.7069999999999999	1.7009999999999998	1.7530000000000001	1.7719999999999998	1.7109999999999999	1.8119999999999998	1.8119999999999998	1.912	1.871	1.8840000000000001	1.848	1.876	1.8319999999999999	1.775	1.929	1.871	1.8230000000000002	1.915	1.8880000000000001	1.743	1.732	1.745	1.66	1.702	1.7519999999999998	1.723	1.714	1.755	1.7719999999999998	1.7480000000000002	1.76
0 days 01:29:18	37.0	1.993	1.899	1.922	1.895	1.8459999999999999	1.8969999999999998	1.9080000000000001	1.885	1.876	1.9409999999999998	1.939	1.906	1.7469999999999999	1.765	1.7180000000000002	1.676	1.729	1.704	1.704	1.757	1.781	1.723	1.8159999999999998	1.8159999999999998	1.9240000000000002	1.8840000000000001	1.896	1.859	1.891	1.8419999999999999	1.791	1.94	1.8840000000000001	1.835	1.929	1.901	1.742	1.733	1.744	1.6580000000000001	1.7	1.7480000000000002	1.723	1.7180000000000002	1.758	1.7790000000000001	1.7530000000000001	1.77
0 days 01:34:18	37.0	2.02	1.911	1.933	1.9080000000000001	1.8630000000000002	1.909	1.92	1.8969999999999998	1.8780000000000001	1.954	1.962	1.9169999999999998	1.7480000000000002	1.764	1.72	1.6740000000000002	1.722	1.705	1.706	1.76	1.7819999999999998	1.7280000000000002	1.8230000000000002	1.8219999999999998	1.936	1.896	1.909	1.8719999999999999	1.899	1.8559999999999999	1.804	1.9480000000000002	1.8980000000000001	1.851	1.94	1.91	1.742	1.733	1.745	1.6640000000000001	1.699	1.7519999999999998	1.726	1.722	1.764	1.787	1.7590000000000001	1.771
0 days 01:39:18	37.0	2.0180000000000002	1.926	1.9569999999999999	1.922	1.891	1.921	1.9369999999999998	1.913	1.895	1.9669999999999999	1.966	1.931	1.7480000000000002	1.766	1.72	1.67	1.732	1.704	1.71	1.757	1.784	1.733	1.829	1.828	1.95	1.911	1.922	1.8869999999999998	1.916	1.8730000000000002	1.8230000000000002	1.962	1.912	1.8619999999999999	1.952	1.925	1.745	1.732	1.745	1.6569999999999998	1.702	1.756	1.724	1.7280000000000002	1.77	1.791	1.764	1.776
0 days 01:44:18	37.1	2.0340000000000003	1.9409999999999998	1.963	1.9369999999999998	1.891	1.939	1.9469999999999998	1.93	1.92	1.979	1.983	1.946	1.749	1.765	1.723	1.6740000000000002	1.7280000000000002	1.706	1.71	1.76	1.786	1.743	1.839	1.8359999999999999	1.965	1.9280000000000002	1.939	1.9040000000000001	1.931	1.889	1.839	1.976	1.93	1.882	1.966	1.94	1.745	1.733	1.745	1.661	1.692	1.757	1.7269999999999999	1.7280000000000002	1.775	1.801	1.7690000000000001	1.785
0 days 01:49:18	37.0	2.048	1.956	1.983	1.953	1.906	1.9480000000000002	1.966	1.946	1.93	1.996	2.001	1.962	1.751	1.765	1.7180000000000002	1.6740000000000002	1.7280000000000002	1.709	1.714	1.764	1.794	1.74	1.8459999999999999	1.844	1.98	1.944	1.9569999999999999	1.9169999999999998	1.9469999999999998	1.905	1.865	1.99	1.943	1.8969999999999998	1.982	1.953	1.745	1.734	1.7469999999999999	1.665	1.695	1.757	1.732	1.733	1.778	1.806	1.775	1.7930000000000001
0 days 01:54:18	37.0	2.08	1.973	2.003	1.97	1.9340000000000002	1.963	1.979	1.9609999999999999	1.943	2.011	2.013	1.976	1.754	1.765	1.7209999999999999	1.679	1.732	1.7080000000000002	1.7109999999999999	1.768	1.7990000000000002	1.749	1.849	1.849	1.996	1.96	1.9709999999999999	1.935	1.962	1.9180000000000001	1.8730000000000002	2.0069999999999997	1.96	1.915	1.9969999999999999	1.97	1.746	1.732	1.75	1.669	1.696	1.7590000000000001	1.7309999999999999	1.733	1.785	1.8130000000000002	1.786	1.801
0 days 01:59:18	37.0	2.101	1.9909999999999999	2.017	1.9869999999999999	1.943	1.9809999999999999	2.0069999999999997	1.975	1.959	2.0269999999999997	2.0340000000000003	1.994	1.751	1.764	1.719	1.679	1.732	1.71	1.7109999999999999	1.77	1.8019999999999998	1.756	1.8559999999999999	1.86	2.015	1.979	1.9880000000000002	1.95	1.979	1.9340000000000002	1.895	2.022	1.976	1.931	2.013	1.986	1.745	1.734	1.7469999999999999	1.669	1.6980000000000002	1.761	1.732	1.7369999999999999	1.787	1.821	1.787	1.8130000000000002
0 days 02:04:18	37.0	2.119	2.009	2.045	2.0069999999999997	1.9680000000000002	2.0	2.026	1.996	1.979	2.044	2.051	2.009	1.7530000000000001	1.7630000000000001	1.7180000000000002	1.6780000000000002	1.73	1.716	1.714	1.774	1.808	1.7630000000000001	1.861	1.8659999999999999	2.033	1.996	2.009	1.97	1.996	1.954	1.9140000000000001	2.04	1.993	1.95	2.029	2.003	1.744	1.735	1.749	1.6640000000000001	1.7	1.7619999999999998	1.732	1.7409999999999999	1.798	1.829	1.8	1.8119999999999998
0 days 02:09:18	37.0	2.126	2.03	2.0580000000000003	2.026	1.983	2.021	2.041	2.015	2.001	2.065	2.079	2.03	1.755	1.765	1.72	1.683	1.734	1.716	1.716	1.7790000000000001	1.8130000000000002	1.7690000000000001	1.87	1.8719999999999999	2.051	2.0180000000000002	2.028	1.994	2.016	1.972	1.931	2.059	2.015	1.9709999999999999	2.049	2.022	1.7480000000000002	1.736	1.751	1.665	1.6980000000000002	1.757	1.745	1.7469999999999999	1.8019999999999998	1.835	1.81	1.8259999999999998
0 days 02:14:18	37.0	2.149	2.051	2.085	2.0469999999999997	2.002	2.039	2.064	2.035	2.0180000000000002	2.086	2.094	2.049	1.761	1.767	1.7209999999999999	1.6840000000000002	1.7369999999999999	1.716	1.715	1.7830000000000001	1.824	1.7890000000000001	1.879	1.879	2.073	2.039	2.051	2.0140000000000002	2.0380000000000003	1.994	1.952	2.0780000000000003	2.037	1.9909999999999999	2.068	2.041	1.7469999999999999	1.7380000000000002	1.749	1.6669999999999998	1.704	1.7619999999999998	1.7480000000000002	1.75	1.804	1.844	1.814	1.829
0 days 02:19:18	37.0	2.188	2.074	2.0980000000000003	2.0709999999999997	2.032	2.061	2.093	2.057	2.043	2.1069999999999998	2.114	2.069	1.757	1.768	1.723	1.68	1.734	1.72	1.7169999999999999	1.7890000000000001	1.83	1.798	1.8880000000000001	1.8880000000000001	2.095	2.061	2.075	2.032	2.065	2.0140000000000002	1.976	2.099	2.057	2.016	2.089	2.064	1.7480000000000002	1.7369999999999999	1.7530000000000001	1.673	1.705	1.764	1.745	1.758	1.814	1.851	1.819	1.837
0 days 02:24:18	37.0	2.197	2.096	2.125	2.093	2.055	2.083	2.108	2.079	2.07	2.129	2.128	2.0909999999999997	1.761	1.7719999999999998	1.724	1.6780000000000002	1.7380000000000002	1.7209999999999999	1.713	1.795	1.837	1.796	1.896	1.9	2.116	2.085	2.099	2.055	2.085	2.0380000000000003	2.001	2.124	2.08	2.0380000000000003	2.11	2.084	1.7530000000000001	1.739	1.7519999999999998	1.673	1.7069999999999999	1.7630000000000001	1.75	1.761	1.819	1.858	1.829	1.845
0 days 02:29:18	37.0	2.2359999999999998	2.121	2.153	2.12	2.079	2.108	2.131	2.104	2.097	2.154	2.173	2.116	1.76	1.7730000000000001	1.723	1.6780000000000002	1.733	1.716	1.7169999999999999	1.801	1.841	1.8119999999999998	1.9040000000000001	1.9069999999999998	2.144	2.114	2.125	2.083	2.113	2.061	2.026	2.147	2.106	2.061	2.133	2.104	1.7519999999999998	1.739	1.7519999999999998	1.675	1.706	1.771	1.754	1.764	1.8259999999999998	1.869	1.841	1.855
0 days 02:34:18	37.0	2.247	2.148	2.18	2.148	2.11	2.134	2.162	2.13	2.115	2.178	2.1959999999999997	2.141	1.761	1.771	1.726	1.6780000000000002	1.742	1.7209999999999999	1.7180000000000002	1.8030000000000002	1.848	1.817	1.913	1.9169999999999998	2.1719999999999997	2.138	2.151	2.11	2.1430000000000002	2.086	2.055	2.175	2.1319999999999997	2.086	2.158	2.129	1.75	1.74	1.755	1.675	1.71	1.774	1.761	1.774	1.834	1.867	1.849	1.868
0 days 02:39:18	37.0	2.2569999999999997	2.162	2.1919999999999997	2.162	2.119	2.1519999999999997	2.173	2.1430000000000002	2.127	2.195	2.205	2.154	1.766	1.7719999999999998	1.726	1.681	1.743	1.724	1.722	1.805	1.855	1.8230000000000002	1.92	1.929	2.186	2.16	2.168	2.131	2.161	2.109	2.081	2.197	2.149	2.104	2.1719999999999997	2.146	1.745	1.7409999999999999	1.756	1.6740000000000002	1.7109999999999999	1.7730000000000001	1.766	1.777	1.841	1.879	1.864	1.88
[truncated: 50 more columns]
