# Supplementary material for: The genotype‐phenotype landscape of an allosteric protein
Source: Mol Syst Biol. 2021 Mar 30;17(3):e10179. doi: 10.15252/msb.202010179 (PMC8009258; doi:10.15252/msb.202010179)
Supplement: Supplementary file 3 — Source Data for Appendix [file MSB-17-e10179-s008.zip › Appendix Figure S25D.source.csv]

Time	T° Read 2:600	A1	A2	A3	A4	A5	A6	A7	A8	A9	A10	A11	A12	B1	B2	B3	B4	B5	B6	B7	B8	B9	B10	B11	B12	C1	C2	C3	C4	C5	C6	C7	C8	C9	C10	C11	C12	D1	D2	D3	D4	D5	D6	D7	D8	D9	D10	D11	D12
0 days 00:04:18	37.0	1.8259999999999998	1.827	1.7369999999999999	1.8119999999999998	1.825	1.764	1.7690000000000001	1.7930000000000001	1.777	1.723	1.7790000000000001	1.771	1.705	1.715	1.6869999999999998	1.681	1.714	1.672	1.682	1.68	1.7269999999999999	1.655	1.705	1.719	1.81	1.774	1.7519999999999998	1.736	1.775	1.7469999999999999	1.7280000000000002	1.761	1.68	1.705	1.7590000000000001	1.732	1.7080000000000002	1.726	1.676	1.6909999999999998	1.714	1.6740000000000002	1.68	1.6130000000000002	1.642	1.67	1.714	1.771
0 days 00:09:18	37.0	1.827	1.8330000000000002	1.7469999999999999	1.815	1.83	1.775	1.774	1.804	1.7730000000000001	1.724	1.788	1.774	1.7069999999999999	1.713	1.675	1.683	1.7109999999999999	1.675	1.681	1.6840000000000002	1.7309999999999999	1.6569999999999998	1.704	1.722	1.814	1.777	1.7630000000000001	1.7380000000000002	1.78	1.75	1.729	1.7590000000000001	1.679	1.7069999999999999	1.761	1.736	1.705	1.7280000000000002	1.675	1.686	1.712	1.68	1.68	1.615	1.6440000000000001	1.673	1.72	1.77
0 days 00:14:18	36.9	1.828	1.8359999999999999	1.745	1.817	1.837	1.781	1.778	1.807	1.776	1.7269999999999999	1.7990000000000002	1.7790000000000001	1.7069999999999999	1.714	1.682	1.686	1.71	1.6769999999999998	1.681	1.686	1.733	1.66	1.706	1.722	1.818	1.7830000000000001	1.7690000000000001	1.742	1.788	1.75	1.732	1.7630000000000001	1.6840000000000002	1.712	1.765	1.74	1.7069999999999999	1.726	1.6769999999999998	1.6840000000000002	1.712	1.6680000000000001	1.682	1.6159999999999999	1.645	1.6740000000000002	1.7180000000000002	1.7730000000000001
0 days 00:19:18	37.0	1.835	1.839	1.758	1.8230000000000002	1.837	1.7819999999999998	1.7930000000000001	1.8130000000000002	1.787	1.732	1.787	1.781	1.7069999999999999	1.716	1.673	1.685	1.715	1.68	1.6840000000000002	1.686	1.733	1.662	1.7069999999999999	1.725	1.8230000000000002	1.788	1.774	1.746	1.7930000000000001	1.764	1.739	1.7719999999999998	1.6869999999999998	1.719	1.7690000000000001	1.746	1.705	1.726	1.676	1.6869999999999998	1.715	1.6780000000000002	1.682	1.615	1.651	1.676	1.722	1.775
0 days 00:24:18	37.0	1.841	1.8430000000000002	1.7619999999999998	1.829	1.8419999999999999	1.79	1.784	1.818	1.7890000000000001	1.7369999999999999	1.79	1.786	1.706	1.7169999999999999	1.672	1.685	1.714	1.682	1.6869999999999998	1.6880000000000002	1.735	1.6640000000000001	1.7080000000000002	1.726	1.828	1.786	1.7790000000000001	1.7519999999999998	1.798	1.766	1.745	1.7719999999999998	1.694	1.719	1.775	1.75	1.706	1.7280000000000002	1.676	1.685	1.715	1.669	1.686	1.6230000000000002	1.65	1.6780000000000002	1.722	1.776
0 days 00:29:18	37.0	1.851	1.849	1.76	1.838	1.841	1.796	1.807	1.821	1.784	1.742	1.808	1.7919999999999998	1.7069999999999999	1.7180000000000002	1.6780000000000002	1.686	1.714	1.679	1.686	1.6869999999999998	1.7409999999999999	1.662	1.7109999999999999	1.7280000000000002	1.834	1.796	1.78	1.7619999999999998	1.804	1.7719999999999998	1.7480000000000002	1.7819999999999998	1.699	1.7280000000000002	1.78	1.754	1.705	1.732	1.676	1.69	1.714	1.666	1.682	1.62	1.652	1.681	1.724	1.778
0 days 00:34:18	37.0	1.8559999999999999	1.854	1.7690000000000001	1.848	1.848	1.8019999999999998	1.804	1.831	1.8030000000000002	1.7480000000000002	1.8090000000000002	1.797	1.7080000000000002	1.7180000000000002	1.6769999999999998	1.6869999999999998	1.715	1.6840000000000002	1.6840000000000002	1.6880000000000002	1.74	1.672	1.712	1.733	1.84	1.8019999999999998	1.786	1.766	1.811	1.776	1.755	1.784	1.7069999999999999	1.732	1.785	1.76	1.705	1.735	1.6740000000000002	1.689	1.716	1.67	1.681	1.6230000000000002	1.653	1.6840000000000002	1.726	1.7830000000000001
0 days 00:39:18	37.0	1.861	1.861	1.78	1.857	1.855	1.808	1.81	1.837	1.795	1.756	1.805	1.804	1.7069999999999999	1.719	1.676	1.6880000000000002	1.7180000000000002	1.683	1.685	1.692	1.742	1.673	1.716	1.733	1.845	1.807	1.796	1.7730000000000001	1.818	1.7890000000000001	1.7630000000000001	1.798	1.714	1.734	1.791	1.766	1.705	1.7269999999999999	1.68	1.692	1.722	1.675	1.6840000000000002	1.617	1.6580000000000001	1.686	1.732	1.79
0 days 00:44:18	37.0	1.868	1.869	1.7819999999999998	1.8630000000000002	1.868	1.815	1.8219999999999998	1.8459999999999999	1.804	1.76	1.8119999999999998	1.8090000000000002	1.7080000000000002	1.72	1.6769999999999998	1.6880000000000002	1.713	1.685	1.6869999999999998	1.694	1.746	1.6780000000000002	1.719	1.7369999999999999	1.8519999999999999	1.815	1.8030000000000002	1.777	1.8259999999999998	1.795	1.771	1.7990000000000002	1.72	1.745	1.797	1.7730000000000001	1.704	1.735	1.679	1.686	1.72	1.671	1.689	1.624	1.662	1.6880000000000002	1.732	1.787
0 days 00:49:18	37.0	1.8769999999999998	1.876	1.7919999999999998	1.867	1.865	1.8230000000000002	1.8259999999999998	1.851	1.8230000000000002	1.767	1.8230000000000002	1.8159999999999998	1.71	1.719	1.679	1.6869999999999998	1.712	1.68	1.6880000000000002	1.696	1.7469999999999999	1.682	1.7209999999999999	1.745	1.861	1.825	1.811	1.785	1.8330000000000002	1.805	1.776	1.8130000000000002	1.726	1.751	1.804	1.7790000000000001	1.7069999999999999	1.734	1.68	1.6880000000000002	1.72	1.6909999999999998	1.685	1.625	1.66	1.69	1.736	1.794
0 days 00:54:18	37.0	1.883	1.883	1.8019999999999998	1.8780000000000001	1.882	1.834	1.827	1.86	1.824	1.775	1.8359999999999999	1.825	1.7080000000000002	1.7169999999999999	1.673	1.6869999999999998	1.714	1.689	1.686	1.6980000000000002	1.7469999999999999	1.685	1.723	1.746	1.869	1.829	1.819	1.796	1.841	1.808	1.784	1.8159999999999998	1.7369999999999999	1.7590000000000001	1.8130000000000002	1.787	1.705	1.734	1.679	1.6909999999999998	1.72	1.6869999999999998	1.685	1.6269999999999998	1.6640000000000001	1.695	1.739	1.7990000000000002
0 days 00:59:18	37.0	1.899	1.893	1.8130000000000002	1.8869999999999998	1.8769999999999998	1.841	1.8330000000000002	1.8659999999999999	1.828	1.785	1.8319999999999999	1.8319999999999999	1.709	1.72	1.68	1.686	1.714	1.685	1.69	1.699	1.7519999999999998	1.6869999999999998	1.7280000000000002	1.744	1.8769999999999998	1.8430000000000002	1.825	1.8019999999999998	1.8519999999999999	1.82	1.794	1.825	1.743	1.767	1.8219999999999998	1.796	1.7069999999999999	1.733	1.679	1.6909999999999998	1.7209999999999999	1.69	1.692	1.619	1.67	1.696	1.743	1.801
0 days 01:04:18	37.0	1.901	1.903	1.825	1.9	1.889	1.848	1.849	1.8780000000000001	1.837	1.794	1.839	1.841	1.7080000000000002	1.7180000000000002	1.6780000000000002	1.6880000000000002	1.715	1.69	1.692	1.6969999999999998	1.755	1.6909999999999998	1.7309999999999999	1.75	1.886	1.849	1.837	1.8130000000000002	1.86	1.829	1.804	1.839	1.7519999999999998	1.777	1.831	1.8019999999999998	1.705	1.732	1.6780000000000002	1.693	1.722	1.6840000000000002	1.689	1.6230000000000002	1.666	1.6980000000000002	1.744	1.804
0 days 01:09:18	37.0	1.911	1.912	1.8430000000000002	1.912	1.903	1.8559999999999999	1.8619999999999999	1.8880000000000001	1.8459999999999999	1.8030000000000002	1.8519999999999999	1.8519999999999999	1.7109999999999999	1.7180000000000002	1.681	1.6869999999999998	1.712	1.6880000000000002	1.695	1.6980000000000002	1.756	1.694	1.734	1.7519999999999998	1.896	1.857	1.8459999999999999	1.825	1.869	1.841	1.8130000000000002	1.845	1.7619999999999998	1.785	1.841	1.8119999999999998	1.705	1.734	1.6769999999999998	1.695	1.7209999999999999	1.68	1.689	1.626	1.673	1.7009999999999998	1.746	1.807
0 days 01:14:18	37.0	1.923	1.925	1.8419999999999999	1.92	1.91	1.869	1.864	1.9	1.859	1.814	1.869	1.861	1.709	1.7180000000000002	1.682	1.681	1.713	1.685	1.6980000000000002	1.699	1.7590000000000001	1.696	1.734	1.7630000000000001	1.9069999999999998	1.868	1.8559999999999999	1.835	1.882	1.8519999999999999	1.824	1.855	1.7730000000000001	1.794	1.8519999999999999	1.821	1.706	1.7309999999999999	1.676	1.694	1.724	1.683	1.6980000000000002	1.636	1.6740000000000002	1.7069999999999999	1.7480000000000002	1.8119999999999998
0 days 01:19:18	37.0	1.9369999999999998	1.933	1.858	1.93	1.933	1.881	1.8780000000000001	1.911	1.865	1.8259999999999998	1.8730000000000002	1.871	1.7109999999999999	1.7169999999999999	1.6740000000000002	1.685	1.7169999999999999	1.682	1.699	1.7009999999999998	1.7590000000000001	1.7	1.74	1.76	1.9169999999999998	1.88	1.869	1.848	1.893	1.861	1.837	1.865	1.785	1.807	1.8619999999999999	1.828	1.704	1.73	1.6780000000000002	1.692	1.722	1.6840000000000002	1.695	1.6340000000000001	1.6780000000000002	1.709	1.7519999999999998	1.814
0 days 01:24:18	37.0	1.949	1.9469999999999998	1.874	1.944	1.936	1.892	1.892	1.922	1.8769999999999998	1.8359999999999999	1.893	1.882	1.71	1.719	1.686	1.6780000000000002	1.712	1.681	1.702	1.7	1.765	1.705	1.74	1.7690000000000001	1.931	1.8869999999999998	1.879	1.857	1.903	1.875	1.848	1.8769999999999998	1.798	1.819	1.8730000000000002	1.839	1.7069999999999999	1.73	1.679	1.694	1.722	1.6880000000000002	1.695	1.64	1.68	1.71	1.757	1.8159999999999998
0 days 01:29:18	37.1	1.959	1.9569999999999999	1.876	1.952	1.946	1.9	1.9080000000000001	1.932	1.896	1.8459999999999999	1.8980000000000001	1.8940000000000001	1.71	1.7180000000000002	1.679	1.679	1.7069999999999999	1.682	1.703	1.7009999999999998	1.764	1.71	1.745	1.775	1.939	1.903	1.8880000000000001	1.87	1.913	1.8869999999999998	1.8559999999999999	1.8880000000000001	1.807	1.8259999999999998	1.885	1.851	1.704	1.73	1.6769999999999998	1.692	1.722	1.692	1.7009999999999998	1.6380000000000001	1.685	1.713	1.76	1.8219999999999998
0 days 01:34:18	37.0	1.9709999999999999	1.966	1.8940000000000001	1.964	1.963	1.912	1.915	1.943	1.903	1.8559999999999999	1.9169999999999998	1.903	1.71	1.719	1.682	1.683	1.7080000000000002	1.68	1.705	1.703	1.767	1.714	1.749	1.777	1.9480000000000002	1.913	1.9040000000000001	1.879	1.925	1.896	1.867	1.896	1.819	1.839	1.893	1.861	1.709	1.7309999999999999	1.6769999999999998	1.6909999999999998	1.722	1.692	1.704	1.6440000000000001	1.6909999999999998	1.715	1.7619999999999998	1.8259999999999998
0 days 01:39:18	37.0	1.9809999999999999	1.98	1.8940000000000001	1.976	1.98	1.922	1.9180000000000001	1.9580000000000002	1.916	1.87	1.931	1.916	1.709	1.72	1.679	1.682	1.7109999999999999	1.682	1.704	1.706	1.771	1.716	1.754	1.784	1.9609999999999999	1.925	1.916	1.891	1.939	1.911	1.8780000000000001	1.9080000000000001	1.831	1.849	1.9069999999999998	1.8730000000000002	1.706	1.73	1.6780000000000002	1.6909999999999998	1.723	1.692	1.705	1.646	1.695	1.72	1.766	1.83
0 days 01:44:18	37.0	1.999	1.994	1.912	1.99	1.99	1.933	1.939	1.97	1.9280000000000002	1.883	1.9369999999999998	1.929	1.71	1.72	1.6780000000000002	1.68	1.7180000000000002	1.683	1.705	1.709	1.775	1.7209999999999999	1.7590000000000001	1.786	1.9769999999999999	1.94	1.929	1.909	1.953	1.925	1.892	1.922	1.847	1.861	1.921	1.883	1.7069999999999999	1.73	1.68	1.69	1.7209999999999999	1.696	1.7080000000000002	1.649	1.6969999999999998	1.722	1.7690000000000001	1.8319999999999999
0 days 01:49:18	37.0	2.0140000000000002	2.009	1.93	2.005	2.002	1.95	1.956	1.982	1.9509999999999998	1.899	1.954	1.944	1.712	1.724	1.681	1.6840000000000002	1.709	1.682	1.705	1.71	1.78	1.726	1.766	1.794	1.9909999999999999	1.9580000000000002	1.944	1.9180000000000001	1.9669999999999999	1.944	1.9080000000000001	1.935	1.861	1.8769999999999998	1.932	1.9	1.706	1.734	1.68	1.695	1.726	1.694	1.704	1.652	1.699	1.729	1.777	1.835
0 days 01:54:18	37.0	2.029	2.022	1.952	2.021	2.013	1.963	1.9709999999999999	2.001	1.962	1.913	1.963	1.9569999999999999	1.712	1.72	1.679	1.6869999999999998	1.715	1.68	1.706	1.716	1.7830000000000001	1.73	1.768	1.7990000000000002	2.004	1.9669999999999999	1.959	1.93	1.982	1.9569999999999999	1.9240000000000002	1.956	1.8769999999999998	1.89	1.945	1.909	1.7069999999999999	1.7309999999999999	1.68	1.693	1.725	1.6880000000000002	1.7080000000000002	1.65	1.702	1.729	1.7819999999999998	1.841
0 days 01:59:18	37.0	2.042	2.039	1.964	2.04	2.037	1.98	1.9780000000000002	2.0180000000000002	1.986	1.929	1.9869999999999999	1.972	1.7109999999999999	1.726	1.679	1.685	1.719	1.68	1.7080000000000002	1.7169999999999999	1.7919999999999998	1.735	1.7730000000000001	1.804	2.021	1.984	1.975	1.9469999999999998	2.001	1.974	1.9369999999999998	1.965	1.8940000000000001	1.905	1.962	1.9269999999999998	1.7080000000000002	1.733	1.68	1.695	1.724	1.693	1.713	1.659	1.709	1.7369999999999999	1.79	1.845
0 days 02:04:18	37.0	2.063	2.056	1.976	2.057	2.052	1.999	2.0	2.035	2.003	1.946	2.001	1.989	1.712	1.726	1.679	1.6869999999999998	1.714	1.686	1.71	1.719	1.794	1.743	1.7790000000000001	1.81	2.041	2.004	1.9980000000000002	1.964	2.0140000000000002	1.986	1.9580000000000002	1.9880000000000002	1.911	1.921	1.9780000000000002	1.9380000000000002	1.7069999999999999	1.734	1.683	1.696	1.7280000000000002	1.69	1.71	1.655	1.7109999999999999	1.742	1.797	1.8559999999999999
0 days 02:09:18	37.0	2.085	2.076	1.993	2.0780000000000003	2.07	2.016	2.025	2.053	2.025	1.965	2.017	2.006	1.712	1.726	1.68	1.685	1.719	1.685	1.715	1.725	1.7990000000000002	1.746	1.787	1.817	2.06	2.019	2.0180000000000002	1.9869999999999999	2.0340000000000003	2.005	1.975	2.003	1.931	1.94	1.995	1.956	1.7080000000000002	1.735	1.683	1.696	1.7280000000000002	1.6909999999999998	1.709	1.66	1.715	1.751	1.8019999999999998	1.8619999999999999
0 days 02:14:18	37.1	2.105	2.094	2.02	2.095	2.088	2.0380000000000003	2.049	2.073	2.045	1.986	2.04	2.023	1.7109999999999999	1.723	1.681	1.6909999999999998	1.7180000000000002	1.686	1.715	1.7280000000000002	1.8030000000000002	1.7530000000000001	1.7919999999999998	1.825	2.079	2.042	2.04	2.0069999999999997	2.056	2.021	1.994	2.021	1.952	1.9580000000000002	2.0140000000000002	1.972	1.71	1.733	1.683	1.696	1.73	1.692	1.716	1.6640000000000001	1.7209999999999999	1.764	1.808	1.868
0 days 02:19:18	37.0	2.13	2.117	2.042	2.12	2.113	2.059	2.069	2.094	2.0580000000000003	2.006	2.057	2.043	1.713	1.7269999999999999	1.6869999999999998	1.686	1.724	1.682	1.7180000000000002	1.73	1.804	1.7590000000000001	1.8	1.8319999999999999	2.102	2.064	2.062	2.0269999999999997	2.076	2.048	2.017	2.044	1.973	1.979	2.033	1.994	1.71	1.736	1.683	1.6980000000000002	1.7309999999999999	1.696	1.719	1.6680000000000001	1.723	1.77	1.8159999999999998	1.8769999999999998
0 days 02:24:18	37.0	2.149	2.1390000000000002	2.061	2.1390000000000002	2.134	2.081	2.084	2.117	2.092	2.031	2.075	2.063	1.713	1.729	1.682	1.686	1.723	1.689	1.72	1.736	1.81	1.765	1.806	1.838	2.123	2.082	2.084	2.05	2.0980000000000003	2.064	2.039	2.062	1.996	2.003	2.053	2.013	1.713	1.735	1.6869999999999998	1.6980000000000002	1.733	1.699	1.715	1.673	1.7280000000000002	1.776	1.825	1.879
0 days 02:29:18	37.0	2.1719999999999997	2.1630000000000003	2.086	2.165	2.16	2.108	2.125	2.144	2.109	2.055	2.0980000000000003	2.084	1.72	1.7309999999999999	1.683	1.6869999999999998	1.732	1.695	1.722	1.74	1.8159999999999998	1.771	1.814	1.845	2.148	2.1069999999999998	2.106	2.074	2.121	2.093	2.063	2.085	2.019	2.022	2.074	2.035	1.716	1.7369999999999999	1.6869999999999998	1.6980000000000002	1.735	1.6980000000000002	1.7109999999999999	1.673	1.734	1.781	1.829	1.8869999999999998
0 days 02:34:18	37.0	2.198	2.188	2.114	2.189	2.187	2.131	2.1430000000000002	2.168	2.137	2.08	2.123	2.1109999999999998	1.7180000000000002	1.729	1.683	1.689	1.725	1.694	1.724	1.744	1.824	1.777	1.82	1.8530000000000002	2.1719999999999997	2.136	2.134	2.097	2.144	2.114	2.088	2.1109999999999998	2.0469999999999997	2.048	2.1	2.0580000000000003	1.714	1.739	1.689	1.696	1.733	1.702	1.7169999999999999	1.676	1.74	1.7890000000000001	1.8330000000000002	1.8869999999999998
0 days 02:39:18	37.0	2.227	2.214	2.1430000000000002	2.22	2.213	2.161	2.17	2.195	2.167	2.106	2.155	2.136	1.716	1.729	1.685	1.69	1.722	1.7	1.7269999999999999	1.7480000000000002	1.829	1.781	1.829	1.861	2.199	2.162	2.162	2.125	2.1719999999999997	2.1390000000000002	2.114	2.135	2.075	2.073	2.125	2.083	1.716	1.74	1.69	1.6969999999999998	1.736	1.704	1.722	1.682	1.75	1.7930000000000001	1.84	1.896
[truncated: 50 more columns]
