# Supplementary material for: The genotype‐phenotype landscape of an allosteric protein
Source: Mol Syst Biol. 2021 Mar 30;17(3):e10179. doi: 10.15252/msb.202010179 (PMC8009258; doi:10.15252/msb.202010179)
Supplement: Supplementary file 3 — Source Data for Appendix [file MSB-17-e10179-s008.zip › Appendix Figure S26.source.csv]

Time	T° Read 2:600	A1	A2	A3	A4	A5	A6	A7	A8	A9	A10	A11	A12	B1	B2	B3	B4	B5	B6	B7	B8	B9	B10	B11	B12	C1	C2	C3	C4	C5	C6	C7	C8	C9	C10	C11	C12	D1	D2	D3	D4	D5	D6	D7	D8	D9	D10	D11	D12
0 days 00:04:18	37.0	1.778	1.729	1.6980000000000002	1.681	1.719	1.709	1.739	1.69	1.74	1.7	1.71	1.7630000000000001	1.8430000000000002	1.765	1.7469999999999999	1.786	1.764	1.723	1.768	1.7469999999999999	1.784	1.7369999999999999	1.83	1.804	1.8119999999999998	1.7519999999999998	1.774	1.796	1.788	1.723	1.7	1.71	1.778	1.715	1.734	1.751	1.8090000000000002	1.7819999999999998	1.777	1.806	1.676	1.7080000000000002	1.7009999999999998	1.695	1.7519999999999998	1.72	1.672	1.686
0 days 00:09:18	37.0	1.77	1.722	1.714	1.6840000000000002	1.73	1.7080000000000002	1.739	1.686	1.735	1.6980000000000002	1.689	1.756	1.847	1.768	1.7469999999999999	1.7819999999999998	1.765	1.725	1.771	1.7530000000000001	1.7790000000000001	1.7380000000000002	1.828	1.8030000000000002	1.815	1.755	1.775	1.8	1.79	1.722	1.7009999999999998	1.713	1.78	1.716	1.736	1.756	1.808	1.7819999999999998	1.778	1.806	1.673	1.7109999999999999	1.7009999999999998	1.695	1.751	1.723	1.673	1.695
0 days 00:14:18	37.0	1.7730000000000001	1.7180000000000002	1.6909999999999998	1.6880000000000002	1.739	1.71	1.7480000000000002	1.6909999999999998	1.7369999999999999	1.7	1.692	1.758	1.851	1.771	1.745	1.785	1.764	1.726	1.7719999999999998	1.754	1.778	1.739	1.828	1.804	1.819	1.755	1.781	1.798	1.79	1.724	1.7	1.715	1.78	1.7180000000000002	1.734	1.7590000000000001	1.811	1.7830000000000001	1.78	1.806	1.676	1.7109999999999999	1.703	1.7	1.75	1.723	1.6740000000000002	1.7
0 days 00:19:18	37.0	1.786	1.723	1.6969999999999998	1.6880000000000002	1.743	1.709	1.745	1.689	1.729	1.699	1.7	1.756	1.851	1.774	1.749	1.784	1.77	1.724	1.776	1.756	1.78	1.7409999999999999	1.827	1.804	1.819	1.757	1.781	1.801	1.79	1.7169999999999999	1.7009999999999998	1.716	1.7830000000000001	1.7209999999999999	1.733	1.761	1.8119999999999998	1.7830000000000001	1.78	1.81	1.682	1.713	1.706	1.7009999999999998	1.758	1.7280000000000002	1.672	1.704
0 days 00:24:18	37.0	1.775	1.722	1.692	1.69	1.739	1.714	1.723	1.6880000000000002	1.733	1.699	1.736	1.755	1.858	1.776	1.751	1.786	1.771	1.73	1.777	1.7590000000000001	1.784	1.745	1.8259999999999998	1.808	1.82	1.761	1.79	1.804	1.791	1.722	1.705	1.719	1.785	1.723	1.736	1.768	1.8130000000000002	1.785	1.784	1.8119999999999998	1.6840000000000002	1.715	1.7080000000000002	1.704	1.756	1.732	1.673	1.7069999999999999
0 days 00:29:18	37.0	1.7719999999999998	1.719	1.72	1.686	1.733	1.709	1.73	1.681	1.73	1.7	1.767	1.756	1.858	1.7790000000000001	1.756	1.794	1.776	1.736	1.7830000000000001	1.7619999999999998	1.786	1.7480000000000002	1.828	1.8119999999999998	1.8219999999999998	1.7619999999999998	1.7890000000000001	1.81	1.794	1.725	1.709	1.722	1.7890000000000001	1.722	1.7380000000000002	1.768	1.815	1.788	1.788	1.814	1.686	1.716	1.71	1.706	1.7590000000000001	1.733	1.6780000000000002	1.7109999999999999
0 days 00:34:18	37.0	1.77	1.7169999999999999	1.706	1.693	1.726	1.7180000000000002	1.7209999999999999	1.6869999999999998	1.723	1.7	1.736	1.756	1.8630000000000002	1.781	1.7590000000000001	1.796	1.777	1.742	1.787	1.767	1.788	1.7519999999999998	1.834	1.815	1.825	1.766	1.795	1.81	1.796	1.725	1.71	1.726	1.79	1.7280000000000002	1.743	1.7719999999999998	1.818	1.791	1.791	1.817	1.6869999999999998	1.7169999999999999	1.713	1.71	1.765	1.7369999999999999	1.68	1.714
0 days 00:39:18	37.0	1.777	1.72	1.6980000000000002	1.6880000000000002	1.729	1.7109999999999999	1.714	1.6909999999999998	1.722	1.6980000000000002	1.74	1.757	1.865	1.785	1.7630000000000001	1.7990000000000002	1.781	1.745	1.79	1.771	1.7919999999999998	1.756	1.837	1.818	1.829	1.7719999999999998	1.797	1.814	1.7990000000000002	1.734	1.714	1.7280000000000002	1.7930000000000001	1.733	1.7469999999999999	1.776	1.8219999999999998	1.79	1.794	1.819	1.6909999999999998	1.7209999999999999	1.716	1.712	1.77	1.7380000000000002	1.682	1.716
0 days 00:44:18	37.0	1.7790000000000001	1.7180000000000002	1.692	1.6880000000000002	1.732	1.715	1.722	1.694	1.7169999999999999	1.699	1.734	1.755	1.869	1.7890000000000001	1.767	1.804	1.784	1.746	1.79	1.776	1.795	1.7590000000000001	1.8419999999999999	1.824	1.8319999999999999	1.7730000000000001	1.807	1.817	1.8030000000000002	1.733	1.7180000000000002	1.732	1.795	1.732	1.7519999999999998	1.784	1.825	1.796	1.795	1.8230000000000002	1.692	1.724	1.72	1.716	1.7719999999999998	1.739	1.6880000000000002	1.719
0 days 00:49:18	37.0	1.78	1.719	1.692	1.6880000000000002	1.726	1.712	1.7180000000000002	1.692	1.72	1.699	1.7409999999999999	1.7530000000000001	1.8730000000000002	1.7930000000000001	1.7719999999999998	1.808	1.788	1.754	1.8	1.7790000000000001	1.8019999999999998	1.765	1.8459999999999999	1.829	1.837	1.778	1.808	1.821	1.806	1.739	1.723	1.736	1.8	1.736	1.757	1.787	1.829	1.801	1.8	1.825	1.696	1.726	1.723	1.713	1.7719999999999998	1.744	1.6909999999999998	1.724
0 days 00:54:18	37.0	1.781	1.716	1.689	1.6869999999999998	1.734	1.716	1.716	1.69	1.72	1.6980000000000002	1.719	1.7519999999999998	1.879	1.8	1.778	1.814	1.794	1.751	1.805	1.784	1.8090000000000002	1.7719999999999998	1.855	1.84	1.8419999999999999	1.7830000000000001	1.815	1.825	1.8119999999999998	1.749	1.7309999999999999	1.74	1.807	1.74	1.7630000000000001	1.7919999999999998	1.834	1.807	1.804	1.83	1.705	1.7309999999999999	1.7280000000000002	1.723	1.78	1.7480000000000002	1.6969999999999998	1.7309999999999999
0 days 00:59:18	37.0	1.7830000000000001	1.7169999999999999	1.7	1.686	1.732	1.7180000000000002	1.7169999999999999	1.692	1.719	1.699	1.724	1.75	1.886	1.808	1.787	1.82	1.7990000000000002	1.765	1.811	1.7919999999999998	1.8119999999999998	1.78	1.8630000000000002	1.8459999999999999	1.848	1.79	1.82	1.831	1.818	1.755	1.733	1.746	1.807	1.7469999999999999	1.77	1.798	1.839	1.81	1.811	1.834	1.7080000000000002	1.735	1.736	1.729	1.78	1.756	1.702	1.736
0 days 01:04:18	37.1	1.785	1.719	1.694	1.686	1.73	1.722	1.709	1.689	1.736	1.6980000000000002	1.719	1.751	1.896	1.815	1.794	1.829	1.81	1.767	1.819	1.7990000000000002	1.821	1.787	1.875	1.855	1.854	1.796	1.827	1.838	1.8230000000000002	1.761	1.744	1.7519999999999998	1.8159999999999998	1.754	1.776	1.806	1.845	1.817	1.817	1.841	1.715	1.74	1.7409999999999999	1.734	1.788	1.76	1.706	1.743
0 days 01:09:18	37.0	1.784	1.719	1.692	1.6880000000000002	1.7269999999999999	1.716	1.7209999999999999	1.6880000000000002	1.736	1.699	1.7269999999999999	1.7530000000000001	1.9040000000000001	1.8230000000000002	1.805	1.835	1.818	1.7730000000000001	1.828	1.808	1.829	1.798	1.879	1.8630000000000002	1.8619999999999999	1.806	1.834	1.844	1.834	1.764	1.749	1.7619999999999998	1.8219999999999998	1.764	1.785	1.8130000000000002	1.851	1.824	1.8219999999999998	1.8459999999999999	1.723	1.745	1.7480000000000002	1.74	1.797	1.768	1.713	1.751
0 days 01:14:18	37.0	1.791	1.715	1.696	1.6840000000000002	1.7269999999999999	1.715	1.719	1.69	1.726	1.699	1.7180000000000002	1.755	1.9180000000000001	1.834	1.814	1.8459999999999999	1.8259999999999998	1.786	1.84	1.819	1.839	1.807	1.89	1.874	1.869	1.8130000000000002	1.8419999999999999	1.854	1.841	1.78	1.7530000000000001	1.771	1.8330000000000002	1.7690000000000001	1.79	1.8219999999999998	1.858	1.828	1.829	1.85	1.729	1.7519999999999998	1.755	1.7469999999999999	1.805	1.774	1.72	1.761
0 days 01:19:18	37.0	1.775	1.713	1.695	1.692	1.7280000000000002	1.713	1.7180000000000002	1.69	1.732	1.699	1.722	1.756	1.9280000000000002	1.844	1.8230000000000002	1.855	1.837	1.797	1.848	1.828	1.851	1.817	1.899	1.886	1.8780000000000001	1.8219999999999998	1.845	1.859	1.848	1.7819999999999998	1.766	1.778	1.841	1.78	1.8	1.829	1.865	1.831	1.837	1.858	1.736	1.76	1.7619999999999998	1.7519999999999998	1.811	1.7830000000000001	1.726	1.7619999999999998
0 days 01:24:18	37.0	1.788	1.7169999999999999	1.695	1.69	1.716	1.714	1.722	1.689	1.7280000000000002	1.699	1.725	1.757	1.9369999999999998	1.854	1.835	1.867	1.85	1.804	1.861	1.839	1.864	1.829	1.91	1.896	1.886	1.8319999999999999	1.859	1.8659999999999999	1.857	1.7930000000000001	1.776	1.787	1.8519999999999999	1.788	1.81	1.839	1.871	1.837	1.845	1.8630000000000002	1.744	1.7690000000000001	1.768	1.7619999999999998	1.818	1.794	1.735	1.7730000000000001
0 days 01:29:18	37.0	1.7830000000000001	1.712	1.696	1.6869999999999998	1.7280000000000002	1.715	1.724	1.6909999999999998	1.72	1.699	1.729	1.755	1.9509999999999998	1.865	1.847	1.881	1.86	1.818	1.874	1.8519999999999999	1.876	1.841	1.923	1.9069999999999998	1.896	1.8430000000000002	1.869	1.8769999999999998	1.8659999999999999	1.806	1.7819999999999998	1.794	1.8619999999999999	1.794	1.8219999999999998	1.849	1.88	1.845	1.851	1.874	1.751	1.777	1.778	1.77	1.828	1.7990000000000002	1.744	1.78
0 days 01:34:18	37.0	1.785	1.716	1.702	1.6909999999999998	1.7269999999999999	1.716	1.722	1.694	1.73	1.699	1.729	1.756	1.964	1.8780000000000001	1.8619999999999999	1.8940000000000001	1.8730000000000002	1.8359999999999999	1.885	1.865	1.889	1.855	1.936	1.92	1.9069999999999998	1.8559999999999999	1.8780000000000001	1.8869999999999998	1.881	1.8130000000000002	1.7930000000000001	1.804	1.871	1.811	1.8319999999999999	1.859	1.8869999999999998	1.8519999999999999	1.861	1.879	1.7590000000000001	1.787	1.786	1.777	1.834	1.81	1.751	1.788
0 days 01:39:18	37.0	1.787	1.716	1.6980000000000002	1.692	1.725	1.71	1.709	1.6909999999999998	1.7380000000000002	1.699	1.744	1.7519999999999998	1.976	1.891	1.875	1.906	1.886	1.85	1.902	1.8780000000000001	1.903	1.868	1.949	1.933	1.9169999999999998	1.865	1.8880000000000001	1.8940000000000001	1.886	1.828	1.804	1.815	1.88	1.82	1.8430000000000002	1.8719999999999999	1.8969999999999998	1.858	1.867	1.889	1.767	1.796	1.794	1.785	1.838	1.819	1.7630000000000001	1.797
0 days 01:44:18	37.0	1.781	1.713	1.692	1.6880000000000002	1.726	1.714	1.706	1.693	1.736	1.6980000000000002	1.742	1.756	1.986	1.902	1.889	1.92	1.8980000000000001	1.865	1.9140000000000001	1.892	1.916	1.881	1.963	1.9469999999999998	1.926	1.8769999999999998	1.895	1.905	1.9	1.838	1.815	1.825	1.89	1.8259999999999998	1.8559999999999999	1.883	1.905	1.867	1.8780000000000001	1.8969999999999998	1.777	1.807	1.804	1.796	1.851	1.831	1.7719999999999998	1.807
0 days 01:49:18	37.0	1.7819999999999998	1.7169999999999999	1.7	1.692	1.73	1.715	1.715	1.696	1.744	1.699	1.742	1.7530000000000001	2.001	1.915	1.902	1.931	1.91	1.874	1.926	1.906	1.931	1.896	1.9769999999999999	1.964	1.939	1.891	1.9080000000000001	1.9180000000000001	1.911	1.849	1.827	1.835	1.902	1.839	1.8659999999999999	1.8940000000000001	1.915	1.876	1.885	1.9069999999999998	1.785	1.8159999999999998	1.8130000000000002	1.796	1.861	1.8330000000000002	1.781	1.814
0 days 01:54:18	37.0	1.785	1.715	1.696	1.692	1.733	1.714	1.716	1.692	1.734	1.699	1.7169999999999999	1.758	2.013	1.9280000000000002	1.9169999999999998	1.945	1.9240000000000002	1.889	1.942	1.919	1.945	1.909	1.993	1.976	1.9509999999999998	1.899	1.919	1.9269999999999998	1.923	1.858	1.841	1.847	1.912	1.8530000000000002	1.879	1.906	1.923	1.883	1.8940000000000001	1.912	1.797	1.825	1.8230000000000002	1.815	1.87	1.847	1.7919999999999998	1.824
0 days 01:59:18	37.0	1.788	1.716	1.696	1.689	1.734	1.7169999999999999	1.7380000000000002	1.69	1.744	1.699	1.723	1.754	2.0269999999999997	1.942	1.933	1.96	1.9380000000000002	1.9	1.9580000000000002	1.935	1.9609999999999999	1.925	2.01	1.994	1.963	1.915	1.933	1.936	1.935	1.8730000000000002	1.8530000000000002	1.86	1.921	1.8630000000000002	1.8940000000000001	1.92	1.931	1.896	1.9040000000000001	1.922	1.806	1.835	1.8319999999999999	1.8219999999999998	1.879	1.855	1.8019999999999998	1.835
0 days 02:04:18	37.0	1.775	1.716	1.7	1.6869999999999998	1.735	1.713	1.733	1.69	1.735	1.699	1.724	1.756	2.043	1.9569999999999999	1.949	1.9769999999999999	1.952	1.9140000000000001	1.972	1.949	1.976	1.9409999999999998	2.0269999999999997	2.009	1.976	1.929	1.945	1.949	1.9480000000000002	1.8869999999999998	1.867	1.8719999999999999	1.9369999999999998	1.879	1.9080000000000001	1.935	1.942	1.903	1.913	1.93	1.815	1.845	1.839	1.8319999999999999	1.89	1.864	1.8130000000000002	1.85
0 days 02:09:18	37.0	1.7790000000000001	1.714	1.704	1.6880000000000002	1.736	1.72	1.734	1.689	1.732	1.7009999999999998	1.7180000000000002	1.751	2.059	1.972	1.965	1.9909999999999999	1.9680000000000002	1.931	1.986	1.966	1.994	1.9580000000000002	2.044	2.0269999999999997	1.9909999999999999	1.944	1.96	1.963	1.965	1.901	1.8769999999999998	1.889	1.95	1.89	1.9240000000000002	1.949	1.954	1.911	1.926	1.942	1.828	1.858	1.851	1.8419999999999999	1.9040000000000001	1.876	1.825	1.8619999999999999
0 days 02:14:18	37.0	1.781	1.716	1.692	1.6869999999999998	1.7380000000000002	1.716	1.7380000000000002	1.6880000000000002	1.735	1.6980000000000002	1.726	1.755	2.076	1.99	1.985	2.0069999999999997	1.9869999999999999	1.946	2.005	1.983	2.0140000000000002	1.9769999999999999	2.063	2.044	2.006	1.96	1.974	1.9769999999999999	1.9769999999999999	1.91	1.895	1.9040000000000001	1.9680000000000002	1.906	1.94	1.966	1.965	1.9240000000000002	1.936	1.953	1.841	1.87	1.8630000000000002	1.8519999999999999	1.916	1.889	1.8359999999999999	1.875
0 days 02:19:18	37.0	1.774	1.715	1.703	1.6880000000000002	1.729	1.71	1.736	1.689	1.739	1.7	1.7109999999999999	1.754	2.095	2.008	2.003	2.026	2.005	1.962	2.023	2.003	2.032	1.996	2.083	2.065	2.023	1.9780000000000002	1.99	1.989	1.994	1.932	1.9080000000000001	1.9169999999999998	1.9809999999999999	1.922	1.954	1.986	1.9769999999999999	1.935	1.9480000000000002	1.966	1.854	1.885	1.874	1.864	1.9269999999999998	1.899	1.85	1.8880000000000001
0 days 02:24:18	37.0	1.778	1.714	1.704	1.6880000000000002	1.7269999999999999	1.71	1.75	1.6869999999999998	1.7380000000000002	1.6980000000000002	1.7069999999999999	1.751	2.113	2.024	2.023	2.045	2.024	1.985	2.04	2.02	2.053	2.016	2.1069999999999998	2.086	2.04	1.993	2.004	2.005	2.0069999999999997	1.946	1.9269999999999998	1.936	1.999	1.939	1.976	2.003	1.989	1.946	1.959	1.9780000000000002	1.8659999999999999	1.8980000000000001	1.886	1.8730000000000002	1.94	1.916	1.8630000000000002	1.902
0 days 02:29:18	37.0	1.768	1.716	1.7	1.689	1.7409999999999999	1.71	1.7280000000000002	1.6880000000000002	1.7309999999999999	1.699	1.719	1.754	2.133	2.045	2.046	2.066	2.045	2.003	2.063	2.043	2.073	2.036	2.124	2.106	2.059	2.013	2.023	2.02	2.03	1.965	1.943	1.955	2.017	1.9580000000000002	1.992	2.024	2.003	1.9569999999999999	1.969	1.9869999999999999	1.8769999999999998	1.91	1.8969999999999998	1.8880000000000001	1.953	1.929	1.8769999999999998	1.9180000000000001
0 days 02:34:18	37.0	1.771	1.7109999999999999	1.692	1.685	1.749	1.712	1.7409999999999999	1.6880000000000002	1.732	1.6969999999999998	1.7180000000000002	1.7530000000000001	2.158	2.068	2.068	2.089	2.062	2.024	2.082	2.063	2.096	2.059	2.145	2.128	2.079	2.0340000000000003	2.042	2.0380000000000003	2.045	1.9809999999999999	1.965	1.972	2.036	1.975	2.012	2.0469999999999997	2.017	1.9709999999999999	1.984	2.002	1.895	1.9280000000000002	1.91	1.899	1.9680000000000002	1.946	1.892	1.9340000000000002
0 days 02:39:18	37.0	1.767	1.715	1.689	1.6880000000000002	1.729	1.71	1.7309999999999999	1.689	1.725	1.6980000000000002	1.725	1.756	2.178	2.088	2.089	2.11	2.089	2.048	2.106	2.084	2.117	2.079	2.169	2.151	2.099	2.053	2.061	2.057	2.064	2.003	1.982	1.995	2.053	1.9980000000000002	2.037	2.07	2.035	1.983	1.999	2.017	1.91	1.944	1.926	1.9180000000000001	1.982	1.9569999999999999	1.912	1.954
0 days 02:44:18	37.0	1.776	1.7180000000000002	1.694	1.6880000000000002	1.732	1.71	1.73	1.689	1.719	1.702	1.726	1.7530000000000001	2.201	2.109	2.112	2.134	2.115	2.072	2.127	2.104	2.141	2.103	2.194	2.176	2.121	2.076	2.08	2.075	2.0909999999999997	2.023	2.005	2.015	2.075	2.0180000000000002	2.061	2.092	2.051	1.9980000000000002	2.015	2.029	1.9280000000000002	1.9609999999999999	1.9409999999999998	1.935	1.9980000000000002	1.979	1.931	1.9709999999999999
0 days 02:49:18	37.0	1.778	1.72	1.715	1.693	1.7369999999999999	1.71	1.73	1.6909999999999998	1.725	1.6980000000000002	1.724	1.7530000000000001	2.228	2.134	2.1390000000000002	2.157	2.14	2.097	2.1519999999999997	2.1319999999999997	2.167	2.1319999999999997	2.221	2.197	2.147	2.103	2.103	2.099	2.108	2.0469999999999997	2.0269999999999997	2.04	2.1	2.04	2.085	2.116	2.069	2.015	2.032	2.0469999999999997	1.9469999999999998	1.9809999999999999	1.9580000000000002	1.953	2.015	1.996	1.9509999999999998	1.9909999999999999
0 days 02:54:18	37.0	1.78	1.7180000000000002	1.709	1.692	1.742	1.7109999999999999	1.709	1.69	1.735	1.695	1.7109999999999999	1.7519999999999998	2.254	2.16	2.167	2.1830000000000003	2.165	2.122	2.178	2.157	2.197	2.157	2.245	2.202	2.171	2.127	2.127	2.1180000000000003	2.1319999999999997	2.072	2.055	2.062	2.121	2.064	2.1109999999999998	2.142	2.0909999999999997	2.033	2.051	2.063	1.966	1.999	1.976	1.97	2.037	2.016	1.974	2.01
0 days 02:59:18	37.1	1.777	1.716	1.694	1.6880000000000002	1.746	1.7109999999999999	1.713	1.693	1.724	1.6969999999999998	1.745	1.755	2.265	2.186	2.191	2.208	2.188	2.149	2.204	2.184	2.217	2.169	2.254	2.204	2.197	2.1519999999999997	2.15	2.14	2.156	2.095	2.079	2.085	2.1430000000000002	2.0869999999999997	2.135	2.165	2.1109999999999998	2.053	2.0709999999999997	2.084	1.985	2.02	1.996	1.9909999999999999	2.055	2.037	1.996	2.035
0 days 03:04:18	37.0	1.775	1.7180000000000002	1.702	1.69	1.746	1.7109999999999999	1.712	1.694	1.7180000000000002	1.6969999999999998	1.724	1.754	2.267	2.198	2.197	2.214	2.202	2.161	2.215	2.1919999999999997	2.2230000000000003	2.173	2.259	2.211	2.22	2.1790000000000003	2.178	2.166	2.182	2.121	2.104	2.109	2.171	2.112	2.169	2.194	2.133	2.073	2.092	2.101	2.0069999999999997	2.042	2.016	2.009	2.076	2.056	2.023	2.057
0 days 03:09:18	37.0	1.777	1.7180000000000002	1.692	1.6909999999999998	1.7480000000000002	1.7109999999999999	1.716	1.6909999999999998	1.716	1.7	1.725	1.754	2.271	2.201	2.202	2.217	2.206	2.164	2.2159999999999997	2.193	2.222	2.175	2.2569999999999997	2.222	2.251	2.207	2.2030000000000003	2.191	2.204	2.149	2.128	2.137	2.194	2.1319999999999997	2.208	2.215	2.1519999999999997	2.0909999999999997	2.112	2.122	2.029	2.063	2.036	2.032	2.097	2.073	2.056	2.081
0 days 03:14:18	37.0	1.7830000000000001	1.715	1.7069999999999999	1.689	1.742	1.71	1.734	1.692	1.7180000000000002	1.6980000000000002	1.734	1.7530000000000001	2.285	2.207	2.211	2.227	2.206	2.168	2.222	2.202	2.2319999999999998	2.188	2.2640000000000002	2.237	2.276	2.239	2.234	2.217	2.231	2.177	2.1590000000000003	2.164	2.2230000000000003	2.168	2.2119999999999997	2.2230000000000003	2.176	2.115	2.135	2.1430000000000002	2.051	2.084	2.0580000000000003	2.0580000000000003	2.12	2.0980000000000003	2.074	2.112
0 days 03:19:18	37.0	1.771	1.712	1.703	1.69	1.751	1.709	1.7280000000000002	1.6909999999999998	1.732	1.6969999999999998	1.729	1.754	2.301	2.22	2.23	2.2430000000000003	2.221	2.181	2.2359999999999998	2.218	2.251	2.204	2.28	2.253	2.2880000000000003	2.255	2.262	2.242	2.261	2.208	2.19	2.1959999999999997	2.253	2.193	2.2159999999999997	2.23	2.197	2.136	2.157	2.165	2.075	2.11	2.079	2.077	2.144	2.121	2.0909999999999997	2.124
0 days 03:24:18	37.0	1.786	1.713	1.7069999999999999	1.6869999999999998	1.73	1.7109999999999999	1.725	1.694	1.7169999999999999	1.6969999999999998	1.733	1.7519999999999998	2.32	2.24	2.253	2.262	2.239	2.198	2.256	2.239	2.269	2.224	2.296	2.272	2.293	2.262	2.274	2.272	2.274	2.2230000000000003	2.211	2.214	2.265	2.209	2.222	2.24	2.225	2.1590000000000003	2.18	2.188	2.0980000000000003	2.134	2.104	2.104	2.167	2.145	2.102	2.128
0 days 03:29:18	37.0	1.7719999999999998	1.72	1.7009999999999998	1.685	1.755	1.71	1.72	1.685	1.734	1.6969999999999998	1.729	1.751	2.338	2.263	2.272	2.2840000000000003	2.259	2.222	2.2769999999999997	2.256	2.291	2.2430000000000003	2.313	2.289	2.302	2.271	2.279	2.289	2.2840000000000003	2.2319999999999998	2.2159999999999997	2.22	2.272	2.213	2.234	2.2569999999999997	2.2319999999999998	2.182	2.206	2.209	2.126	2.16	2.127	2.13	2.189	2.155	2.104	2.133
0 days 03:34:18	37.0	1.771	1.7180000000000002	1.7080000000000002	1.689	1.76	1.71	1.7080000000000002	1.689	1.7280000000000002	1.6980000000000002	1.7369999999999999	1.7530000000000001	2.3569999999999998	2.281	2.294	2.303	2.279	2.2430000000000003	2.294	2.278	2.309	2.2640000000000002	2.33	2.307	2.319	2.289	2.294	2.2969999999999997	2.294	2.24	2.227	2.2319999999999998	2.2840000000000003	2.224	2.25	2.274	2.2359999999999998	2.208	2.214	2.2359999999999998	2.1319999999999997	2.171	2.142	2.141	2.194	2.16	2.108	2.142
0 days 03:39:18	37.0	1.7790000000000001	1.719	1.704	1.6909999999999998	1.765	1.709	1.723	1.686	1.725	1.6980000000000002	1.735	1.751	2.377	2.299	2.312	2.32	2.3	2.261	2.315	2.295	2.3280000000000003	2.283	2.349	2.325	2.34	2.307	2.311	2.307	2.313	2.256	2.244	2.248	2.302	2.237	2.2680000000000002	2.292	2.25	2.217	2.22	2.248	2.137	2.174	2.145	2.145	2.199	2.166	2.119	2.157
0 days 03:44:18	37.0	1.77	1.714	1.693	1.693	1.744	1.7109999999999999	1.709	1.689	1.734	1.6980000000000002	1.734	1.7530000000000001	2.399	2.319	2.336	2.3409999999999997	2.315	2.283	2.332	2.316	2.35	2.301	2.369	2.345	2.359	2.3280000000000003	2.331	2.323	2.3280000000000003	2.276	2.261	2.267	2.319	2.258	2.2840000000000003	2.31	2.267	2.221	2.231	2.253	2.147	2.184	2.1519999999999997	2.153	2.211	2.181	2.134	2.17
0 days 03:49:18	37.0	1.781	1.7180000000000002	1.695	1.692	1.751	1.71	1.723	1.6880000000000002	1.73	1.6969999999999998	1.744	1.7519999999999998	2.42	2.342	2.3569999999999998	2.363	2.34	2.303	2.3569999999999998	2.336	2.37	2.324	2.391	2.367	2.377	2.346	2.35	2.342	2.351	2.299	2.2840000000000003	2.287	2.3409999999999997	2.2769999999999997	2.302	2.33	2.2880000000000003	2.2319999999999998	2.248	2.261	2.1630000000000003	2.202	2.168	2.171	2.228	2.201	2.156	2.1919999999999997
0 days 03:54:18	37.0	1.786	1.716	1.7069999999999999	1.693	1.743	1.71	1.715	1.6869999999999998	1.7209999999999999	1.699	1.745	1.754	2.441	2.365	2.38	2.381	2.3609999999999998	2.323	2.375	2.3569999999999998	2.3890000000000002	2.343	2.408	2.386	2.401	2.365	2.366	2.362	2.37	2.3169999999999997	2.302	2.306	2.358	2.292	2.325	2.351	2.307	2.25	2.2680000000000002	2.28	2.184	2.225	2.186	2.1919999999999997	2.251	2.218	2.176	2.208
0 days 03:59:18	37.0	1.7790000000000001	1.7169999999999999	1.7009999999999998	1.693	1.743	1.7109999999999999	1.715	1.689	1.732	1.699	1.7380000000000002	1.7519999999999998	2.4619999999999997	2.383	2.395	2.401	2.379	2.345	2.394	2.379	2.41	2.364	2.428	2.408	2.421	2.39	2.3890000000000002	2.378	2.3890000000000002	2.3369999999999997	2.322	2.325	2.377	2.312	2.345	2.373	2.325	2.269	2.283	2.3	2.205	2.245	2.205	2.211	2.27	2.238	2.197	2.229
0 days 04:04:18	36.9	1.785	1.7169999999999999	1.695	1.69	1.742	1.71	1.72	1.69	1.736	1.6980000000000002	1.736	1.751	2.479	2.405	2.419	2.4219999999999997	2.397	2.365	2.416	2.395	2.432	2.384	2.451	2.426	2.4419999999999997	2.412	2.4090000000000003	2.398	2.408	2.359	2.344	2.347	2.398	2.334	2.369	2.3930000000000002	2.339	2.29	2.305	2.32	2.222	2.266	2.224	2.224	2.289	2.258	2.215	2.251
0 days 04:09:18	37.0	1.7830000000000001	1.7180000000000002	1.692	1.6880000000000002	1.742	1.709	1.7169999999999999	1.689	1.7369999999999999	1.6980000000000002	1.734	1.7519999999999998	2.502	2.427	2.439	2.44	2.417	2.385	2.435	2.42	2.45	2.404	2.471	2.438	2.464	2.4330000000000003	2.431	2.417	2.431	2.386	2.366	2.369	2.419	2.355	2.387	2.408	2.36	2.305	2.316	2.336	2.241	2.283	2.24	2.2430000000000003	2.305	2.2769999999999997	2.233	2.27
0 days 04:14:18	37.0	1.7830000000000001	1.7180000000000002	1.696	1.693	1.745	1.7069999999999999	1.714	1.6880000000000002	1.7369999999999999	1.6980000000000002	1.736	1.75	2.524	2.448	2.464	2.461	2.438	2.406	2.456	2.443	2.476	2.426	2.489	2.458	2.485	2.452	2.4530000000000003	2.441	2.4530000000000003	2.404	2.39	2.391	2.441	2.377	2.408	2.426	2.38	2.322	2.338	2.352	2.261	2.305	2.258	2.2640000000000002	2.325	2.2969999999999997	2.252	2.2969999999999997
0 days 04:19:18	36.9	1.78	1.7180000000000002	1.6909999999999998	1.6909999999999998	1.755	1.709	1.71	1.69	1.733	1.6980000000000002	1.7380000000000002	1.7530000000000001	2.546	2.471	2.487	2.4819999999999998	2.464	2.428	2.478	2.4619999999999997	2.494	2.451	2.5140000000000002	2.478	2.5069999999999997	2.476	2.474	2.458	2.474	2.428	2.4130000000000003	2.41	2.46	2.399	2.431	2.445	2.4019999999999997	2.344	2.358	2.373	2.285	2.324	2.279	2.286	2.342	2.3169999999999997	2.274	2.324
0 days 04:24:18	37.0	1.7890000000000001	1.715	1.69	1.689	1.756	1.7109999999999999	1.722	1.689	1.734	1.699	1.744	1.7519999999999998	2.5669999999999997	2.4930000000000003	2.511	2.506	2.4819999999999998	2.451	2.503	2.487	2.52	2.478	2.536	2.496	2.526	2.5	2.495	2.48	2.494	2.447	2.435	2.434	2.483	2.421	2.451	2.461	2.42	2.365	2.379	2.3930000000000002	2.3040000000000003	2.346	2.299	2.305	2.365	2.3369999999999997	2.293	2.35
0 days 04:29:18	37.0	1.784	1.713	1.696	1.69	1.7469999999999999	1.71	1.716	1.6880000000000002	1.729	1.699	1.732	1.7530000000000001	2.591	2.5180000000000002	2.5380000000000003	2.531	2.504	2.476	2.526	2.509	2.541	2.498	2.559	2.52	2.546	2.523	2.52	2.501	2.515	2.469	2.457	2.4530000000000003	2.506	2.441	2.472	2.485	2.438	2.387	2.398	2.411	2.323	2.366	2.319	2.326	2.383	2.359	2.313	2.366
0 days 04:34:18	36.9	1.7819999999999998	1.715	1.6969999999999998	1.693	1.739	1.709	1.713	1.6880000000000002	1.725	1.6980000000000002	1.742	1.754	2.614	2.541	2.5580000000000003	2.5540000000000003	2.53	2.5	2.546	2.528	2.5660000000000003	2.523	2.576	2.535	2.5639999999999996	2.542	2.539	2.523	2.539	2.492	2.478	2.477	2.5269999999999997	2.464	2.4930000000000003	2.499	2.465	2.405	2.418	2.43	2.343	2.388	2.3369999999999997	2.342	2.4	2.3819999999999997	2.334	2.386
0 days 04:39:18	37.0	1.774	1.714	1.6980000000000002	1.69	1.758	1.709	1.714	1.689	1.732	1.699	1.7280000000000002	1.7519999999999998	2.635	2.568	2.582	2.577	2.553	2.524	2.57	2.555	2.591	2.55	2.5989999999999998	2.55	2.5860000000000003	2.569	2.5610000000000004	2.545	2.5639999999999996	2.515	2.501	2.502	2.551	2.49	2.516	2.517	2.483	2.426	2.436	2.452	2.366	2.412	2.3569999999999998	2.366	2.425	2.406	2.359	2.399
0 days 04:44:18	37.0	1.78	1.716	1.693	1.692	1.7480000000000002	1.71	1.722	1.6869999999999998	1.733	1.6980000000000002	1.7369999999999999	1.7530000000000001	2.655	2.59	2.6039999999999996	2.5980000000000003	2.577	2.55	2.595	2.573	2.611	2.571	2.6189999999999998	2.573	2.605	2.5869999999999997	2.582	2.568	2.5839999999999996	2.541	2.523	2.524	2.572	2.509	2.537	2.535	2.506	2.449	2.458	2.474	2.39	2.434	2.379	2.386	2.445	2.427	2.3819999999999997	2.408
0 days 04:49:18	37.0	1.788	1.716	1.692	1.69	1.7409999999999999	1.7109999999999999	1.732	1.686	1.7209999999999999	1.7	1.7380000000000002	1.7519999999999998	2.677	2.613	2.6260000000000003	2.622	2.6010000000000004	2.573	2.616	2.5980000000000003	2.634	2.594	2.639	2.583	2.6239999999999997	2.61	2.608	2.591	2.608	2.562	2.545	2.5469999999999997	2.594	2.531	2.555	2.5469999999999997	2.528	2.47	2.48	2.494	2.415	2.459	2.4019999999999997	2.411	2.468	2.449	2.408	2.43
0 days 04:54:18	37.0	1.7819999999999998	1.714	1.694	1.6909999999999998	1.749	1.7080000000000002	1.7080000000000002	1.69	1.733	1.6980000000000002	1.735	1.755	2.698	2.637	2.65	2.6439999999999997	2.625	2.5980000000000003	2.639	2.62	2.66	2.617	2.659	2.64	2.642	2.6289999999999996	2.6310000000000002	2.61	2.6289999999999996	2.585	2.568	2.573	2.617	2.559	2.575	2.5789999999999997	2.5540000000000003	2.496	2.506	2.519	2.436	2.4819999999999998	2.425	2.436	2.489	2.477	2.43	2.441
0 days 04:59:18	37.0	1.781	1.714	1.6969999999999998	1.689	1.7369999999999999	1.713	1.714	1.6880000000000002	1.7309999999999999	1.6980000000000002	1.75	1.754	2.717	2.658	2.6710000000000003	2.667	2.647	2.62	2.66	2.6439999999999997	2.6830000000000003	2.64	2.678	2.685	2.659	2.654	2.654	2.638	2.653	2.608	2.588	2.595	2.639	2.5810000000000004	2.594	2.596	2.574	2.516	2.531	2.543	2.4619999999999997	2.508	2.4459999999999997	2.458	2.516	2.503	2.458	2.459
0 days 05:04:18	37.0	1.7690000000000001	1.7180000000000002	1.715	1.69	1.745	1.71	1.7209999999999999	1.694	1.732	1.6980000000000002	1.735	1.754	2.733	2.68	2.693	2.69	2.6689999999999996	2.642	2.6830000000000003	2.6660000000000004	2.7030000000000003	2.659	2.694	2.739	2.677	2.674	2.678	2.656	2.674	2.627	2.612	2.616	2.66	2.6060000000000003	2.611	2.635	2.6	2.541	2.5540000000000003	2.565	2.487	2.535	2.474	2.4819999999999998	2.537	2.5269999999999997	2.479	2.479
0 days 05:09:18	37.0	1.7819999999999998	1.719	1.7	1.689	1.7369999999999999	1.716	1.729	1.69	1.736	1.699	1.757	1.7530000000000001	2.75	2.698	2.7119999999999997	2.7089999999999996	2.693	2.6660000000000004	2.7	2.6830000000000003	2.721	2.677	2.713	2.7739999999999996	2.695	2.695	2.7	2.679	2.698	2.6489999999999996	2.628	2.636	2.68	2.627	2.6310000000000002	2.6860000000000004	2.6260000000000003	2.565	2.5780000000000003	2.592	2.511	2.563	2.495	2.511	2.562	2.551	2.508	2.498
0 days 05:14:18	37.0	1.778	1.7180000000000002	1.702	1.6880000000000002	1.751	1.712	1.7380000000000002	1.693	1.7369999999999999	1.6980000000000002	1.7480000000000002	1.755	2.7680000000000002	2.715	2.733	2.7289999999999996	2.708	2.6830000000000003	2.721	2.705	2.739	2.697	2.725	2.778	2.7089999999999996	2.71	2.72	2.7	2.716	2.6689999999999996	2.65	2.66	2.697	2.647	2.65	2.722	2.648	2.5869999999999997	2.603	2.616	2.541	2.588	2.519	2.537	2.585	2.575	2.529	2.523
0 days 05:19:18	37.0	1.776	1.72	1.719	1.689	1.749	1.712	1.7080000000000002	1.6869999999999998	1.744	1.6980000000000002	1.723	1.755	2.783	2.7319999999999998	2.752	2.745	2.7239999999999998	2.7039999999999997	2.739	2.721	2.753	2.7110000000000003	2.742	2.77	2.7239999999999998	2.73	2.742	2.72	2.7319999999999998	2.688	2.6660000000000004	2.676	2.717	2.667	2.6630000000000003	2.758	2.6710000000000003	2.612	2.625	2.64	2.559	2.613	2.541	2.559	2.6069999999999998	2.6010000000000004	2.551	2.536
0 days 05:24:18	37.0	1.781	1.7180000000000002	1.7169999999999999	1.685	1.74	1.709	1.725	1.6869999999999998	1.746	1.699	1.72	1.754	2.7939999999999996	2.747	2.765	2.762	2.74	2.72	2.7539999999999996	2.738	2.7689999999999997	2.725	2.759	2.745	2.739	2.7460000000000004	2.758	2.739	2.75	2.7089999999999996	2.68	2.693	2.734	2.6839999999999997	2.679	2.765	2.693	2.634	2.6460000000000004	2.665	2.5860000000000003	2.638	2.5639999999999996	2.5810000000000004	2.6289999999999996	2.6189999999999998	2.574	2.5540000000000003
0 days 05:29:18	37.0	1.7790000000000001	1.7180000000000002	1.6980000000000002	1.685	1.7590000000000001	1.714	1.714	1.6869999999999998	1.7269999999999999	1.699	1.739	1.7519999999999998	2.8089999999999997	2.762	2.779	2.779	2.7569999999999997	2.733	2.7689999999999997	2.752	2.783	2.738	2.773	2.741	2.7560000000000002	2.758	2.7739999999999996	2.7569999999999997	2.766	2.7239999999999998	2.695	2.71	2.75	2.702	2.695	2.7969999999999997	2.7119999999999997	2.656	2.668	2.6860000000000004	2.611	2.659	2.58	2.605	2.6510000000000002	2.641	2.596	2.574
0 days 05:34:18	37.0	1.774	1.723	1.696	1.6880000000000002	1.756	1.709	1.71	1.686	1.732	1.702	1.755	1.7530000000000001	2.825	2.7769999999999997	2.7939999999999996	2.795	2.773	2.753	2.783	2.7680000000000002	2.7969999999999997	2.7569999999999997	2.7880000000000003	2.736	2.77	2.775	2.7889999999999997	2.773	2.783	2.7430000000000003	2.71	2.728	2.767	2.718	2.714	2.7939999999999996	2.733	2.678	2.688	2.7110000000000003	2.634	2.6839999999999997	2.6039999999999996	2.625	2.6710000000000003	2.662	2.617	2.5869999999999997
0 days 05:39:18	37.0	1.7819999999999998	1.72	1.694	1.6840000000000002	1.754	1.71	1.709	1.6880000000000002	1.735	1.6980000000000002	1.7380000000000002	1.751	2.845	2.799	2.81	2.8089999999999997	2.787	2.77	2.802	2.784	2.8139999999999996	2.773	2.802	2.735	2.7880000000000003	2.792	2.806	2.792	2.7960000000000003	2.759	2.728	2.745	2.782	2.736	2.7289999999999996	2.8080000000000003	2.753	2.702	2.7110000000000003	2.733	2.657	2.708	2.6239999999999997	2.647	2.69	2.6839999999999997	2.636	2.605
0 days 05:44:18	37.0	1.766	1.7180000000000002	1.69	1.686	1.735	1.71	1.732	1.689	1.73	1.699	1.746	1.754	2.855	2.81	2.823	2.822	2.805	2.784	2.813	2.7960000000000003	2.827	2.785	2.8160000000000003	2.736	2.8	2.804	2.818	2.804	2.8139999999999996	2.772	2.7430000000000003	2.76	2.795	2.7510000000000003	2.7439999999999998	2.785	2.773	2.72	2.728	2.752	2.677	2.727	2.639	2.665	2.71	2.701	2.654	2.623
0 days 05:49:18	37.0	1.788	1.7180000000000002	1.695	1.689	1.755	1.713	1.714	1.685	1.725	1.699	1.7380000000000002	1.7530000000000001	2.865	2.823	2.8360000000000003	2.8339999999999996	2.813	2.7960000000000003	2.826	2.807	2.843	2.7969999999999997	2.832	2.733	2.8080000000000003	2.8169999999999997	2.8280000000000003	2.819	2.8280000000000003	2.787	2.753	2.773	2.81	2.763	2.7539999999999996	2.785	2.786	2.735	2.745	2.767	2.695	2.741	2.657	2.679	2.725	2.717	2.67	2.637
0 days 05:54:18	37.0	1.784	1.7209999999999999	1.7	1.683	1.724	1.7109999999999999	1.713	1.689	1.7269999999999999	1.6980000000000002	1.76	1.7519999999999998	2.883	2.8369999999999997	2.8489999999999998	2.853	2.8289999999999997	2.813	2.842	2.822	2.853	2.812	2.843	2.738	2.826	2.8310000000000004	2.847	2.835	2.841	2.8	2.7710000000000004	2.7910000000000004	2.825	2.779	2.7680000000000002	2.803	2.802	2.7569999999999997	2.763	2.79	2.7119999999999997	2.76	2.673	2.695	2.742	2.734	2.6889999999999996	2.656
0 days 05:59:18	37.0	1.771	1.72	1.6969999999999998	1.6869999999999998	1.7380000000000002	1.71	1.714	1.6880000000000002	1.7280000000000002	1.699	1.746	1.754	2.8930000000000002	2.852	2.865	2.864	2.844	2.824	2.8569999999999998	2.8369999999999997	2.866	2.827	2.858	2.7439999999999998	2.838	2.845	2.861	2.8489999999999998	2.861	2.818	2.785	2.805	2.842	2.795	2.783	2.783	2.815	2.7689999999999997	2.781	2.806	2.728	2.779	2.687	2.7089999999999996	2.759	2.7489999999999997	2.7030000000000003	2.668
0 days 06:04:18	37.0	1.786	1.7169999999999999	1.686	1.6869999999999998	1.745	1.7109999999999999	1.724	1.692	1.746	1.699	1.7519999999999998	1.7530000000000001	2.905	2.865	2.8739999999999997	2.875	2.8569999999999998	2.8360000000000003	2.863	2.845	2.8789999999999996	2.8360000000000003	2.8689999999999998	2.7510000000000003	2.846	2.861	2.8739999999999997	2.864	2.873	2.83	2.7939999999999996	2.815	2.855	2.805	2.7969999999999997	2.773	2.8310000000000004	2.784	2.792	2.82	2.742	2.7889999999999997	2.698	2.725	2.77	2.761	2.719	2.6860000000000004
0 days 06:09:18	37.0	1.7719999999999998	1.7180000000000002	1.6869999999999998	1.686	1.744	1.7169999999999999	1.71	1.689	1.735	1.696	1.755	1.757	2.915	2.878	2.891	2.891	2.8739999999999997	2.852	2.883	2.862	2.895	2.8489999999999998	2.885	2.759	2.859	2.8689999999999998	2.889	2.878	2.889	2.847	2.8080000000000003	2.833	2.867	2.824	2.812	2.77	2.8489999999999998	2.799	2.8080000000000003	2.835	2.761	2.805	2.715	2.742	2.7880000000000003	2.779	2.7319999999999998	2.702
0 days 06:14:18	37.0	1.768	1.722	1.689	1.6909999999999998	1.749	1.715	1.714	1.69	1.7269999999999999	1.699	1.7409999999999999	1.7519999999999998	2.929	2.889	2.9010000000000002	2.904	2.883	2.864	2.891	2.87	2.904	2.864	2.8960000000000004	2.767	2.873	2.885	2.9010000000000002	2.892	2.9	2.858	2.8160000000000003	2.845	2.8810000000000002	2.833	2.823	2.7739999999999996	2.862	2.812	2.821	2.8510000000000004	2.7689999999999997	2.819	2.73	2.7539999999999996	2.804	2.793	2.7489999999999997	2.714
0 days 06:19:18	37.0	1.7690000000000001	1.7209999999999999	1.7080000000000002	1.689	1.7630000000000001	1.7180000000000002	1.7080000000000002	1.6909999999999998	1.726	1.6969999999999998	1.7469999999999999	1.754	2.938	2.8989999999999996	2.915	2.915	2.892	2.8760000000000003	2.904	2.883	2.915	2.877	2.91	2.7769999999999997	2.885	2.8939999999999997	2.917	2.906	2.915	2.872	2.833	2.858	2.8930000000000002	2.8489999999999998	2.8369999999999997	2.781	2.8739999999999997	2.827	2.838	2.8680000000000003	2.785	2.8369999999999997	2.747	2.77	2.8139999999999996	2.8080000000000003	2.762	2.73
0 days 06:24:18	37.0	1.7819999999999998	1.72	1.685	1.6840000000000002	1.757	1.7180000000000002	1.7180000000000002	1.689	1.7269999999999999	1.7009999999999998	1.735	1.756	2.951	2.915	2.92	2.927	2.906	2.888	2.9189999999999996	2.8960000000000004	2.926	2.887	2.9219999999999997	2.785	2.898	2.912	2.928	2.915	2.928	2.888	2.841	2.872	2.905	2.863	2.8510000000000004	2.79	2.89	2.846	2.8510000000000004	2.8819999999999997	2.8	2.8489999999999998	2.755	2.7880000000000003	2.8289999999999997	2.82	2.7769999999999997	2.7430000000000003
0 days 06:29:18	37.0	1.771	1.72	1.692	1.69	1.7309999999999999	1.712	1.7080000000000002	1.6880000000000002	1.73	1.7	1.751	1.7590000000000001	2.964	2.924	2.935	2.9339999999999997	2.918	2.898	2.927	2.907	2.94	2.9010000000000002	2.931	2.7960000000000003	2.91	2.9219999999999997	2.9389999999999996	2.931	2.938	2.9019999999999997	2.853	2.883	2.918	2.8789999999999996	2.861	2.7969999999999997	2.9010000000000002	2.859	2.865	2.8930000000000002	2.8139999999999996	2.861	2.7680000000000002	2.798	2.847	2.838	2.79	2.755
0 days 06:34:18	37.0	1.7830000000000001	1.7209999999999999	1.689	1.6840000000000002	1.7530000000000001	1.715	1.709	1.689	1.734	1.699	1.743	1.754	2.9730000000000003	2.9389999999999996	2.944	2.945	2.925	2.911	2.937	2.924	2.946	2.91	2.9419999999999997	2.805	2.9219999999999997	2.9330000000000003	2.947	2.945	2.952	2.9139999999999997	2.861	2.8930000000000002	2.929	2.89	2.872	2.804	2.915	2.8739999999999997	2.877	2.908	2.8280000000000003	2.88	2.783	2.8110000000000004	2.8569999999999998	2.855	2.804	2.7689999999999997
0 days 06:39:18	37.0	1.771	1.7180000000000002	1.7	1.685	1.754	1.71	1.723	1.6869999999999998	1.73	1.6980000000000002	1.7080000000000002	1.7590000000000001	2.98	2.947	2.952	2.957	2.9410000000000003	2.9219999999999997	2.947	2.931	2.9589999999999996	2.92	2.952	2.8139999999999996	2.9330000000000003	2.945	2.96	2.957	2.964	2.923	2.875	2.904	2.938	2.904	2.885	2.8169999999999997	2.926	2.887	2.8930000000000002	2.92	2.84	2.8930000000000002	2.795	2.826	2.872	2.865	2.8160000000000003	2.78
0 days 06:44:18	37.0	1.775	1.719	1.702	1.69	1.746	1.716	1.7180000000000002	1.6869999999999998	1.73	1.7	1.739	1.754	2.988	2.958	2.965	2.966	2.949	2.931	2.9539999999999997	2.9389999999999996	2.966	2.929	2.96	2.824	2.9389999999999996	2.955	2.972	2.968	2.9739999999999998	2.9360000000000004	2.8810000000000002	2.9139999999999997	2.947	2.9139999999999997	2.8960000000000004	2.826	2.937	2.8989999999999996	2.905	2.9339999999999997	2.852	2.905	2.802	2.8339999999999996	2.8819999999999997	2.8760000000000003	2.826	2.793
0 days 06:49:18	37.0	1.774	1.72	1.6969999999999998	1.6909999999999998	1.7369999999999999	1.713	1.726	1.689	1.732	1.702	1.7480000000000002	1.754	2.998	2.969	2.975	2.9789999999999996	2.964	2.9410000000000003	2.966	2.952	2.9739999999999998	2.94	2.969	2.833	2.955	2.966	2.985	2.9819999999999998	2.984	2.945	2.895	2.925	2.96	2.924	2.904	2.8339999999999996	2.947	2.911	2.9189999999999996	2.949	2.865	2.917	2.819	2.846	2.897	2.889	2.84	2.805
0 days 06:54:18	37.0	1.771	1.722	1.693	1.689	1.736	1.714	1.713	1.686	1.751	1.6980000000000002	1.716	1.757	3.008	2.977	2.983	2.987	2.9730000000000003	2.951	2.9789999999999996	2.9610000000000003	2.984	2.948	2.984	2.842	2.9610000000000003	2.9760000000000004	2.997	2.992	2.995	2.957	2.904	2.935	2.97	2.9389999999999996	2.9160000000000004	2.8489999999999998	2.9610000000000003	2.927	2.931	2.9560000000000004	2.8789999999999996	2.931	2.8289999999999997	2.861	2.907	2.903	2.8510000000000004	2.821
0 days 06:59:18	37.0	1.778	1.722	1.693	1.689	1.732	1.719	1.704	1.6869999999999998	1.734	1.699	1.736	1.757	3.013	2.986	2.99	2.9960000000000004	2.9810000000000003	2.963	2.985	2.965	2.991	2.9530000000000003	2.989	2.846	2.97	2.99	3.009	3.0010000000000003	3.005	2.966	2.911	2.946	2.977	2.946	2.924	2.8539999999999996	2.9730000000000003	2.9330000000000003	2.94	2.971	2.892	2.944	2.845	2.873	2.9160000000000004	2.915	2.866	2.826
0 days 07:04:18	37.0	1.7830000000000001	1.7209999999999999	1.7	1.69	1.724	1.7169999999999999	1.713	1.6880000000000002	1.735	1.7009999999999998	1.7309999999999999	1.754	3.0180000000000002	2.9960000000000004	3.0	3.005	2.989	2.971	2.995	2.977	2.995	2.963	2.997	2.8569999999999998	2.9789999999999996	2.9960000000000004	3.016	3.013	3.012	2.971	2.918	2.952	2.989	2.9539999999999997	2.931	2.866	2.9810000000000003	2.944	2.95	2.9819999999999998	2.8989999999999996	2.957	2.8560000000000003	2.878	2.925	2.925	2.8739999999999997	2.8369999999999997
0 days 07:09:18	37.0	1.7619999999999998	1.723	1.706	1.6880000000000002	1.723	1.7180000000000002	1.732	1.694	1.7409999999999999	1.699	1.7369999999999999	1.7519999999999998	3.03	3.005	3.0069999999999997	3.015	3.003	2.983	3.0039999999999996	2.986	3.0069999999999997	2.9730000000000003	3.003	2.866	2.989	3.0060000000000002	3.0269999999999997	3.025	3.02	2.986	2.932	2.9589999999999996	2.992	2.966	2.943	2.872	2.991	2.9589999999999996	2.967	2.9939999999999998	2.915	2.969	2.865	2.89	2.9339999999999997	2.9339999999999997	2.887	2.8480000000000003
0 days 07:14:18	37.0	1.7630000000000001	1.719	1.695	1.692	1.716	1.716	1.712	1.692	1.725	1.702	1.726	1.757	3.036	3.014	3.016	3.022	3.009	2.989	3.01	2.9939999999999998	3.01	2.9810000000000003	3.014	2.873	2.998	3.016	3.035	3.033	3.029	2.988	2.94	2.968	3.0010000000000003	2.9730000000000003	2.949	2.8819999999999997	3.005	2.971	2.975	3.0069999999999997	2.92	2.977	2.877	2.9010000000000002	2.943	2.945	2.897	2.861
0 days 07:19:18	37.0	1.7719999999999998	1.722	1.7009999999999998	1.692	1.734	1.716	1.734	1.693	1.743	1.7009999999999998	1.7519999999999998	1.7519999999999998	3.0460000000000003	3.0239999999999996	3.0239999999999996	3.035	3.0189999999999997	2.997	3.02	3.005	3.0210000000000004	2.986	3.025	2.8819999999999997	3.009	3.028	3.0460000000000003	3.045	3.037	3.0010000000000003	2.95	2.98	3.013	2.984	2.9610000000000003	2.8939999999999997	3.016	2.98	2.99	3.0189999999999997	2.9330000000000003	2.99	2.887	2.91	2.958	2.958	2.909	2.8739999999999997
0 days 07:24:18	37.0	1.771	1.7169999999999999	1.705	1.692	1.732	1.715	1.722	1.689	1.735	1.702	1.7209999999999999	1.756	3.055	3.03	3.033	3.0380000000000003	3.022	3.0060000000000002	3.025	3.008	3.0260000000000002	2.992	3.028	2.8930000000000002	3.017	3.034	3.0439999999999996	3.051	3.0460000000000003	3.01	2.958	2.987	3.02	2.988	2.966	2.898	3.0239999999999996	2.992	2.998	3.0260000000000002	2.94	2.9930000000000003	2.8939999999999997	2.9160000000000004	2.9589999999999996	2.968	2.9139999999999997	2.883
0 days 07:29:18	37.0	1.7730000000000001	1.722	1.7	1.683	1.744	1.715	1.74	1.693	1.726	1.7009999999999998	1.7209999999999999	1.7519999999999998	3.0580000000000003	3.04	3.0380000000000003	3.0469999999999997	3.035	3.013	3.034	3.015	3.035	3.005	3.035	2.9019999999999997	3.0239999999999996	3.04	3.053	3.06	3.054	3.0189999999999997	2.969	2.995	3.035	3.0039999999999996	2.972	2.909	3.031	2.997	3.0069999999999997	3.037	2.9539999999999997	3.0069999999999997	2.904	2.9210000000000003	2.975	2.9760000000000004	2.925	2.8939999999999997
0 days 07:34:18	37.0	1.7619999999999998	1.7180000000000002	1.6980000000000002	1.6909999999999998	1.742	1.72	1.734	1.693	1.739	1.6980000000000002	1.72	1.7519999999999998	3.063	3.043	3.0460000000000003	3.056	3.0380000000000003	3.017	3.0389999999999997	3.022	3.036	3.003	3.0410000000000004	2.906	3.0269999999999997	3.042	3.0580000000000003	3.0639999999999996	3.062	3.0260000000000002	2.9730000000000003	2.998	3.035	3.0069999999999997	2.9810000000000003	2.912	3.037	3.0069999999999997	3.016	3.045	2.957	3.016	2.912	2.932	2.9819999999999998	2.986	2.932	2.9
0 days 07:39:18	37.0	1.78	1.7180000000000002	1.699	1.6909999999999998	1.751	1.719	1.73	1.686	1.7469999999999999	1.696	1.72	1.7519999999999998	3.075	3.048	3.057	3.0639999999999996	3.048	3.0260000000000002	3.052	3.029	3.048	3.014	3.048	2.912	3.037	3.0469999999999997	3.071	3.076	3.068	3.036	2.98	3.009	3.05	3.0180000000000002	2.992	2.92	3.048	3.017	3.028	3.054	2.97	3.022	2.92	2.944	2.9930000000000003	3.0	2.9410000000000003	2.911
0 days 07:44:18	37.0	1.771	1.719	1.703	1.6840000000000002	1.714	1.72	1.744	1.692	1.7380000000000002	1.693	1.69	1.7530000000000001	3.072	3.062	3.0589999999999997	3.063	3.05	3.032	3.048	3.034	3.05	3.016	3.051	2.9189999999999996	3.043	3.05	3.074	3.076	3.0780000000000003	3.045	2.987	3.009	3.05	3.0189999999999997	2.9939999999999998	2.928	3.052	3.0239999999999996	3.04	3.0580000000000003	2.9739999999999998	3.032	2.925	2.949	2.9939999999999998	3.0039999999999996	2.948	2.9189999999999996
0 days 07:49:18	37.0	1.7619999999999998	1.719	1.705	1.681	1.736	1.712	1.744	1.694	1.733	1.702	1.736	1.754	3.0839999999999996	3.07	3.069	3.075	3.063	3.0439999999999996	3.0580000000000003	3.0460000000000003	3.0610000000000004	3.031	3.0639999999999996	2.927	3.056	3.0589999999999997	3.091	3.0869999999999997	3.091	3.053	2.995	3.022	3.0639999999999996	3.034	3.0060000000000002	2.9360000000000004	3.065	3.0389999999999997	3.05	3.0789999999999997	2.99	3.043	2.9339999999999997	2.96	3.0039999999999996	3.011	2.96	2.924
0 days 07:54:18	37.0	1.767	1.72	1.6980000000000002	1.679	1.719	1.706	1.7269999999999999	1.6909999999999998	1.7380000000000002	1.7009999999999998	1.723	1.7530000000000001	3.09	3.073	3.068	3.074	3.072	3.05	3.0589999999999997	3.0469999999999997	3.0610000000000004	3.035	3.071	2.931	3.0639999999999996	3.062	3.092	3.092	3.0989999999999998	3.063	3.0	3.037	3.069	3.052	3.013	2.9389999999999996	3.07	3.0469999999999997	3.054	3.0789999999999997	2.9989999999999997	3.051	2.9419999999999997	2.966	3.011	3.0260000000000002	2.967	2.9360000000000004
0 days 07:59:18	37.0	1.776	1.724	1.705	1.6880000000000002	1.709	1.7180000000000002	1.742	1.69	1.736	1.7069999999999999	1.712	1.755	3.093	3.083	3.074	3.083	3.077	3.054	3.074	3.06	3.072	3.042	3.075	2.937	3.0660000000000003	3.069	3.102	3.093	3.105	3.069	3.0060000000000002	3.0469999999999997	3.075	3.042	3.0180000000000002	2.947	3.074	3.052	3.0610000000000004	3.0869999999999997	3.003	3.055	2.952	2.9760000000000004	3.02	3.028	2.9730000000000003	2.9389999999999996
0 days 08:04:18	37.0	1.774	1.722	1.7109999999999999	1.692	1.745	1.709	1.7409999999999999	1.694	1.7369999999999999	1.705	1.726	1.754	3.102	3.089	3.076	3.091	3.091	3.068	3.0810000000000004	3.0669999999999997	3.083	3.0439999999999996	3.0839999999999996	2.943	3.072	3.08	3.105	3.103	3.114	3.0789999999999997	3.015	3.056	3.0860000000000003	3.053	3.023	2.957	3.083	3.063	3.075	3.095	3.015	3.0610000000000004	2.9530000000000003	2.9819999999999998	3.029	3.0380000000000003	2.9819999999999998	2.947
0 days 08:09:18	37.0	1.777	1.724	1.706	1.694	1.739	1.712	1.736	1.689	1.7280000000000002	1.702	1.7309999999999999	1.7530000000000001	3.105	3.091	3.085	3.0989999999999998	3.09	3.074	3.0869999999999997	3.072	3.089	3.055	3.091	2.95	3.0860000000000003	3.0869999999999997	3.1180000000000003	3.111	3.123	3.092	3.023	3.06	3.093	3.0589999999999997	3.032	2.9589999999999996	3.092	3.07	3.085	3.1069999999999998	3.0210000000000004	3.07	2.9610000000000003	2.9930000000000003	3.035	3.045	2.99	2.9539999999999997
0 days 08:14:18	37.0	1.764	1.723	1.713	1.686	1.724	1.709	1.729	1.6969999999999998	1.7280000000000002	1.6969999999999998	1.732	1.7590000000000001	3.116	3.1	3.0980000000000003	3.109	3.103	3.0839999999999996	3.094	3.0810000000000004	3.093	3.055	3.096	2.9589999999999996	3.095	3.096	3.127	3.1210000000000004	3.13	3.095	3.033	3.075	3.1010000000000004	3.068	3.036	2.967	3.102	3.08	3.094	3.117	3.03	3.0780000000000003	2.969	2.9960000000000004	3.0460000000000003	3.055	2.9939999999999998	2.9610000000000003
0 days 08:19:18	37.0	1.7819999999999998	1.725	1.72	1.689	1.7309999999999999	1.706	1.7409999999999999	1.694	1.7369999999999999	1.704	1.713	1.756	3.1210000000000004	3.105	3.102	3.113	3.105	3.088	3.096	3.0839999999999996	3.096	3.062	3.096	2.9560000000000004	3.0989999999999998	3.1	3.134	3.1319999999999997	3.14	3.102	3.0380000000000003	3.0989999999999998	3.111	3.072	3.0410000000000004	2.975	3.112	3.083	3.095	3.117	3.033	3.09	2.977	3.01	3.054	3.0589999999999997	3.002	2.967
0 days 08:24:18	37.0	1.787	1.726	1.7080000000000002	1.683	1.745	1.7069999999999999	1.749	1.694	1.7369999999999999	1.7009999999999998	1.732	1.757	3.128	3.11	3.109	3.1210000000000004	3.113	3.092	3.1039999999999996	3.091	3.1060000000000003	3.069	3.1069999999999998	2.965	3.11	3.112	3.136	3.141	3.157	3.112	3.043	3.085	3.115	3.0810000000000004	3.048	2.9810000000000003	3.117	3.094	3.1010000000000004	3.1210000000000004	3.043	3.1060000000000003	2.984	3.016	3.057	3.076	3.01	2.975
0 days 08:29:18	37.0	1.781	1.724	1.702	1.689	1.7530000000000001	1.71	1.7409999999999999	1.695	1.732	1.703	1.744	1.754	3.128	3.117	3.11	3.1239999999999997	3.1210000000000004	3.094	3.1069999999999998	3.095	3.103	3.074	3.1069999999999998	2.969	3.114	3.115	3.1439999999999997	3.142	3.161	3.122	3.057	3.09	3.123	3.082	3.048	2.984	3.1239999999999997	3.095	3.103	3.1289999999999996	3.048	3.11	2.988	3.0210000000000004	3.0580000000000003	3.08	3.014	2.978
0 days 08:34:18	37.0	1.79	1.723	1.703	1.693	1.739	1.705	1.733	1.692	1.7280000000000002	1.704	1.732	1.756	3.14	3.128	3.125	3.1289999999999996	3.1239999999999997	3.1	3.125	3.103	3.1210000000000004	3.083	3.116	2.977	3.1260000000000003	3.123	3.15	3.155	3.175	3.147	3.076	3.136	3.138	3.092	3.054	2.992	3.1319999999999997	3.109	3.112	3.139	3.06	3.125	2.9939999999999998	3.031	3.069	3.088	3.0239999999999996	2.991
0 days 08:39:18	37.0	1.774	1.7209999999999999	1.7080000000000002	1.685	1.7369999999999999	1.71	1.7369999999999999	1.6880000000000002	1.7369999999999999	1.6980000000000002	1.734	1.754	3.137	3.128	3.122	3.1319999999999997	3.127	3.1060000000000003	3.122	3.103	3.122	3.0839999999999996	3.117	2.978	3.127	3.1180000000000003	3.15	3.161	3.176	3.1460000000000004	3.095	3.156	3.139	3.092	3.0610000000000004	2.998	3.134	3.11	3.115	3.141	3.062	3.127	3.0010000000000003	3.034	3.073	3.082	3.0269999999999997	2.987
0 days 08:44:18	37.0	1.785	1.724	1.7009999999999998	1.686	1.729	1.7080000000000002	1.736	1.7	1.732	1.705	1.729	1.754	3.1430000000000002	3.134	3.13	3.1439999999999997	3.137	3.114	3.134	3.117	3.1260000000000003	3.089	3.128	2.984	3.134	3.1319999999999997	3.16	3.173	3.1860000000000004	3.15	3.1289999999999996	3.1439999999999997	3.1510000000000002	3.096	3.0660000000000003	3.0010000000000003	3.142	3.12	3.123	3.148	3.074	3.138	3.0069999999999997	3.063	3.0839999999999996	3.09	3.034	2.995
0 days 08:49:18	37.0	1.776	1.723	1.712	1.6869999999999998	1.7280000000000002	1.716	1.7180000000000002	1.694	1.736	1.704	1.739	1.755	3.148	3.14	3.1319999999999997	3.1519999999999997	3.147	3.12	3.139	3.122	3.1289999999999996	3.096	3.134	2.987	3.139	3.141	3.162	3.176	3.188	3.138	3.148	3.122	3.162	3.0980000000000003	3.071	3.005	3.1489999999999996	3.125	3.127	3.1510000000000002	3.085	3.1439999999999997	3.01	3.088	3.089	3.093	3.0380000000000003	3.002
0 days 08:54:18	37.0	1.784	1.72	1.7180000000000002	1.685	1.754	1.712	1.7209999999999999	1.696	1.739	1.705	1.755	1.754	3.156	3.139	3.14	3.156	3.1510000000000002	3.1289999999999996	3.147	3.1260000000000003	3.139	3.0989999999999998	3.1310000000000002	2.9930000000000003	3.145	3.1430000000000002	3.168	3.181	3.2	3.14	3.1519999999999997	3.1260000000000003	3.158	3.108	3.072	3.012	3.155	3.1310000000000002	3.139	3.156	3.088	3.158	3.0210000000000004	3.133	3.094	3.0989999999999998	3.042	3.0069999999999997
0 days 08:59:18	37.0	1.784	1.7209999999999999	1.716	1.683	1.746	1.709	1.7209999999999999	1.7	1.7269999999999999	1.7009999999999998	1.745	1.76	3.165	3.1519999999999997	3.1510000000000002	3.17	3.1639999999999997	3.142	3.161	3.141	3.1439999999999997	3.1069999999999998	3.1460000000000004	3.002	3.154	3.158	3.1830000000000003	3.201	3.2039999999999997	3.148	3.1489999999999996	3.138	3.17	3.116	3.0839999999999996	3.0189999999999997	3.159	3.139	3.15	3.173	3.1	3.1639999999999997	3.032	3.168	3.1060000000000003	3.117	3.051	3.017
0 days 09:04:18	37.0	1.781	1.722	1.714	1.6880000000000002	1.725	1.7109999999999999	1.7369999999999999	1.6909999999999998	1.734	1.7069999999999999	1.767	1.755	3.1689999999999996	3.15	3.153	3.1719999999999997	3.173	3.1510000000000002	3.177	3.1639999999999997	3.148	3.112	3.1460000000000004	3.0060000000000002	3.158	3.1639999999999997	3.1830000000000003	3.207	3.2030000000000003	3.1519999999999997	3.1460000000000004	3.139	3.177	3.1189999999999998	3.0860000000000003	3.025	3.157	3.1439999999999997	3.154	3.175	3.11	3.162	3.043	3.161	3.112	3.12	3.056	3.0189999999999997
0 days 09:09:18	37.0	1.778	1.7280000000000002	1.7009999999999998	1.693	1.7180000000000002	1.706	1.75	1.6969999999999998	1.742	1.7080000000000002	1.749	1.756	3.167	3.1519999999999997	3.156	3.177	3.178	3.1519999999999997	3.173	3.175	3.158	3.1189999999999998	3.148	3.008	3.165	3.1639999999999997	3.1910000000000003	3.2089999999999996	3.205	3.157	3.136	3.139	3.177	3.125	3.091	3.03	3.162	3.14	3.155	3.181	3.1239999999999997	3.162	3.0669999999999997	3.153	3.125	3.1239999999999997	3.0589999999999997	3.028
0 days 09:14:18	37.0	1.788	1.7209999999999999	1.72	1.69	1.7309999999999999	1.71	1.7519999999999998	1.7	1.7519999999999998	1.709	1.7590000000000001	1.754	3.179	3.1519999999999997	3.167	3.187	3.1839999999999997	3.153	3.177	3.175	3.1630000000000003	3.127	3.154	3.011	3.1710000000000003	3.174	3.21	3.214	3.208	3.1639999999999997	3.137	3.145	3.179	3.133	3.096	3.034	3.168	3.1460000000000004	3.161	3.193	3.1319999999999997	3.16	3.082	3.1310000000000002	3.13	3.135	3.0610000000000004	3.03
0 days 09:19:18	37.0	1.781	1.722	1.723	1.69	1.734	1.71	1.7309999999999999	1.696	1.7469999999999999	1.699	1.7469999999999999	1.754	3.185	3.156	3.1719999999999997	3.201	3.1910000000000003	3.1510000000000002	3.181	3.1639999999999997	3.1719999999999997	3.1430000000000002	3.161	3.0180000000000002	3.175	3.179	3.215	3.222	3.215	3.1719999999999997	3.133	3.153	3.1839999999999997	3.145	3.103	3.0410000000000004	3.174	3.158	3.174	3.199	3.135	3.168	3.108	3.108	3.148	3.134	3.07	3.032
0 days 09:24:18	37.0	1.78	1.7209999999999999	1.716	1.69	1.7480000000000002	1.712	1.746	1.7009999999999998	1.745	1.706	1.766	1.755	3.195	3.159	3.178	3.2039999999999997	3.194	3.16	3.1830000000000003	3.1639999999999997	3.1860000000000004	3.154	3.167	3.0239999999999996	3.1830000000000003	3.1889999999999996	3.22	3.2260000000000004	3.219	3.18	3.14	3.159	3.188	3.1689999999999996	3.1060000000000003	3.0460000000000003	3.181	3.168	3.1839999999999997	3.205	3.135	3.1719999999999997	3.1260000000000003	3.113	3.154	3.148	3.077	3.043
0 days 09:29:18	37.0	1.776	1.7209999999999999	1.713	1.69	1.7380000000000002	1.706	1.7480000000000002	1.699	1.735	1.7009999999999998	1.75	1.756	3.193	3.1710000000000003	3.1839999999999997	3.2089999999999996	3.196	3.16	3.1889999999999996	3.1689999999999996	3.193	3.17	3.1660000000000004	3.0269999999999997	3.1860000000000004	3.19	3.216	3.221	3.2239999999999998	3.1839999999999997	3.1439999999999997	3.1630000000000003	3.1910000000000003	3.181	3.108	3.053	3.1839999999999997	3.17	3.181	3.215	3.138	3.177	3.136	3.128	3.157	3.156	3.077	3.0439999999999996
0 days 09:34:18	37.0	1.8019999999999998	1.722	1.715	1.689	1.7369999999999999	1.7069999999999999	1.7169999999999999	1.7009999999999998	1.734	1.705	1.75	1.756	3.194	3.1719999999999997	3.187	3.201	3.195	3.162	3.188	3.167	3.197	3.1719999999999997	3.168	3.03	3.19	3.205	3.222	3.218	3.227	3.185	3.1489999999999996	3.165	3.193	3.17	3.113	3.054	3.1919999999999997	3.176	3.1910000000000003	3.221	3.139	3.182	3.097	3.122	3.161	3.158	3.0789999999999997	3.045
0 days 09:39:18	37.0	1.7890000000000001	1.723	1.714	1.69	1.7469999999999999	1.709	1.742	1.7	1.7369999999999999	1.699	1.7369999999999999	1.758	3.199	3.182	3.2	3.2110000000000003	3.2030000000000003	3.173	3.196	3.182	3.2	3.185	3.174	3.035	3.2	3.2119999999999997	3.2260000000000004	3.233	3.238	3.196	3.155	3.176	3.2089999999999996	3.176	3.12	3.06	3.195	3.185	3.2089999999999996	3.2319999999999998	3.15	3.1860000000000004	3.108	3.135	3.173	3.1830000000000003	3.088	3.055
0 days 09:44:18	37.0	1.791	1.723	1.71	1.6880000000000002	1.756	1.709	1.7369999999999999	1.703	1.754	1.704	1.733	1.757	3.2	3.188	3.208	3.214	3.2030000000000003	3.178	3.199	3.181	3.207	3.1910000000000003	3.173	3.0410000000000004	3.2	3.22	3.2289999999999996	3.2319999999999998	3.237	3.198	3.155	3.174	3.2110000000000003	3.181	3.1239999999999997	3.0660000000000003	3.2	3.196	3.216	3.2319999999999998	3.1510000000000002	3.1889999999999996	3.116	3.14	3.178	3.1919999999999997	3.088	3.055
0 days 09:49:18	37.0	1.798	1.7209999999999999	1.71	1.69	1.761	1.715	1.749	1.699	1.732	1.7	1.732	1.758	3.205	3.1919999999999997	3.2089999999999996	3.22	3.2089999999999996	3.1839999999999997	3.202	3.187	3.208	3.2	3.18	3.0439999999999996	3.213	3.2310000000000003	3.236	3.24	3.2460000000000004	3.202	3.167	3.1830000000000003	3.2119999999999997	3.1860000000000004	3.1289999999999996	3.069	3.2030000000000003	3.197	3.2230000000000003	3.234	3.161	3.194	3.127	3.148	3.182	3.188	3.093	3.0610000000000004
0 days 09:54:18	37.0	1.787	1.723	1.6980000000000002	1.685	1.7380000000000002	1.7080000000000002	1.745	1.7009999999999998	1.7530000000000001	1.7	1.7480000000000002	1.757	3.2089999999999996	3.202	3.2039999999999997	3.215	3.207	3.1860000000000004	3.2039999999999997	3.1889999999999996	3.2119999999999997	3.201	3.179	3.049	3.2230000000000003	3.225	3.24	3.245	3.2510000000000003	3.207	3.1660000000000004	3.187	3.219	3.19	3.14	3.075	3.207	3.2060000000000004	3.2230000000000003	3.234	3.168	3.201	3.138	3.1519999999999997	3.187	3.1839999999999997	3.094	3.068
0 days 09:59:18	37.0	1.781	1.722	1.692	1.69	1.7530000000000001	1.712	1.72	1.693	1.7269999999999999	1.7009999999999998	1.74	1.758	3.213	3.2030000000000003	3.215	3.219	3.21	3.188	3.2110000000000003	3.194	3.219	3.202	3.182	3.054	3.2310000000000003	3.22	3.2430000000000003	3.248	3.252	3.213	3.17	3.1910000000000003	3.22	3.193	3.14	3.077	3.215	3.2119999999999997	3.228	3.24	3.17	3.2030000000000003	3.137	3.155	3.188	3.182	3.0989999999999998	3.073
0 days 10:04:18	37.0	1.7819999999999998	1.723	1.703	1.69	1.74	1.709	1.7209999999999999	1.699	1.734	1.703	1.722	1.756	3.215	3.219	3.215	3.2230000000000003	3.218	3.197	3.215	3.197	3.219	3.194	3.1830000000000003	3.0610000000000004	3.237	3.218	3.247	3.259	3.259	3.216	3.173	3.198	3.228	3.194	3.1460000000000004	3.0789999999999997	3.217	3.22	3.234	3.235	3.173	3.208	3.135	3.1630000000000003	3.199	3.185	3.1060000000000003	3.076
0 days 10:09:18	37.0	1.796	1.7209999999999999	1.71	1.69	1.729	1.706	1.723	1.695	1.744	1.703	1.7409999999999999	1.758	3.218	3.2239999999999998	3.219	3.234	3.225	3.201	3.22	3.2030000000000003	3.227	3.199	3.1910000000000003	3.063	3.245	3.227	3.258	3.262	3.265	3.225	3.177	3.2030000000000003	3.233	3.2	3.147	3.085	3.228	3.228	3.234	3.238	3.185	3.213	3.14	3.1660000000000004	3.2060000000000004	3.1910000000000003	3.114	3.0839999999999996
0 days 10:14:18	37.0	1.775	1.7209999999999999	1.713	1.69	1.742	1.7109999999999999	1.716	1.6909999999999998	1.7380000000000002	1.7069999999999999	1.745	1.7619999999999998	3.2319999999999998	3.234	3.2260000000000004	3.236	3.2260000000000004	3.207	3.221	3.2089999999999996	3.228	3.195	3.197	3.069	3.2489999999999997	3.23	3.2539999999999996	3.266	3.2680000000000002	3.225	3.182	3.2030000000000003	3.237	3.2039999999999997	3.153	3.091	3.24	3.238	3.238	3.241	3.185	3.218	3.141	3.167	3.2060000000000004	3.195	3.116	3.089
0 days 10:19:18	37.0	1.777	1.722	1.702	1.689	1.746	1.71	1.7180000000000002	1.69	1.736	1.704	1.736	1.76	3.234	3.237	3.2239999999999998	3.2319999999999998	3.225	3.2039999999999997	3.2230000000000003	3.21	3.228	3.196	3.1910000000000003	3.07	3.255	3.23	3.253	3.2680000000000002	3.2689999999999997	3.22	3.18	3.205	3.237	3.208	3.1519999999999997	3.092	3.2460000000000004	3.233	3.236	3.2430000000000003	3.185	3.217	3.1439999999999997	3.1689999999999996	3.21	3.199	3.141	3.088
0 days 10:24:18	37.0	1.786	1.7209999999999999	1.712	1.6880000000000002	1.734	1.7109999999999999	1.749	1.7	1.742	1.704	1.74	1.76	3.2430000000000003	3.245	3.2319999999999998	3.2439999999999998	3.2439999999999998	3.2089999999999996	3.2289999999999996	3.217	3.237	3.2030000000000003	3.202	3.0780000000000003	3.265	3.24	3.2680000000000002	3.273	3.285	3.235	3.1910000000000003	3.2119999999999997	3.242	3.216	3.1630000000000003	3.097	3.2539999999999996	3.239	3.245	3.2510000000000003	3.1919999999999997	3.225	3.1510000000000002	3.178	3.216	3.207	3.158	3.095
0 days 10:29:18	37.0	1.791	1.722	1.7069999999999999	1.692	1.754	1.706	1.7169999999999999	1.692	1.7369999999999999	1.703	1.76	1.7619999999999998	3.2439999999999998	3.238	3.228	3.248	3.245	3.207	3.2289999999999996	3.215	3.236	3.201	3.199	3.0780000000000003	3.261	3.242	3.262	3.272	3.282	3.234	3.1889999999999996	3.2119999999999997	3.2430000000000003	3.2089999999999996	3.1830000000000003	3.096	3.2560000000000002	3.235	3.245	3.25	3.195	3.2260000000000004	3.148	3.178	3.217	3.2	3.167	3.094
0 days 10:34:18	37.0	1.775	1.724	1.703	1.6909999999999998	1.7409999999999999	1.71	1.713	1.694	1.736	1.6980000000000002	1.744	1.764	3.248	3.245	3.233	3.248	3.252	3.214	3.2319999999999998	3.219	3.24	3.213	3.205	3.0860000000000003	3.2739999999999996	3.239	3.2760000000000002	3.2760000000000002	3.285	3.24	3.197	3.219	3.2489999999999997	3.219	3.238	3.108	3.2569999999999997	3.2430000000000003	3.25	3.2560000000000002	3.195	3.227	3.158	3.1839999999999997	3.219	3.21	3.198	3.1010000000000004
0 days 10:39:18	37.0	1.774	1.724	1.709	1.69	1.7469999999999999	1.7080000000000002	1.745	1.702	1.726	1.699	1.749	1.757	3.252	3.248	3.234	3.255	3.26	3.218	3.233	3.22	3.245	3.217	3.21	3.0860000000000003	3.265	3.2489999999999997	3.281	3.286	3.2910000000000004	3.2460000000000004	3.201	3.222	3.255	3.222	3.2680000000000002	3.1060000000000003	3.2569999999999997	3.245	3.2569999999999997	3.261	3.205	3.233	3.161	3.1830000000000003	3.2260000000000004	3.215	3.2260000000000004	3.1039999999999996
0 days 10:44:18	37.0	1.777	1.724	1.712	1.69	1.7519999999999998	1.7080000000000002	1.761	1.6969999999999998	1.733	1.699	1.725	1.76	3.2539999999999996	3.2439999999999998	3.242	3.255	3.258	3.214	3.239	3.233	3.247	3.22	3.219	3.097	3.2710000000000004	3.255	3.2889999999999997	3.2910000000000004	3.2969999999999997	3.2539999999999996	3.208	3.2239999999999998	3.266	3.227	3.2689999999999997	3.117	3.266	3.241	3.261	3.2680000000000002	3.205	3.24	3.1639999999999997	3.193	3.2319999999999998	3.22	3.1719999999999997	3.112
0 days 10:49:18	37.0	1.776	1.722	1.7080000000000002	1.685	1.74	1.71	1.715	1.6969999999999998	1.726	1.6980000000000002	1.745	1.76	3.26	3.255	3.2430000000000003	3.263	3.26	3.218	3.2430000000000003	3.24	3.259	3.222	3.233	3.103	3.2760000000000002	3.2560000000000002	3.292	3.293	3.2969999999999997	3.2569999999999997	3.208	3.233	3.2680000000000002	3.2310000000000003	3.255	3.1239999999999997	3.2689999999999997	3.247	3.273	3.272	3.207	3.2560000000000002	3.165	3.194	3.237	3.225	3.1710000000000003	3.114
0 days 10:54:18	37.0	1.7930000000000001	1.719	1.71	1.693	1.746	1.7169999999999999	1.756	1.692	1.74	1.704	1.749	1.7630000000000001	3.259	3.2569999999999997	3.2489999999999997	3.2680000000000002	3.262	3.221	3.252	3.241	3.2560000000000002	3.225	3.2560000000000002	3.1060000000000003	3.281	3.267	3.2960000000000003	3.302	3.302	3.261	3.21	3.24	3.272	3.2319999999999998	3.22	3.127	3.272	3.2510000000000003	3.272	3.28	3.217	3.255	3.17	3.196	3.237	3.2289999999999996	3.178	3.115
0 days 10:59:18	37.0	1.774	1.724	1.6969999999999998	1.6880000000000002	1.7469999999999999	1.7080000000000002	1.74	1.7	1.732	1.7	1.75	1.757	3.261	3.259	3.252	3.273	3.265	3.236	3.248	3.2489999999999997	3.261	3.233	3.2539999999999996	3.1069999999999998	3.287	3.264	3.301	3.303	3.307	3.2680000000000002	3.218	3.2460000000000004	3.2689999999999997	3.237	3.221	3.135	3.281	3.2489999999999997	3.278	3.284	3.2239999999999998	3.26	3.1719999999999997	3.201	3.2430000000000003	3.227	3.1910000000000003	3.115
0 days 11:04:18	37.0	1.777	1.7209999999999999	1.746	1.692	1.7180000000000002	1.705	1.712	1.69	1.7309999999999999	1.696	1.751	1.7619999999999998	3.2689999999999997	3.265	3.26	3.281	3.27	3.24	3.258	3.255	3.2689999999999997	3.234	3.261	3.11	3.2889999999999997	3.28	3.3080000000000003	3.3110000000000004	3.313	3.272	3.222	3.2560000000000002	3.283	3.2430000000000003	3.2289999999999996	3.1430000000000002	3.286	3.265	3.28	3.2969999999999997	3.228	3.265	3.18	3.205	3.248	3.235	3.202	3.12
0 days 11:09:18	37.0	1.784	1.72	1.71	1.692	1.74	1.716	1.7309999999999999	1.6909999999999998	1.732	1.6969999999999998	1.77	1.758	3.2680000000000002	3.261	3.265	3.281	3.2769999999999997	3.242	3.266	3.26	3.2760000000000002	3.237	3.266	3.112	3.293	3.2880000000000003	3.305	3.307	3.313	3.2769999999999997	3.225	3.263	3.2889999999999997	3.247	3.227	3.161	3.2889999999999997	3.266	3.286	3.302	3.2319999999999998	3.27	3.1830000000000003	3.2110000000000003	3.252	3.2439999999999998	3.193	3.127
0 days 11:14:18	37.0	1.7819999999999998	1.723	1.702	1.6909999999999998	1.755	1.705	1.715	1.689	1.7409999999999999	1.7080000000000002	1.757	1.761	3.273	3.2680000000000002	3.266	3.292	3.287	3.2430000000000003	3.2710000000000004	3.261	3.273	3.2430000000000003	3.272	3.1189999999999998	3.2969999999999997	3.287	3.3110000000000004	3.3110000000000004	3.323	3.281	3.233	3.265	3.2939999999999996	3.253	3.228	3.167	3.293	3.278	3.2889999999999997	3.306	3.238	3.275	3.185	3.215	3.258	3.245	3.194	3.1310000000000002
0 days 11:19:18	37.0	1.7919999999999998	1.7209999999999999	1.7069999999999999	1.692	1.744	1.7069999999999999	1.71	1.695	1.7380000000000002	1.7009999999999998	1.749	1.76	3.2739999999999996	3.266	3.266	3.281	3.275	3.2439999999999998	3.27	3.263	3.2739999999999996	3.245	3.2680000000000002	3.127	3.299	3.2939999999999996	3.312	3.315	3.326	3.281	3.235	3.263	3.295	3.2510000000000003	3.2289999999999996	3.205	3.3	3.2769999999999997	3.2889999999999997	3.3080000000000003	3.238	3.275	3.19	3.216	3.255	3.241	3.199	3.1319999999999997
0 days 11:24:18	37.0	1.794	1.725	1.7180000000000002	1.6909999999999998	1.7519999999999998	1.715	1.716	1.7009999999999998	1.739	1.7080000000000002	1.757	1.758	3.273	3.265	3.265	3.284	3.282	3.2489999999999997	3.272	3.262	3.275	3.2439999999999998	3.2680000000000002	3.128	3.295	3.2889999999999997	3.3110000000000004	3.3160000000000003	3.3139999999999996	3.284	3.236	3.2710000000000004	3.299	3.2539999999999996	3.23	3.197	3.2960000000000003	3.279	3.2880000000000003	3.3089999999999997	3.24	3.279	3.1910000000000003	3.219	3.255	3.245	3.185	3.1319999999999997
0 days 11:29:18	37.0	1.791	1.723	1.715	1.69	1.744	1.706	1.7209999999999999	1.694	1.739	1.706	1.7690000000000001	1.765	3.2710000000000004	3.2560000000000002	3.266	3.287	3.28	3.2439999999999998	3.2710000000000004	3.262	3.2769999999999997	3.2489999999999997	3.253	3.1260000000000003	3.298	3.287	3.3110000000000004	3.3139999999999996	3.323	3.281	3.24	3.266	3.292	3.253	3.227	3.1689999999999996	3.293	3.278	3.286	3.312	3.2430000000000003	3.2739999999999996	3.1910000000000003	3.217	3.259	3.245	3.188	3.136
0 days 11:34:18	37.0	1.798	1.726	1.715	1.6980000000000002	1.761	1.709	1.7180000000000002	1.692	1.742	1.704	1.7730000000000001	1.758	3.272	3.2560000000000002	3.266	3.286	3.281	3.248	3.2739999999999996	3.261	3.275	3.2489999999999997	3.25	3.13	3.3	3.292	3.315	3.3169999999999997	3.325	3.282	3.245	3.2710000000000004	3.301	3.259	3.234	3.1830000000000003	3.295	3.2769999999999997	3.2910000000000004	3.313	3.248	3.275	3.199	3.221	3.258	3.248	3.1919999999999997	3.136
0 days 11:39:18	37.0	1.807	1.7209999999999999	1.723	1.694	1.751	1.713	1.7169999999999999	1.693	1.746	1.699	1.7790000000000001	1.7630000000000001	3.283	3.263	3.272	3.287	3.286	3.255	3.279	3.2739999999999996	3.283	3.255	3.255	3.139	3.3089999999999997	3.302	3.32	3.3289999999999997	3.33	3.286	3.253	3.273	3.305	3.267	3.241	3.198	3.301	3.286	3.298	3.318	3.2510000000000003	3.282	3.205	3.2260000000000004	3.266	3.2539999999999996	3.196	3.142
0 days 11:44:18	37.0	1.806	1.722	1.706	1.693	1.74	1.7069999999999999	1.716	1.696	1.739	1.6980000000000002	1.75	1.7619999999999998	3.285	3.2689999999999997	3.273	3.298	3.292	3.259	3.286	3.2739999999999996	3.284	3.2560000000000002	3.258	3.142	3.3110000000000004	3.301	3.319	3.332	3.3289999999999997	3.29	3.252	3.2760000000000002	3.307	3.2689999999999997	3.236	3.179	3.2960000000000003	3.2880000000000003	3.298	3.321	3.258	3.2880000000000003	3.2110000000000003	3.236	3.27	3.2560000000000002	3.202	3.139
0 days 11:49:18	37.0	1.8030000000000002	1.723	1.729	1.695	1.734	1.709	1.725	1.69	1.736	1.6969999999999998	1.765	1.76	3.286	3.272	3.2760000000000002	3.2939999999999996	3.29	3.2569999999999997	3.2880000000000003	3.279	3.286	3.262	3.26	3.139	3.3080000000000003	3.2960000000000003	3.322	3.3360000000000003	3.322	3.2939999999999996	3.261	3.28	3.3080000000000003	3.2739999999999996	3.2510000000000003	3.208	3.298	3.2880000000000003	3.301	3.3169999999999997	3.2569999999999997	3.2880000000000003	3.214	3.233	3.267	3.261	3.198	3.145
0 days 11:54:18	37.0	1.796	1.7209999999999999	1.704	1.69	1.735	1.714	1.726	1.704	1.746	1.705	1.7630000000000001	1.765	3.2880000000000003	3.264	3.279	3.295	3.2910000000000004	3.261	3.285	3.2769999999999997	3.287	3.264	3.255	3.1510000000000002	3.313	3.301	3.323	3.3369999999999997	3.322	3.2889999999999997	3.259	3.282	3.3089999999999997	3.266	3.247	3.22	3.298	3.292	3.301	3.321	3.26	3.2880000000000003	3.213	3.235	3.273	3.261	3.205	3.1439999999999997
0 days 11:59:18	37.0	1.794	1.7180000000000002	1.705	1.69	1.744	1.7109999999999999	1.715	1.695	1.732	1.709	1.7690000000000001	1.756	3.287	3.273	3.281	3.301	3.2960000000000003	3.263	3.285	3.284	3.2910000000000004	3.264	3.263	3.165	3.3160000000000003	3.305	3.32	3.335	3.315	3.2910000000000004	3.264	3.28	3.31	3.273	3.2539999999999996	3.215	3.301	3.29	3.304	3.322	3.262	3.2910000000000004	3.215	3.238	3.2710000000000004	3.263	3.208	3.15
0 days 12:04:18	37.0	1.821	1.723	1.7009999999999998	1.6869999999999998	1.736	1.709	1.7180000000000002	1.6909999999999998	1.744	1.7009999999999998	1.76	1.764	3.287	3.272	3.2760000000000002	3.2969999999999997	3.2880000000000003	3.26	3.285	3.2769999999999997	3.282	3.26	3.259	3.1630000000000003	3.319	3.3	3.322	3.3360000000000003	3.3110000000000004	3.285	3.2569999999999997	3.2739999999999996	3.305	3.2710000000000004	3.248	3.2089999999999996	3.298	3.285	3.2960000000000003	3.321	3.264	3.293	3.2110000000000003	3.2289999999999996	3.2680000000000002	3.258	3.2030000000000003	3.139
[truncated: 50 more columns]
