# Supplementary material for: The genotype‐phenotype landscape of an allosteric protein
Source: Mol Syst Biol. 2021 Mar 30;17(3):e10179. doi: 10.15252/msb.202010179 (PMC8009258; doi:10.15252/msb.202010179)
Supplement: Supplementary file 3 — Source Data for Appendix [file MSB-17-e10179-s008.zip › Appendix Figure S27B.source.csv]

Forward Scatter Height	Side Scatter Height
28670.0	7612.0
12827.0	808.0
15075.0	772.0
9368.0	1130.0
7007.0	6365.0
7002.0	4292.0
7646.0	930.0
6665.0	3516.0
13124.0	8391.0
7225.0	6867.0
5199.0	4466.0
4758.0	4402.0
12069.0	1057.0
10678.0	1260.0
3884.0	4071.0
30155.0	2078.0
6571.0	5268.0
9437.0	913.0
17436.0	1535.0
4374.0	4224.0
3961.0	5093.0
8223.0	1578.0
5083.0	6356.0
8812.0	5235.0
3564.0	4930.0
6535.0	5412.0
8829.0	3917.0
10308.0	2534.0
6660.0	871.0
13904.0	9192.0
5375.0	7186.0
4183.0	2310.0
5681.0	5259.0
9432.0	5422.0
12823.0	920.0
19244.0	822.0
12757.0	7649.0
5750.0	3425.0
3970.0	3529.0
6547.0	4365.0
2650.0	5945.0
6885.0	1063.0
2586.0	4174.0
8512.0	1834.0
5916.0	5310.0
6242.0	7380.0
8813.0	2547.0
6742.0	5491.0
16963.0	2687.0
17067.0	5289.0
7742.0	6194.0
7301.0	6117.0
8562.0	4213.0
15850.0	1314.0
12425.0	7391.0
15621.0	1332.0
31575.0	1500.0
5526.0	5447.0
4082.0	4063.0
25215.0	1006.0
9649.0	4723.0
9943.0	892.0
3755.0	3964.0
10163.0	2590.0
9350.0	1556.0
6579.0	3781.0
9832.0	966.0
7733.0	7151.0
10551.0	1346.0
10835.0	6514.0
5485.0	7118.0
4684.0	2999.0
27662.0	694.0
7097.0	4813.0
19296.0	899.0
11717.0	7333.0
11251.0	1605.0
8770.0	938.0
3445.0	4238.0
16409.0	1102.0
9610.0	2735.0
8034.0	6433.0
6220.0	6037.0
11705.0	5107.0
3024.0	4802.0
14780.0	1092.0
11509.0	1001.0
9917.0	2741.0
5133.0	6902.0
8562.0	3032.0
6117.0	4981.0
9172.0	6770.0
8542.0	595.0
5989.0	6797.0
20517.0	812.0
7280.0	5831.0
10122.0	988.0
5887.0	6119.0
11298.0	823.0
6102.0	4271.0
10232.0	7241.0
5538.0	6219.0
6086.0	1182.0
18181.0	889.0
5905.0	5678.0
16134.0	1477.0
12665.0	7637.0
6365.0	3980.0
12846.0	791.0
8871.0	3861.0
4479.0	6108.0
14565.0	2889.0
14604.0	1263.0
5040.0	6922.0
5977.0	6729.0
9028.0	6805.0
9941.0	2061.0
9158.0	5271.0
5431.0	4244.0
1013.0	6082.0
14748.0	5952.0
8017.0	4635.0
9246.0	977.0
11487.0	1567.0
7142.0	5868.0
8922.0	5774.0
17041.0	835.0
3712.0	4205.0
20191.0	970.0
5061.0	3772.0
12434.0	2266.0
4284.0	4262.0
5067.0	7615.0
7034.0	4320.0
16629.0	2482.0
4665.0	3921.0
9293.0	1045.0
6085.0	5085.0
4107.0	3776.0
14800.0	7035.0
9415.0	3344.0
12335.0	7472.0
7014.0	7144.0
14299.0	825.0
6699.0	4563.0
5784.0	4366.0
5124.0	4809.0
11154.0	2720.0
7551.0	4409.0
10831.0	6796.0
3968.0	3965.0
13846.0	6254.0
8304.0	4624.0
8762.0	1732.0
11127.0	1479.0
4656.0	4836.0
8693.0	4298.0
11638.0	3634.0
8800.0	1103.0
17496.0	2099.0
5620.0	4565.0
8858.0	805.0
6514.0	4037.0
4912.0	4633.0
5012.0	4939.0
15354.0	9169.0
6030.0	5394.0
7985.0	5784.0
5937.0	6284.0
11709.0	3979.0
10826.0	7584.0
7314.0	7457.0
2924.0	6238.0
9276.0	7524.0
4507.0	3470.0
4934.0	5880.0
3579.0	4021.0
20125.0	8539.0
10218.0	6921.0
4620.0	4654.0
7045.0	6055.0
5669.0	5302.0
5009.0	6374.0
8523.0	7690.0
3521.0	850.0
5569.0	5976.0
13683.0	1006.0
5150.0	6027.0
11816.0	1408.0
5220.0	6998.0
9005.0	1601.0
7625.0	5462.0
6910.0	5664.0
4618.0	4340.0
5721.0	4979.0
7282.0	4961.0
4604.0	4289.0
7850.0	7696.0
6051.0	6031.0
4281.0	6035.0
17179.0	1404.0
6570.0	6648.0
8375.0	1040.0
9100.0	7577.0
6549.0	1825.0
7757.0	4388.0
5514.0	4771.0
7268.0	7492.0
6020.0	5078.0
6182.0	4653.0
12720.0	4161.0
7383.0	902.0
9260.0	7533.0
6054.0	5542.0
5535.0	5323.0
3954.0	4264.0
5532.0	2942.0
9436.0	6090.0
5958.0	5937.0
12233.0	5116.0
5067.0	2369.0
7377.0	7369.0
9530.0	1341.0
6429.0	1174.0
8402.0	3147.0
8565.0	5494.0
11661.0	4146.0
5590.0	4103.0
7911.0	7001.0
16359.0	1517.0
14889.0	852.0
5816.0	5159.0
5196.0	5236.0
4885.0	778.0
3569.0	4849.0
7322.0	2333.0
5677.0	1622.0
2722.0	5006.0
7746.0	5075.0
11041.0	6669.0
11306.0	3618.0
3870.0	3692.0
7246.0	4469.0
12414.0	1105.0
6145.0	6235.0
8314.0	7598.0
7026.0	6202.0
6290.0	5455.0
9510.0	7984.0
6551.0	7069.0
8707.0	7367.0
9905.0	803.0
8236.0	8169.0
8093.0	5035.0
3771.0	3862.0
8451.0	1240.0
14293.0	1181.0
6075.0	4749.0
3522.0	3709.0
9004.0	2482.0
22425.0	1227.0
12058.0	1610.0
5653.0	6827.0
9858.0	7150.0
11859.0	4401.0
4309.0	6057.0
7989.0	4544.0
28033.0	1171.0
8528.0	6059.0
9509.0	5918.0
5011.0	5188.0
9324.0	5472.0
8970.0	6107.0
9561.0	6247.0
6247.0	5567.0
6898.0	5436.0
4526.0	5774.0
9784.0	8621.0
9477.0	3454.0
5682.0	7263.0
4481.0	5674.0
7575.0	6052.0
5064.0	4157.0
10016.0	5514.0
9677.0	4854.0
4029.0	3438.0
5145.0	5143.0
2882.0	3112.0
5036.0	2026.0
7284.0	4988.0
8366.0	1558.0
5144.0	4333.0
19244.0	1249.0
11607.0	6836.0
7185.0	3242.0
8866.0	6648.0
7161.0	5871.0
6639.0	5158.0
6073.0	6076.0
7257.0	5350.0
8081.0	5667.0
10259.0	6217.0
6449.0	4117.0
3755.0	5328.0
10308.0	6243.0
5147.0	6442.0
4822.0	4525.0
6745.0	4076.0
34490.0	6321.0
4267.0	6997.0
5552.0	4299.0
6148.0	5490.0
8424.0	5999.0
4672.0	4848.0
8701.0	1201.0
6555.0	3471.0
6028.0	4178.0
7323.0	7776.0
4331.0	1826.0
23307.0	1012.0
10773.0	1137.0
4759.0	6627.0
5543.0	4773.0
11851.0	8113.0
5202.0	6314.0
10302.0	1389.0
15747.0	1261.0
8928.0	6394.0
4627.0	5109.0
6863.0	6838.0
18219.0	1237.0
5608.0	4449.0
12049.0	2515.0
5546.0	2376.0
8479.0	8369.0
8906.0	6332.0
19237.0	2380.0
8147.0	2708.0
11351.0	6290.0
16406.0	2542.0
5250.0	4963.0
5372.0	4711.0
5108.0	4228.0
38470.0	6757.0
5971.0	5332.0
13528.0	3514.0
5353.0	6233.0
3717.0	5510.0
6386.0	3810.0
3502.0	4767.0
8414.0	2785.0
8654.0	7241.0
9801.0	7779.0
3498.0	3399.0
5400.0	5594.0
27360.0	4631.0
3936.0	3819.0
12398.0	8254.0
6485.0	3057.0
6866.0	6614.0
6708.0	5519.0
6404.0	3999.0
5825.0	4589.0
6523.0	6891.0
1971.0	4557.0
6733.0	5627.0
11032.0	4568.0
3203.0	3837.0
8272.0	4320.0
14119.0	3317.0
21279.0	1373.0
7895.0	5417.0
7068.0	6444.0
7664.0	6622.0
3275.0	3281.0
6980.0	4130.0
11466.0	1661.0
4826.0	7023.0
11814.0	9434.0
5789.0	5168.0
4322.0	5305.0
8244.0	1345.0
10396.0	6562.0
7234.0	4997.0
7256.0	6854.0
11022.0	7837.0
6070.0	5116.0
7554.0	6586.0
11676.0	7645.0
8989.0	5853.0
6405.0	4304.0
13013.0	5410.0
7111.0	5461.0
12894.0	1864.0
7745.0	6404.0
7808.0	3613.0
30870.0	7984.0
4436.0	4130.0
4178.0	5913.0
11014.0	5500.0
7604.0	2230.0
3810.0	2984.0
5911.0	4988.0
7492.0	5561.0
3469.0	5206.0
12327.0	9128.0
5742.0	2976.0
4957.0	4781.0
8219.0	6540.0
8367.0	1034.0
8025.0	5118.0
7755.0	3213.0
6820.0	6755.0
5637.0	6165.0
4282.0	4065.0
10086.0	7495.0
9237.0	7128.0
4769.0	5169.0
3334.0	4970.0
4713.0	3448.0
3743.0	4091.0
8067.0	6719.0
8916.0	6530.0
5718.0	6245.0
19987.0	7142.0
8112.0	1510.0
24877.0	1462.0
14555.0	1235.0
7996.0	7701.0
12398.0	1732.0
5733.0	4869.0
4912.0	1086.0
36957.0	6955.0
23064.0	2170.0
16873.0	1413.0
11141.0	5680.0
18749.0	4839.0
12455.0	1347.0
3415.0	4035.0
10724.0	627.0
3511.0	3898.0
8415.0	4326.0
4743.0	4580.0
7348.0	5976.0
6236.0	4243.0
9021.0	4635.0
8717.0	7602.0
3619.0	5524.0
2673.0	4541.0
13984.0	8179.0
5107.0	4726.0
4925.0	4037.0
10494.0	5802.0
9296.0	4911.0
10142.0	1935.0
6177.0	4350.0
9444.0	7352.0
3447.0	4934.0
22658.0	1435.0
9593.0	3767.0
22362.0	2477.0
17852.0	6977.0
11450.0	4059.0
5186.0	5149.0
7535.0	7406.0
7209.0	5184.0
7901.0	7690.0
8566.0	7096.0
6328.0	4615.0
9289.0	8330.0
6611.0	4622.0
4495.0	4340.0
6798.0	4320.0
3967.0	5101.0
5309.0	5466.0
5566.0	5142.0
7890.0	5703.0
10160.0	2335.0
7266.0	1013.0
7159.0	6801.0
12968.0	2863.0
6708.0	3684.0
15504.0	5050.0
10638.0	6513.0
7237.0	5361.0
2758.0	4132.0
15459.0	1982.0
7526.0	4561.0
9139.0	5529.0
3643.0	4092.0
5235.0	3773.0
7956.0	7107.0
6638.0	5526.0
13520.0	9281.0
4176.0	6143.0
11185.0	5139.0
3867.0	3588.0
7805.0	4459.0
12552.0	2591.0
7375.0	6192.0
11557.0	7909.0
7157.0	5189.0
8792.0	5608.0
18092.0	1915.0
6080.0	6627.0
6348.0	3663.0
14372.0	1245.0
8462.0	6555.0
4870.0	4700.0
4294.0	4981.0
33440.0	6432.0
9934.0	1439.0
6617.0	6047.0
6312.0	1755.0
3550.0	5262.0
11093.0	1545.0
6797.0	5171.0
5462.0	5890.0
7757.0	7176.0
9348.0	4518.0
4468.0	4360.0
11532.0	1668.0
6798.0	5330.0
11020.0	4646.0
12512.0	2122.0
7438.0	6506.0
4264.0	4202.0
5722.0	5028.0
7775.0	7067.0
6605.0	5812.0
8800.0	6671.0
6507.0	5733.0
4568.0	5859.0
13530.0	7070.0
5925.0	5122.0
5968.0	5579.0
5628.0	5056.0
6794.0	5004.0
3388.0	5438.0
6348.0	6029.0
4609.0	4544.0
7423.0	5355.0
11203.0	1447.0
14458.0	1329.0
8702.0	5715.0
5265.0	4987.0
6444.0	5505.0
8025.0	5101.0
9310.0	1359.0
7108.0	6333.0
8903.0	5816.0
8546.0	7334.0
4799.0	3408.0
8317.0	1947.0
9640.0	5264.0
9660.0	7207.0
10359.0	6271.0
5147.0	5037.0
15708.0	939.0
10195.0	5257.0
6308.0	6629.0
11497.0	8533.0
7478.0	4932.0
7321.0	5939.0
7179.0	6066.0
2797.0	4843.0
6723.0	5480.0
6729.0	6290.0
14049.0	2950.0
4561.0	4032.0
6079.0	3612.0
8124.0	5741.0
9484.0	3952.0
7592.0	6563.0
10318.0	3107.0
4628.0	6008.0
3777.0	3844.0
7526.0	6203.0
7724.0	5716.0
17046.0	1358.0
8496.0	2844.0
3383.0	7129.0
8433.0	7872.0
8102.0	3887.0
4160.0	4231.0
2979.0	3973.0
7737.0	3736.0
5385.0	4110.0
8385.0	6545.0
6500.0	4256.0
10671.0	7956.0
7870.0	5668.0
7817.0	1943.0
5949.0	3741.0
15239.0	2309.0
6907.0	7021.0
7088.0	1521.0
8637.0	7548.0
5387.0	4394.0
8293.0	3948.0
5697.0	5353.0
9022.0	5808.0
5571.0	6186.0
8306.0	3949.0
2064.0	5727.0
9679.0	1334.0
10660.0	6911.0
3069.0	3993.0
7528.0	5148.0
5339.0	4119.0
9066.0	7614.0
9231.0	5615.0
14475.0	6650.0
6736.0	3593.0
3372.0	2824.0
7835.0	6401.0
2980.0	3765.0
8550.0	5706.0
7511.0	5523.0
9626.0	2997.0
7697.0	6305.0
10661.0	6398.0
6254.0	5056.0
6693.0	6783.0
4447.0	5167.0
9279.0	4503.0
9875.0	7549.0
7016.0	4442.0
9770.0	8203.0
5221.0	3826.0
5543.0	4112.0
17513.0	1153.0
8031.0	7700.0
6141.0	6586.0
6620.0	6101.0
6383.0	6653.0
7339.0	5868.0
10572.0	6641.0
7139.0	2416.0
8205.0	4479.0
6010.0	4586.0
6141.0	4613.0
5923.0	2828.0
7386.0	7102.0
8167.0	793.0
4265.0	4754.0
4119.0	4102.0
9890.0	7700.0
6416.0	5991.0
13817.0	2370.0
5849.0	5218.0
7101.0	4376.0
4755.0	4679.0
4820.0	5747.0
6030.0	1819.0
7736.0	5605.0
7724.0	1725.0
10932.0	5077.0
7042.0	1259.0
12898.0	4909.0
3995.0	2037.0
12101.0	1362.0
4176.0	3830.0
6360.0	3292.0
6605.0	6426.0
6386.0	2964.0
3745.0	4808.0
5840.0	4083.0
7555.0	5941.0
9620.0	9228.0
7527.0	6887.0
8106.0	5746.0
4585.0	7529.0
7805.0	4405.0
6751.0	6162.0
11189.0	1318.0
5695.0	6034.0
7661.0	2192.0
4209.0	7505.0
6693.0	5466.0
6229.0	6548.0
20027.0	1596.0
12257.0	6969.0
13061.0	6076.0
5370.0	2682.0
5581.0	3718.0
6569.0	5505.0
9666.0	1155.0
8491.0	7042.0
6607.0	5401.0
12240.0	2604.0
8743.0	1805.0
6895.0	4663.0
5668.0	3407.0
4778.0	5648.0
15024.0	1222.0
8929.0	4223.0
9799.0	4502.0
4751.0	4294.0
6264.0	4619.0
12632.0	1401.0
6619.0	5600.0
6874.0	4529.0
6509.0	6325.0
11788.0	2357.0
7875.0	4428.0
6842.0	1869.0
9719.0	2814.0
3065.0	4930.0
10916.0	6602.0
6314.0	6292.0
44460.0	1399.0
16291.0	2030.0
6202.0	4752.0
9303.0	6121.0
5399.0	6493.0
13326.0	1112.0
11387.0	1048.0
9690.0	4726.0
7839.0	2607.0
15440.0	1598.0
11389.0	2972.0
2518.0	4143.0
6151.0	5354.0
6910.0	6811.0
6736.0	4082.0
14911.0	2517.0
8585.0	6624.0
7733.0	1081.0
5152.0	4722.0
4377.0	5626.0
4861.0	5312.0
6290.0	907.0
9611.0	4432.0
4875.0	3800.0
5502.0	4724.0
14332.0	1457.0
8063.0	1330.0
10198.0	1469.0
7248.0	5825.0
6971.0	5948.0
20069.0	1451.0
6102.0	5952.0
6450.0	6408.0
13949.0	6430.0
11215.0	6964.0
5122.0	4263.0
6434.0	5974.0
15098.0	6799.0
4252.0	4959.0
8139.0	3701.0
20975.0	994.0
2148.0	2498.0
5631.0	5366.0
6246.0	5281.0
7719.0	4064.0
8635.0	4919.0
9523.0	3403.0
14637.0	3436.0
7899.0	5957.0
6189.0	3178.0
12296.0	3249.0
9115.0	5071.0
11347.0	4697.0
10210.0	4040.0
12375.0	2977.0
23599.0	2101.0
4053.0	7241.0
4518.0	5228.0
16302.0	6498.0
4614.0	2477.0
6695.0	6533.0
3821.0	4580.0
3747.0	3486.0
7094.0	5157.0
15881.0	2158.0
9359.0	1370.0
7967.0	6031.0
5399.0	5869.0
3504.0	3539.0
5169.0	3529.0
2653.0	4299.0
6473.0	5749.0
5575.0	4186.0
6352.0	6977.0
11466.0	7338.0
15232.0	770.0
5413.0	4341.0
6749.0	1955.0
5088.0	4372.0
7440.0	5572.0
8628.0	3828.0
6182.0	5229.0
10197.0	1851.0
2956.0	4113.0
7906.0	5485.0
4415.0	6261.0
7535.0	6709.0
4826.0	5272.0
11686.0	4858.0
19521.0	2076.0
6218.0	6670.0
2123.0	5790.0
7558.0	7195.0
5385.0	4048.0
6358.0	4875.0
6162.0	4280.0
5227.0	6707.0
10089.0	4083.0
10066.0	6183.0
5042.0	5725.0
18218.0	1424.0
14401.0	1265.0
8172.0	5706.0
9428.0	7529.0
19235.0	8129.0
5837.0	4827.0
5635.0	5103.0
5969.0	6120.0
6573.0	5756.0
4599.0	5253.0
1889.0	4389.0
2499.0	3655.0
11742.0	3844.0
9431.0	4747.0
22811.0	1811.0
6256.0	4626.0
1484.0	4697.0
6248.0	6889.0
5296.0	5171.0
15327.0	1253.0
6622.0	4492.0
7903.0	6223.0
10026.0	3594.0
8636.0	4982.0
10264.0	7690.0
16398.0	1880.0
7979.0	4921.0
5469.0	4749.0
10578.0	5052.0
48837.0	7993.0
8228.0	2149.0
5906.0	7015.0
10187.0	5685.0
12580.0	7452.0
3982.0	4270.0
5487.0	3854.0
6689.0	5305.0
7064.0	4176.0
6797.0	4385.0
7520.0	1563.0
5983.0	5757.0
8553.0	3615.0
10795.0	4285.0
13225.0	6976.0
8801.0	5150.0
11569.0	7759.0
10201.0	2005.0
7630.0	4661.0
5897.0	5736.0
6168.0	5801.0
7355.0	6747.0
10004.0	7164.0
5895.0	6068.0
5940.0	4808.0
9397.0	6809.0
8866.0	7822.0
7596.0	4402.0
9643.0	6498.0
7211.0	5340.0
5912.0	6692.0
6196.0	4365.0
4875.0	5289.0
11925.0	8786.0
8097.0	7063.0
5755.0	4380.0
16913.0	1048.0
6557.0	4594.0
7267.0	4102.0
5049.0	4361.0
4384.0	4853.0
4411.0	4376.0
8191.0	7444.0
7814.0	6682.0
5628.0	5316.0
41056.0	1369.0
11636.0	2819.0
8865.0	6875.0
7181.0	6853.0
4505.0	3835.0
10673.0	2954.0
8829.0	4740.0
4882.0	5228.0
26075.0	2382.0
10996.0	6561.0
2563.0	4084.0
7785.0	6221.0
4093.0	4984.0
6017.0	5363.0
8846.0	5348.0
6066.0	5122.0
8016.0	6195.0
5100.0	3589.0
7709.0	4689.0
8832.0	4296.0
6461.0	4431.0
41779.0	2771.0
8366.0	7172.0
7441.0	5936.0
11414.0	7697.0
5105.0	4403.0
6033.0	6585.0
13282.0	2070.0
7374.0	7093.0
5839.0	6880.0
12786.0	1448.0
5253.0	4926.0
4997.0	4893.0
21054.0	5856.0
5761.0	3475.0
6586.0	4193.0
10338.0	5208.0
8217.0	4699.0
8305.0	7412.0
5061.0	5393.0
8020.0	5122.0
7257.0	6699.0
9326.0	7222.0
4881.0	4709.0
4903.0	4520.0
11575.0	7426.0
25049.0	1545.0
3630.0	5373.0
6563.0	6880.0
8124.0	1701.0
8861.0	1142.0
10901.0	2001.0
7144.0	5595.0
3885.0	1759.0
11780.0	8764.0
6480.0	5844.0
8468.0	2893.0
7213.0	4812.0
32106.0	1484.0
34650.0	2108.0
10105.0	6249.0
6909.0	6737.0
25773.0	2241.0
20387.0	1929.0
5699.0	4796.0
5967.0	4718.0
8074.0	4966.0
9260.0	8091.0
7677.0	4357.0
7728.0	4452.0
6002.0	5341.0
5419.0	4635.0
4843.0	3634.0
3933.0	6010.0
4589.0	3830.0
11768.0	2406.0
6355.0	3370.0
11404.0	1015.0
8736.0	5477.0
9374.0	7235.0
8990.0	7395.0
7991.0	6040.0
9420.0	2082.0
14332.0	2387.0
7486.0	8487.0
7222.0	6668.0
9552.0	3793.0
5683.0	6478.0
5151.0	3734.0
5552.0	5621.0
5722.0	5730.0
8526.0	5179.0
9813.0	6856.0
13467.0	1150.0
4837.0	5077.0
6480.0	6088.0
4664.0	4616.0
11995.0	1455.0
3106.0	4304.0
5485.0	4525.0
7364.0	6604.0
5951.0	4050.0
5752.0	6358.0
7074.0	5778.0
3635.0	5284.0
5207.0	6377.0
9237.0	2310.0
4170.0	4981.0
9262.0	5341.0
8111.0	6545.0
4473.0	3016.0
5005.0	4860.0
10997.0	5768.0
2459.0	3904.0
6672.0	6120.0
4382.0	5270.0
5227.0	7194.0
10106.0	7136.0
12879.0	1950.0
2988.0	4464.0
5434.0	5516.0
3462.0	4080.0
6486.0	1323.0
36274.0	8701.0
11097.0	1933.0
18958.0	6245.0
9201.0	9181.0
10564.0	6005.0
6880.0	7486.0
7520.0	3858.0
9854.0	6087.0
17214.0	3351.0
8663.0	5708.0
4717.0	5365.0
5685.0	4732.0
15759.0	3352.0
5056.0	3936.0
6794.0	5877.0
6812.0	7190.0
12278.0	5736.0
7516.0	1038.0
11845.0	1225.0
7534.0	6723.0
9053.0	1949.0
13355.0	827.0
8369.0	3552.0
27738.0	1514.0
6444.0	6902.0
8558.0	1060.0
5873.0	4208.0
7623.0	5075.0
13177.0	7056.0
20653.0	4767.0
8669.0	2827.0
11770.0	6302.0
15321.0	7040.0
7180.0	6891.0
9617.0	7089.0
9006.0	7344.0
5244.0	6978.0
12980.0	5866.0
7143.0	7404.0
17009.0	1525.0
3932.0	4615.0
22618.0	1318.0
4190.0	3699.0
12709.0	6575.0
6095.0	4296.0
4270.0	3566.0
6339.0	4002.0
5042.0	5696.0
4475.0	4056.0
5370.0	5786.0
9165.0	7909.0
7543.0	5922.0
9760.0	7380.0
29662.0	2501.0
5939.0	5656.0
4464.0	4302.0
4982.0	4084.0
7670.0	6254.0
4642.0	4430.0
11630.0	11181.0
19854.0	1159.0
10974.0	7946.0
8829.0	7468.0
11252.0	5636.0
13966.0	9812.0
8377.0	5399.0
5499.0	5620.0
8796.0	5820.0
5318.0	3840.0
21596.0	5495.0
4446.0	4695.0
9062.0	8891.0
8777.0	4992.0
9534.0	7658.0
12491.0	7556.0
11016.0	6076.0
5325.0	3183.0
8716.0	2322.0
6180.0	4217.0
5767.0	2754.0
8597.0	4489.0
6819.0	1097.0
11764.0	6419.0
4943.0	4714.0
8004.0	1109.0
9529.0	6699.0
7257.0	5916.0
6131.0	5009.0
2805.0	3282.0
3680.0	3951.0
19684.0	2912.0
8677.0	6151.0
6589.0	1007.0
4997.0	4059.0
6081.0	6301.0
6910.0	6583.0
6023.0	5582.0
11063.0	5878.0
5322.0	5042.0
14440.0	8869.0
11493.0	8920.0
6902.0	3875.0
5420.0	4817.0
1451.0	3971.0
3711.0	3027.0
5289.0	3740.0
7811.0	1462.0
16325.0	1174.0
4873.0	5204.0
4719.0	6271.0
8367.0	4975.0
6336.0	2062.0
5001.0	6483.0
5348.0	3733.0
3779.0	3656.0
5396.0	4346.0
13223.0	889.0
4858.0	3907.0
5129.0	4124.0
9051.0	6069.0
13236.0	6981.0
6223.0	4101.0
14486.0	3692.0
32908.0	5130.0
3277.0	3817.0
4525.0	6660.0
6884.0	6608.0
22327.0	3957.0
11682.0	7305.0
12227.0	9686.0
4530.0	4540.0
5353.0	6645.0
7036.0	7478.0
7455.0	7790.0
6469.0	5155.0
7520.0	3769.0
5003.0	5469.0
12168.0	8229.0
5912.0	4051.0
18019.0	1333.0
3331.0	6126.0
5107.0	3629.0
9505.0	6166.0
10918.0	815.0
9771.0	1064.0
5528.0	3993.0
10451.0	1440.0
5864.0	6627.0
9107.0	6895.0
7837.0	5704.0
4419.0	4520.0
6677.0	6317.0
8936.0	4783.0
7633.0	3873.0
7730.0	3140.0
11039.0	6421.0
14670.0	1659.0
12726.0	2502.0
12740.0	1648.0
5701.0	3327.0
6824.0	7106.0
2733.0	4430.0
9719.0	1012.0
7284.0	6433.0
6232.0	3751.0
6683.0	4252.0
7556.0	6729.0
12898.0	1326.0
10952.0	6797.0
8032.0	6482.0
6951.0	4479.0
8518.0	5245.0
3592.0	3840.0
12276.0	6499.0
18644.0	11827.0
3551.0	4517.0
8004.0	5497.0
10655.0	7190.0
5652.0	5085.0
12456.0	894.0
5394.0	4643.0
5128.0	4992.0
6296.0	4170.0
6186.0	3559.0
4955.0	4876.0
10092.0	6321.0
16822.0	2549.0
6092.0	4520.0
8388.0	2913.0
5965.0	5197.0
4255.0	5114.0
10921.0	6906.0
5220.0	3959.0
7685.0	7704.0
5637.0	4655.0
6155.0	5431.0
5681.0	5516.0
11730.0	986.0
6179.0	3660.0
5378.0	4648.0
6433.0	6553.0
9655.0	7894.0
6055.0	6269.0
6438.0	4371.0
8799.0	6006.0
9520.0	6370.0
8045.0	6717.0
8939.0	4933.0
4180.0	3922.0
13080.0	1977.0
7613.0	6372.0
5811.0	2671.0
4374.0	4585.0
6205.0	8526.0
23366.0	1161.0
4551.0	3027.0
4602.0	4274.0
7462.0	5580.0
7171.0	3978.0
14093.0	2277.0
4885.0	3711.0
9312.0	2820.0
6220.0	6426.0
10962.0	2243.0
7178.0	3065.0
10519.0	6985.0
4873.0	4957.0
15129.0	3086.0
8355.0	6035.0
5456.0	5041.0
10475.0	9002.0
6957.0	4834.0
10733.0	6722.0
5050.0	5437.0
3322.0	4029.0
14041.0	1636.0
9888.0	6068.0
6622.0	6309.0
4634.0	5147.0
5782.0	3537.0
6989.0	5989.0
8825.0	6329.0
7572.0	6629.0
3949.0	4882.0
19131.0	7224.0
6215.0	4531.0
2029.0	3912.0
7067.0	6430.0
16656.0	886.0
4110.0	5634.0
6435.0	4238.0
4519.0	4631.0
8307.0	2065.0
4744.0	4316.0
7734.0	7128.0
5459.0	5038.0
12799.0	1345.0
2616.0	3964.0
12425.0	2697.0
5498.0	3392.0
5787.0	4411.0
13048.0	1445.0
4388.0	3881.0
6562.0	6728.0
7958.0	670.0
20052.0	2593.0
9534.0	3552.0
6685.0	6738.0
3738.0	5390.0
21055.0	1398.0
5473.0	4554.0
4362.0	2925.0
9522.0	7048.0
4595.0	5405.0
6043.0	4754.0
3509.0	3765.0
6200.0	5472.0
8495.0	4282.0
8631.0	1065.0
4119.0	2674.0
7764.0	6576.0
5601.0	5736.0
8589.0	5294.0
5050.0	6181.0
5119.0	5594.0
8436.0	5825.0
17899.0	6803.0
3652.0	3757.0
6184.0	4926.0
7854.0	4762.0
10049.0	4690.0
8094.0	7355.0
7831.0	7032.0
10474.0	6950.0
17498.0	1156.0
4399.0	4144.0
6644.0	5458.0
3821.0	4359.0
4549.0	4593.0
24174.0	1909.0
6466.0	5424.0
8375.0	6050.0
8072.0	1038.0
13642.0	790.0
4100.0	6593.0
9925.0	1675.0
7838.0	5709.0
7331.0	6671.0
9795.0	1858.0
9762.0	6404.0
10583.0	3903.0
7296.0	7261.0
16010.0	1408.0
8476.0	5520.0
10490.0	6870.0
9444.0	7892.0
9158.0	7679.0
19711.0	1520.0
4246.0	4195.0
15819.0	7491.0
6517.0	3858.0
7317.0	4931.0
10656.0	7220.0
8633.0	2238.0
5708.0	4937.0
8949.0	6973.0
12317.0	7204.0
20205.0	6000.0
3935.0	3472.0
6072.0	2024.0
7890.0	7986.0
16900.0	2223.0
5143.0	5929.0
21363.0	6735.0
17793.0	1414.0
3600.0	4817.0
13246.0	9164.0
7943.0	5862.0
2737.0	4386.0
16364.0	5216.0
8246.0	6162.0
11242.0	1445.0
9294.0	5492.0
5946.0	4136.0
7335.0	2464.0
7975.0	6579.0
10229.0	4569.0
10299.0	8870.0
16697.0	5236.0
6766.0	5826.0
8561.0	6910.0
9312.0	7637.0
5683.0	5049.0
12113.0	1544.0
11395.0	3196.0
7971.0	2592.0
3979.0	4604.0
1758.0	3139.0
5778.0	7091.0
13807.0	1299.0
18606.0	1702.0
11652.0	4805.0
4519.0	4401.0
6037.0	6002.0
6163.0	1629.0
11655.0	5573.0
4344.0	5136.0
7632.0	5128.0
6060.0	4200.0
9609.0	5601.0
30588.0	2771.0
5171.0	4787.0
8550.0	7042.0
9274.0	6780.0
26359.0	1169.0
5484.0	5645.0
4078.0	3982.0
4675.0	6001.0
7873.0	1492.0
3400.0	4220.0
6340.0	5360.0
14741.0	9876.0
6823.0	4798.0
7633.0	4731.0
6713.0	4085.0
6730.0	3924.0
7428.0	7122.0
7286.0	5151.0
7790.0	2752.0
8064.0	7341.0
4944.0	4432.0
5715.0	6646.0
4986.0	4887.0
7153.0	5751.0
5768.0	6320.0
11302.0	8413.0
8504.0	8171.0
8155.0	6212.0
10768.0	4755.0
11610.0	5657.0
18885.0	2750.0
8852.0	6513.0
16858.0	2658.0
7129.0	5758.0
3659.0	5603.0
4531.0	5638.0
4718.0	3414.0
8374.0	4762.0
9043.0	7637.0
3293.0	3596.0
23753.0	6704.0
7303.0	7369.0
5999.0	4681.0
9526.0	1587.0
7415.0	4047.0
16591.0	3851.0
7092.0	5067.0
8393.0	6503.0
6450.0	6335.0
9837.0	1436.0
7913.0	6383.0
11158.0	7921.0
8312.0	5287.0
12878.0	5213.0
7373.0	6412.0
11158.0	6409.0
4437.0	5447.0
7908.0	4730.0
13238.0	6295.0
24580.0	1084.0
17604.0	1776.0
8694.0	7029.0
8906.0	7200.0
4630.0	3936.0
6742.0	6528.0
4947.0	4322.0
4545.0	5039.0
12689.0	2233.0
14339.0	5532.0
1682.0	5088.0
11948.0	1639.0
5809.0	4315.0
33380.0	5184.0
9211.0	1889.0
6843.0	5669.0
10072.0	1591.0
10438.0	7163.0
13281.0	1709.0
17606.0	5222.0
14967.0	3751.0
10729.0	1230.0
6587.0	4570.0
6609.0	3105.0
6392.0	5264.0
3951.0	3196.0
25443.0	5715.0
3365.0	2922.0
6791.0	7666.0
11601.0	4515.0
4623.0	2328.0
4843.0	3243.0
9848.0	6410.0
8767.0	7678.0
6280.0	1944.0
27520.0	1216.0
7041.0	1922.0
9468.0	5272.0
8224.0	1164.0
5663.0	5508.0
7292.0	6764.0
6209.0	6394.0
4377.0	3974.0
6303.0	5199.0
9576.0	7961.0
8335.0	1370.0
6878.0	4533.0
8377.0	6958.0
11946.0	6123.0
18534.0	1587.0
5688.0	5234.0
12434.0	988.0
12275.0	6075.0
9373.0	6234.0
8597.0	7211.0
7031.0	3484.0
8673.0	1592.0
10008.0	4532.0
10544.0	7907.0
8785.0	6419.0
3901.0	5870.0
3642.0	4542.0
4547.0	4130.0
4926.0	4999.0
2016.0	3549.0
14777.0	1282.0
7214.0	6690.0
4714.0	6178.0
7299.0	5542.0
11021.0	7872.0
10925.0	3888.0
6950.0	5805.0
3399.0	4314.0
5598.0	3549.0
6218.0	5871.0
5499.0	4681.0
6065.0	4309.0
7154.0	5393.0
12179.0	2892.0
6381.0	6455.0
4438.0	4406.0
5154.0	3432.0
5564.0	5527.0
5346.0	6506.0
5692.0	4547.0
15737.0	1126.0
5230.0	5267.0
15684.0	1725.0
6838.0	5376.0
6515.0	5565.0
8753.0	7344.0
13070.0	1402.0
7848.0	5259.0
4895.0	5067.0
5150.0	7938.0
1530.0	4807.0
13753.0	1456.0
8413.0	4715.0
16520.0	7997.0
10411.0	1418.0
4538.0	4680.0
8756.0	7412.0
5948.0	5191.0
5413.0	4492.0
13442.0	4665.0
8076.0	6870.0
6395.0	6377.0
2039.0	5087.0
10415.0	1630.0
24833.0	1179.0
4013.0	4295.0
8940.0	6964.0
10999.0	5894.0
8845.0	6086.0
14207.0	5916.0
5046.0	4879.0
4961.0	4383.0
4904.0	4268.0
6662.0	2536.0
7281.0	6134.0
6980.0	4243.0
7158.0	8024.0
5440.0	5417.0
17130.0	4929.0
5499.0	4522.0
5148.0	7631.0
7070.0	2466.0
4986.0	6385.0
12311.0	6832.0
7092.0	4319.0
2615.0	4372.0
2719.0	5603.0
6725.0	2316.0
5137.0	6756.0
9736.0	1814.0
6629.0	6106.0
8052.0	8376.0
7325.0	5007.0
13838.0	8601.0
16003.0	5857.0
8341.0	6592.0
8276.0	2806.0
6055.0	5232.0
6239.0	5327.0
7321.0	1779.0
5383.0	3484.0
4820.0	4138.0
7794.0	4428.0
6375.0	4365.0
12638.0	2880.0
13948.0	1378.0
8903.0	1792.0
10530.0	3178.0
6077.0	6256.0
4823.0	6013.0
6149.0	5239.0
5558.0	4335.0
9628.0	4758.0
4236.0	3648.0
5148.0	6824.0
4242.0	5319.0
8388.0	6230.0
9926.0	5456.0
10260.0	3017.0
6138.0	4412.0
4370.0	4300.0
5921.0	4358.0
7557.0	2657.0
11676.0	3016.0
4312.0	4799.0
4537.0	5840.0
6789.0	5062.0
5326.0	6280.0
3743.0	3942.0
6979.0	6969.0
5284.0	5649.0
5186.0	5061.0
11574.0	3955.0
8772.0	7263.0
6419.0	4827.0
9733.0	6718.0
9059.0	5069.0
9314.0	8376.0
11711.0	817.0
4375.0	5793.0
8262.0	2972.0
13075.0	12033.0
28924.0	1683.0
9219.0	1644.0
18804.0	1260.0
7273.0	6580.0
2983.0	3668.0
9226.0	6600.0
8717.0	5779.0
3990.0	4128.0
8249.0	4320.0
5770.0	5151.0
6083.0	5103.0
8122.0	4184.0
2411.0	6308.0
8024.0	6112.0
9139.0	4872.0
6860.0	5726.0
7884.0	5958.0
7336.0	5908.0
7785.0	8304.0
10246.0	7329.0
2992.0	4595.0
7480.0	5554.0
10367.0	1786.0
4660.0	3298.0
16491.0	1383.0
8144.0	4306.0
12292.0	1043.0
6292.0	5194.0
8354.0	6543.0
5380.0	5791.0
13144.0	7363.0
5686.0	6771.0
8058.0	7452.0
4565.0	3796.0
5720.0	5308.0
9626.0	7391.0
8765.0	5317.0
6836.0	7212.0
6901.0	5523.0
8556.0	6363.0
19483.0	4011.0
7368.0	6894.0
8559.0	2359.0
7534.0	3259.0
12689.0	6665.0
6047.0	2743.0
4345.0	4282.0
11802.0	8002.0
4005.0	6438.0
6868.0	5087.0
12078.0	6994.0
21367.0	3169.0
15214.0	6129.0
10595.0	6785.0
10643.0	3192.0
6793.0	4872.0
4309.0	5050.0
8397.0	4612.0
11290.0	6880.0
5197.0	3751.0
6777.0	4076.0
12206.0	1814.0
7524.0	3750.0
11912.0	6765.0
2064.0	4223.0
7051.0	4310.0
7051.0	6988.0
7916.0	6393.0
4017.0	3817.0
8707.0	6551.0
35150.0	2548.0
3838.0	4129.0
4466.0	4523.0
9488.0	7163.0
3741.0	4671.0
6510.0	5476.0
4960.0	3698.0
5398.0	6943.0
8399.0	6281.0
14719.0	4771.0
3407.0	3988.0
5362.0	6393.0
7868.0	7984.0
12309.0	7573.0
2319.0	3805.0
15849.0	1864.0
3559.0	4402.0
7650.0	5961.0
4802.0	4225.0
7071.0	6158.0
22599.0	4476.0
5992.0	6452.0
3478.0	3955.0
8154.0	7134.0
8657.0	5828.0
5614.0	4800.0
6138.0	5163.0
3814.0	6071.0
16655.0	6953.0
7934.0	5688.0
6422.0	5753.0
16042.0	1800.0
5802.0	6349.0
6479.0	5428.0
7017.0	6728.0
8011.0	3404.0
5835.0	4802.0
7490.0	5054.0
5964.0	7134.0
6944.0	3023.0
6507.0	4374.0
2651.0	2811.0
6454.0	6707.0
6450.0	5881.0
9249.0	4850.0
6889.0	6858.0
9061.0	7657.0
12010.0	1475.0
10793.0	5951.0
3583.0	4770.0
11788.0	1707.0
6042.0	4579.0
25425.0	1224.0
14549.0	1294.0
7330.0	5701.0
7091.0	6423.0
7908.0	4483.0
25475.0	1288.0
4819.0	2177.0
4365.0	4180.0
11932.0	8294.0
3796.0	4080.0
4429.0	4744.0
6108.0	4567.0
6802.0	4990.0
7076.0	6691.0
28947.0	1191.0
7897.0	4010.0
13601.0	1007.0
8111.0	6060.0
8383.0	7513.0
4740.0	4599.0
5783.0	4169.0
3359.0	4830.0
11103.0	7990.0
11613.0	7007.0
8321.0	2992.0
9771.0	2306.0
19357.0	7268.0
4544.0	4023.0
7750.0	6362.0
6846.0	5475.0
5404.0	5378.0
6785.0	5432.0
8012.0	7098.0
9390.0	5787.0
5509.0	5541.0
12923.0	1085.0
7509.0	6092.0
7298.0	4844.0
2851.0	3674.0
7374.0	6731.0
4631.0	4854.0
5994.0	4481.0
5936.0	4844.0
7497.0	7488.0
12489.0	2012.0
7240.0	4234.0
20807.0	745.0
7131.0	5445.0
5729.0	5850.0
9215.0	7395.0
7736.0	6818.0
14141.0	11072.0
4494.0	6206.0
6571.0	6684.0
3903.0	4256.0
8603.0	1867.0
8178.0	6001.0
20579.0	3482.0
7360.0	8658.0
6093.0	5791.0
5672.0	4701.0
8107.0	5696.0
4997.0	4436.0
10761.0	8380.0
3812.0	4433.0
7614.0	7479.0
9725.0	1646.0
27172.0	1443.0
17979.0	6961.0
13645.0	1803.0
6385.0	5311.0
6289.0	6865.0
2669.0	5983.0
5813.0	4475.0
2923.0	4187.0
7147.0	6001.0
9059.0	6968.0
10296.0	8283.0
6483.0	6525.0
9217.0	8453.0
4187.0	4438.0
4878.0	5944.0
8720.0	7342.0
4245.0	5484.0
12461.0	2726.0
7162.0	7705.0
8583.0	5342.0
7806.0	5394.0
7487.0	4327.0
21568.0	6921.0
4884.0	4745.0
8143.0	5787.0
3531.0	2875.0
8447.0	1989.0
10970.0	6121.0
5670.0	4280.0
3175.0	4406.0
9610.0	5324.0
6472.0	6120.0
11412.0	2603.0
3998.0	3612.0
11968.0	5129.0
13364.0	1774.0
5751.0	4139.0
14998.0	6621.0
9632.0	2357.0
8358.0	1588.0
8243.0	6305.0
4387.0	4051.0
7165.0	3568.0
8489.0	7574.0
4713.0	5059.0
4105.0	6162.0
3646.0	4036.0
1079.0	4740.0
28609.0	1999.0
7854.0	6168.0
9314.0	5932.0
5437.0	3018.0
10764.0	1565.0
7174.0	4106.0
8734.0	7541.0
3338.0	6102.0
7816.0	5211.0
3534.0	4594.0
2797.0	4817.0
14592.0	2025.0
15030.0	2122.0
15090.0	4363.0
11957.0	6462.0
5353.0	3298.0
5970.0	6401.0
977.0	4358.0
8039.0	5112.0
8127.0	4771.0
4227.0	5682.0
7177.0	7478.0
4553.0	3813.0
5957.0	5219.0
7187.0	6181.0
6714.0	4999.0
11333.0	1304.0
7029.0	2753.0
12187.0	3761.0
13362.0	1918.0
18242.0	4002.0
7652.0	4156.0
8685.0	5033.0
7900.0	4752.0
6115.0	6115.0
10977.0	1798.0
3710.0	4888.0
7605.0	4127.0
5694.0	4744.0
10126.0	5027.0
13280.0	4394.0
16417.0	1185.0
14915.0	4683.0
8965.0	6098.0
5843.0	5779.0
7962.0	7081.0
8024.0	1157.0
3220.0	4017.0
6124.0	5662.0
27900.0	4150.0
4398.0	3831.0
6209.0	4992.0
2833.0	5961.0
8398.0	6941.0
4497.0	4089.0
5121.0	5579.0
26178.0	6393.0
5317.0	5077.0
10051.0	2197.0
10331.0	5423.0
6023.0	5911.0
2845.0	3731.0
9030.0	1212.0
7366.0	5389.0
7606.0	6273.0
11481.0	5694.0
25117.0	1812.0
20291.0	7340.0
4410.0	6590.0
7956.0	4205.0
8709.0	900.0
9111.0	6417.0
7525.0	6327.0
5275.0	4533.0
2822.0	3716.0
5194.0	4994.0
13448.0	1273.0
5397.0	4534.0
7518.0	6817.0
9385.0	7766.0
5888.0	5014.0
14702.0	2659.0
6225.0	5071.0
4313.0	3872.0
5263.0	5073.0
45930.0	5050.0
5388.0	6673.0
5342.0	5891.0
25874.0	945.0
5048.0	4186.0
10907.0	6225.0
6302.0	5265.0
6026.0	5727.0
13666.0	7341.0
9573.0	6579.0
6726.0	7165.0
10372.0	6312.0
9633.0	3886.0
5335.0	5176.0
6462.0	7152.0
5309.0	5367.0
7097.0	2511.0
5977.0	5749.0
3445.0	4648.0
5660.0	1497.0
3912.0	1181.0
15082.0	1271.0
5892.0	1744.0
8495.0	6936.0
9003.0	6208.0
3768.0	4272.0
3552.0	3273.0
8133.0	1936.0
10290.0	1551.0
15520.0	8898.0
12301.0	1116.0
8200.0	5718.0
7676.0	6701.0
5312.0	6597.0
10156.0	4450.0
10216.0	6803.0
8265.0	5526.0
7751.0	6904.0
8054.0	7711.0
3761.0	5120.0
7977.0	5184.0
4582.0	3535.0
9578.0	7166.0
1345.0	4180.0
8459.0	6325.0
9469.0	4695.0
10399.0	6727.0
7503.0	4942.0
25780.0	1361.0
7829.0	6720.0
34023.0	1396.0
2003.0	4409.0
7046.0	4057.0
[truncated: 66,819 more rows]
