# Supplementary material for: The genotype‐phenotype landscape of an allosteric protein
Source: Mol Syst Biol. 2021 Mar 30;17(3):e10179. doi: 10.15252/msb.202010179 (PMC8009258; doi:10.15252/msb.202010179)
Supplement: Supplementary file 3 — Source Data for Appendix [file MSB-17-e10179-s008.zip › Appendix Figure S27C.source.csv]

Side Scatter Area/Height	Side Scatter Height
69.66487125591172	7612.0
1.100247524752476	808.0
1.4093264248704673	772.0
1.1787610619469033	1130.0
1.1402985074626872	6365.0
1.0745573159366262	4292.0
0.83763440860215	930.0
1.0944254835039817	3516.0
1.6864497676081502	8391.0
2.902431920780544	6867.0
1.1312136139722342	4466.0
1.0318037255792822	4402.0
1.0094607379375589	1057.0
0.9865079365079367	1260.0
1.0911323999017444	4071.0
1.0380173243503372	2078.0
1.0844722854973419	5268.0
1.073384446878422	913.0
1.197394136807818	1535.0
1.0830965909090913	4224.0
1.1784802670331822	5093.0
0.9512040557667932	1578.0
1.1782567652611708	6356.0
1.1637058261700095	5235.0
1.0616632860040565	4930.0
1.1337767923133772	5412.0
1.0434005616543274	3917.0
1.1152328334648778	2534.0
1.0206659012629158	871.0
1.8596605744125314	9192.0
1.1267742833286942	7186.0
1.0389610389610384	2310.0
1.109146225518159	5259.0
2.0748801180376244	5422.0
1.117391304347827	920.0
1.0182481751824815	822.0
2.1303438357955278	7649.0
1.0957664233576645	3425.0
1.2553131198639838	3529.0
1.0552119129438708	4365.0
1.0841042893187554	5945.0
1.0451552210724364	1063.0
1.1133205558217543	4174.0
1.0801526717557257	1834.0
1.1274952919020718	5310.0
1.9754742547425497	7380.0
1.1562622693364741	2547.0
1.116918594063013	5491.0
1.0227018980275393	2687.0
1.3064851578748355	5289.0
2.8316112366806614	6194.0
1.339055092365538	6117.0
1.1345834322335626	4213.0
0.9375951293759519	1314.0
1.3224191584359364	7391.0
1.1418918918918914	1332.0
1.1333333333333335	1500.0
1.201762438039288	5447.0
1.117400935269505	4063.0
1.0854870775347916	1006.0
1.1604912132119414	4723.0
0.8957399103139007	892.0
1.0262361251261345	3964.0
1.1069498069498072	2590.0
1.1066838046272487	1556.0
1.0642687119809575	3781.0
0.9078674948240167	966.0
1.1615158719060272	7151.0
1.109212481426448	1346.0
2.206171323303651	6514.0
1.0840123630233212	7118.0
1.0226742247415803	2999.0
1.053314121037464	694.0
1.0972366507375855	4813.0
1.0522803114571748	899.0
1.1520523660166375	7333.0
0.8940809968847349	1605.0
1.1076759061833679	938.0
1.0759792354884372	4238.0
1.0326678765880213	1102.0
1.025959780621572	2735.0
2.906575470231615	6433.0
1.0422395229418582	6037.0
1.3346387311533194	5107.0
1.0780924614743856	4802.0
1.2261904761904758	1092.0
0.9410589410589408	1001.0
1.0744253921926301	2741.0
1.1416980585337588	6902.0
1.099274406332454	3032.0
1.1656293916884164	4981.0
1.119202363367799	6770.0
1.1563025210084026	595.0
2.1531558040311882	6797.0
1.0012315270935952	812.0
1.1565769164808775	5831.0
1.0597165991902828	988.0
1.0844909298905048	6119.0
0.8675577156743621	823.0
1.5492858815265746	4271.0
1.4250794089214194	7241.0
1.228975719569062	6219.0
1.2233502538071066	1182.0
1.0731158605174353	889.0
1.1445931666079607	5678.0
1.1232227488151663	1477.0
1.555322770721486	7637.0
1.1683417085427144	3980.0
0.9759797724399493	791.0
1.0025900025900027	3861.0
1.107563850687623	6108.0
1.0681896850121142	2889.0
1.0380047505938235	1263.0
1.063132042762208	6922.0
1.0508247882300497	6729.0
1.1869213813372517	6805.0
1.0844250363901025	2061.0
1.9696452286093704	5271.0
1.073044297832234	4244.0
1.0210457086484706	6082.0
1.085853494623656	5952.0
1.0522114347357063	4635.0
1.115660184237462	977.0
1.2093171665603064	1567.0
1.5160190865712335	5868.0
1.1456529269137516	5774.0
1.1772455089820355	835.0
1.0577883472057081	4205.0
1.2556701030927835	970.0
1.043743372216331	3772.0
1.0079435127978817	2266.0
1.0729704364148283	4262.0
1.2076165462902169	7615.0
1.1527777777777783	4320.0
1.13215149073328	2482.0
1.1162968630451415	3921.0
1.1693779904306212	1045.0
1.1063913470993114	5085.0
1.0643538135593227	3776.0
1.3880597014925362	7035.0
1.0783492822966505	3344.0
2.959983940042829	7472.0
1.2340425531914894	7144.0
1.1187878787878787	825.0
1.111549419241727	4563.0
1.116124599175446	4366.0
2.158244957371596	4809.0
1.1908088235294116	2720.0
1.0984350192787486	4409.0
1.5022071806945265	6796.0
1.0620428751576292	3965.0
1.8608890310201456	6254.0
2.2011245674740456	4624.0
1.102771362586606	1732.0
0.9425287356321845	1479.0
1.0717535153019029	4836.0
1.072591903210795	4298.0
1.0049532195927344	3634.0
0.8603807796917502	1103.0
1.0500238208670791	2099.0
1.0696604600219055	4565.0
1.3614906832298133	805.0
1.0839732474609858	4037.0
1.0634578027196198	4633.0
1.1158129175946552	4939.0
1.7659504853310057	9169.0
1.07378568780126	5394.0
2.371196403872751	5784.0
1.792329726288988	6284.0
1.0756471475245046	3979.0
2.095595991561183	7584.0
3.296097626391313	7457.0
1.1058031420327028	6238.0
2.2083997873471577	7524.0
0.9786743515850144	3470.0
1.0977891156462585	5880.0
0.9788609798557575	4021.0
5.058671975641182	8539.0
1.1174685739055048	6921.0
1.0949720670391065	4654.0
2.418992568125514	6055.0
1.070350811014712	5302.0
1.0994665829934105	6374.0
1.143953185955787	7690.0
1.2376470588235287	850.0
2.1616465863453818	5976.0
1.048707753479125	1006.0
1.1773685083789618	6027.0
1.1832386363636367	1408.0
1.3218062303515283	6998.0
1.0868207370393508	1601.0
1.0831197363603076	5462.0
1.0563206214689267	5664.0
1.2142857142857144	4340.0
1.0230970074312113	4979.0
1.0957468252368465	4961.0
1.1114478899510378	4289.0
1.932822245322246	7696.0
2.0843972807163005	6031.0
1.1144987572493794	6035.0
1.1787749287749292	1404.0
1.1656137184115527	6648.0
1.060576923076923	1040.0
3.4202190840702142	7577.0
1.1150684931506847	1825.0
1.1214676390154972	4388.0
1.0794382728987635	4771.0
3.9026962092899056	7492.0
1.0395825128003153	5078.0
1.0724263915753278	4653.0
1.017063205960106	4161.0
1.0543237250554323	902.0
1.1408469401300942	7533.0
2.0066762901479622	5542.0
1.0764606424948338	5323.0
1.0558161350844284	4264.0
1.142420122365737	2942.0
1.148111658456486	6090.0
1.071079669866936	5937.0
1.3115715402658321	5116.0
0.9615871675812575	2369.0
2.214683132039625	7369.0
1.13944817300522	1341.0
0.9224872231686541	1174.0
1.054337464251668	3147.0
1.1184929013469243	5494.0
1.6495417269657509	4146.0
2.196929076285645	4103.0
1.1625482073989435	7001.0
1.0692155570204351	1517.0
1.190140845070423	852.0
1.1455708470633847	5159.0
1.0735294117647063	5236.0
1.2326478149100255	778.0
1.0595999175087651	4849.0
0.9978568366909553	2333.0
1.0092478421701603	1622.0
1.0505393527766678	5006.0
1.0829556650246301	5075.0
1.9503673714200025	6669.0
1.8811498065229397	3618.0
1.1413867822318524	3692.0
3.0767509509957485	4469.0
0.9864253393665166	1105.0
1.168404170008019	6235.0
1.1455646222690183	7598.0
1.0944856497903903	6202.0
1.0593950504124665	5455.0
2.9376252505010045	7984.0
1.109209223369642	7069.0
2.481471426632277	7367.0
1.1307596513075966	803.0
2.0020810380707563	8169.0
2.1984111221449867	5035.0
1.0924391506991202	3862.0
1.1927419354838704	1240.0
1.1955969517358167	1181.0
1.1351863550221104	4749.0
1.0415206255055267	3709.0
0.9951651893634172	2482.0
0.930725346373269	1227.0
1.0298136645962734	1610.0
1.2178116302914888	6827.0
2.044195804195805	7150.0
2.097250624857987	4401.0
1.1687303945847785	6057.0
1.0891285211267598	4544.0
1.1221178479931686	1171.0
2.122462452549926	6059.0
2.7742480567759387	5918.0
1.091557440246723	5188.0
1.0793128654970758	5472.0
2.3522187653512345	6107.0
2.1880902833360047	6247.0
1.1300520926890605	5567.0
1.0781824871228853	5436.0
1.768791132663666	5774.0
3.4457719522097245	8621.0
1.1103068905616675	3454.0
1.5229244114002478	7263.0
1.0754317941487486	5674.0
1.1421017845340389	6052.0
1.1351936492662975	4157.0
2.4847660500544095	5514.0
1.0836423568191185	4854.0
1.0732984293193712	3438.0
1.106747034804589	5143.0
1.0379177377892028	3112.0
1.045903257650543	2026.0
1.120689655172414	4988.0
1.030808729139923	1558.0
1.1458573736441253	4333.0
1.0264211369095269	1249.0
1.138238736102984	6836.0
1.0650832819247382	3242.0
3.0273766546329717	6648.0
1.1711803781297911	5871.0
1.1153547886777813	5158.0
1.0926596445029624	6076.0
1.1685981308411215	5350.0
2.0577024880889345	5667.0
1.770628920701303	6217.0
1.0383774593150357	4117.0
1.1124249249249243	5328.0
1.08521544129425	6243.0
2.5321328779882037	6442.0
1.0159116022099446	4525.0
1.0483316977428851	4076.0
2.23856984654327	6321.0
1.2796912962698292	6997.0
1.1698069318446151	4299.0
1.10655737704918	5490.0
1.176029338223037	5999.0
1.0730198019801975	4848.0
1.057452123230641	1201.0
1.0541630653990206	3471.0
1.1541407371948302	4178.0
1.9807098765432098	7776.0
1.0487404162102953	1826.0
1.041501976284585	1012.0
1.0888302550571685	1137.0
1.141391278104724	6627.0
1.9528598365807683	4773.0
3.481696043387157	8113.0
2.0747545137789047	6314.0
1.114470842332614	1389.0
1.1681205392545595	1261.0
3.8676884579293094	6394.0
1.0806420043061264	5109.0
1.8229014331675928	6838.0
1.1600646725949881	1237.0
1.146100247246572	4449.0
1.121669980119284	2515.0
1.0555555555555554	2376.0
1.1639383438881592	8369.0
1.0818066961465564	6332.0
1.061764705882353	2380.0
1.0251107828655834	2708.0
2.626232114467406	6290.0
1.0841856805664831	2542.0
1.970783800120893	4963.0
1.2025047760560386	4711.0
1.099337748344371	4228.0
2.7284297765280474	6757.0
1.0363840960240056	5332.0
1.0876494023904386	3514.0
1.1150328894593293	6233.0
1.1018148820326676	5510.0
1.076115485564304	3810.0
1.0763582966226135	4767.0
1.008617594254937	2785.0
1.1436265709156193	7241.0
1.1528474096927628	7779.0
0.9897028537805242	3399.0
1.0420092956739366	5594.0
1.3988339451522354	4631.0
0.9929300864100546	3819.0
1.905015749939424	8254.0
1.1069676153091264	3057.0
2.0176897490172374	6614.0
1.1512955245515497	5519.0
1.1212803200800208	3999.0
1.0841141860971892	4589.0
2.672616456247279	6891.0
1.1081852095676985	4557.0
1.1853563177536885	5627.0
1.0702714535901934	4568.0
1.0740161584571273	3837.0
2.015277777777778	4320.0
1.0982815797407295	3317.0
0.9708667152221416	1373.0
1.0690419051135307	5417.0
1.1241464928615759	6444.0
2.255813953488371	6622.0
1.093264248704664	3281.0
1.0593220338983045	4130.0
1.0493678506923538	1661.0
1.1290046988466464	7023.0
1.2447530209879167	9434.0
1.089202786377709	5168.0
0.9981149858623934	5305.0
0.9271375464684016	1345.0
1.1690033526363912	6562.0
1.0860516309785864	4997.0
2.8853224394514188	6854.0
1.8586193696567554	7837.0
1.0924550430023454	5116.0
1.2166717279076824	6586.0
1.7284499672988893	7645.0
1.143516145566376	5853.0
1.1268587360594795	4304.0
1.0750462107208878	5410.0
1.118476469511078	5461.0
1.0278969957081545	1864.0
1.131168019987507	6404.0
1.1215056739551617	3613.0
1.4719438877755497	7984.0
1.0762711864406775	4130.0
1.124809741248097	5913.0
1.1538181818181823	5500.0
1.0013452914798207	2230.0
1.0184316353887404	2984.0
1.108861267040899	4988.0
1.085056644488402	5561.0
1.0731847867844793	5206.0
3.7066170026292746	9128.0
1.098118279569893	2976.0
1.1466220455971559	4781.0
2.5388379204892955	6540.0
1.1402321083172149	1034.0
1.0717076983196563	5118.0
1.1185807656395892	3213.0
1.911028867505549	6755.0
1.06147607461476	6165.0
1.0290282902829024	4065.0
1.6873915943962658	7495.0
1.7413019079685743	7128.0
1.0355968272393121	5169.0
1.1686116700201217	4970.0
1.0130510440835263	3448.0
1.092886824737228	4091.0
2.1165351986902796	6719.0
1.167687595712098	6530.0
1.055244195356284	6245.0
1.328199383926072	7142.0
1.0960264900662258	1510.0
0.96922024623803	1462.0
0.9829959514170039	1235.0
1.1292039994805863	7701.0
1.016166281755197	1732.0
1.0879030601766273	4869.0
1.116022099447514	1086.0
1.4566498921639104	6955.0
1.2377880184331802	2170.0
0.9610757254069354	1413.0
1.5626760563380282	5680.0
1.3885100227319687	4839.0
1.1826280623608025	1347.0
1.0973977695167285	4035.0
1.2280701754385965	627.0
1.098512057465367	3898.0
1.0859916782246872	4326.0
1.1759825327510922	4580.0
1.3711512717536825	5976.0
1.102286118312515	4243.0
1.081769147788565	4635.0
3.740463036043149	7602.0
1.1129616220130336	5524.0
1.068927548998018	4541.0
1.108692994253577	8179.0
1.0922556072788827	4726.0
1.1525885558583104	4037.0
1.835229231299552	5802.0
1.0584402362044387	4911.0
1.0790697674418608	1935.0
1.1197701149425283	4350.0
3.454298150163223	7352.0
1.1518038102959056	4934.0
1.1289198606271773	1435.0
1.109370852136979	3767.0
0.9862737182075093	2477.0
1.602551239787874	6977.0
1.1342695245134264	4059.0
1.086424548456011	5149.0
1.7751822846340801	7406.0
1.0976080246913582	5184.0
1.1192457737321195	7690.0
1.1156989853438557	7096.0
1.0335861321776818	4615.0
1.6585834333733491	8330.0
1.086542622241453	4622.0
1.0965437788018435	4340.0
1.0944444444444446	4320.0
1.9129582434816688	5101.0
1.0396999634101716	5466.0
1.072734344612991	5142.0
1.0904786954234609	5703.0
1.0325481798715206	2335.0
0.9684106614017771	1013.0
1.112483458314953	6801.0
1.0310862731400625	2863.0
1.0263300760043435	3684.0
1.0198019801980203	5050.0
2.003070781513895	6513.0
1.1471740346950197	5361.0
0.9883833494675703	4132.0
1.0257315842583248	1982.0
1.1398816049112037	4561.0
1.1551817688551271	5529.0
1.1981915933528837	4092.0
1.075271667108402	3773.0
1.1404249331644856	7107.0
1.0267824828085412	5526.0
1.192220665876521	9281.0
1.1147647729122583	6143.0
1.3634948433547376	5139.0
1.097826086956521	3588.0
2.346714509979815	4459.0
1.105750675414898	2591.0
1.1027131782945743	6192.0
1.129093437855607	7909.0
1.1038735787242246	5189.0
1.2066690442225392	5608.0
1.1321148825065268	1915.0
1.8153010411951116	6627.0
1.0477750477750474	3663.0
1.0610441767068275	1245.0
2.052173913043476	6555.0
1.1134042553191483	4700.0
1.1068058622766517	4981.0
4.37049129353234	6432.0
1.10632383599722	1439.0
4.145030593682817	6047.0
0.9561253561253562	1755.0
1.030976814899278	5262.0
1.1779935275080906	1545.0
1.0680719396635077	5171.0
1.1361629881154505	5890.0
2.999163879598663	7176.0
1.1562638335546698	4518.0
1.078211009174312	4360.0
1.0623501199040766	1668.0
1.1018761726078792	5330.0
1.0955660783469654	4646.0
1.1446748350612632	2122.0
1.9767906547802003	6506.0
1.1006663493574482	4202.0
1.1386237072394583	5028.0
1.8018961369746695	7067.0
1.1727460426703376	5812.0
2.240143906460801	6671.0
2.114076399790686	5733.0
1.111452466291176	5859.0
2.368033946251769	7070.0
1.082780163998438	5122.0
1.0440939236422293	5579.0
1.0903876582278484	5056.0
1.0723421262989614	5004.0
1.1132769400514895	5438.0
1.1655332559296734	6029.0
1.094850352112676	4544.0
1.8188608776844075	5355.0
1.0449205252246023	1447.0
1.1136192626034611	1329.0
1.1646544181977243	5715.0
1.0126328453980349	4987.0
1.0577656675749318	5505.0
1.1225249950990004	5101.0
1.1206769683590867	1359.0
1.1447970945839245	6333.0
1.183115543328748	5816.0
1.178756476683938	7334.0
1.055164319248826	3408.0
1.0729327170005136	1947.0
1.088525835866261	5264.0
4.684612182600246	7207.0
1.111784404401213	6271.0
2.0003970617431013	5037.0
1.0511182108626194	939.0
2.1363895758036895	5257.0
1.9135616231709154	6629.0
1.4080628149537093	8533.0
2.250405515004054	4932.0
1.056575181006904	5939.0
1.0970985822617874	6066.0
1.1011769564319633	4843.0
1.0850364963503654	5480.0
1.1171701112877575	6290.0
1.0227118644067796	2950.0
1.2311507936507935	4032.0
1.1171096345514955	3612.0
1.0794286709632466	5741.0
1.090334008097166	3952.0
1.4938290415968298	6563.0
1.2191824911490188	3107.0
1.0497669773635154	6008.0
1.0535900104058276	3844.0
1.0907625342576173	6203.0
1.1882435269419174	5716.0
1.117083946980854	1358.0
1.09915611814346	2844.0
1.1531771636975734	7129.0
2.0630081300813	7872.0
1.1018780550553122	3887.0
1.0817773575986767	4231.0
2.238862320664486	3973.0
1.054603854389722	3736.0
1.0542579075425793	4110.0
1.0985485103132155	6545.0
1.0817669172932334	4256.0
3.7208396178984455	7956.0
1.1372618207480594	5668.0
1.190427174472465	1943.0
1.1365944934509495	3741.0
1.103941100043308	2309.0
1.1659307790912978	7021.0
1.0821827744904675	1521.0
4.711446740858502	7548.0
1.153163404642694	4394.0
0.988855116514691	3948.0
1.200448346721464	5353.0
1.0530303030303023	5808.0
2.837213061752343	6186.0
1.0906558622436058	3949.0
1.0651300855596297	5727.0
1.0704647676161927	1334.0
3.5779192591520776	6911.0
1.0688705234159783	3993.0
1.0924630924630925	5148.0
1.0371449380917694	4119.0
1.608878381928028	7614.0
1.1079252003561888	5615.0
1.8981954887218029	6650.0
1.1372112440857227	3593.0
1.0842776203966003	2824.0
1.0974847680049986	6401.0
1.0579017264276225	3765.0
1.9409393620750075	5706.0
2.1146116241173267	5523.0
0.9876543209876543	2997.0
1.039651070578906	6305.0
1.9828071272272578	6398.0
1.0666534810126587	5056.0
1.9419136075482815	6783.0
1.1045093864911943	5167.0
3.0297579391516742	4503.0
1.1192210888859453	7549.0
1.037145429986492	4442.0
1.6880409606241609	8203.0
1.0786722425509672	3826.0
1.1770428015564203	4112.0
1.0338248048568957	1153.0
1.1946753246753248	7700.0
2.1337686000607343	6586.0
1.1657105392558602	6101.0
1.7791973545768807	6653.0
1.163087934560327	5868.0
1.1314561060081318	6641.0
1.0728476821192052	2416.0
1.0881893279749943	4479.0
1.048408198866114	4586.0
1.0459570778235425	4613.0
1.1821074964639329	2828.0
1.8627147282455636	7102.0
1.185372005044137	793.0
1.0513251998317215	4754.0
1.1372501218917608	4102.0
2.8672727272727268	7700.0
2.00200300450676	5991.0
1.025316455696202	2370.0
2.205442698351861	5218.0
1.0678702010968928	4376.0
1.147467407565719	4679.0
1.144945188794154	5747.0
0.9840571742715786	1819.0
2.191079393398753	5605.0
0.9530434782608704	1725.0
1.6377782154815836	5077.0
1.1413820492454332	1259.0
1.5783255245467496	4909.0
1.129111438389789	2037.0
1.1218795888399409	1362.0
1.0080939947780678	3830.0
1.0133657351154306	3292.0
1.0781201369436664	6426.0
1.0799595141700407	2964.0
1.0507487520798668	4808.0
1.140827822679403	4083.0
2.0456152162935517	5941.0
1.1534460338101429	9228.0
1.222883693916073	6887.0
1.1240863209188994	5746.0
1.8928144507902769	7529.0
1.1611804767309868	4405.0
1.1192794547224925	6162.0
1.069802731411229	1318.0
1.1881007623467021	6034.0
1.1674270072992696	2192.0
1.080079946702199	7505.0
3.0689718258324192	5466.0
1.8871411117898584	6548.0
1.1171679197994988	1596.0
1.2759362892811024	6969.0
1.5289664252797903	6076.0
1.1174496644295309	2682.0
1.1247982786444326	3718.0
1.7731153496821064	5505.0
1.0112554112554106	1155.0
3.250781028117012	7042.0
1.1521940381410851	5401.0
1.1125192012288794	2604.0
1.0720221606648193	1805.0
1.1211666309242978	4663.0
1.0657469914881128	3407.0
1.0864022662889516	5648.0
0.9337152209492637	1222.0
1.9218565001183987	4223.0
1.320079964460239	4502.0
1.103167210060549	4294.0
1.1026196146352027	4619.0
1.1320485367594577	1401.0
1.0496428571428575	5600.0
1.121881209980129	4529.0
1.1260079051383403	6325.0
0.9677556215528218	2357.0
1.0686540198735321	4428.0
1.0813269127875877	1869.0
1.1453447050461978	2814.0
1.288235294117647	4930.0
3.1940321114813703	6602.0
1.1112523839796562	6292.0
0.9142244460328809	1399.0
1.07783251231527	2030.0
1.1100589225589217	4752.0
1.138702826335566	6121.0
1.0974896041891273	6493.0
1.0233812949640282	1112.0
0.937977099236641	1048.0
1.9652983495556486	4726.0
1.0510164940544686	2607.0
1.0844806007509387	1598.0
1.0534993270524904	2972.0
1.0540671011344438	4143.0
1.998319013821442	5354.0
1.097782998091323	6811.0
1.0372366487016167	4082.0
0.9849026618990865	2517.0
1.130132850241546	6624.0
1.2442183163737286	1081.0
1.1560779330792035	4722.0
1.0758976182012083	5626.0
1.0491340361445782	5312.0
0.947078280044102	907.0
1.0661101083032494	4432.0
1.1210526315789473	3800.0
1.1524132091447916	4724.0
1.0631434454358266	1457.0
1.2406015037593985	1330.0
1.163376446562288	1469.0
1.0854935622317603	5825.0
3.456119704102219	5948.0
1.1495520330806341	1451.0
1.0720766129032255	5952.0
1.1457553058676655	6408.0
1.4838258164852265	6430.0
1.0947731188971852	6964.0
1.0980530143091716	4263.0
1.0505523937060604	5974.0
1.6375937637887907	6799.0
1.1828997781810855	4959.0
1.1815725479600117	3701.0
1.025150905432596	994.0
1.0652522017614097	2498.0
1.181699590011181	5366.0
1.0272675629615602	5281.0
1.1277066929133865	4064.0
1.1136409839398247	4919.0
1.0508374963267708	3403.0
1.0558789289871948	3436.0
1.8583179452744658	5957.0
1.1255506607929522	3178.0
1.1052631578947367	3249.0
1.1189114573062506	5071.0
1.475622737917819	4697.0
1.1004950495049501	4040.0
1.0661740006718174	2977.0
1.047596382674917	2101.0
1.1091009529070563	7241.0
1.0239097169089524	5228.0
2.504462911665128	6498.0
1.0189745660072678	2477.0
2.594673197612124	6533.0
1.0213973799126632	4580.0
1.072002294893861	3486.0
1.1000581733566017	5157.0
1.051436515291937	2158.0
0.9708029197080293	1370.0
1.1157353672691097	6031.0
1.1206338388141086	5869.0
1.0972025996044084	3539.0
1.1136299234910734	3529.0
1.1183996278204227	4299.0
1.0916681161941209	5749.0
1.0537505972288583	4186.0
1.0877167837179302	6977.0
7.794630689561194	7338.0
0.9519480519480517	770.0
1.1465100207325496	4341.0
1.0946291560102308	1955.0
1.121683440073193	4372.0
1.1240129217516148	5572.0
1.1982758620689649	3828.0
2.048575253394532	5229.0
0.9465153970826576	1851.0
1.0617554096766348	4113.0
1.0619872379216038	5485.0
1.0461587605813771	6261.0
2.913101803547474	6709.0
1.0995827010622157	5272.0
2.224372169617125	4858.0
1.1315028901734112	2076.0
1.124887556221888	6670.0
1.1077720207253892	5790.0
1.0835302293259212	7195.0
1.1109189723320165	4048.0
1.094564102564102	4875.0
1.0971962616822428	4280.0
1.1326971820486051	6707.0
1.1305412686749945	4083.0
2.1982856218664075	6183.0
1.1240174672489085	5725.0
0.9606741573033711	1424.0
1.1264822134387351	1265.0
1.1258324570627407	5706.0
2.993890290875286	7529.0
1.9680157460942298	8129.0
1.1100062150403984	4827.0
1.0666274740348811	5103.0
2.3155228758169932	6120.0
1.1549687282835297	5756.0
1.0936607652769847	5253.0
0.9977215766689446	4389.0
1.1099863201094402	3655.0
1.1209677419354833	3844.0
1.116494628186223	4747.0
1.2009939260077303	1811.0
1.0579334198011239	4626.0
1.0427932723014688	4697.0
1.7533749455653942	6889.0
1.116031715335525	5171.0
1.0422984836392661	1253.0
1.1097506678539624	4492.0
1.1147356580427445	6223.0
1.0364496382860322	3594.0
1.1449217181854678	4982.0
1.1681404421326396	7690.0
1.1856382978723397	1880.0
1.0810810810810814	4921.0
1.0473783954516747	4749.0
2.273752969121143	5052.0
3.4844238708870288	7993.0
0.9827826896230801	2149.0
1.16008553100499	7015.0
2.819349164467896	5685.0
2.130300590445519	7452.0
1.0868852459016392	4270.0
1.0747275557861964	3854.0
1.1736098020735148	5305.0
1.138409961685823	4176.0
1.1236031927023944	4385.0
1.116442738323737	1563.0
1.1005732152162584	5757.0
1.0652835408022128	3615.0
1.1122520420070012	4285.0
4.847190366972477	6976.0
1.0980582524271836	5150.0
3.0583838123469484	7759.0
1.1551122194513719	2005.0
1.1132804119287703	4661.0
1.106345885634588	5736.0
1.957076366143768	5801.0
1.7499629464947384	6747.0
1.1099944165270796	7164.0
1.1502966381015156	6068.0
1.095465890183029	4808.0
2.0934057864590963	6809.0
3.763104065456406	7822.0
1.0876874148114488	4402.0
1.4344413665743305	6498.0
1.0970037453183528	5340.0
1.867752540346684	6692.0
1.1470790378006865	4365.0
1.081678956324447	5289.0
2.032324152060097	8786.0
3.6476001698994795	7063.0
1.1105022831050222	4380.0
0.9551526717557257	1048.0
1.0581192860252504	4594.0
1.063383715260849	4102.0
2.0176565008025675	4361.0
1.1273439109828964	4853.0
1.1213436928702014	4376.0
1.1323213326168724	7444.0
1.1935049386411263	6682.0
1.0991346877351393	5316.0
1.2067202337472602	1369.0
1.0010642071656615	2819.0
1.1937454545454542	6875.0
1.1130891580329778	6853.0
1.1494132985658407	3835.0
1.0700744752877456	2954.0
1.0799578059071724	4740.0
1.9651874521805666	5228.0
0.9752308984047017	2382.0
1.1321444901691815	6561.0
1.0301175318315385	4084.0
2.3100787654717867	6221.0
1.0882825040128419	4984.0
1.1251165392504197	5363.0
2.445587135377711	5348.0
1.1300273330730182	5122.0
1.1039548022598877	6195.0
1.0746726107550852	3589.0
1.594583066751973	4689.0
1.075186219739292	4296.0
1.0807944030692842	4431.0
0.9974738361602313	2771.0
1.2498605688789741	7172.0
1.088443396226415	5936.0
1.90749642717942	7697.0
1.0381558028616857	4403.0
1.1881548974943046	6585.0
1.0671497584541063	2070.0
1.1380234033554206	7093.0
1.1524709302325586	6880.0
0.9551104972375686	1448.0
1.0509541209906614	4926.0
1.0114449213161651	4893.0
1.3398224043715843	5856.0
1.0431654676258983	3475.0
1.0496064870021458	4193.0
1.1509216589861748	5208.0
1.1691849329644608	4699.0
1.160280626011873	7412.0
1.0969775635082513	5393.0
1.0829754002342828	5122.0
1.1455441110613516	6699.0
2.0355857103295487	7222.0
1.1142493098322364	4709.0
1.1320796460176992	4520.0
2.063021815243739	7426.0
1.0906148867313914	1545.0
1.077610273590172	5373.0
1.1267441860465117	6880.0
1.0329218106995883	1701.0
1.1961471103327486	1142.0
1.1304347826086958	2001.0
1.1372654155495983	5595.0
1.0915292779988635	1759.0
2.696599726152441	8764.0
1.0775154004106773	5844.0
1.02903560318009	2893.0
1.1093100581878634	4812.0
1.0660377358490567	1484.0
1.1019924098671727	2108.0
1.0724915986557855	6249.0
1.089654148730889	6737.0
1.108433734939759	2241.0
0.9797822706065321	1929.0
1.1342785654712257	4796.0
1.0050869012293338	4718.0
1.0823600483286349	4966.0
1.8220244716351512	8091.0
1.1025935276566445	4357.0
1.1264600179694522	4452.0
1.106908818573301	5341.0
1.0839266450916938	4635.0
1.0946615299944955	3634.0
1.109484193011647	6010.0
1.064751958224543	3830.0
1.0739817123857018	2406.0
0.9798219584569738	3370.0
1.0669950738916254	1015.0
2.181668796786562	5477.0
3.1636489288182434	7235.0
1.1469912102772142	7395.0
1.0382450331125825	6040.0
1.0734870317002883	2082.0
1.1097612065354006	2387.0
1.613762224578766	8487.0
3.2718956208758265	6668.0
1.1065119957817033	3793.0
1.0172892868169183	6478.0
1.1108730583824316	3734.0
1.1617149973314356	5621.0
1.0872600349040147	5730.0
1.0505889167793017	5179.0
1.4614935822637112	6856.0
1.230434782608695	1150.0
1.0778018514870988	5077.0
1.9540078843626787	6088.0
1.1091854419410745	4616.0
1.0	1455.0
1.0778345724907064	4304.0
1.0276243093922655	4525.0
1.8502422774076341	6604.0
1.0520987654320981	4050.0
1.1579112928593902	6358.0
2.1242644513672544	5778.0
1.0541256623769868	5284.0
1.0917359259840052	6377.0
1.0415584415584414	2310.0
1.0692632001606104	4981.0
1.0769518816700996	5341.0
4.142245989304815	6545.0
1.0792440318302394	3016.0
1.1240740740740747	4860.0
2.064667128987515	5768.0
1.0704405737704916	3904.0
2.2679738562091516	6120.0
2.011385199240987	5270.0
1.1684737281067563	7194.0
1.9701513452914792	7136.0
1.0256410256410262	1950.0
1.0728046594982077	4464.0
1.1540971718636688	5516.0
1.090196078431373	4080.0
1.1662887377173092	1323.0
2.6144121365360316	8701.0
1.1800310398344545	1933.0
1.1224979983987184	6245.0
2.0908397778019845	9181.0
1.1300582847626983	6005.0
1.1174191824739512	7486.0
1.1537065837221352	3858.0
2.2414982750123222	6087.0
1.1154879140555056	3351.0
1.1144008409250183	5708.0
1.1202236719478103	5365.0
1.030642434488588	4732.0
1.1521479713603815	3352.0
1.0497967479674792	3936.0
1.0789518461800243	5877.0
2.1173852573018093	7190.0
1.7290794979079485	5736.0
0.942196531791908	1038.0
0.8791836734693874	1225.0
1.1414547077197674	6723.0
1.0441251924063617	1949.0
1.0798065296251511	827.0
1.0813626126126132	3552.0
1.1169088507265519	1514.0
1.7384815995363654	6902.0
1.2009433962264144	1060.0
1.211264258555133	4208.0
1.042758620689655	5075.0
2.8684807256235825	7056.0
1.4837423956366693	4767.0
1.2239122744959325	2827.0
1.1680418914630268	6302.0
2.303977272727274	7040.0
2.128863735306921	6891.0
1.89702355762449	7089.0
2.1813725490196076	7344.0
1.0758096875895677	6978.0
1.4694851687691783	5866.0
2.9139654240950827	7404.0
1.0144262295081967	1525.0
1.1174431202600226	4615.0
1.1229135053110781	1318.0
1.0859691808596923	3699.0
2.244258555133079	6575.0
1.0647113594040971	4296.0
1.0900168255748741	3566.0
0.9760119940029985	4002.0
2.027387640449439	5696.0
1.0364891518737678	4056.0
1.0914275838230212	5786.0
2.5082817043874033	7909.0
1.0138466734211413	5922.0
1.8560975609756116	7380.0
1.0951619352259092	2501.0
1.0609971711456863	5656.0
1.102975360297537	4302.0
1.1143486777668958	4084.0
1.1034537895746712	6254.0
1.109706546275395	4430.0
1.6856274036311618	11181.0
0.943917169974116	1159.0
4.081802164611122	7946.0
3.467862881628282	7468.0
1.9350603264726753	5636.0
2.074296779453732	9812.0
1.1489164660122242	5399.0
1.1457295373665481	5620.0
1.5975945017182125	5820.0
0.9940104166666668	3840.0
1.7872611464968156	5495.0
1.005963791267306	4695.0
2.5189517489596214	8891.0
1.0098157051282053	4992.0
1.1705406111256207	7658.0
2.0770248808893577	7556.0
2.365042791310072	6076.0
1.0546654099905752	3183.0
1.0206718346253238	2322.0
1.0462414038415933	4217.0
1.0399419026870005	2754.0
1.126531521496993	4489.0
0.9835916134913397	1097.0
1.125564729708677	6419.0
1.0477301654645732	4714.0
1.1722272317403069	1109.0
2.3345275414240936	6699.0
1.902467883705206	5916.0
1.1249750449191456	5009.0
1.07830591102986	3282.0
1.0761832447481656	3951.0
1.205700549450549	2912.0
2.136075434888637	6151.0
0.9314796425024829	1007.0
1.0586351318058627	4059.0
1.9896841771147435	6301.0
2.749962023393589	6583.0
1.0913651021139372	5582.0
2.772881932630147	5878.0
1.0719952399841333	5042.0
1.452023903484045	8869.0
2.8087443946188353	8920.0
1.1246451612903228	3875.0
1.067469379281711	4817.0
1.0463359355326116	3971.0
1.072348860257681	3027.0
1.025668449197861	3740.0
1.0191518467852259	1462.0
0.9923339011925039	1174.0
1.0288239815526528	5204.0
1.084356561951842	6271.0
1.0912562814070355	4975.0
0.9699321047526679	2062.0
1.0809810273021745	6483.0
1.143852129654434	3733.0
1.1143326039387305	3656.0
1.0395766221813163	4346.0
0.9876265466816647	889.0
1.1254159201433327	3907.0
1.117361784675073	4124.0
1.162794529576536	6069.0
3.0833691448216594	6981.0
1.1492318946598383	4101.0
1.1408450704225352	3692.0
1.0959064327485384	5130.0
1.073356038773906	3817.0
1.1298798798798804	6660.0
1.1504237288135593	6608.0
1.232246651503664	3957.0
1.535934291581109	7305.0
1.7014247367334296	9686.0
2.228854625550662	4540.0
1.1106094808126408	6645.0
2.151912276009627	7478.0
1.7857509627727848	7790.0
1.053734238603298	5155.0
1.0856991244361898	3769.0
1.3561894313402816	5469.0
1.8126139263580026	8229.0
1.0851641569982724	4051.0
1.0787696924231054	1333.0
1.0641527913809987	6126.0
1.069716175254891	3629.0
3.02156989944859	6166.0
1.0036809815950927	815.0
1.0977443609022546	1064.0
1.1267217630853998	3993.0
1.067361111111111	1440.0
1.1065338765655652	6627.0
3.0529369108049305	6895.0
2.0259467040673207	5704.0
1.0539823008849558	4520.0
1.3712205160677537	6317.0
1.1185448463307548	4783.0
1.0237541957139158	3873.0
1.106050955414013	3140.0
1.167886622021493	6421.0
0.9614225437010239	1659.0
0.9432454036770591	2502.0
1.2384708737864076	1648.0
1.1487826871055014	3327.0
1.0987897551365045	7106.0
1.0878103837471786	4430.0
1.222332015810276	1012.0
1.1311985076946987	6433.0
1.0677152759264188	3751.0
1.0957196613358413	4252.0
2.1616882151879926	6729.0
1.1628959276018092	1326.0
1.1728703839929386	6797.0
1.186670780623265	6482.0
1.073900424201831	4479.0
1.1378455672068635	5245.0
1.044010416666666	3840.0
3.9892291121711017	6499.0
1.500718694512556	11827.0
1.1264113349568303	4517.0
1.0196470802255773	5497.0
2.527816411682895	7190.0
1.0532940019665684	5085.0
0.9485458612975385	894.0
1.0316605642903298	4643.0
1.0777243589743597	4992.0
1.1122302158273376	4170.0
1.0994661421747678	3559.0
1.9070959803117304	4876.0
2.199177345356747	6321.0
0.9344841114162419	2549.0
1.0380530973451334	4520.0
1.0490902849296255	2913.0
1.0230902443717527	5197.0
1.0731325772389515	5114.0
1.1450912250217202	6906.0
1.051022985602425	3959.0
2.1522585669781913	7704.0
1.0809881847475828	4655.0
1.1281531946234582	5431.0
1.1305293691080485	5516.0
1.154158215010142	986.0
1.0262295081967219	3660.0
1.0886402753872633	4648.0
1.1326110178544178	6553.0
1.889409678236635	7894.0
1.1547296219492738	6269.0
1.103180050331732	4371.0
1.0422910422910423	6006.0
3.2579277864992178	6370.0
1.1887747506327233	6717.0
1.1060206770727754	4933.0
1.0981642019377866	3922.0
1.1016691957511386	1977.0
1.962021343377273	6372.0
1.1879445900411825	2671.0
1.1509269356597598	4585.0
1.49554304480413	8526.0
1.2179155900086134	1161.0
1.0852329038652127	3027.0
1.1740758072063633	4274.0
1.1322580645161298	5580.0
1.0331825037707396	3978.0
1.184892402283707	2277.0
1.1888978711937483	3711.0
1.096808510638298	2820.0
2.244319950202302	6426.0
1.0396790013374944	2243.0
1.0535073409461664	3065.0
1.8595561918396566	6985.0
1.1018761347589272	4957.0
1.121192482177577	3086.0
2.30803645401823	6035.0
1.0610989882959734	5041.0
1.9026882914907808	9002.0
1.076954902772031	4834.0
2.468610532579587	6722.0
1.1377597940040456	5437.0
1.1203772648299835	4029.0
1.1405867970660148	1636.0
4.087343441001976	6068.0
1.1342526549373912	6309.0
1.0779094618224212	5147.0
0.9194232400339274	3537.0
1.0899983302721656	5989.0
1.7666297993363882	6329.0
1.153718509579122	6629.0
1.0823433019254414	4882.0
1.4374307862679958	7224.0
1.0907084528801583	4531.0
1.0841002044989776	3912.0
1.900933125972007	6430.0
1.042889390519187	886.0
1.0564430244941432	5634.0
1.100991033506371	4238.0
1.0995465342258697	4631.0
1.02227602905569	2065.0
1.1107506950880441	4316.0
1.144500561167228	7128.0
1.022231044065106	5038.0
1.0468401486988843	1345.0
1.0199293642785068	3964.0
1.060437523173897	2697.0
1.152712264150943	3392.0
1.0188165948764447	4411.0
0.9778546712802775	1445.0
1.1270291162071626	3881.0
1.1278240190249695	6728.0
0.9820895522388065	670.0
1.1989973004242198	2593.0
1.7818130630630624	3552.0
1.1303057287028802	6738.0
1.146382189239332	5390.0
1.0836909871244635	1398.0
1.0953008344312687	4554.0
1.1483760683760682	2925.0
2.1336549375709417	7048.0
1.1609620721554115	5405.0
1.0780395456457719	4754.0
1.0193891102257637	3765.0
1.0449561403508771	5472.0
1.124007473143391	4282.0
0.8910798122065734	1065.0
1.0284218399401654	2674.0
1.0865267639902685	6576.0
1.892608089260808	5736.0
1.5797128825085005	5294.0
2.0349458016502187	6181.0
1.0298534143725422	5594.0
2.0305579399141647	5825.0
2.560047038071438	6803.0
1.0811817939845623	3757.0
1.1804709703613476	4926.0
1.1184376312473747	4762.0
1.039658848614072	4690.0
1.1563562202583275	7355.0
1.1537258248009103	7032.0
1.2113669064748207	6950.0
1.0475778546712806	1156.0
1.132239382239383	4144.0
1.10993037742763	5458.0
1.1236522138105067	4359.0
1.188547790115393	4593.0
1.0701938187532742	1909.0
1.0593657817109143	5424.0
1.128760330578512	6050.0
1.2023121387283247	1038.0
1.130379746835443	790.0
1.1105718185954798	6593.0
1.063880597014926	1675.0
1.2366438956034325	5709.0
1.1596462299505328	6671.0
0.9919268030139928	1858.0
1.1970643347907557	6404.0
1.0484242890084556	3903.0
4.327916264977274	7261.0
0.9921874999999999	1408.0
1.1110507246376815	5520.0
1.144250363901019	6870.0
1.185631018753168	7892.0
1.1332204714155492	7679.0
1.1006578947368417	1520.0
1.0915375446960662	4195.0
2.6342277399546146	7491.0
1.0492483151892167	3858.0
1.0967349422023933	4931.0
1.7573407202216058	7220.0
1.0692582663092043	2238.0
1.0528661130241033	4937.0
1.1369568335006461	6973.0
1.8699333703498071	7204.0
2.2381666666666695	6000.0
1.1281682027649778	3472.0
1.1195652173913053	2024.0
1.2185073879288764	7986.0
1.0571300044984258	2223.0
1.1025468038455053	5929.0
1.383221974758723	6735.0
1.1011315417256005	1414.0
1.108781399211127	4817.0
3.3242034046267976	9164.0
1.1009894234049806	5862.0
1.101459188326493	4386.0
2.3379984662576674	5216.0
1.20253164556962	6162.0
0.9605536332179934	1445.0
1.152767662053896	5492.0
1.1143617021276597	4136.0
1.023944805194806	2464.0
1.178142574859401	6579.0
1.1214707813525937	4569.0
1.7277339346110487	8870.0
1.4052711993888476	5236.0
1.8389975969790575	5826.0
2.3876989869753955	6910.0
2.3802540264501775	7637.0
1.118241235888294	5049.0
1.0569948186528506	1544.0
1.0488110137672093	3196.0
1.1199845679012341	2592.0
1.1166377063423112	4604.0
1.173940745460337	3139.0
1.1339726413763929	7091.0
1.0315627405696695	1299.0
1.0940070505287907	1702.0
1.34006243496358	4805.0
1.1040672574414905	4401.0
1.0838053982006004	6002.0
0.9637814610190298	1629.0
1.3741252467252816	5573.0
1.1059190031152644	5136.0
1.311817472698908	5128.0
1.0409523809523817	4200.0
1.120335654347438	5601.0
1.0155178635871522	2771.0
1.0935867975767701	4787.0
5.8834138028969	7042.0
1.1047197640117998	6780.0
1.229255774165954	1169.0
1.074047829937998	5645.0
1.1097438473129084	3982.0
1.0001666388935173	6001.0
0.9899463806970513	1492.0
1.0812796208530804	4220.0
1.1309701492537303	5360.0
1.8082219522073724	9876.0
1.1002501042100885	4798.0
1.16571549355316	4731.0
1.1363525091799265	4085.0
1.0290519877675834	3924.0
1.9025554619488885	7122.0
1.9984469035138825	5151.0
1.2242005813953483	2752.0
1.082005176406484	7341.0
1.1358303249097474	4432.0
1.109088173337346	6646.0
1.0509515039901778	4887.0
1.8777603894974801	5751.0
1.164715189873417	6320.0
2.966718174254128	8413.0
1.771631379268144	8171.0
2.8483580167417926	6212.0
2.072975814931651	4755.0
2.538094396323138	5657.0
1.129090909090909	2750.0
1.8506064793489938	6513.0
1.0214446952595937	2658.0
1.120875303924974	5758.0
1.0239157594145991	5603.0
1.088861298332741	5638.0
1.0527240773286466	3414.0
1.1085678286434277	4762.0
1.1140500196412202	7637.0
1.07119021134594	3596.0
2.434665871121719	6704.0
4.506174514859548	7369.0
1.09271523178808	4681.0
1.1758034026465032	1587.0
1.0916728440820371	4047.0
1.0542716177616207	3851.0
1.0899940793368859	5067.0
1.415346763032446	6503.0
1.145540647198106	6335.0
1.1350974930362117	1436.0
1.1113896287012384	6383.0
3.078146698649161	7921.0
1.0601475316814821	5287.0
1.3337809322846723	5213.0
1.9674048658764813	6412.0
1.2189109065376817	6409.0
1.129612630805948	5447.0
1.1560253699788585	4730.0
1.4814932486100079	6295.0
0.9806273062730622	1084.0
1.1942567567567566	1776.0
2.4139991463935133	7029.0
1.1286111111111112	7200.0
1.177083333333334	3936.0
1.1798406862745103	6528.0
1.1378991207774178	4322.0
1.1307799166501291	5039.0
1.1119570085087322	2233.0
1.4649313087490963	5532.0
1.0428459119496851	5088.0
0.9963392312385603	1639.0
1.1422943221320965	4315.0
1.0648148148148147	5184.0
1.0989941768131286	1889.0
1.1825718821661666	5669.0
0.976744186046511	1591.0
2.2443110428591386	7163.0
1.0631948507899354	1709.0
1.828801225584068	5222.0
1.0989069581444941	3751.0
1.0577235772357723	1230.0
0.9997811816192554	4570.0
1.1475040257648952	3105.0
1.359042553191489	5264.0
1.0775969962453065	3196.0
1.409273840769903	5715.0
0.9284736481861737	2922.0
1.8994260370466995	7666.0
1.8075304540420831	4515.0
1.1318728522336776	2328.0
1.024976873265495	3243.0
1.082215288611545	6410.0
4.359208127116436	7678.0
1.0313786008230446	1944.0
1.0764802631578956	1216.0
1.1082206035379811	1922.0
1.1388467374810318	5272.0
1.0558419243986246	1164.0
1.145243282498184	5508.0
1.9392371377882927	6764.0
1.1036909602752578	6394.0
1.2065928535480621	3974.0
1.1017503366031929	5199.0
3.960432106519279	7961.0
1.1218978102189785	1370.0
1.1001544231193467	4533.0
3.2454728370221346	6958.0
1.5631226522946269	6123.0
1.241335853812224	1587.0
1.1591517004203282	5234.0
1.048582995951417	988.0
1.1308641975308649	6075.0
1.13506576836702	6234.0
2.410622659825268	7211.0
1.073191733639495	3484.0
1.0389447236180906	1592.0
1.0714916151809362	4532.0
1.925761983052992	7907.0
1.1240068546502568	6419.0
1.843781942078366	5870.0
0.996917657419639	4542.0
1.137530266343825	4130.0
1.054410882176436	4999.0
1.117497886728656	3549.0
0.9960998439937602	1282.0
1.097757847533632	6690.0
2.267238588539981	6178.0
1.11277517141826	5542.0
3.2862042682926846	7872.0
1.0751028806584353	3888.0
2.534366925064601	5805.0
1.8551228558182655	4314.0
1.0600169061707523	3549.0
1.871061148015669	5871.0
1.124546037171545	4681.0
1.139011371547923	4309.0
1.0999443723345073	5393.0
1.0605117565698479	2892.0
1.0821068938807132	6455.0
1.0576486609169318	4406.0
1.1789044289044293	3432.0
1.0519269042880404	5527.0
1.1454042422379338	6506.0
1.1044644820760936	4547.0
1.0710479573712253	1126.0
1.067400797417885	5267.0
1.02608695652174	1725.0
1.0321800595238102	5376.0
1.1002695417789765	5565.0
1.1747004357298474	7344.0
1.2853067047075604	1402.0
2.3006274957216215	5259.0
1.159463193210973	5067.0
1.8814562862181918	7938.0
1.1077595173705008	4807.0
1.0968406593406594	1456.0
1.1166489925768819	4715.0
1.4457921720645228	7997.0
1.0902679830747533	1418.0
1.064743589743589	4680.0
1.8878845116028053	7412.0
1.122905027932961	5191.0
1.0828138913624215	4492.0
1.1494105037513391	4665.0
1.8529839883551684	6870.0
3.2234593068841115	6377.0
1.060349911539218	5087.0
1.0141104294478531	1630.0
1.019508057675997	1179.0
1.1105937136204889	4295.0
2.063612866168866	6964.0
2.221241940956903	5894.0
1.0660532369372335	6086.0
1.1315077755240022	5916.0
1.1188768190202913	4879.0
1.0524754734200317	4383.0
1.1096532333645737	4268.0
0.9747634069400637	2536.0
1.1027062275839585	6134.0
1.1673344331840678	4243.0
1.7567298105682936	8024.0
1.1218386560827016	5417.0
1.1462771353215673	4929.0
1.051968155683327	4522.0
1.901454593107063	7631.0
1.0798864557988643	2466.0
1.0483946750195765	6385.0
2.1004098360655736	6832.0
1.0240796480666818	4319.0
1.100869167429094	4372.0
1.1254684990183832	5603.0
1.1347150259067358	2316.0
2.15023682652457	6756.0
1.1786108048511577	1814.0
1.0773010153946936	6106.0
1.8760744985673354	8376.0
1.0495306570800877	5007.0
2.873735612138123	8601.0
1.5118661430766613	5857.0
1.103003640776698	6592.0
1.1724875267284398	2806.0
2.0521788990825685	5232.0
2.066266191101933	5327.0
1.0331646992692525	1779.0
1.016360505166476	3484.0
1.1498308361527303	4138.0
1.1734417344173438	4428.0
1.0662084765177542	4365.0
1.040277777777777	2880.0
1.0798258345428158	1378.0
1.0407366071428572	1792.0
1.1724354940213972	3178.0
3.095428388746803	6256.0
2.0600365873939803	6013.0
1.0540179423554121	5239.0
1.071741637831603	4335.0
1.0802858343841952	4758.0
1.106359649122807	3648.0
1.9633645955451358	6824.0
1.03177288964091	5319.0
2.370304975922953	6230.0
2.19464809384164	5456.0
1.0898243288034466	3017.0
1.0718495013599267	4412.0
1.0560465116279072	4300.0
1.09017898118403	4358.0
1.1482875423409853	2657.0
1.0593501326259949	3016.0
1.1010627214002926	4799.0
1.0717465753424655	5840.0
1.6315685499802437	5062.0
1.102229299363057	6280.0
1.0821917808219177	3942.0
2.9107475964987786	6969.0
1.150646132058772	5649.0
1.064611736810906	5061.0
1.0445006321112522	3955.0
2.0461241911056014	7263.0
1.2332711829293554	4827.0
1.1077701696933608	6718.0
1.9039258236338539	5069.0
1.1911413562559696	8376.0
1.3255813953488371	817.0
1.124287933713102	5793.0
1.103970390309556	2972.0
2.7593285132552134	12033.0
0.8894830659536543	1683.0
1.2122871046228707	1644.0
0.9555555555555553	1260.0
1.1667173252279632	6580.0
1.1723009814612873	3668.0
1.8636363636363638	6600.0
2.3093960892888017	5779.0
1.1266957364341081	4128.0
1.0604166666666668	4320.0
1.152785866821976	5151.0
1.0679992161473641	5103.0
1.1058795411089863	4184.0
1.0491439441978447	6308.0
1.2025523560209421	6112.0
1.1321839080459775	4872.0
1.0763185469786931	5726.0
2.167002349781806	5958.0
1.805856465809073	5908.0
2.6652215799614662	8304.0
1.1361713739937231	7329.0
1.151904243743199	4595.0
1.1145120633777459	5554.0
1.1735722284434489	1786.0
1.0949060036385685	3298.0
1.075921908893709	1383.0
1.0587552252670687	4306.0
1.058485139022052	1043.0
1.0804774740084715	5194.0
1.843344031789699	6543.0
1.0764980141599036	5791.0
1.1485807415455649	7363.0
1.1134249003101468	6771.0
2.103193773483627	7452.0
1.0358271865121182	3796.0
1.218538055764883	5308.0
1.1086456501150055	7391.0
1.3462478841451953	5317.0
1.148086522462563	7212.0
1.1671193192105742	5523.0
1.504636177903505	6363.0
1.103216155572177	4011.0
2.011024078909194	6894.0
1.1254768969902498	2359.0
1.008898435102792	3259.0
1.1540885221305328	6665.0
1.1028071454611739	2743.0
0.995329285380663	4282.0
2.7750562359410136	8002.0
1.1320285803044423	6438.0
1.0811873402791425	5087.0
1.1704317986845871	6994.0
1.1498895550646895	3169.0
1.3861967694566824	6129.0
1.848931466470155	6785.0
1.1876566416040109	3192.0
1.117405582922824	4872.0
1.0821782178217823	5050.0
1.1567649609713795	4612.0
2.39563953488372	6880.0
1.0506531591575579	3751.0
1.1059862610402351	4076.0
0.8803748621830212	1814.0
1.044	3750.0
1.4604582409460467	6765.0
1.0374141605493723	4223.0
1.1438515081206504	4310.0
1.0978820835718381	6988.0
1.1309244486156733	6393.0
1.1003405816085925	3817.0
2.098000305296901	6551.0
1.0443485086342228	2548.0
1.0968757568418495	4129.0
1.1242538138403722	4523.0
3.0090744101633393	7163.0
1.107685720402483	4671.0
1.0986121256391526	5476.0
1.0516495402920505	3698.0
1.139420999567911	6943.0
1.4348033752587168	6281.0
1.0132047788723535	4771.0
1.059929789368105	3988.0
1.2005318316909113	6393.0
1.9133266533066118	7984.0
1.4245345305691277	7573.0
0.9929040735873853	3805.0
0.9313304721030037	1864.0
1.0040890504316216	4402.0
1.1425935245764132	5961.0
1.0213017751479296	4225.0
2.3156869113348484	6158.0
1.4343163538873989	4476.0
1.170644761314321	6452.0
1.0326169405815424	3955.0
1.8298289879450522	7134.0
1.641043239533288	5828.0
1.0733333333333337	4800.0
1.0426108851442966	5163.0
1.0186130785702519	6071.0
1.4185243779663463	6953.0
1.1184950773558364	5688.0
2.308360855205981	5753.0
0.9950000000000002	1800.0
1.1740431564025826	6349.0
1.076639646278556	5428.0
1.1831153388822822	6728.0
1.026733254994125	3404.0
1.0558100791336944	4802.0
1.0658884052235855	5054.0
1.0993832352116621	7134.0
1.115448230234867	3023.0
1.0240054869684503	4374.0
1.093916755602988	2811.0
2.0579991054122546	6707.0
1.0945417446012573	5881.0
1.412577319587629	4850.0
2.979002624671917	6858.0
1.2051717382786986	7657.0
0.9627118644067794	1475.0
1.644261468660729	5951.0
1.044234800838574	4770.0
1.0427650849443473	1707.0
1.059838392662154	4579.0
0.9354575163398695	1224.0
1.0370942812983004	1294.0
1.9556218207332037	5701.0
1.156780320722405	6423.0
1.0428284630827571	4483.0
1.1319875776397519	1288.0
1.0978410656867241	2177.0
1.0545454545454551	4180.0
3.100434048709909	8294.0
1.067401960784314	4080.0
1.0946458684654292	4744.0
1.1031311583096117	4567.0
1.0719438877755516	4990.0
1.0744283365715144	6691.0
1.0327455919395472	1191.0
1.0952618453865344	4010.0
0.8877855014895734	1007.0
1.946369636963697	6060.0
2.1732996140023944	7513.0
1.1365514242226569	4599.0
1.116094986807387	4169.0
1.157763975155279	4830.0
1.8620775969962473	7990.0
2.470672184957901	7007.0
1.0518048128342246	2992.0
1.0537727666955767	2306.0
1.6715740231150247	7268.0
1.053691275167785	4023.0
2.7922037095253085	6362.0
1.134246575342465	5475.0
1.0531796206768314	5378.0
3.044918998527242	5432.0
4.8209354747816295	7098.0
1.4572317262830468	5787.0
1.0550442158455149	5541.0
0.9299539170506909	1085.0
1.124425476034143	6092.0
2.130470685383981	4844.0
1.0944474686989656	3674.0
1.135641063734958	6731.0
1.0306963329213017	4854.0
1.0638250390537825	4481.0
2.106317093311315	4844.0
2.10403311965812	7488.0
0.9875745526838964	2012.0
1.061171469059991	4234.0
0.923489932885906	745.0
1.1239669421487608	5445.0
1.1512820512820516	5850.0
2.7065584854631517	7395.0
2.160310941625112	6818.0
2.8429371387283253	11072.0
1.1774089590718653	6206.0
1.8877917414721725	6684.0
1.1741071428571435	4256.0
1.138725227637922	1867.0
1.100816530578237	6001.0
1.1278001148765073	3482.0
1.8274428274428278	8658.0
1.090830599205664	5791.0
1.1550733886407154	4701.0
1.1404494382022472	5696.0
1.1481064021641125	4436.0
1.2393794749403342	8380.0
1.2799458605910217	4433.0
3.716405936622538	7479.0
0.9726609963547995	1646.0
1.1649341649341651	1443.0
2.198103720729778	6961.0
1.0926234054353858	1803.0
1.1491244586706837	5311.0
1.1013838310269481	6865.0
1.1636302858097947	5983.0
1.0681564245810053	4475.0
1.0721280152854071	4187.0
1.0963172804532584	6001.0
2.3992537313432845	6968.0
2.0290957382590835	8283.0
1.108505747126436	6525.0
1.8499940849402594	8453.0
1.0515998197386212	4438.0
1.1256729475100946	5944.0
1.6755652410787254	7342.0
1.155361050328228	5484.0
1.034482758620689	2726.0
1.1527579493835172	7705.0
2.228940471733433	5342.0
1.133667037449017	5394.0
1.139588629535475	4327.0
1.7233058806530843	6921.0
1.0661749209694413	4745.0
2.434249179194745	5787.0
1.0406956521739126	2875.0
0.9879336349924587	1989.0
1.1630452540434573	6121.0
1.0210280373831773	4280.0
1.0288243304584666	4406.0
1.0281743050338088	5324.0
1.1058823529411765	6120.0
1.0875912408759125	2603.0
1.0359911406423035	3612.0
1.0809124585689214	5129.0
1.1905298759864713	1774.0
1.0265764677458322	4139.0
1.1002869657151486	6621.0
1.1353415358506571	2357.0
0.9666246851385395	1588.0
1.1330689928628075	6305.0
1.05899777832634	4051.0
1.0798766816143488	3568.0
1.1124900977026673	7574.0
1.0652302826645579	5059.0
1.0660499837715032	6162.0
1.1008424182358767	4036.0
1.048523206751054	4740.0
1.062531265632816	1999.0
1.1734760051880677	6168.0
1.3319285232636555	5932.0
1.0347912524850895	3018.0
1.0683706070287544	1565.0
1.117876278616658	4106.0
2.992308712372363	7541.0
1.0907899049491967	6102.0
3.2458261370178483	5211.0
1.0646495428820204	4594.0
1.0886443844716627	4817.0
1.0	2025.0
1.0207351555136668	2122.0
1.4148521659408662	4363.0
1.475239863819251	6462.0
1.0879320800485144	3298.0
1.5888142477737839	6401.0
1.086737035337311	4358.0
2.0357981220657293	5112.0
2.0689582896667353	4771.0
1.178634283702922	5682.0
2.0072211821342623	7478.0
1.0889063729346968	3813.0
1.2136424602414244	5219.0
1.099983821388125	6181.0
1.1544308861772363	4999.0
1.0260736196319022	1304.0
1.071921540138031	2753.0
1.070459984046797	3761.0
1.0302398331595406	1918.0
2.896301849075463	4002.0
1.0834937439846009	4156.0
1.097158752235248	5033.0
2.1445707070707076	4752.0
2.0874897792313996	6115.0
1.066184649610678	1798.0
1.034983633387889	4888.0
1.0850496728858738	4127.0
1.0798903878583466	4744.0
1.1639148597573103	5027.0
1.051888939462904	4394.0
1.1232067510548525	1185.0
1.0044843049327363	4683.0
4.105772384388319	6098.0
1.1098806021803076	5779.0
1.0950430730122864	7081.0
1.1408815903197924	1157.0
1.0928553647000243	4017.0
2.087954786294595	5662.0
2.919036144578312	4150.0
1.0777864787261822	3831.0
1.0522836538461546	4992.0
1.1236369736621374	5961.0
2.49848724967584	6941.0
1.0780141843971627	4089.0
3.1887435024197863	5579.0
1.587674018457686	6393.0
1.1189678944258414	5077.0
1.1342740100136541	2197.0
2.185690577171307	5423.0
1.100998139062765	5911.0
1.047440364513536	3731.0
1.0189768976897693	1212.0
1.06865837817777	5389.0
1.0907062011796587	6273.0
1.1873902353354415	5694.0
1.0557395143487855	1812.0
2.194277929155315	7340.0
1.1121396054628232	6590.0
1.1455410225921523	4205.0
0.9166666666666667	900.0
2.06249026024622	6417.0
1.1205942784890148	6327.0
1.1197882197220375	4533.0
1.0573196986006452	3716.0
1.066880256307569	4994.0
1.027494108405342	1273.0
2.2794441993824455	4534.0
1.2291330497286195	6817.0
2.780839557043523	7766.0
1.850418827283606	5014.0
0.9943587814968033	2659.0
1.0832183001380393	5071.0
1.09220041322314	3872.0
1.1094027202838554	5073.0
1.1229702970297035	5050.0
1.1248314101603474	6673.0
1.128501103378034	5891.0
1.0603174603174597	945.0
2.0707118967988527	4186.0
2.3188755020080323	6225.0
1.0773029439696105	5265.0
1.1192596472847904	5727.0
4.497888571039365	7341.0
2.1307189542483655	6579.0
3.8018143754361495	7165.0
1.711818757921421	6312.0
1.5748841996911995	3886.0
1.010432766615147	5176.0
1.0328579418344517	7152.0
1.1030370784423336	5367.0
1.1294305057745917	2511.0
2.2240389632979647	5749.0
1.0212994836488813	4648.0
1.0487641950567799	1497.0
0.9788314987298898	1181.0
0.9457120377655395	1271.0
1.092316513761468	1744.0
1.220155709342561	6936.0
1.144813144329898	6208.0
1.0877808988764046	4272.0
0.9822792545065683	3273.0
1.1012396694214872	1936.0
1.0722114764667956	1551.0
3.4476286806023806	8898.0
1.0645161290322582	1116.0
1.0657572577824415	5718.0
3.292642889121025	6701.0
1.1042898287100191	6597.0
1.9885393258426962	4450.0
2.167720123474936	6803.0
1.2310893955845097	5526.0
1.0983487833140206	6904.0
1.891453767345351	7711.0
1.1027343749999994	5120.0
1.143711419753086	5184.0
1.1383309759547384	3535.0
2.000976835054422	7166.0
1.0636363636363642	4180.0
1.6450592885375497	6325.0
1.1233226837060706	4695.0
1.0652594024082056	6727.0
1.0979360582760016	4942.0
0.9933872152828801	1361.0
1.9599702380952375	6720.0
1.0680515759312323	1396.0
1.0226808800181453	4409.0
1.1486319940842982	4057.0
[truncated: 66,819 more rows]
