# Supplementary material for: The genotype‐phenotype landscape of an allosteric protein
Source: Mol Syst Biol. 2021 Mar 30;17(3):e10179. doi: 10.15252/msb.202010179 (PMC8009258; doi:10.15252/msb.202010179)
Supplement: Supplementary file 3 — Source Data for Appendix [file MSB-17-e10179-s008.zip › Appendix Figure S3A-B.source.csv]

Amino Acid Substitutions	Normal Response	Flat Response	Negative Response	Lower $EC_{50}$	Higher $EC_{50}$	Always Off	Always On	Band-Stop	Inverted	Band-Pass
0.0	528	0	0	0	0	0	0	0	0	0
1.0	2522	146	0	1411	1111	146	0	0	0	0
2.0	6223	702	5	3665	2558	689	13	5	2	0
3.0	9479	1589	17	5761	3718	1523	66	4	5	5
4.0	10424	2123	62	6401	4023	2003	120	20	20	18
5.0	8810	2143	73	5469	3341	1994	149	25	32	12
6.0	5867	1733	91	3644	2223	1591	142	28	46	15
7.0	3176	1087	60	1981	1195	952	135	17	32	11
8.0	1512	589	35	903	609	501	88	12	22	1
9.0	608	275	12	340	268	214	61	3	11	0
10.0	251	127	13	139	112	103	24	3	9	2
11.0	90	59	4	40	50	40	19	3	2	0
12.0	37	30	2	15	22	18	12	0	1	1
