# Supplementary material for: The genotype‐phenotype landscape of an allosteric protein
Source: Mol Syst Biol. 2021 Mar 30;17(3):e10179. doi: 10.15252/msb.202010179 (PMC8009258; doi:10.15252/msb.202010179)
Supplement: Supplementary file 3 — Source Data for Appendix [file MSB-17-e10179-s008.zip › Appendix Figure S4.source.csv]

position	amino acid	count	mutation	SNP_accessible
1	R	0	M1R	True
1	K	5	M1K	True
1	H	0	M1H	False
1	D	0	M1D	False
1	E	0	M1E	False
1	Q	0	M1Q	False
1	N	0	M1N	False
1	S	0	M1S	False
1	T	38	M1T	True
1	Y	0	M1Y	False
1	W	0	M1W	False
1	F	0	M1F	False
1	A	0	M1A	False
1	I	66	M1I	True
1	L	126	M1L	True
1	M		w.t.	False
1	V	160	M1V	True
1	G	0	M1G	False
1	P	0	M1P	False
1	C	0	M1C	False
1	*	0	M1*	False
2	R	178	K2R	True
2	K		w.t.	False
2	H	0	K2H	False
2	D	0	K2D	False
2	E	87	K2E	True
2	Q	28	K2Q	True
2	N	142	K2N	True
2	S	0	K2S	False
2	T	40	K2T	True
2	Y	1	K2Y	False
2	W	0	K2W	False
2	F	0	K2F	False
2	A	0	K2A	False
2	I	102	K2I	True
2	L	0	K2L	False
2	M	0	K2M	False
2	V	0	K2V	False
2	G	0	K2G	False
2	P	0	K2P	False
2	C	0	K2C	False
2	*	9	K2*	True
3	R	70	P3R	True
3	K	0	P3K	False
3	H	0	P3H	False
3	D	0	P3D	False
3	E	0	P3E	False
3	Q	116	P3Q	True
3	N	0	P3N	False
3	S	260	P3S	True
3	T	95	P3T	True
3	Y	0	P3Y	False
3	W	0	P3W	False
3	F	0	P3F	False
3	A	121	P3A	True
3	I	1	P3I	False
3	L	152	P3L	True
3	M	0	P3M	False
3	V	0	P3V	False
3	G	0	P3G	False
3	P		w.t.	False
3	C	0	P3C	False
3	*	0	P3*	False
4	R	0	V4R	False
4	K	1	V4K	False
4	H	0	V4H	False
4	D	0	V4D	False
4	E	37	V4E	True
4	Q	0	V4Q	False
4	N	0	V4N	False
4	S	0	V4S	False
4	T	0	V4T	False
4	Y	0	V4Y	False
4	W	0	V4W	False
4	F	0	V4F	False
4	A	150	V4A	True
4	I	206	V4I	True
4	L	131	V4L	True
4	M	5	V4M	False
4	V		w.t.	False
4	G	12	V4G	True
4	P	0	V4P	False
4	C	0	V4C	False
4	*	0	V4*	False
5	R	54	T5R	True
5	K	30	T5K	True
5	H	0	T5H	False
5	D	0	T5D	False
5	E	0	T5E	False
5	Q	0	T5Q	False
5	N	0	T5N	False
5	S	93	T5S	True
5	T		w.t.	False
5	Y	0	T5Y	False
5	W	0	T5W	False
5	F	0	T5F	False
5	A	10	T5A	True
5	I	0	T5I	False
5	L	0	T5L	False
5	M	5	T5M	True
5	V	0	T5V	False
5	G	0	T5G	False
5	P	2	T5P	True
5	C	0	T5C	False
5	*	0	T5*	False
6	R	0	L6R	False
6	K	0	L6K	False
6	H	0	L6H	False
6	D	0	L6D	False
6	E	0	L6E	False
6	Q	0	L6Q	False
6	N	0	L6N	False
6	S	96	L6S	True
6	T	0	L6T	False
6	Y	0	L6Y	False
6	W	0	L6W	False
6	F	191	L6F	True
6	A	0	L6A	False
6	I	117	L6I	True
6	L		w.t.	False
6	M	1	L6M	False
6	V	22	L6V	True
6	G	0	L6G	False
6	P	0	L6P	False
6	C	0	L6C	False
6	*	3	L6*	True
7	R	0	Y7R	False
7	K	0	Y7K	False
7	H	120	Y7H	True
7	D	1	Y7D	True
7	E	0	Y7E	False
7	Q	0	Y7Q	False
7	N	124	Y7N	True
7	S	0	Y7S	True
7	T	0	Y7T	False
7	Y		w.t.	False
7	W	0	Y7W	False
7	F	30	Y7F	True
7	A	0	Y7A	False
7	I	0	Y7I	False
7	L	0	Y7L	False
7	M	0	Y7M	False
7	V	0	Y7V	False
7	G	0	Y7G	False
7	P	0	Y7P	False
7	C	71	Y7C	True
7	*	11	Y7*	True
8	R	0	D8R	False
8	K	1	D8K	False
8	H	35	D8H	True
8	D		w.t.	False
8	E	275	D8E	True
8	Q	0	D8Q	False
8	N	194	D8N	True
8	S	0	D8S	False
8	T	0	D8T	False
8	Y	49	D8Y	True
8	W	0	D8W	False
8	F	0	D8F	False
8	A	8	D8A	True
8	I	2	D8I	False
8	L	1	D8L	False
8	M	0	D8M	False
8	V	146	D8V	True
8	G	126	D8G	True
8	P	0	D8P	False
8	C	0	D8C	False
8	*	0	D8*	False
9	R	0	V9R	False
9	K	0	V9K	False
9	H	0	V9H	False
9	D	10	V9D	True
9	E	0	V9E	False
9	Q	0	V9Q	False
9	N	0	V9N	False
9	S	0	V9S	False
9	T	0	V9T	False
9	Y	0	V9Y	False
9	W	0	V9W	False
9	F	1	V9F	True
9	A	3	V9A	True
9	I	226	V9I	True
9	L	61	V9L	True
9	M	0	V9M	False
9	V		w.t.	False
9	G	1	V9G	True
9	P	0	V9P	False
9	C	0	V9C	False
9	*	0	V9*	False
10	R	0	A10R	False
10	K	0	A10K	False
10	H	0	A10H	False
10	D	0	A10D	False
10	E	1	A10E	True
10	Q	0	A10Q	False
10	N	0	A10N	False
10	S	63	A10S	True
10	T	8	A10T	True
10	Y	0	A10Y	False
10	W	0	A10W	False
10	F	0	A10F	False
10	A		w.t.	False
10	I	0	A10I	False
10	L	0	A10L	False
10	M	0	A10M	False
10	V	7	A10V	True
10	G	25	A10G	True
10	P	1	A10P	True
10	C	0	A10C	False
10	*	1	A10*	False
11	R	2	E11R	False
11	K	249	E11K	True
11	H	0	E11H	False
11	D	350	E11D	True
11	E		w.t.	False
11	Q	71	E11Q	True
11	N	0	E11N	False
11	S	0	E11S	False
11	T	1	E11T	False
11	Y	4	E11Y	False
11	W	0	E11W	False
11	F	0	E11F	False
11	A	38	E11A	True
11	I	0	E11I	False
11	L	0	E11L	False
11	M	0	E11M	False
11	V	251	E11V	True
11	G	167	E11G	True
11	P	0	E11P	False
11	C	0	E11C	False
11	*	12	E11*	True
12	R	3	Y12R	False
12	K	0	Y12K	False
12	H	122	Y12H	True
12	D	8	Y12D	True
12	E	0	Y12E	False
12	Q	0	Y12Q	False
12	N	89	Y12N	True
12	S	12	Y12S	True
12	T	0	Y12T	False
12	Y		w.t.	False
12	W	0	Y12W	False
12	F	68	Y12F	True
12	A	0	Y12A	False
12	I	0	Y12I	False
12	L	0	Y12L	False
12	M	0	Y12M	False
12	V	0	Y12V	False
12	G	0	Y12G	False
12	P	0	Y12P	False
12	C	165	Y12C	True
12	*	5	Y12*	True
13	R	0	A13R	False
13	K	0	A13K	False
13	H	0	A13H	False
13	D	5	A13D	True
13	E	0	A13E	False
13	Q	0	A13Q	False
13	N	0	A13N	False
13	S	48	A13S	True
13	T	181	A13T	True
13	Y	0	A13Y	False
13	W	0	A13W	False
13	F	0	A13F	False
13	A		w.t.	False
13	I	5	A13I	False
13	L	0	A13L	False
13	M	0	A13M	False
13	V	513	A13V	True
13	G	24	A13G	True
13	P	1	A13P	True
13	C	0	A13C	False
13	*	0	A13*	False
14	R	94	G14R	True
14	K	0	G14K	False
14	H	0	G14H	False
14	D	345	G14D	True
14	E	0	G14E	False
14	Q	0	G14Q	False
14	N	3	G14N	False
14	S	271	G14S	True
14	T	1	G14T	False
14	Y	0	G14Y	False
14	W	0	G14W	False
14	F	0	G14F	False
14	A	94	G14A	True
14	I	0	G14I	False
14	L	0	G14L	False
14	M	0	G14M	False
14	V	15	G14V	True
14	G		w.t.	False
14	P	0	G14P	False
14	C	287	G14C	True
14	*	0	G14*	False
15	R	0	V15R	False
15	K	0	V15K	False
15	H	0	V15H	False
15	D	5	V15D	True
15	E	0	V15E	False
15	Q	0	V15Q	False
15	N	0	V15N	False
15	S	0	V15S	False
15	T	0	V15T	False
15	Y	0	V15Y	False
15	W	0	V15W	False
15	F	14	V15F	True
15	A	26	V15A	True
15	I	189	V15I	True
15	L	58	V15L	True
15	M	0	V15M	False
15	V		w.t.	False
15	G	1	V15G	True
15	P	0	V15P	False
15	C	0	V15C	False
15	*	0	V15*	False
16	R	0	S16R	False
16	K	0	S16K	False
16	H	0	S16H	False
16	D	0	S16D	False
16	E	0	S16E	False
16	Q	0	S16Q	False
16	N	0	S16N	False
16	S		w.t.	False
16	T	132	S16T	True
16	Y	5	S16Y	True
16	W	0	S16W	False
16	F	2	S16F	True
16	A	15	S16A	True
16	I	0	S16I	False
16	L	0	S16L	False
16	M	0	S16M	False
16	V	0	S16V	False
16	G	0	S16G	False
16	P	4	S16P	True
16	C	14	S16C	True
16	*	0	S16*	False
17	R	0	Y17R	False
17	K	0	Y17K	False
17	H	41	Y17H	True
17	D	1	Y17D	True
17	E	0	Y17E	False
17	Q	0	Y17Q	False
17	N	6	Y17N	True
17	S	0	Y17S	True
17	T	0	Y17T	False
17	Y		w.t.	False
17	W	0	Y17W	False
17	F	37	Y17F	True
17	A	0	Y17A	False
17	I	5	Y17I	False
17	L	0	Y17L	False
17	M	0	Y17M	False
17	V	0	Y17V	False
17	G	0	Y17G	False
17	P	0	Y17P	False
17	C	21	Y17C	True
17	*	10	Y17*	True
18	R	6	Q18R	True
18	K	0	Q18K	True
18	H	8	Q18H	True
18	D	0	Q18D	False
18	E	0	Q18E	True
18	Q		w.t.	False
18	N	0	Q18N	False
18	S	0	Q18S	False
18	T	0	Q18T	False
18	Y	0	Q18Y	False
18	W	0	Q18W	False
18	F	0	Q18F	False
18	A	0	Q18A	False
18	I	0	Q18I	False
18	L	3	Q18L	True
18	M	0	Q18M	False
18	V	0	Q18V	False
18	G	2	Q18G	False
18	P	1	Q18P	True
18	C	0	Q18C	False
18	*	7	Q18*	True
19	R	0	T19R	False
19	K	0	T19K	False
19	H	0	T19H	False
19	D	0	T19D	False
19	E	0	T19E	False
19	Q	0	T19Q	False
19	N	1	T19N	True
19	S	148	T19S	True
19	T		w.t.	False
19	Y	0	T19Y	False
19	W	0	T19W	False
19	F	0	T19F	False
19	A	4	T19A	True
19	I	8	T19I	True
19	L	0	T19L	False
19	M	0	T19M	False
19	V	0	T19V	False
19	G	0	T19G	False
19	P	1	T19P	True
19	C	0	T19C	False
19	*	0	T19*	False
20	R	0	V20R	False
20	K	0	V20K	False
20	H	0	V20H	False
20	D	6	V20D	True
20	E	0	V20E	False
20	Q	0	V20Q	False
20	N	0	V20N	False
20	S	0	V20S	False
20	T	0	V20T	False
20	Y	0	V20Y	False
20	W	0	V20W	False
20	F	4	V20F	True
20	A	97	V20A	True
20	I	154	V20I	True
20	L	4	V20L	True
20	M	0	V20M	False
20	V		w.t.	False
20	G	0	V20G	True
20	P	0	V20P	False
20	C	0	V20C	False
20	*	0	V20*	False
21	R	0	S21R	False
21	K	0	S21K	False
21	H	0	S21H	False
21	D	0	S21D	False
21	E	0	S21E	False
21	Q	0	S21Q	False
21	N	0	S21N	False
21	S		w.t.	False
21	T	7	S21T	True
21	Y	3	S21Y	True
21	W	0	S21W	False
21	F	4	S21F	True
21	A	6	S21A	True
21	I	0	S21I	False
21	L	0	S21L	False
21	M	0	S21M	False
21	V	0	S21V	False
21	G	0	S21G	False
21	P	3	S21P	True
21	C	0	S21C	True
21	*	0	S21*	False
22	R		w.t.	False
22	K	0	R22K	False
22	H	8	R22H	True
22	D	0	R22D	False
22	E	0	R22E	False
22	Q	0	R22Q	False
22	N	0	R22N	False
22	S	8	R22S	True
22	T	0	R22T	False
22	Y	0	R22Y	False
22	W	0	R22W	False
22	F	0	R22F	False
22	A	0	R22A	False
22	I	0	R22I	False
22	L	0	R22L	True
22	M	0	R22M	False
22	V	0	R22V	False
22	G	0	R22G	True
22	P	3	R22P	True
22	C	5	R22C	True
22	*	0	R22*	False
23	R	0	V23R	False
23	K	0	V23K	False
23	H	0	V23H	False
23	D	0	V23D	False
23	E	8	V23E	True
23	Q	0	V23Q	False
23	N	0	V23N	False
23	S	0	V23S	False
23	T	1	V23T	False
23	Y	0	V23Y	False
23	W	0	V23W	False
23	F	0	V23F	False
23	A	92	V23A	True
23	I	3	V23I	False
23	L	31	V23L	True
23	M	29	V23M	True
23	V		w.t.	False
23	G	2	V23G	True
23	P	0	V23P	False
23	C	0	V23C	False
23	*	0	V23*	False
24	R	0	V24R	False
24	K	0	V24K	False
24	H	0	V24H	False
24	D	0	V24D	False
24	E	6	V24E	True
24	Q	0	V24Q	False
24	N	0	V24N	False
24	S	0	V24S	False
24	T	0	V24T	False
24	Y	0	V24Y	False
24	W	0	V24W	False
24	F	0	V24F	False
24	A	147	V24A	True
24	I	2	V24I	False
24	L	234	V24L	True
24	M	421	V24M	True
24	V		w.t.	False
24	G	7	V24G	True
24	P	0	V24P	False
24	C	0	V24C	False
24	*	0	V24*	False
25	R	0	N25R	False
25	K	36	N25K	True
25	H	26	N25H	True
25	D	6	N25D	True
25	E	0	N25E	False
25	Q	0	N25Q	False
25	N		w.t.	False
25	S	106	N25S	True
25	T	2	N25T	True
25	Y	12	N25Y	True
25	W	0	N25W	False
25	F	0	N25F	False
25	A	0	N25A	False
25	I	6	N25I	True
25	L	0	N25L	False
25	M	1	N25M	False
25	V	0	N25V	False
25	G	0	N25G	False
25	P	0	N25P	False
25	C	0	N25C	False
25	*	0	N25*	False
26	R	244	Q26R	True
26	K	173	Q26K	True
26	H	344	Q26H	True
26	D	0	Q26D	False
26	E	79	Q26E	True
26	Q		w.t.	False
26	N	1	Q26N	False
26	S	0	Q26S	False
26	T	0	Q26T	False
26	Y	0	Q26Y	False
26	W	0	Q26W	False
26	F	0	Q26F	False
26	A	0	Q26A	False
26	I	0	Q26I	False
26	L	140	Q26L	True
26	M	3	Q26M	False
26	V	0	Q26V	False
26	G	0	Q26G	False
26	P	3	Q26P	True
26	C	0	Q26C	False
26	*	9	Q26*	True
27	R	0	A27R	False
27	K	0	A27K	False
27	H	0	A27H	False
27	D	62	A27D	True
27	E	1	A27E	False
27	Q	0	A27Q	False
27	N	0	A27N	False
27	S	68	A27S	True
27	T	337	A27T	True
27	Y	2	A27Y	False
27	W	0	A27W	False
27	F	0	A27F	False
27	A		w.t.	False
27	I	1	A27I	False
27	L	0	A27L	False
27	M	0	A27M	False
27	V	361	A27V	True
27	G	84	A27G	True
27	P	36	A27P	True
27	C	0	A27C	False
27	*	0	A27*	False
28	R	325	S28R	True
28	K	4	S28K	False
28	H	0	S28H	False
28	D	3	S28D	False
28	E	0	S28E	False
28	Q	0	S28Q	False
28	N	438	S28N	True
28	S		w.t.	False
28	T	85	S28T	True
28	Y	2	S28Y	False
28	W	0	S28W	False
28	F	3	S28F	False
28	A	0	S28A	False
28	I	178	S28I	True
28	L	0	S28L	False
28	M	0	S28M	False
28	V	0	S28V	False
28	G	189	S28G	True
28	P	0	S28P	False
28	C	245	S28C	True
28	*	0	S28*	False
29	R	133	H29R	True
29	K	0	H29K	False
29	H		w.t.	False
29	D	12	H29D	True
29	E	0	H29E	False
29	Q	136	H29Q	True
29	N	127	H29N	True
29	S	1	H29S	False
29	T	0	H29T	False
29	Y	150	H29Y	True
29	W	0	H29W	False
29	F	0	H29F	False
29	A	0	H29A	False
29	I	0	H29I	False
29	L	115	H29L	True
29	M	0	H29M	False
29	V	0	H29V	False
29	G	0	H29G	False
29	P	20	H29P	True
29	C	0	H29C	False
29	*	0	H29*	False
30	R	0	V30R	False
30	K	0	V30K	False
30	H	0	V30H	False
30	D	7	V30D	True
30	E	0	V30E	False
30	Q	0	V30Q	False
30	N	0	V30N	False
30	S	0	V30S	False
30	T	0	V30T	False
30	Y	0	V30Y	False
30	W	0	V30W	False
30	F	4	V30F	True
30	A	7	V30A	True
30	I	230	V30I	True
30	L	27	V30L	True
30	M	0	V30M	False
30	V		w.t.	False
30	G	0	V30G	True
30	P	0	V30P	False
30	C	0	V30C	False
30	*	0	V30*	False
31	R	0	S31R	False
31	K	0	S31K	False
31	H	0	S31H	False
31	D	0	S31D	False
31	E	0	S31E	False
31	Q	0	S31Q	False
31	N	0	S31N	False
31	S		w.t.	False
31	T	145	S31T	True
31	Y	17	S31Y	True
31	W	0	S31W	False
31	F	0	S31F	True
31	A	36	S31A	True
31	I	0	S31I	False
31	L	1	S31L	False
31	M	0	S31M	False
31	V	0	S31V	False
31	G	0	S31G	False
31	P	4	S31P	True
31	C	6	S31C	True
31	*	0	S31*	False
32	R	0	A32R	False
32	K	0	A32K	False
32	H	0	A32H	False
32	D	0	A32D	False
32	E	96	A32E	True
32	Q	0	A32Q	False
32	N	0	A32N	False
32	S	50	A32S	True
32	T	230	A32T	True
32	Y	0	A32Y	False
32	W	0	A32W	False
32	F	0	A32F	False
32	A		w.t.	False
32	I	0	A32I	False
32	L	0	A32L	False
32	M	1	A32M	False
32	V	417	A32V	True
32	G	65	A32G	True
32	P	45	A32P	True
32	C	0	A32C	False
32	*	0	A32*	False
33	R	221	K33R	True
33	K		w.t.	False
33	H	0	K33H	False
33	D	0	K33D	False
33	E	179	K33E	True
33	Q	34	K33Q	True
33	N	208	K33N	True
33	S	0	K33S	False
33	T	74	K33T	True
33	Y	0	K33Y	False
33	W	0	K33W	False
33	F	0	K33F	False
33	A	0	K33A	False
33	I	157	K33I	True
33	L	0	K33L	False
33	M	0	K33M	False
33	V	0	K33V	False
33	G	0	K33G	False
33	P	0	K33P	False
33	C	0	K33C	False
33	*	3	K33*	True
34	R	25	T34R	True
34	K	16	T34K	True
34	H	0	T34H	False
34	D	0	T34D	False
34	E	0	T34E	False
34	Q	0	T34Q	False
34	N	0	T34N	False
34	S	112	T34S	True
34	T		w.t.	False
34	Y	0	T34Y	False
34	W	0	T34W	False
34	F	0	T34F	False
34	A	105	T34A	True
34	I	0	T34I	False
34	L	0	T34L	False
34	M	282	T34M	True
34	V	0	T34V	False
34	G	0	T34G	False
34	P	0	T34P	True
34	C	0	T34C	False
34	*	0	T34*	False
35	R		w.t.	False
35	K	0	R35K	False
35	H	1	R35H	False
35	D	0	R35D	False
35	E	0	R35E	False
35	Q	240	R35Q	True
35	N	0	R35N	False
35	S	0	R35S	False
35	T	0	R35T	False
35	Y	0	R35Y	False
35	W	129	R35W	True
35	F	0	R35F	False
35	A	0	R35A	False
35	I	0	R35I	False
35	L	110	R35L	True
35	M	0	R35M	False
35	V	0	R35V	False
35	G	13	R35G	True
35	P	0	R35P	True
35	C	0	R35C	False
35	*	0	R35*	False
36	R	0	E36R	False
36	K	101	E36K	True
36	H	0	E36H	False
36	D	284	E36D	True
36	E		w.t.	False
36	Q	36	E36Q	True
36	N	4	E36N	False
36	S	0	E36S	False
36	T	0	E36T	False
36	Y	0	E36Y	False
36	W	0	E36W	False
36	F	0	E36F	False
36	A	17	E36A	True
36	I	0	E36I	False
36	L	0	E36L	False
36	M	0	E36M	False
36	V	187	E36V	True
36	G	193	E36G	True
36	P	0	E36P	False
36	C	0	E36C	False
36	*	4	E36*	True
37	R	267	K37R	True
37	K		w.t.	False
37	H	4	K37H	False
37	D	0	K37D	False
37	E	108	K37E	True
37	Q	84	K37Q	True
37	N	356	K37N	True
37	S	0	K37S	False
37	T	79	K37T	True
37	Y	0	K37Y	False
37	W	0	K37W	False
37	F	0	K37F	False
37	A	0	K37A	False
37	I	247	K37I	True
37	L	0	K37L	False
37	M	3	K37M	False
37	V	1	K37V	False
37	G	0	K37G	False
37	P	0	K37P	False
37	C	0	K37C	False
37	*	9	K37*	True
38	R	0	V38R	False
38	K	0	V38K	False
38	H	0	V38H	False
38	D	0	V38D	False
38	E	4	V38E	True
38	Q	0	V38Q	False
38	N	0	V38N	False
38	S	0	V38S	False
38	T	2	V38T	False
38	Y	0	V38Y	False
38	W	0	V38W	False
38	F	0	V38F	False
38	A	13	V38A	True
38	I	0	V38I	False
38	L	33	V38L	True
38	M	8	V38M	True
38	V		w.t.	False
38	G	0	V38G	True
38	P	0	V38P	False
38	C	0	V38C	False
38	*	0	V38*	False
39	R	0	E39R	False
39	K	111	E39K	True
39	H	0	E39H	False
39	D	310	E39D	True
39	E		w.t.	False
39	Q	13	E39Q	True
39	N	2	E39N	False
39	S	0	E39S	False
39	T	0	E39T	False
39	Y	0	E39Y	False
39	W	0	E39W	False
39	F	0	E39F	False
39	A	21	E39A	True
39	I	1	E39I	False
39	L	0	E39L	False
39	M	0	E39M	False
39	V	195	E39V	True
39	G	176	E39G	True
39	P	0	E39P	False
39	C	0	E39C	False
39	*	5	E39*	True
40	R	0	A40R	False
40	K	0	A40K	False
40	H	0	A40H	False
40	D	0	A40D	False
40	E	159	A40E	True
40	Q	0	A40Q	False
40	N	0	A40N	False
40	S	145	A40S	True
40	T	204	A40T	True
40	Y	0	A40Y	False
40	W	0	A40W	False
40	F	0	A40F	False
40	A		w.t.	False
40	I	0	A40I	False
40	L	1	A40L	False
40	M	5	A40M	False
40	V	505	A40V	True
40	G	60	A40G	True
40	P	1	A40P	True
40	C	0	A40C	False
40	*	0	A40*	False
41	R	0	A41R	False
41	K	1	A41K	False
41	H	0	A41H	False
41	D	0	A41D	False
41	E	4	A41E	True
41	Q	0	A41Q	False
41	N	0	A41N	False
41	S	35	A41S	True
41	T	228	A41T	True
41	Y	0	A41Y	False
41	W	0	A41W	False
41	F	0	A41F	False
41	A		w.t.	False
41	I	0	A41I	False
41	L	0	A41L	False
41	M	0	A41M	False
41	V	373	A41V	True
41	G	51	A41G	True
41	P	2	A41P	True
41	C	0	A41C	False
41	*	0	A41*	False
42	R	15	M42R	True
42	K	100	M42K	True
42	H	0	M42H	False
42	D	1	M42D	False
42	E	0	M42E	False
42	Q	0	M42Q	False
42	N	0	M42N	False
42	S	0	M42S	False
42	T	79	M42T	True
42	Y	0	M42Y	False
42	W	0	M42W	False
42	F	0	M42F	False
42	A	0	M42A	False
42	I	468	M42I	True
42	L	250	M42L	True
42	M		w.t.	False
42	V	176	M42V	True
42	G	0	M42G	False
42	P	0	M42P	False
42	C	0	M42C	False
42	*	0	M42*	False
43	R	0	A43R	False
43	K	0	A43K	False
43	H	0	A43H	False
43	D	1	A43D	False
43	E	109	A43E	True
43	Q	0	A43Q	False
43	N	0	A43N	False
43	S	130	A43S	True
43	T	331	A43T	True
43	Y	0	A43Y	False
43	W	0	A43W	False
43	F	0	A43F	False
43	A		w.t.	False
43	I	0	A43I	False
43	L	0	A43L	False
43	M	0	A43M	False
43	V	451	A43V	True
43	G	70	A43G	True
43	P	3	A43P	True
43	C	0	A43C	False
43	*	0	A43*	False
44	R	1	E44R	False
44	K	256	E44K	True
44	H	0	E44H	False
44	D	211	E44D	True
44	E		w.t.	False
44	Q	19	E44Q	True
44	N	0	E44N	False
44	S	0	E44S	False
44	T	0	E44T	False
44	Y	0	E44Y	False
44	W	0	E44W	False
44	F	0	E44F	False
44	A	34	E44A	True
44	I	0	E44I	False
44	L	1	E44L	False
44	M	3	E44M	False
44	V	191	E44V	True
44	G	128	E44G	True
44	P	0	E44P	False
44	C	0	E44C	False
44	*	1	E44*	True
45	R	4	L45R	True
45	K	0	L45K	False
45	H	0	L45H	False
45	D	0	L45D	False
45	E	0	L45E	False
45	Q	42	L45Q	True
45	N	0	L45N	False
45	S	0	L45S	False
45	T	0	L45T	False
45	Y	0	L45Y	False
45	W	0	L45W	False
45	F	0	L45F	False
45	A	1	L45A	False
45	I	1	L45I	False
45	L		w.t.	False
45	M	136	L45M	True
45	V	40	L45V	True
45	G	0	L45G	False
45	P	2	L45P	True
45	C	0	L45C	False
45	*	0	L45*	False
46	R	2	N46R	False
46	K	351	N46K	True
46	H	34	N46H	True
46	D	187	N46D	True
46	E	3	N46E	False
46	Q	0	N46Q	False
46	N		w.t.	False
46	S	183	N46S	True
46	T	36	N46T	True
46	Y	175	N46Y	True
46	W	0	N46W	False
46	F	1	N46F	False
46	A	0	N46A	False
46	I	106	N46I	True
46	L	0	N46L	False
46	M	0	N46M	False
46	V	0	N46V	False
46	G	0	N46G	False
46	P	0	N46P	False
46	C	0	N46C	False
46	*	0	N46*	False
47	R	0	Y47R	False
47	K	0	Y47K	False
47	H	4	Y47H	True
47	D	0	Y47D	True
47	E	0	Y47E	False
47	Q	0	Y47Q	False
47	N	2	Y47N	True
47	S	1	Y47S	True
47	T	0	Y47T	False
47	Y		w.t.	False
47	W	1	Y47W	False
47	F	51	Y47F	True
47	A	0	Y47A	False
47	I	0	Y47I	False
47	L	1	Y47L	False
47	M	0	Y47M	False
47	V	0	Y47V	False
47	G	0	Y47G	False
47	P	0	Y47P	False
47	C	3	Y47C	True
47	*	4	Y47*	True
48	R	0	I48R	False
48	K	0	I48K	False
48	H	1	I48H	False
48	D	0	I48D	False
48	E	0	I48E	False
48	Q	0	I48Q	False
48	N	14	I48N	True
48	S	11	I48S	True
48	T	102	I48T	True
48	Y	0	I48Y	False
48	W	0	I48W	False
48	F	17	I48F	True
48	A	0	I48A	False
48	I		w.t.	False
48	L	11	I48L	True
48	M	2	I48M	True
48	V	145	I48V	True
48	G	0	I48G	False
48	P	0	I48P	False
48	C	0	I48C	False
48	*	0	I48*	False
49	R	3	P49R	True
49	K	0	P49K	False
49	H	9	P49H	True
49	D	0	P49D	False
49	E	0	P49E	False
49	Q	2	P49Q	False
49	N	0	P49N	False
49	S	19	P49S	True
49	T	44	P49T	True
49	Y	0	P49Y	False
49	W	0	P49W	False
49	F	0	P49F	False
49	A	12	P49A	True
49	I	0	P49I	False
49	L	4	P49L	True
49	M	0	P49M	False
49	V	0	P49V	False
49	G	0	P49G	False
49	P		w.t.	False
49	C	0	P49C	False
49	*	0	P49*	False
50	R	0	N50R	False
50	K	9	N50K	True
50	H	8	N50H	True
50	D	17	N50D	True
50	E	0	N50E	False
50	Q	0	N50Q	False
50	N		w.t.	False
50	S	226	N50S	True
50	T	0	N50T	True
50	Y	64	N50Y	True
50	W	0	N50W	False
50	F	0	N50F	False
50	A	0	N50A	False
50	I	5	N50I	True
50	L	0	N50L	False
50	M	0	N50M	False
50	V	0	N50V	False
50	G	0	N50G	False
50	P	0	N50P	False
50	C	0	N50C	False
50	*	1	N50*	False
51	R		w.t.	False
51	K	0	R51K	False
51	H	135	R51H	True
51	D	0	R51D	False
51	E	0	R51E	False
51	Q	0	R51Q	False
51	N	0	R51N	False
51	S	107	R51S	True
51	T	0	R51T	False
51	Y	0	R51Y	False
51	W	1	R51W	False
51	F	0	R51F	False
51	A	0	R51A	False
51	I	0	R51I	False
51	L	64	R51L	True
51	M	0	R51M	False
51	V	0	R51V	False
51	G	16	R51G	True
51	P	1	R51P	True
51	C	85	R51C	True
51	*	0	R51*	False
52	R	0	V52R	False
52	K	0	V52K	False
52	H	0	V52H	False
52	D	0	V52D	False
52	E	4	V52E	True
52	Q	0	V52Q	False
52	N	0	V52N	False
52	S	0	V52S	False
52	T	0	V52T	False
52	Y	0	V52Y	False
52	W	0	V52W	False
52	F	0	V52F	False
52	A	220	V52A	True
52	I	3	V52I	False
52	L	227	V52L	True
52	M	579	V52M	True
52	V		w.t.	False
52	G	28	V52G	True
52	P	0	V52P	False
52	C	0	V52C	False
52	*	0	V52*	False
53	R	0	A53R	False
53	K	0	A53K	False
53	H	0	A53H	False
53	D	0	A53D	False
53	E	0	A53E	True
53	Q	0	A53Q	False
53	N	0	A53N	False
53	S	9	A53S	True
53	T	16	A53T	True
53	Y	0	A53Y	False
53	W	0	A53W	False
53	F	0	A53F	False
53	A		w.t.	False
53	I	0	A53I	False
53	L	0	A53L	False
53	M	0	A53M	False
53	V	7	A53V	True
53	G	5	A53G	True
53	P	3	A53P	True
53	C	0	A53C	False
53	*	0	A53*	False
54	R	194	Q54R	True
54	K	13	Q54K	True
54	H	9	Q54H	True
54	D	0	Q54D	False
54	E	8	Q54E	True
54	Q		w.t.	False
54	N	0	Q54N	False
54	S	0	Q54S	False
54	T	0	Q54T	False
54	Y	0	Q54Y	False
54	W	0	Q54W	False
54	F	0	Q54F	False
54	A	0	Q54A	False
54	I	0	Q54I	False
54	L	6	Q54L	True
54	M	0	Q54M	False
54	V	0	Q54V	False
54	G	0	Q54G	False
54	P	0	Q54P	True
54	C	0	Q54C	False
54	*	10	Q54*	True
55	R	254	Q55R	True
55	K	54	Q55K	True
55	H	367	Q55H	True
55	D	0	Q55D	False
55	E	14	Q55E	True
55	Q		w.t.	False
55	N	0	Q55N	False
55	S	0	Q55S	False
55	T	0	Q55T	False
55	Y	2	Q55Y	False
55	W	0	Q55W	False
55	F	0	Q55F	False
55	A	0	Q55A	False
55	I	0	Q55I	False
55	L	142	Q55L	True
55	M	0	Q55M	False
55	V	0	Q55V	False
55	G	0	Q55G	False
55	P	1	Q55P	True
55	C	0	Q55C	False
55	*	10	Q55*	True
56	R	1	L56R	True
56	K	0	L56K	False
56	H	0	L56H	False
56	D	0	L56D	False
56	E	0	L56E	False
56	Q	8	L56Q	True
56	N	0	L56N	False
56	S	0	L56S	False
56	T	0	L56T	False
56	Y	0	L56Y	False
56	W	0	L56W	False
56	F	0	L56F	False
56	A	0	L56A	False
56	I	0	L56I	False
56	L		w.t.	False
56	M	40	L56M	True
56	V	4	L56V	True
56	G	0	L56G	False
56	P	7	L56P	True
56	C	0	L56C	False
56	*	0	L56*	False
57	R	0	A57R	False
57	K	0	A57K	False
57	H	0	A57H	False
57	D	1	A57D	False
57	E	6	A57E	True
57	Q	0	A57Q	False
57	N	0	A57N	False
57	S	44	A57S	True
57	T	30	A57T	True
57	Y	0	A57Y	False
57	W	0	A57W	False
57	F	0	A57F	False
57	A		w.t.	False
57	I	0	A57I	False
57	L	0	A57L	False
57	M	0	A57M	False
57	V	11	A57V	True
57	G	34	A57G	True
57	P	2	A57P	True
57	C	0	A57C	False
57	*	0	A57*	False
58	R	45	G58R	True
58	K	0	G58K	False
58	H	0	G58H	False
58	D	16	G58D	True
58	E	0	G58E	False
58	Q	0	G58Q	False
58	N	0	G58N	False
58	S	111	G58S	True
58	T	0	G58T	False
58	Y	0	G58Y	False
58	W	0	G58W	False
58	F	0	G58F	False
58	A	10	G58A	True
58	I	0	G58I	False
58	L	0	G58L	False
58	M	0	G58M	False
58	V	2	G58V	True
58	G		w.t.	False
58	P	0	G58P	False
58	C	39	G58C	True
58	*	0	G58*	False
59	R	201	K59R	True
59	K		w.t.	False
59	H	0	K59H	False
59	D	0	K59D	False
59	E	12	K59E	True
59	Q	11	K59Q	True
59	N	85	K59N	True
59	S	0	K59S	False
59	T	0	K59T	True
59	Y	0	K59Y	False
59	W	0	K59W	False
59	F	0	K59F	False
59	A	0	K59A	False
59	I	83	K59I	True
59	L	0	K59L	False
59	M	0	K59M	False
59	V	1	K59V	False
59	G	0	K59G	False
59	P	0	K59P	False
59	C	0	K59C	False
59	*	5	K59*	True
60	R	234	Q60R	True
60	K	47	Q60K	True
60	H	326	Q60H	True
60	D	1	Q60D	False
60	E	135	Q60E	True
60	Q		w.t.	False
60	N	0	Q60N	False
60	S	0	Q60S	False
60	T	0	Q60T	False
60	Y	1	Q60Y	False
60	W	0	Q60W	False
60	F	0	Q60F	False
60	A	0	Q60A	False
60	I	0	Q60I	False
60	L	185	Q60L	True
60	M	2	Q60M	False
60	V	1	Q60V	False
60	G	0	Q60G	False
60	P	75	Q60P	True
60	C	0	Q60C	False
60	*	8	Q60*	True
61	R	0	S61R	False
61	K	0	S61K	False
61	H	0	S61H	False
61	D	0	S61D	False
61	E	0	S61E	False
61	Q	0	S61Q	False
61	N	0	S61N	False
61	S		w.t.	False
61	T	240	S61T	True
61	Y	2	S61Y	False
61	W	76	S61W	True
61	F	0	S61F	False
61	A	20	S61A	True
61	I	0	S61I	False
61	L	256	S61L	True
61	M	0	S61M	False
61	V	0	S61V	False
61	G	0	S61G	False
61	P	161	S61P	True
61	C	0	S61C	False
61	*	3	S61*	True
62	R	0	L62R	False
62	K	0	L62K	False
62	H	0	L62H	False
62	D	0	L62D	False
62	E	0	L62E	False
62	Q	0	L62Q	False
62	N	0	L62N	False
62	S	217	L62S	True
62	T	0	L62T	False
62	Y	0	L62Y	False
62	W	39	L62W	True
62	F	169	L62F	True
62	A	0	L62A	False
62	I	1	L62I	False
62	L		w.t.	False
62	M	293	L62M	True
62	V	59	L62V	True
62	G	0	L62G	False
62	P	0	L62P	False
62	C	0	L62C	False
62	*	6	L62*	True
63	R	52	L63R	True
63	K	0	L63K	False
63	H	1	L63H	False
63	D	0	L63D	False
63	E	0	L63E	False
63	Q	174	L63Q	True
63	N	0	L63N	False
63	S	0	L63S	False
63	T	0	L63T	False
63	Y	0	L63Y	False
63	W	0	L63W	False
63	F	0	L63F	False
63	A	0	L63A	False
63	I	2	L63I	False
63	L		w.t.	False
63	M	188	L63M	True
63	V	79	L63V	True
63	G	0	L63G	False
63	P	119	L63P	True
63	C	0	L63C	False
63	*	0	L63*	False
64	R	0	I64R	False
64	K	0	I64K	False
64	H	0	I64H	False
64	D	0	I64D	False
64	E	0	I64E	False
64	Q	0	I64Q	False
64	N	13	I64N	True
64	S	4	I64S	True
64	T	59	I64T	True
64	Y	0	I64Y	False
64	W	0	I64W	False
64	F	238	I64F	True
64	A	0	I64A	False
64	I		w.t.	False
64	L	29	I64L	True
64	M	35	I64M	True
64	V	181	I64V	True
64	G	0	I64G	False
64	P	0	I64P	False
64	C	0	I64C	False
64	*	0	I64*	False
65	R	2	G65R	True
65	K	0	G65K	False
65	H	0	G65H	False
65	D	10	G65D	True
65	E	0	G65E	False
65	Q	0	G65Q	False
65	N	0	G65N	False
65	S	13	G65S	True
65	T	0	G65T	False
65	Y	0	G65Y	False
65	W	0	G65W	False
65	F	0	G65F	False
65	A	12	G65A	True
65	I	0	G65I	False
65	L	0	G65L	False
65	M	0	G65M	False
65	V	2	G65V	True
65	G		w.t.	False
65	P	0	G65P	False
65	C	1	G65C	True
65	*	0	G65*	False
66	R	0	V66R	False
66	K	0	V66K	False
66	H	0	V66H	False
66	D	9	V66D	True
66	E	0	V66E	False
66	Q	0	V66Q	False
66	N	0	V66N	False
66	S	0	V66S	False
66	T	0	V66T	False
66	Y	0	V66Y	False
66	W	0	V66W	False
66	F	60	V66F	True
66	A	92	V66A	True
66	I	384	V66I	True
66	L	151	V66L	True
66	M	0	V66M	False
66	V		w.t.	False
66	G	4	V66G	True
66	P	0	V66P	False
66	C	0	V66C	False
66	*	0	V66*	False
67	R	0	A67R	False
67	K	0	A67K	False
67	H	0	A67H	False
67	D	3	A67D	True
67	E	2	A67E	False
67	Q	0	A67Q	False
67	N	0	A67N	False
67	S	53	A67S	True
67	T	428	A67T	True
67	Y	0	A67Y	False
67	W	0	A67W	False
67	F	0	A67F	False
67	A		w.t.	False
67	I	4	A67I	False
67	L	0	A67L	False
67	M	0	A67M	False
67	V	563	A67V	True
67	G	41	A67G	True
67	P	54	A67P	True
67	C	0	A67C	False
67	*	0	A67*	False
68	R	0	T68R	False
68	K	0	T68K	False
68	H	0	T68H	False
68	D	0	T68D	False
68	E	0	T68E	False
68	Q	0	T68Q	False
68	N	18	T68N	True
68	S	303	T68S	True
68	T		w.t.	False
68	Y	1	T68Y	False
68	W	0	T68W	False
68	F	0	T68F	False
68	A	96	T68A	True
68	I	227	T68I	True
68	L	0	T68L	False
68	M	0	T68M	False
68	V	3	T68V	False
68	G	0	T68G	False
68	P	6	T68P	True
68	C	0	T68C	False
68	*	0	T68*	False
69	R	0	S69R	False
69	K	0	S69K	False
69	H	0	S69H	False
69	D	0	S69D	False
69	E	0	S69E	False
69	Q	0	S69Q	False
69	N	0	S69N	False
69	S		w.t.	False
69	T	233	S69T	True
69	Y	97	S69Y	True
69	W	0	S69W	False
69	F	146	S69F	True
69	A	25	S69A	True
69	I	0	S69I	False
69	L	2	S69L	False
69	M	0	S69M	False
69	V	0	S69V	False
69	G	0	S69G	False
69	P	194	S69P	True
69	C	18	S69C	True
69	*	0	S69*	False
70	R	264	S70R	True
70	K	3	S70K	False
70	H	0	S70H	False
70	D	3	S70D	False
70	E	0	S70E	False
70	Q	0	S70Q	False
70	N	311	S70N	True
70	S		w.t.	False
70	T	203	S70T	True
70	Y	3	S70Y	False
70	W	0	S70W	False
70	F	0	S70F	False
70	A	0	S70A	False
70	I	46	S70I	True
70	L	0	S70L	False
70	M	0	S70M	False
70	V	0	S70V	False
70	G	113	S70G	True
70	P	0	S70P	False
70	C	146	S70C	True
70	*	0	S70*	False
71	R	6	L71R	True
71	K	0	L71K	False
71	H	0	L71H	False
71	D	0	L71D	False
71	E	0	L71E	False
71	Q	96	L71Q	True
71	N	0	L71N	False
71	S	0	L71S	False
71	T	0	L71T	False
71	Y	0	L71Y	False
71	W	0	L71W	False
71	F	0	L71F	False
71	A	0	L71A	False
71	I	1	L71I	False
71	L		w.t.	False
71	M	235	L71M	True
71	V	98	L71V	True
71	G	0	L71G	False
71	P	64	L71P	True
71	C	0	L71C	False
71	*	0	L71*	False
72	R	0	A72R	False
72	K	0	A72K	False
72	H	0	A72H	False
72	D	87	A72D	True
72	E	0	A72E	False
72	Q	0	A72Q	False
72	N	0	A72N	False
72	S	92	A72S	True
72	T	440	A72T	True
72	Y	0	A72Y	False
72	W	0	A72W	False
72	F	0	A72F	False
72	A		w.t.	False
72	I	0	A72I	False
72	L	1	A72L	False
72	M	0	A72M	False
72	V	371	A72V	True
72	G	73	A72G	True
72	P	28	A72P	True
72	C	0	A72C	False
72	*	0	A72*	False
73	R	43	L73R	True
73	K	2	L73K	False
73	H	4	L73H	False
73	D	0	L73D	False
73	E	0	L73E	False
73	Q	226	L73Q	True
73	N	0	L73N	False
73	S	0	L73S	False
73	T	4	L73T	False
73	Y	0	L73Y	False
73	W	0	L73W	False
73	F	1	L73F	False
73	A	0	L73A	False
73	I	0	L73I	False
73	L		w.t.	False
73	M	398	L73M	True
73	V	28	L73V	True
73	G	0	L73G	False
73	P	113	L73P	True
73	C	0	L73C	False
73	*	0	L73*	False
74	R	186	H74R	True
74	K	0	H74K	False
74	H		w.t.	False
74	D	53	H74D	True
74	E	0	H74E	False
74	Q	140	H74Q	True
74	N	65	H74N	True
74	S	0	H74S	False
74	T	0	H74T	False
74	Y	580	H74Y	True
74	W	0	H74W	False
74	F	3	H74F	False
74	A	0	H74A	False
74	I	2	H74I	False
74	L	121	H74L	True
74	M	0	H74M	False
74	V	0	H74V	False
74	G	0	H74G	False
74	P	48	H74P	True
74	C	1	H74C	False
74	*	0	H74*	False
75	R	0	A75R	False
75	K	0	A75K	False
75	H	0	A75H	False
75	D	1	A75D	False
75	E	71	A75E	True
75	Q	0	A75Q	False
75	N	0	A75N	False
75	S	98	A75S	True
75	T	394	A75T	True
75	Y	0	A75Y	False
75	W	0	A75W	False
75	F	0	A75F	False
75	A		w.t.	False
75	I	0	A75I	False
75	L	0	A75L	False
75	M	4	A75M	False
75	V	370	A75V	True
75	G	60	A75G	True
75	P	27	A75P	True
75	C	0	A75C	False
75	*	0	A75*	False
76	R	8	P76R	True
76	K	0	P76K	False
76	H	0	P76H	False
76	D	0	P76D	False
76	E	0	P76E	False
76	Q	95	P76Q	True
76	N	0	P76N	False
76	S	219	P76S	True
76	T	48	P76T	True
76	Y	0	P76Y	False
76	W	0	P76W	False
76	F	0	P76F	False
76	A	20	P76A	True
76	I	0	P76I	False
76	L	30	P76L	True
76	M	0	P76M	False
76	V	0	P76V	False
76	G	0	P76G	False
76	P		w.t.	False
76	C	0	P76C	False
76	*	0	P76*	False
77	R	0	S77R	False
77	K	0	S77K	False
77	H	0	S77H	False
77	D	0	S77D	False
77	E	0	S77E	False
77	Q	0	S77Q	False
77	N	0	S77N	False
77	S		w.t.	False
77	T	92	S77T	True
77	Y	0	S77Y	False
77	W	18	S77W	True
77	F	0	S77F	False
77	A	15	S77A	True
77	I	0	S77I	False
77	L	64	S77L	True
77	M	2	S77M	False
77	V	0	S77V	False
77	G	0	S77G	False
77	P	130	S77P	True
77	C	0	S77C	False
77	*	6	S77*	True
78	R	386	Q78R	True
78	K	48	Q78K	True
78	H	318	Q78H	True
78	D	0	Q78D	False
78	E	3	Q78E	True
78	Q		w.t.	False
78	N	0	Q78N	False
78	S	0	Q78S	False
78	T	0	Q78T	False
78	Y	1	Q78Y	False
78	W	0	Q78W	False
78	F	0	Q78F	False
78	A	0	Q78A	False
78	I	0	Q78I	False
78	L	232	Q78L	True
78	M	0	Q78M	False
78	V	0	Q78V	False
78	G	0	Q78G	False
78	P	18	Q78P	True
78	C	0	Q78C	False
78	*	5	Q78*	True
79	R	0	I79R	False
79	K	1	I79K	False
79	H	0	I79H	False
79	D	0	I79D	False
79	E	0	I79E	False
79	Q	0	I79Q	False
79	N	94	I79N	True
79	S	24	I79S	True
79	T	231	I79T	True
79	Y	1	I79Y	False
79	W	0	I79W	False
79	F	64	I79F	True
79	A	0	I79A	False
79	I		w.t.	False
79	L	43	I79L	True
79	M	21	I79M	True
79	V	210	I79V	True
79	G	0	I79G	False
79	P	0	I79P	False
79	C	0	I79C	False
79	*	0	I79*	False
80	R	0	V80R	False
80	K	0	V80K	False
80	H	0	V80H	False
80	D	85	V80D	True
80	E	2	V80E	False
80	Q	0	V80Q	False
80	N	2	V80N	False
80	S	0	V80S	False
80	T	0	V80T	False
80	Y	0	V80Y	False
80	W	0	V80W	False
80	F	22	V80F	True
80	A	142	V80A	True
80	I	269	V80I	True
80	L	120	V80L	True
80	M	0	V80M	False
80	V		w.t.	False
80	G	15	V80G	True
80	P	0	V80P	False
80	C	0	V80C	False
80	*	0	V80*	False
81	R	0	A81R	False
81	K	0	A81K	False
81	H	0	A81H	False
81	D	0	A81D	False
81	E	20	A81E	True
81	Q	0	A81Q	False
81	N	0	A81N	False
81	S	116	A81S	True
81	T	290	A81T	True
81	Y	0	A81Y	False
81	W	0	A81W	False
81	F	0	A81F	False
81	A		w.t.	False
81	I	0	A81I	False
81	L	0	A81L	False
81	M	0	A81M	False
81	V	50	A81V	True
81	G	26	A81G	True
81	P	20	A81P	True
81	C	0	A81C	False
81	*	0	A81*	False
82	R	0	A82R	False
82	K	0	A82K	False
82	H	0	A82H	False
82	D	0	A82D	False
82	E	14	A82E	True
82	Q	0	A82Q	False
82	N	0	A82N	False
82	S	81	A82S	True
82	T	186	A82T	True
82	Y	0	A82Y	False
82	W	0	A82W	False
82	F	0	A82F	False
82	A		w.t.	False
82	I	0	A82I	False
82	L	0	A82L	False
82	M	0	A82M	False
82	V	247	A82V	True
82	G	73	A82G	True
82	P	25	A82P	True
82	C	0	A82C	False
82	*	0	A82*	False
83	R	0	I83R	False
83	K	0	I83K	False
83	H	0	I83H	False
83	D	0	I83D	False
83	E	0	I83E	False
83	Q	0	I83Q	False
83	N	28	I83N	True
83	S	28	I83S	True
83	T	120	I83T	True
83	Y	0	I83Y	False
83	W	0	I83W	False
83	F	84	I83F	True
83	A	0	I83A	False
83	I		w.t.	False
83	L	6	I83L	True
83	M	19	I83M	True
83	V	81	I83V	True
83	G	0	I83G	False
83	P	0	I83P	False
83	C	0	I83C	False
83	*	0	I83*	False
84	R	249	K84R	True
84	K		w.t.	False
84	H	0	K84H	False
84	D	0	K84D	False
84	E	157	K84E	True
84	Q	5	K84Q	True
84	N	198	K84N	True
84	S	5	K84S	False
84	T	68	K84T	True
84	Y	0	K84Y	False
84	W	0	K84W	False
84	F	0	K84F	False
84	A	0	K84A	False
84	I	191	K84I	True
84	L	2	K84L	False
84	M	1	K84M	False
84	V	0	K84V	False
84	G	1	K84G	False
84	P	0	K84P	False
84	C	0	K84C	False
84	*	10	K84*	True
85	R	0	S85R	False
85	K	0	S85K	False
85	H	0	S85H	False
85	D	0	S85D	False
85	E	0	S85E	False
85	Q	0	S85Q	False
85	N	0	S85N	False
85	S		w.t.	False
85	T	297	S85T	True
85	Y	121	S85Y	True
85	W	0	S85W	False
85	F	148	S85F	True
85	A	31	S85A	True
85	I	0	S85I	False
85	L	5	S85L	False
85	M	0	S85M	False
85	V	0	S85V	False
85	G	0	S85G	False
85	P	63	S85P	True
85	C	71	S85C	True
85	*	0	S85*	False
86	R		w.t.	False
86	K	0	R86K	False
86	H	351	R86H	True
86	D	0	R86D	False
86	E	0	R86E	False
86	Q	2	R86Q	False
86	N	0	R86N	False
86	S	57	R86S	True
86	T	0	R86T	False
86	Y	4	R86Y	False
86	W	0	R86W	False
86	F	0	R86F	False
86	A	0	R86A	False
86	I	0	R86I	False
86	L	28	R86L	True
86	M	0	R86M	False
86	V	0	R86V	False
86	G	7	R86G	True
86	P	1	R86P	True
86	C	135	R86C	True
86	*	0	R86*	False
87	R	0	A87R	False
87	K	0	A87K	False
87	H	0	A87H	False
87	D	5	A87D	True
87	E	0	A87E	False
87	Q	0	A87Q	False
87	N	0	A87N	False
87	S	96	A87S	True
87	T	285	A87T	True
87	Y	0	A87Y	False
87	W	0	A87W	False
87	F	0	A87F	False
87	A		w.t.	False
87	I	0	A87I	False
87	L	0	A87L	False
87	M	0	A87M	False
87	V	275	A87V	True
87	G	38	A87G	True
87	P	6	A87P	True
87	C	0	A87C	False
87	*	0	A87*	False
88	R	4	D88R	False
88	K	0	D88K	False
88	H	84	D88H	True
88	D		w.t.	False
88	E	60	D88E	True
88	Q	0	D88Q	False
88	N	380	D88N	True
88	S	0	D88S	False
88	T	0	D88T	False
88	Y	248	D88Y	True
88	W	0	D88W	False
88	F	1	D88F	False
88	A	45	D88A	True
88	I	4	D88I	False
88	L	0	D88L	False
88	M	0	D88M	False
88	V	521	D88V	True
88	G	177	D88G	True
88	P	0	D88P	False
88	C	0	D88C	False
88	*	0	D88*	False
89	R	291	Q89R	True
89	K	105	Q89K	True
89	H	297	Q89H	True
89	D	0	Q89D	False
89	E	88	Q89E	True
89	Q		w.t.	False
89	N	0	Q89N	False
89	S	1	Q89S	False
89	T	0	Q89T	False
89	Y	2	Q89Y	False
89	W	0	Q89W	False
89	F	0	Q89F	False
89	A	0	Q89A	False
89	I	1	Q89I	False
89	L	260	Q89L	True
89	M	0	Q89M	False
89	V	0	Q89V	False
89	G	0	Q89G	False
89	P	16	Q89P	True
89	C	0	Q89C	False
89	*	4	Q89*	True
90	R	56	L90R	True
90	K	0	L90K	False
90	H	2	L90H	False
90	D	0	L90D	False
90	E	0	L90E	False
90	Q	315	L90Q	True
90	N	0	L90N	False
90	S	0	L90S	False
90	T	3	L90T	False
90	Y	0	L90Y	False
90	W	2	L90W	False
90	F	5	L90F	False
90	A	1	L90A	False
90	I	0	L90I	False
90	L		w.t.	False
90	M	181	L90M	True
90	V	118	L90V	True
90	G	0	L90G	False
90	P	46	L90P	True
90	C	0	L90C	False
90	*	0	L90*	False
91	R	95	G91R	True
91	K	0	G91K	False
91	H	7	G91H	False
91	D	523	G91D	True
91	E	3	G91E	False
91	Q	0	G91Q	False
91	N	6	G91N	False
91	S	363	G91S	True
91	T	0	G91T	False
91	Y	0	G91Y	False
91	W	0	G91W	False
91	F	0	G91F	False
91	A	71	G91A	True
91	I	0	G91I	False
91	L	0	G91L	False
91	M	0	G91M	False
91	V	32	G91V	True
91	G		w.t.	False
91	P	0	G91P	False
91	C	170	G91C	True
91	*	1	G91*	False
92	R	0	A92R	False
92	K	0	A92K	False
92	H	0	A92H	False
92	D	22	A92D	True
92	E	0	A92E	False
92	Q	0	A92Q	False
92	N	1	A92N	False
92	S	50	A92S	True
92	T	362	A92T	True
92	Y	0	A92Y	False
92	W	0	A92W	False
92	F	0	A92F	False
92	A		w.t.	False
92	I	3	A92I	False
92	L	2	A92L	False
92	M	0	A92M	False
92	V	642	A92V	True
92	G	67	A92G	True
92	P	28	A92P	True
92	C	0	A92C	False
92	*	0	A92*	False
93	R	291	S93R	True
93	K	1	S93K	False
93	H	0	S93H	False
93	D	1	S93D	False
93	E	0	S93E	False
93	Q	0	S93Q	False
93	N	366	S93N	True
93	S		w.t.	False
93	T	65	S93T	True
93	Y	4	S93Y	False
93	W	0	S93W	False
93	F	0	S93F	False
93	A	0	S93A	False
93	I	163	S93I	True
93	L	0	S93L	False
93	M	0	S93M	False
93	V	0	S93V	False
93	G	308	S93G	True
93	P	0	S93P	False
93	C	241	S93C	True
93	*	0	S93*	False
94	R	1	V94R	False
94	K	0	V94K	False
94	H	0	V94H	False
94	D	0	V94D	False
94	E	34	V94E	True
94	Q	0	V94Q	False
94	N	0	V94N	False
94	S	0	V94S	False
94	T	9	V94T	False
94	Y	0	V94Y	False
94	W	0	V94W	False
94	F	0	V94F	False
94	A	234	V94A	True
94	I	7	V94I	False
94	L	161	V94L	True
94	M	338	V94M	True
94	V		w.t.	False
94	G	17	V94G	True
94	P	0	V94P	False
94	C	0	V94C	False
94	*	0	V94*	False
95	R	2	V95R	False
95	K	0	V95K	False
95	H	0	V95H	False
95	D	0	V95D	False
95	E	140	V95E	True
95	Q	1	V95Q	False
95	N	0	V95N	False
95	S	2	V95S	False
95	T	5	V95T	False
95	Y	0	V95Y	False
95	W	0	V95W	False
95	F	0	V95F	False
95	A	237	V95A	True
95	I	2	V95I	False
95	L	221	V95L	True
95	M	657	V95M	True
95	V		w.t.	False
95	G	42	V95G	True
95	P	0	V95P	False
95	C	0	V95C	False
95	*	0	V95*	False
96	R	0	V96R	False
96	K	1	V96K	False
96	H	0	V96H	False
96	D	0	V96D	False
[truncated: 5,582 more rows]
