# Supplementary material for: The genotype‐phenotype landscape of an allosteric protein
Source: Mol Syst Biol. 2021 Mar 30;17(3):e10179. doi: 10.15252/msb.202010179 (PMC8009258; doi:10.15252/msb.202010179)
Supplement: Supplementary file 3 — Source Data for Appendix [file MSB-17-e10179-s008.zip › Appendix Figure S5A.cytometry.source.csv]

[IPTG]	Output
0.0	3890.8818212775955
2.0	13545.635705579738
4.0	20181.503213982287
8.0	26242.150787081282
16.0	29619.054889375624
32.0	30576.83597922365
64.0	30691.16141138057
128.0	31238.60284874812
256.0	30890.990200931737
512.0	30737.189125627036
1024.0	30606.949069748873
2048.0	30134.59915604294
