# Supplementary material for: The genotype‐phenotype landscape of an allosteric protein
Source: Mol Syst Biol. 2021 Mar 30;17(3):e10179. doi: 10.15252/msb.202010179 (PMC8009258; doi:10.15252/msb.202010179)
Supplement: Supplementary file 3 — Source Data for Appendix [file MSB-17-e10179-s008.zip › Appendix Figure S5A.source.csv]

[IPTG]	fitness without tet	fitness err without tet	fitness with tet	fitness err with tet	Hill equation fit	GP model 0.05	GP model 0.25	GP model 0.5	GP model 0.75	GP model 0.95
0	0.819225756294643	0.010986490266043094	0.28629552851075013	0.035129491729644725	1143.940894177219	149.5399506834709	569.3485581263236	1601.0382171069407	3735.4631080895647	8120.075095381177
2	0.8179512376611503	0.011956809963268561	0.4269848238530315	0.03476087913394616	11142.083923497954	7742.320438654811	10139.88950669918	11577.13190055422	13242.296083477271	16382.127723560014
4	0.8178816409997421	0.010766617318821193	0.6804406517157278	0.018928462266090493	18183.66191910361	15480.967690090978	17374.419279431266	18915.751539177818	20926.945387522894	25316.627856836516
8	0.8087717659837654	0.012434042541253049	0.7316790030324343	0.026217972400355644	23290.948686383483	20130.6238119752	23164.85723768788	25873.977572535205	29588.320511032212	38383.935773606136
16	0.7958508072672077	0.01120117000084165	0.7614943784873661	0.015606907871233599	25701.01455742511	23189.900484170183	26752.475572624422	30007.028317621494	34801.32691448929	45793.19459590832
32	0.7946300872877244	0.011297969856209147	0.7518055906491561	0.01216231944930594	26608.358920955066	24130.43358229319	27782.63828428773	31365.822714861028	37233.94022979767	48758.88585323982
64	0.8349117224964613	0.018155290555143005	0.7332953495702312	0.010499514132900518	26920.204821289924	23271.82105655701	27271.570936560376	31283.7980967263	38083.25976001266	49616.94260895094
128	0.8173004539393856	0.015395408201712967	0.7961470854289762	0.01369568935105551	27023.980541854504	22053.833664809077	26220.093768704763	30880.286168094965	38299.333710207415	49827.87752841557
256	0.8319370242336298	0.011002059530701432	0.7298933652088572	0.012364239678502819	27058.142137755716	22049.762775950032	26047.649598566695	30788.375888258863	38835.311428073146	49848.46134283543
512	0.8240849047539975	0.012807759851591926	0.777970189135759	0.028551369338702257	27069.34743355128	22979.44476424294	26996.011750195164	31799.96390422608	39286.035027610575	49821.24193545691
1024	0.7816860724673763	0.01130359612533672	0.7618360600322889	0.013226395790976305	27073.018541059548	23452.594990859787	27519.33948954057	32398.118062567304	39493.20949471221	49843.95431994208
2048	0.8568182116085487	0.024285368001511133	0.7631096909493224	0.01510984400927865	27074.220814543987	20561.614341042896	25298.465106164258	31016.776820373252	40418.841977865	49824.26032832999
