# Supplementary material for: The genotype‐phenotype landscape of an allosteric protein
Source: Mol Syst Biol. 2021 Mar 30;17(3):e10179. doi: 10.15252/msb.202010179 (PMC8009258; doi:10.15252/msb.202010179)
Supplement: Supplementary file 3 — Source Data for Appendix [file MSB-17-e10179-s008.zip › Appendix Figure S5B.cytometry.source.csv]

[IPTG]	Output
0.0	3921.541672302596
2.0	7492.741153441363
4.0	11219.113068213188
8.0	16381.188263748121
16.0	22974.15356360574
32.0	27373.9244019726
64.0	29893.938104720703
128.0	31002.557362047053
256.0	29948.08987445609
512.0	30834.23966432491
1024.0	30457.49595731546
2048.0	30110.92843987436
