# Supplementary material for: The genotype‐phenotype landscape of an allosteric protein
Source: Mol Syst Biol. 2021 Mar 30;17(3):e10179. doi: 10.15252/msb.202010179 (PMC8009258; doi:10.15252/msb.202010179)
Supplement: Supplementary file 3 — Source Data for Appendix [file MSB-17-e10179-s008.zip › Appendix Figure S5B.source.csv]

[IPTG]	fitness without tet	fitness err without tet	fitness with tet	fitness err with tet	Hill equation fit	GP model 0.05	GP model 0.25	GP model 0.5	GP model 0.75	GP model 0.95
0	0.8265199167844465	0.008173299105206266	0.20353624422778782	0.025051373853626772	1675.3794191432996	450.07835343749457	1096.444106409201	1668.2785646757345	2942.058675138958	5362.56443146495
2	0.8349116867098654	0.008600474274886973	0.296453246355171	0.028477805592451267	5756.741407517477	5044.876908877928	6337.473654159147	7202.9374960431805	8020.013963419875	9018.675398147847
4	0.8265566922836427	0.0073219850594776975	0.41457039917906435	0.01739381916809344	9684.226915106045	8839.434351910095	9819.705797842898	10334.135106201835	11009.509437165443	11869.428663678471
8	0.8248456786177601	0.00912722737356817	0.5435759411583703	0.02404136768796401	15070.226374706379	13391.010312859875	14261.152611260446	15044.010860017137	15734.916698144554	16824.055060019375
16	0.8240654049301949	0.007893956134161502	0.7009197293792908	0.011895450859337136	20305.359768574548	18411.767181924402	19531.18190997463	20660.455575478234	21741.352018125595	23504.017060649054
32	0.8312446768938645	0.008170910880328548	0.7778345807769994	0.008385195693744081	23941.63011797885	22562.72042046895	24313.80863714988	25648.35543883303	27374.361988073582	30282.493458754994
64	0.839972145833856	0.012258789276226261	0.7921437810809275	0.006614536017396721	25918.863206956263	24954.76220882047	27366.917125065007	28835.20057791002	30670.17564417473	34424.28734569979
128	0.8161824505694877	0.011171489525694937	0.7658422726341318	0.009219182865167166	26853.07607676168	25745.37063155981	27992.59391430677	29615.402253278495	31846.238196128637	36024.394267873184
256	0.8438602313563782	0.007894110788309846	0.7882719375237642	0.007997693267707816	27265.112537591805	24665.964979654516	26600.25893951748	28821.052002244178	31037.889839988227	35895.643101166206
512	0.8309790100515843	0.008973129276555442	0.7625742844361305	0.0206693505792845	27441.303835018083	21856.28084449097	25003.121561105476	27128.784853146448	29428.12933711082	34460.25131794753
1024	0.8357535942191863	0.00783536038443659	0.7544623858479722	0.009539669594967421	27515.645923813398	21494.75810193888	23794.44061036228	25438.458230476543	27545.501914374232	32278.671640092773
2048	0.8301662167337047	0.016260231600666284	0.765885395265431	0.010650752021608876	27546.836902384985	20647.443622547133	23202.52272601353	25187.481263185815	27236.67016538313	31249.8645894345
