# Supplementary material for: The genotype‐phenotype landscape of an allosteric protein
Source: Mol Syst Biol. 2021 Mar 30;17(3):e10179. doi: 10.15252/msb.202010179 (PMC8009258; doi:10.15252/msb.202010179)
Supplement: Supplementary file 3 — Source Data for Appendix [file MSB-17-e10179-s008.zip › Appendix Figure S5C.cytometry.source.csv]

[IPTG]	Output
0.0	1746.547215270473
2.0	2285.1434346738993
4.0	2903.5881848674812
8.0	4608.655166690315
16.0	8227.070776991819
32.0	14697.026517782735
64.0	21952.905790194385
128.0	26337.291184524263
256.0	27214.15015813486
512.0	28231.56924014402
1024.0	28144.15276360757
2048.0	28498.290256955428
