# Supplementary material for: The genotype‐phenotype landscape of an allosteric protein
Source: Mol Syst Biol. 2021 Mar 30;17(3):e10179. doi: 10.15252/msb.202010179 (PMC8009258; doi:10.15252/msb.202010179)
Supplement: Supplementary file 3 — Source Data for Appendix [file MSB-17-e10179-s008.zip › Appendix Figure S5C.source.csv]

[IPTG]	fitness without tet	fitness err without tet	fitness with tet	fitness err with tet	Hill equation fit	GP model 0.05	GP model 0.25	GP model 0.5	GP model 0.75	GP model 0.95
0	0.808681576699935	0.005674136415518271	0.22206564486449895	0.01749331206261514	743.9453782734577	70.43065675985628	158.10339058706495	427.78745940942383	1262.2860624223858	4356.958050349887
2	0.83162009209366	0.006426234810917722	0.21918899251705348	0.02326819541659472	1490.771068241795	373.33960246172484	921.8685758835275	1538.071151631416	2340.410085057619	3785.6878533232275
4	0.8278002742763797	0.00556094349980338	0.1804262161339203	0.016958772194032957	2577.249390781124	1108.1588481372826	2029.751794096234	2790.3533157297934	3641.282118491426	5021.499385132245
8	0.8170882980538163	0.006564275172988532	0.27396058255662464	0.025466491950810775	4988.031549442958	3358.0780403920294	4525.700098743871	5341.306242112357	6195.34027283906	7442.1475762900245
16	0.8151728197596347	0.005763191933274738	0.37212021734736755	0.013213032641035013	9466.703828287813	8225.182070224471	9241.569666530104	9856.768471025654	10510.02371568539	11432.762693436203
32	0.8338967520876978	0.005899033251473555	0.6054733542281858	0.00845307587931825	15579.522081380605	14410.577412489261	15273.185528790196	15919.554783278732	16558.622037124296	17561.074193850793
64	0.8243319049549863	0.008982958878350152	0.7243998552747969	0.005571062276194406	21168.14207824662	19156.449185278005	20558.700078433998	21657.66268000924	22855.15402593045	24887.746801744473
128	0.8295803242415115	0.007827085910026689	0.7573559829992286	0.0066584440052818595	24690.32558865118	22276.5028580384	23987.57950395348	25590.266507163364	27365.08102138029	30857.55890193697
256	0.8297570325453039	0.005617835671741317	0.7575323007414108	0.005941171234462051	26419.15845540784	23449.09307724681	25747.81354589609	27710.098585650943	30073.640725293684	35088.88998937164
512	0.8243237743490743	0.006410610423798572	0.7844427829484711	0.014502900554094195	27163.92043652221	23968.80006517946	26563.380575745006	28855.171363791404	31613.412408188557	37506.079070910564
1024	0.8251284646123976	0.005766797603793958	0.7568754056114455	0.006715681419244798	27466.580192421894	24708.982623313386	27253.885347547803	29737.561611832938	32684.22471710563	39266.140314514494
2048	0.8065297642456752	0.012086958023007644	0.7971828544777674	0.007915128554019917	27586.64630387664	24013.06057237621	27493.829002057213	30531.219912297285	34146.19720719808	41885.61851485874
