# Supplementary material for: The genotype‐phenotype landscape of an allosteric protein
Source: Mol Syst Biol. 2021 Mar 30;17(3):e10179. doi: 10.15252/msb.202010179 (PMC8009258; doi:10.15252/msb.202010179)
Supplement: Supplementary file 3 — Source Data for Appendix [file MSB-17-e10179-s008.zip › Appendix Figure S5D.cytometry.source.csv]

[IPTG]	Output
0.0	259.54385740061167
2.0	416.8075453793444
4.0	588.7799463884256
8.0	1049.6510513507044
16.0	2319.0867987289735
32.0	5298.952071240637
64.0	11123.5927118846
128.0	19733.874933102103
256.0	23624.202435783576
512.0	24977.908896708806
1024.0	25662.986729749366
2048.0	26444.77424302894
