# Supplementary material for: The genotype‐phenotype landscape of an allosteric protein
Source: Mol Syst Biol. 2021 Mar 30;17(3):e10179. doi: 10.15252/msb.202010179 (PMC8009258; doi:10.15252/msb.202010179)
Supplement: Supplementary file 3 — Source Data for Appendix [file MSB-17-e10179-s008.zip › Appendix Figure S5D.source.csv]

[IPTG]	fitness without tet	fitness err without tet	fitness with tet	fitness err with tet	Hill equation fit	GP model 0.05	GP model 0.25	GP model 0.5	GP model 0.75	GP model 0.95
0	0.817795937576393	0.006152019799731993	0.26449154725474383	0.01763809833606078	675.6704625647382	63.86414952190552	98.30244138054609	357.2733488588419	1607.4359783704801	6066.025534243745
2	0.8193919896398488	0.006663203378597283	0.19640161985973667	0.02595907572256545	860.9113276538109	126.81259939190703	251.06985289932834	622.5569027556369	1308.0798003966954	3005.5626416973196
4	0.8304774539831997	0.005764989568929796	0.187016385256903	0.017544690624971604	1152.4645604076154	253.56452039359937	503.1183746213271	1015.327410563961	1734.7634875278363	3186.3327445311634
8	0.8296312236404716	0.006799066342805145	0.25671470697552445	0.027645739821920427	1883.4481123603264	673.5917463032752	1267.3230750223152	1881.2342723099443	2637.8949748234527	3980.1565457102383
16	0.8122240760285925	0.005999811761319225	0.2499867517264835	0.01705520198793812	3618.197586749491	2169.440177938042	3199.2780736113477	3765.25561517131	4586.359417290908	5705.757492707287
32	0.8302321885654854	0.006479155776007836	0.2960555864451863	0.01451985634412728	7248.479393069669	5918.696689916388	7047.19919615088	7654.404315397908	8167.516931706819	9060.248376392776
64	0.8414361653107849	0.00945141164252789	0.5549934903389186	0.00775775854948553	13181.39779027099	12296.745046546723	13042.745886679013	13604.554333082444	14101.857924835256	14780.526368954275
128	0.8571172120676268	0.008085586016994946	0.7121207336919044	0.00787804057471809	19829.848250931347	18288.465245469317	19561.697305714082	20551.078035273822	21396.2109319492	23262.117869549606
256	0.8179204407546844	0.006331433920930228	0.759486865741397	0.006475068513152577	24751.805082872164	22962.880928369035	24925.526745817602	26370.581999174745	27859.533375980613	31435.769666055698
512	0.8300975519581679	0.006473151220829369	0.7755992709009499	0.01535576785729408	27391.69404311678	25638.26719514722	28258.371975610688	30037.03066214267	32312.59358018209	37174.494103473306
1024	0.8171314878550032	0.006025803365898153	0.7734313675987357	0.006900539823381473	28567.72557723312	26288.03957581307	29107.754459327647	31368.813520131906	34323.79568125045	40655.046657219646
2048	0.8345582166652418	0.012082196280825092	0.7850651731173568	0.008120288847672519	29047.991272094827	23973.336612730895	27490.835190564914	30226.42448839674	34391.62497087751	42624.24579736516
