# Supplementary material for: The genotype‐phenotype landscape of an allosteric protein
Source: Mol Syst Biol. 2021 Mar 30;17(3):e10179. doi: 10.15252/msb.202010179 (PMC8009258; doi:10.15252/msb.202010179)
Supplement: Supplementary file 3 — Source Data for Appendix [file MSB-17-e10179-s008.zip › Appendix Figure S6A.cytometry.source.csv]

[IPTG]	Output
0.0	30607.49787078647
2.0	31053.208253251545
4.0	30698.456445603704
8.0	29627.167229104103
16.0	29395.766996108807
32.0	27761.26852777425
64.0	23478.434296226627
128.0	20095.405456346056
256.0	15513.821000681073
512.0	10238.068532923278
1024.0	5083.185475346054
2048.0	2560.5554540790026
0.0	29998.752297698342
64.0	25463.828200583124
128.0	22648.851344175186
256.0	18061.21959907924
512.0	13192.319409584446
1024.0	7089.472690742561
2048.0	3311.258846367087
4096.0	2098.744045348506
8192.0	1704.2614559311744
16384.0	1593.1622462162736
32768.0	1577.981322799416
65536.0	1692.1999618979748
