# Supplementary material for: The genotype‐phenotype landscape of an allosteric protein
Source: Mol Syst Biol. 2021 Mar 30;17(3):e10179. doi: 10.15252/msb.202010179 (PMC8009258; doi:10.15252/msb.202010179)
Supplement: Supplementary file 3 — Source Data for Appendix [file MSB-17-e10179-s008.zip › Appendix Figure S6A.source.csv]

[IPTG]	fitness without tet	fitness err without tet	fitness with tet	fitness err with tet	Hill equation fit	GP model 0.05	GP model 0.25	GP model 0.5	GP model 0.75	GP model 0.95
0	0.8370566319127769	0.011731069180620685	0.8301240393943401	0.018853907701792703	31740.58959909223	26233.45114735061	35437.90102333896	43148.58589270941	48514.0101810193	50115.691085309394
2	0.8367682475260239	0.012141578393609085	0.7714005695434029	0.022545336264921858	30570.356005139914	25875.142119957174	33812.595125621425	40406.88387968386	46999.09498830814	50094.06521440065
4	0.8423472948083184	0.01143497123081117	0.7894595563856065	0.01674120906842297	29608.182317976036	26610.6831910397	32715.739792706092	38385.19142426878	44931.60988774997	49969.50537896854
8	0.8370916474252782	0.013707283445433137	0.7955556753431855	0.026308770949262456	27964.2379115923	25866.09936610552	30600.56371873512	35128.50329321144	41312.04814993993	49060.69104173571
16	0.8255045514355036	0.01187829685942318	0.7760632861134613	0.016920785650155746	25359.686861619753	23286.659997857125	27024.11793738271	30327.00672078597	35450.069954765015	43971.24082858231
32	0.8322774339898981	0.01340757625360086	0.784834894873676	0.014375168366167257	21689.244551785734	19768.661484787663	22026.92267091148	24077.72526534569	26589.28892388809	32049.144997901214
64	0.8324430084814068	0.01975449594838611	0.6286047439729577	0.013945600891188462	17287.413771965483	15109.733900215437	16596.682348474078	17594.15371446759	18829.750569369957	20768.162880978132
128	0.8222592499244128	0.01713324971677694	0.4876635770860902	0.024147449795952052	12924.556460181026	10704.212599958102	12149.295303852748	13070.580621967936	14113.881484247866	15646.187065844582
256	0.8682467767303397	0.012709470231094366	0.44812447626086926	0.02454354155580927	9345.247342875122	7525.44753348249	9515.039863027177	10622.846177933705	11648.822010507887	12966.52676408036
512	0.8486955726564624	0.015519796707758776	0.5095273437304038	0.05004252973358821	6837.0224359077365	4886.470631084806	7119.044725625066	8657.809443017428	10109.922859371263	12250.088675485356
1024	0.7798241016128193	0.013507149463427414	0.2375943876894907	0.04656299681887294	5267.193964280101	2782.4406150609416	4984.229660039504	6577.294014978882	7902.492396677148	9842.843429855197
2048	0.8175638597099639	0.029671626395395768	0.15750749635652578	0.055567717885850354	4353.130907099599	1011.844653304115	2760.2277395778096	4312.236732730572	5996.412882693595	8562.958353405116
