# Supplementary material for: The genotype‐phenotype landscape of an allosteric protein
Source: Mol Syst Biol. 2021 Mar 30;17(3):e10179. doi: 10.15252/msb.202010179 (PMC8009258; doi:10.15252/msb.202010179)
Supplement: Supplementary file 3 — Source Data for Appendix [file MSB-17-e10179-s008.zip › Appendix Figure S6B.cytometry.source.csv]

[IPTG]	Output
0.0	27661.127204801818
2.0	27465.29279186164
4.0	27738.23395813827
8.0	26705.67893087117
16.0	25220.32098194709
32.0	24397.480243895036
64.0	20565.808697037013
128.0	17605.714930348422
256.0	15610.65820342625
512.0	13928.134443567778
1024.0	11964.762995244102
2048.0	9741.905754316393
0.0	27749.006799773317
64.0	22625.634609337903
128.0	20188.975003133917
256.0	17563.60513469034
512.0	16027.800886317747
1024.0	14308.251360967697
2048.0	11655.46550419396
4096.0	9185.968619914569
8192.0	6608.449586510281
16384.0	4916.310701780842
32768.0	4122.543244124073
65536.0	3989.342109252452
