# Supplementary material for: The genotype‐phenotype landscape of an allosteric protein
Source: Mol Syst Biol. 2021 Mar 30;17(3):e10179. doi: 10.15252/msb.202010179 (PMC8009258; doi:10.15252/msb.202010179)
Supplement: Supplementary file 3 — Source Data for Appendix [file MSB-17-e10179-s008.zip › Appendix Figure S6B.source.csv]

[IPTG]	fitness without tet	fitness err without tet	fitness with tet	fitness err with tet	Hill equation fit	GP model 0.05	GP model 0.25	GP model 0.5	GP model 0.75	GP model 0.95
0	0.8324900519162327	0.017907114710039425	0.7808827337942446	0.028705847797084155	32545.944818184642	24003.46657946209	33114.78459206897	41769.68046712553	47726.80838309963	50006.26613900201
2	0.8301019683038168	0.018738741618909593	0.8436555044543215	0.031647863434495487	30693.930349368442	27238.411555839182	32566.37982367036	37137.544030447825	41930.5328784918	47545.2543734758
4	0.8018761341088254	0.01809949604337248	0.8451740698713605	0.026491532956070634	29057.031640014546	25313.788646036497	29412.403531195636	33214.09467016901	37619.739851978586	44426.65313528034
8	0.8134110078895481	0.020227227643933806	0.7356955149149011	0.04055562395636222	26407.95495117148	22486.0071059381	25679.82655476604	28326.164727189313	31699.64064780991	38618.99237419781
16	0.8193998565907766	0.018569344602166426	0.6942411366568514	0.028402518860868434	22791.30415910835	19233.584669544474	21536.12846125423	23379.04072121607	25585.582770097506	30317.570839416167
32	0.8441818976676506	0.020593053265711505	0.6935172431237268	0.023759264085527535	18850.976020791524	16296.64365630168	17786.90610360841	18989.100118876933	20351.786567299587	23269.731338906866
64	0.8117110906980864	0.02792113422046937	0.5981697376839303	0.022329443177361782	15485.925720549705	13419.381580682204	14723.229186891585	15662.907574228699	16649.444372357666	18465.335330292208
128	0.861886680058893	0.025363478580726895	0.5091243833960953	0.03857675619349702	13159.92345668271	11144.075285150728	12478.670731400056	13374.962015003428	14218.546563056567	15739.891817330843
256	0.7589108444770065	0.026485126382550874	0.4692454184826727	0.030072046547825877	11777.212030697778	9397.213406142655	10968.75840052074	11848.549301452093	12783.740873715255	14244.550772252422
512	0.8495212830349965	0.022761243581831892	0.4021483589429826	0.076736690937526	11027.767884519162	8220.00358124492	9944.968318143121	10924.61045306171	11880.73133531095	13451.42062290407
1024	0.8147645226710609	0.02035059711214458	0.4217241660805309	0.03903094522678578	10641.804217113186	7088.833005375074	9250.091294598507	10386.668280292248	11433.241835121513	13126.72535221581
2048	0.8205015788479915	0.04438798885420073	0.44010187926104505	0.054116757411699704	10448.260693113742	5552.621510316093	8528.451832332743	10063.942607137764	11473.602152649075	13806.984936993507
