# Supplementary material for: The genotype‐phenotype landscape of an allosteric protein
Source: Mol Syst Biol. 2021 Mar 30;17(3):e10179. doi: 10.15252/msb.202010179 (PMC8009258; doi:10.15252/msb.202010179)
Supplement: Supplementary file 3 — Source Data for Appendix [file MSB-17-e10179-s008.zip › Appendix Figure S6C.cytometry.source.csv]

[IPTG]	Output
0.0	21684.028756810516
2.0	21492.175146357702
4.0	21772.49009010371
8.0	21091.974317343316
16.0	20505.72085267826
32.0	19091.06512281791
64.0	17722.77611338385
128.0	14993.762102732042
256.0	11486.993046218648
512.0	8472.723181194337
1024.0	6230.817950329654
2048.0	4688.5274948506
0.0	21430.46321581284
64.0	18246.359214515604
128.0	15230.796741663351
256.0	11887.981994516726
512.0	8681.916865871433
1024.0	6671.751510904506
2048.0	5356.777180149617
4096.0	4580.522865078121
8192.0	4333.298827879837
16384.0	4406.1180297951905
32768.0	4277.433381453653
65536.0	4710.861410515286
