# Supplementary material for: The genotype‐phenotype landscape of an allosteric protein
Source: Mol Syst Biol. 2021 Mar 30;17(3):e10179. doi: 10.15252/msb.202010179 (PMC8009258; doi:10.15252/msb.202010179)
Supplement: Supplementary file 3 — Source Data for Appendix [file MSB-17-e10179-s008.zip › Appendix Figure S6C.source.csv]

[IPTG]	fitness without tet	fitness err without tet	fitness with tet	fitness err with tet	Hill equation fit	GP model 0.05	GP model 0.25	GP model 0.5	GP model 0.75	GP model 0.95
0	0.8139307089574996	0.016632343965524987	0.6589314151109681	0.030727374348704043	18466.99334184547	14967.51393998249	17102.25403962652	18724.71051984569	20751.09607049699	25354.000067979137
2	0.8069506206078862	0.016897974214579822	0.6577602953700983	0.033799425257873515	17952.54491690629	16347.831440910473	17893.101181292895	18951.967712540794	20201.339269628686	22496.29771310865
4	0.8366759363289888	0.014782230494234305	0.6531794937100933	0.028333162452952122	17592.63032107334	15986.259462351663	17371.248181305124	18345.80519422364	19398.66061529908	21289.736287370524
8	0.8386522557406594	0.018460740692210736	0.7102058816118392	0.04754751334941863	17003.623293105094	15257.554767180922	16531.210848421782	17419.916234444947	18350.237850950853	19942.348439125966
16	0.8306805391626952	0.01636521131314614	0.5742668067791533	0.027658918127006316	16077.5891005193	14213.354305689774	15392.960182880019	16175.81851619282	17014.096344251055	18424.043851494767
32	0.8477903404494813	0.018025802889216118	0.6182539117612447	0.02246765947577589	14709.671411241761	12862.305163101277	13924.16138354988	14647.083891989465	15406.40776077724	16669.823319355288
64	0.8452945195282568	0.029173678879176018	0.5483352323172451	0.020747103737329454	12864.350071644214	11163.32488095422	12169.692963821068	12897.902766186131	13608.709763433088	14842.644076265053
128	0.8306584450746393	0.02326342632248799	0.39819540584401275	0.037984998199155316	10657.837657286094	9038.961843259121	10254.42817450026	11016.22561744184	11785.377820198137	13089.348475753533
256	0.9080761074779767	0.016449997138346516	0.4239034926241039	0.03385482920992847	8370.075144366496	6785.961044202076	8286.6139272308	9172.954066024226	10075.585435179732	11501.067067732734
512	0.8190980942889925	0.019616003607759128	0.3337593647059842	0.07972915771613995	6323.321464451845	4591.091463932559	6477.370959736043	7523.540551924624	8525.9293446806	10182.860960678949
1024	0.82135280365443	0.017625736504165664	0.2045175002211343	0.06415016855588648	4720.114692640747	2844.4479439472084	4883.601714919016	6086.808727605596	7280.288546457087	9204.435586521484
2048	0.8233929444589327	0.04113449982699882	0.3433606571208356	0.05232884082438985	3590.166532844045	1683.9422571942403	3614.7574977767476	4952.237769795591	6284.704697619572	8706.907041667186
