# Supplementary material for: The genotype‐phenotype landscape of an allosteric protein
Source: Mol Syst Biol. 2021 Mar 30;17(3):e10179. doi: 10.15252/msb.202010179 (PMC8009258; doi:10.15252/msb.202010179)
Supplement: Supplementary file 3 — Source Data for Appendix [file MSB-17-e10179-s008.zip › Appendix Figure S6D.cytometry.source.csv]

[IPTG]	Output
0.0	21733.29336334457
2.0	20734.35875727905
4.0	19885.503670753005
8.0	18304.98933824967
16.0	15630.590652910103
32.0	12842.437225371967
64.0	10579.057364990604
128.0	8791.744112650218
256.0	7871.873315232593
512.0	6684.491181598087
1024.0	6131.510620917465
2048.0	5858.496706478333
0.0	20685.38520490858
64.0	11183.216852052232
128.0	9489.290579793611
256.0	8022.097687309426
512.0	7147.978208934762
1024.0	6519.52790966654
2048.0	5976.264980302896
4096.0	5695.763724281579
8192.0	5566.425507278323
16384.0	5450.322467283484
32768.0	5025.184437556968
65536.0	5052.668902709326
