# Supplementary material for: The genotype‐phenotype landscape of an allosteric protein
Source: Mol Syst Biol. 2021 Mar 30;17(3):e10179. doi: 10.15252/msb.202010179 (PMC8009258; doi:10.15252/msb.202010179)
Supplement: Supplementary file 3 — Source Data for Appendix [file MSB-17-e10179-s008.zip › Appendix Figure S6D.source.csv]

[IPTG]	fitness without tet	fitness err without tet	fitness with tet	fitness err with tet	Hill equation fit	GP model 0.05	GP model 0.25	GP model 0.5	GP model 0.75	GP model 0.95
0	0.809024573032029	0.01653454593807889	0.644246637613585	0.032330274521465946	20561.08386027023	15114.312976628691	17555.517913758125	19360.38660385814	21913.147325818256	28916.081843656986
2	0.8249391842807536	0.017972124339219825	0.7464409175386785	0.033881272032696155	18975.307318674084	17498.99081629758	19236.8876659124	20700.165919418887	22624.502662335944	26545.230467966987
4	0.8114218912136503	0.017599106744261763	0.7102157766968533	0.029065498627611295	18152.04650621153	16472.519903946977	17998.046394518744	19104.282888181602	20404.106164215562	22729.92295317683
8	0.8371113147895471	0.018303626199531683	0.5364901282837281	0.05479736428070912	17003.27585759587	14887.067238677324	16178.969544084686	17077.111432931546	18030.999785033855	19644.66257608352
16	0.8423834497063389	0.017184911166189275	0.5786832278413475	0.029166290228035793	15503.19608825957	13041.882306988582	14224.141544812788	15037.645813727548	15922.912512483173	17292.125374091076
32	0.8537256606399118	0.017118809175016635	0.5524877140606558	0.02841324182451128	13705.413653924079	11518.03851830079	12541.204027740987	13293.404752657534	14117.458591665301	15282.953957578802
64	0.8527781899036787	0.02659807616509599	0.4991128153470865	0.025278189409435884	11759.726751766659	9987.131055867552	11079.580956575823	11769.284899223205	12567.00613726233	13845.054552981408
128	0.8351935257820102	0.023198620548021767	0.41924138127165567	0.04106616469135771	9873.16220753422	8297.668888384818	9611.207935906852	10444.240979233497	11306.717549356568	12545.224124989769
256	0.8440873146343069	0.017587115075300815	0.4085500699218499	0.03358653739265261	8229.134524324569	6575.734486182965	8214.0267392858	9116.193543856316	10100.349575663206	11423.898753475809
512	0.8603444131216146	0.019959660230229874	0.39334976255562487	0.07317452741130151	6924.54001419584	4595.991232091784	6650.9081173361365	7834.927629573091	8846.760041834548	10389.922142417878
1024	0.8366945187493119	0.017660150607510784	0.25153756337400723	0.0616063303962342	5964.118781771982	2938.7197583202997	5156.497508102739	6626.162301082445	7899.566576878486	9666.075236141458
2048	0.8192246295501857	0.038550857390407665	0.30735538897149073	0.06178515046489654	5295.423266530059	1655.5850360249456	3842.9270648198453	5528.475776644452	7070.5590383551735	9512.836651188716
