# Supplementary material for: The genotype‐phenotype landscape of an allosteric protein
Source: Mol Syst Biol. 2021 Mar 30;17(3):e10179. doi: 10.15252/msb.202010179 (PMC8009258; doi:10.15252/msb.202010179)
Supplement: Supplementary file 3 — Source Data for Appendix [file MSB-17-e10179-s008.zip › Appendix Figure S7A.cytometry.source.csv]

[IPTG]	Output
0.0	15951.68168567323
2.0	12582.47551226648
4.0	10225.354858754008
8.0	7769.164779098346
16.0	5897.800076319507
32.0	5004.819886089032
64.0	5709.7088390233685
128.0	8730.818451550653
256.0	13706.374843456628
512.0	18760.014408344792
1024.0	22082.066324012623
2048.0	24294.51421004602
0.0	15994.768633453521
64.0	5386.0771690189285
128.0	7283.642402958732
256.0	11935.691207016996
512.0	16895.873196264383
1024.0	21880.893171523385
2048.0	23967.04602946122
4096.0	25766.021995109313
8192.0	26206.426504702453
16384.0	26609.13985804752
32768.0	26279.203019524568
65536.0	26995.24889464829
