# Supplementary material for: The genotype‐phenotype landscape of an allosteric protein
Source: Mol Syst Biol. 2021 Mar 30;17(3):e10179. doi: 10.15252/msb.202010179 (PMC8009258; doi:10.15252/msb.202010179)
Supplement: Supplementary file 3 — Source Data for Appendix [file MSB-17-e10179-s008.zip › Appendix Figure S7A.source.csv]

[IPTG]	fitness without tet	fitness err without tet	fitness with tet	fitness err with tet	GP model 0.05	GP model 0.25	GP model 0.5	GP model 0.75	GP model 0.95
0	0.8099141072555881	0.012920723140106661	0.7931848402858637	0.023807600496138337	24388.143659500005	29281.127527061843	33702.93537311906	38785.0071366692	45898.13360421574
2	0.7971116164992851	0.013990815836582056	0.6125962754988702	0.032689758044691285	16193.110724648051	17921.877457915733	19316.56166852868	20923.721637440703	23719.081107147835
4	0.8091598055652951	0.013993731775812104	0.5881433972717499	0.026440798017045106	13196.254833612067	14436.236785611087	15298.291506030237	16369.63814748115	18027.613615144797
8	0.7928270740863174	0.015539074577855432	0.49763740965915026	0.04634310580816578	10095.91548538491	11344.676751455961	12170.227312220146	12991.149550964376	14396.772169983213
16	0.8381142373277415	0.014253083987821186	0.3953152676604584	0.032004416919751436	7949.302764774715	9207.994375336535	10050.500151090571	10847.372657116883	12118.706300620031
32	0.8199395333093493	0.014752760475590902	0.37034118415485545	0.028352722503708808	6812.44509808711	8105.3146971218675	8960.87071526344	9793.591327166461	11164.90630279231
64	0.7655782010686808	0.02226309536300958	0.326699324108525	0.028163412777996263	6781.626142818402	8107.460034953837	8984.014692250805	9831.755560187305	11248.966818761985
128	0.82474085791572	0.020701674068272044	0.3576676931236365	0.037757670875489216	8099.564166687513	9323.812382472393	10118.85923361753	10964.627332039836	12339.726570376564
256	0.8404525791028252	0.014662306555807985	0.5149561000855217	0.02300380038480498	10751.334863723685	11832.999004684525	12600.798064263976	13386.266762237234	14763.8919695476
512	0.8160583595336804	0.017295925449040093	0.5828184545929067	0.04513427157434902	14188.872744188395	15399.1344283136	16323.80213647893	17353.20272029645	19245.153780032662
1024	0.7796778851175045	0.016575945597653224	0.6920539173315045	0.021299578947062928	17528.65744301616	19166.59420204166	20460.222689401104	22042.205780118336	25215.931840203626
2048	0.8889744609586258	0.030595285928604856	0.7430085683769957	0.022066169832136932	18733.3455961741	21595.876399500987	23925.338935908636	26920.629057647424	31967.908676660307
