# Supplementary material for: The genotype‐phenotype landscape of an allosteric protein
Source: Mol Syst Biol. 2021 Mar 30;17(3):e10179. doi: 10.15252/msb.202010179 (PMC8009258; doi:10.15252/msb.202010179)
Supplement: Supplementary file 3 — Source Data for Appendix [file MSB-17-e10179-s008.zip › Appendix Figure S7B.cytometry.source.csv]

[IPTG]	Output
0.0	23341.408352316856
2.0	22089.83965863748
4.0	19799.091944451004
8.0	16510.551210656275
16.0	11850.543979577375
32.0	6900.333830578762
64.0	4479.278736812008
128.0	3984.1551719860036
256.0	4088.1635425048116
512.0	7372.648660627778
1024.0	10116.351017333292
2048.0	12983.466024031899
0.0	24344.449393895815
64.0	4440.830175402686
128.0	4088.2639424840418
256.0	5357.630934221415
512.0	7934.718709875891
1024.0	11079.988846192487
2048.0	13991.418497786633
4096.0	15829.348216272041
8192.0	17240.23797681123
16384.0	17244.25667785633
32768.0	19122.446505466018
65536.0	19639.229153696764
