# Supplementary material for: The genotype‐phenotype landscape of an allosteric protein
Source: Mol Syst Biol. 2021 Mar 30;17(3):e10179. doi: 10.15252/msb.202010179 (PMC8009258; doi:10.15252/msb.202010179)
Supplement: Supplementary file 3 — Source Data for Appendix [file MSB-17-e10179-s008.zip › Appendix Figure S7B.source.csv]

[IPTG]	fitness without tet	fitness err without tet	fitness with tet	fitness err with tet	GP model 0.05	GP model 0.25	GP model 0.5	GP model 0.75	GP model 0.95
0	0.8421690687378616	0.009810498774756772	0.6241149478442185	0.020441695976144002	13568.20717576188	15033.748157865926	16178.256987354476	17409.621668692977	19620.51921149384
2	0.8185546661309592	0.011060266167501595	0.5045206538773439	0.029947190536522377	10895.600807371868	12430.352876385881	13361.630889055512	14356.625271808096	15800.445331083294
4	0.810752186687373	0.010246764203487534	0.45393336033390447	0.02164730475180831	9798.718694986832	11177.12610239233	11991.926017557027	12778.845918436346	14087.16009686081
8	0.8133554743780564	0.012115487428317138	0.484116420919275	0.03395363233415415	7862.945185451286	9496.565720697012	10372.338642220471	11304.692634815668	12580.819384855602
16	0.8319343864732123	0.010279999975725223	0.3551706797882269	0.024318138951030126	5851.7247458291195	7621.986593016564	8637.346529469609	9611.813063509386	11074.463959553143
32	0.847629074834536	0.011201516328567583	0.3220085024181487	0.024098546539847065	4030.3979981704006	5919.019586396501	7152.679316959954	8174.1198678541405	9899.36260786289
64	0.8383547130981105	0.016371624734073574	0.23357541068168378	0.023932946192173038	2702.2715377458767	4863.422822507137	6228.020385989584	7368.454925281035	9150.612534163092
128	0.8453375785404754	0.01419747149112724	0.32409616831435	0.031841612796540984	2256.662913790444	4567.712534298953	5959.563604405645	7207.163009098445	8998.99963041912
256	0.8400079709686501	0.010373093313955218	0.22117299737804888	0.03059400641920135	2818.2940815528523	5143.12579078981	6438.313093299267	7721.9946738826975	9344.640426317066
512	0.8167631336648032	0.011226730597382571	0.3193937449730141	0.04941516872894688	4621.367766495533	6646.672476037851	7867.172526923417	8990.435022360882	10520.169788495312
1024	0.7738372914634826	0.011372533752813309	0.4043435027854324	0.024601281394167687	7602.7211941912765	9189.337628015981	10213.48016785814	11169.986532380772	12499.25317660019
2048	0.8340534618140675	0.02256095879991732	0.517904865273563	0.022654851669418923	9970.395067527917	11863.17250679584	12992.842644157394	14107.08338497591	15861.986234389044
