# Supplementary material for: The genotype‐phenotype landscape of an allosteric protein
Source: Mol Syst Biol. 2021 Mar 30;17(3):e10179. doi: 10.15252/msb.202010179 (PMC8009258; doi:10.15252/msb.202010179)
Supplement: Supplementary file 3 — Source Data for Appendix [file MSB-17-e10179-s008.zip › Appendix Figure S7C.cytometry.source.csv]

[IPTG]	Output
0.0	24643.12657979533
2.0	21726.027690035964
4.0	18539.805203032356
8.0	14020.517976519082
16.0	9732.808168662506
32.0	8057.696093515918
64.0	10242.620499888102
128.0	14785.792065496415
256.0	19050.43357377837
512.0	22217.9810591551
1024.0	23554.342931352872
2048.0	23644.80420494935
