# Supplementary material for: The genotype‐phenotype landscape of an allosteric protein
Source: Mol Syst Biol. 2021 Mar 30;17(3):e10179. doi: 10.15252/msb.202010179 (PMC8009258; doi:10.15252/msb.202010179)
Supplement: Supplementary file 3 — Source Data for Appendix [file MSB-17-e10179-s008.zip › Appendix Figure S7C.source.csv]

[IPTG]	fitness without tet	fitness err without tet	fitness with tet	fitness err with tet	GP model 0.05	GP model 0.25	GP model 0.5	GP model 0.75	GP model 0.95
0	0.8375106637686225	0.009297404867459598	0.5818833679814486	0.019456025231032806	12028.317065689645	13889.102263241652	15161.0290700234	16505.38029119937	19479.207265483587
2	0.8284872452921074	0.010355424946472524	0.5505793766243414	0.02446298051386065	11663.747041832163	13468.621147333008	14672.772010868506	15837.96935189678	18039.69919676652
4	0.8360662212094866	0.009426518185676913	0.5343682088293837	0.018013179486971148	10230.14708256077	11627.548654677772	12583.431095026519	13557.266528864873	15027.543282483573
8	0.8266000122732493	0.011317584121434502	0.33204191572024233	0.03857590169166152	7872.49957999918	9583.325841392303	10475.796598935382	11352.144305822829	12864.17237076954
16	0.8248933630439279	0.00976685412290246	0.3927131062026684	0.021726860985338912	6082.464660556971	8156.793838473354	9101.086640462892	10093.047319486122	11648.472357124254
32	0.8194993822167386	0.010675803342342659	0.3024012675440636	0.022336477220647893	5842.826532617329	7910.890309042385	8866.34372192219	9839.303877676077	11360.30257776751
64	0.8148725336116814	0.015735977697380377	0.31878923497224254	0.02038923255658622	7132.721311809559	8909.149756811297	9854.183151932142	10692.644306928361	12076.609333081778
128	0.8271034984246007	0.013459710844607212	0.5080866505831145	0.01863832947341779	9661.11235663005	11082.05001308481	11985.263871676005	12851.661983397336	14201.986087795414
256	0.849292378172904	0.009564209451971315	0.6141345832968371	0.013398813334964682	12541.17268104687	13973.259564405937	14929.972445868505	15894.771715653953	17525.772455053346
512	0.8335047866149099	0.011300170389154781	0.5662283807476864	0.032074583331247804	14908.035220568017	16815.736050884836	17984.696495800996	19267.30333639724	21816.58454673254
1024	0.829401957413718	0.009646798146307735	0.6763194022267761	0.014023414245234341	17108.672537213675	18806.855659704845	20367.3241467987	22177.31089384885	26348.82228109388
2048	0.8129540576798806	0.021444189262808715	0.7311228436286498	0.015058215484712085	16858.635513996815	19625.1894085009	21859.2327228373	24600.803006505445	31268.25917286003
