# Supplementary material for: The genotype‐phenotype landscape of an allosteric protein
Source: Mol Syst Biol. 2021 Mar 30;17(3):e10179. doi: 10.15252/msb.202010179 (PMC8009258; doi:10.15252/msb.202010179)
Supplement: Supplementary file 3 — Source Data for Appendix [file MSB-17-e10179-s008.zip › Appendix Figure S7D.cytometry.source.csv]

[IPTG]	Output
0.0	22965.537298252566
2.0	17837.98758351841
4.0	13717.577635488515
8.0	8489.966768013448
16.0	6235.105402059833
32.0	6967.120528272315
64.0	10614.681837198948
128.0	16900.53677459369
256.0	23461.149067878305
512.0	26795.04138707869
1024.0	28973.631853620365
2048.0	29062.81019910289
0.0	22466.86116269707
64.0	11012.266717176963
128.0	17935.745798112788
256.0	24023.877898151983
512.0	28068.33528302555
1024.0	29382.03445218075
2048.0	30564.600304795476
4096.0	30812.129079293074
8192.0	30382.975504251564
16384.0	31314.283341214465
32768.0	30213.200695119715
65536.0	32124.182607804592
