# Supplementary material for: The genotype‐phenotype landscape of an allosteric protein
Source: Mol Syst Biol. 2021 Mar 30;17(3):e10179. doi: 10.15252/msb.202010179 (PMC8009258; doi:10.15252/msb.202010179)
Supplement: Supplementary file 3 — Source Data for Appendix [file MSB-17-e10179-s008.zip › Appendix Figure S7D.source.csv]

[IPTG]	fitness without tet	fitness err without tet	fitness with tet	fitness err with tet	GP model 0.05	GP model 0.25	GP model 0.5	GP model 0.75	GP model 0.95
0	0.8573350079049539	0.012437489584854067	0.5924867357446373	0.027617142548868323	12194.86380597898	13875.59709354135	15047.219954071743	16319.132818854549	18809.19130686364
2	0.8247913868730445	0.014292722055070203	0.4506538161522848	0.03727552164216996	8890.003052335858	11004.725775862038	12173.85893540572	13326.933932728445	15019.455654826806
4	0.8231052193063434	0.013722572660946305	0.4341028537669779	0.029437603052198332	6947.018291452442	8952.127112802935	10068.257139520258	11013.085356108713	12611.131672837066
8	0.8205760951114751	0.015426632858096466	0.3539540620112877	0.05993761056118618	5270.739935270734	7150.293990392787	8275.626877618648	9323.299815210723	10863.369191407273
16	0.8003555828863416	0.014407702613702287	0.28927114362163603	0.03584250361049886	4546.036694943098	6401.354314529651	7428.046596318744	8467.955201716215	10068.526682701233
32	0.8018129118324862	0.013776073540878966	0.22532725999073788	0.036007252095441186	5132.974796290686	6937.651423705409	7897.219375430581	8913.738232528936	10471.737069366007
64	0.8460130721536699	0.018750576086508312	0.4168196317657278	0.022165092020799103	7848.261498834797	9252.997043711903	10213.393993433934	11089.573650979553	12552.384493274847
128	0.8290001143322173	0.018994863971304933	0.5768879806789101	0.02335113855901229	12620.052084647039	13980.161569401835	14831.241311469515	15878.97104150357	17562.91463249725
256	0.8155005655688855	0.014184917217822075	0.7128567664922227	0.014107276695137921	18270.119489625835	20083.75483771987	21583.565981493168	23400.910079753015	26613.109554544644
512	0.8101939205123493	0.014511689053260978	0.7089821088293649	0.03508836224455243	22681.77261359704	25642.46887681173	28191.2455821478	31411.62893775905	37507.68954551602
1024	0.8099803361209789	0.013821008903433534	0.7409694867405408	0.015746323505877787	24590.2942021188	28771.82570771642	32645.88700682792	37411.11095959321	44733.26174621341
2048	0.7623950179948844	0.0293205198252051	0.7586342152770498	0.01813660833837648	22838.85318716496	28537.328965594807	34187.02613421097	40731.52820206445	48033.65449467116
