# Supplementary material for: The genotype‐phenotype landscape of an allosteric protein
Source: Mol Syst Biol. 2021 Mar 30;17(3):e10179. doi: 10.15252/msb.202010179 (PMC8009258; doi:10.15252/msb.202010179)
Supplement: Supplementary file 3 — Source Data for Appendix [file MSB-17-e10179-s008.zip › Appendix Figure S8A.cytometry.source.csv]

[IPTG]	Output
0.0	1706.7441964879647
2.0	3742.6052588687367
4.0	5478.7490020780115
8.0	7464.740309780678
16.0	9696.001859037464
32.0	11227.294519824372
64.0	12201.180302346964
128.0	12868.055204081773
256.0	12618.29177725262
512.0	11592.098068110858
1024.0	10695.082039086219
2048.0	8561.845996850101
