# Supplementary material for: The genotype‐phenotype landscape of an allosteric protein
Source: Mol Syst Biol. 2021 Mar 30;17(3):e10179. doi: 10.15252/msb.202010179 (PMC8009258; doi:10.15252/msb.202010179)
Supplement: Supplementary file 3 — Source Data for Appendix [file MSB-17-e10179-s008.zip › Appendix Figure S8A.source.csv]

[IPTG]	fitness without tet	fitness err without tet	fitness with tet	fitness err with tet	GP model 0.05	GP model 0.25	GP model 0.5	GP model 0.75	GP model 0.95
0	0.8237139886300409	0.00614862927491923	0.16994277724814857	0.021937526392770586	136.19571340848327	426.75288504062905	894.7322624508521	1649.256791721065	3884.2275769182315
2	0.8244208575340475	0.006792938298447342	0.1820729433271255	0.026891162072385965	923.4977047803692	1969.0891807854694	2786.8317450400414	3712.7909161562084	5098.554427230814
4	0.8385244367386947	0.005767524481790356	0.1663151168873757	0.018595509998298197	2000.4675257466693	3400.4064154732096	4296.730092958559	5240.608628844288	6540.039655953029
8	0.8221398990638406	0.007160756959395236	0.19567616711017852	0.03027603435515459	4207.931120784536	5728.595888624165	6556.670265324051	7402.354491548259	8510.793305460018
16	0.8235344862343409	0.006189719735782688	0.3503308071013832	0.015315724883190811	7386.275147041033	8668.50197876158	9344.138434481456	9961.157468803262	10893.062623573476
32	0.8087641001700098	0.006549143645300961	0.43203780802887476	0.01214085164591284	10249.622592232765	11300.838373100321	11873.83141195207	12424.729183933225	13228.106184023352
64	0.8123373701102345	0.009851210314194366	0.5156749553763055	0.008774447625215663	12021.692000050785	12889.33689620392	13433.731510587137	13991.745775003677	14786.32307650301
128	0.8442977896065332	0.008684176389217608	0.5084405640429742	0.01227226039820827	12372.27642846863	13212.713648590587	13746.730331998797	14325.930218794801	15118.184672981302
256	0.825791134044803	0.006622577643970677	0.504103489876757	0.010642073481413666	11517.528332405596	12420.479507214694	13025.290331256387	13598.13394391681	14528.3504832956
512	0.8286127012556828	0.007070486615037556	0.32237469564405996	0.02787655991573747	9995.454142917753	11024.618848515593	11662.744942606345	12284.423923133112	13157.781468695717
1024	0.8367963747523337	0.006406140686230381	0.4047536278067784	0.01504230186678465	8037.586669658689	9331.963921149445	10042.304493632308	10683.963131993789	11556.568556468923
2048	0.8326593784727361	0.01348159996803927	0.2935792949830051	0.02083925087743054	6040.380474840598	7514.772762805938	8379.943440286788	9224.958629228522	10334.872503024617
