# Supplementary material for: The genotype‐phenotype landscape of an allosteric protein
Source: Mol Syst Biol. 2021 Mar 30;17(3):e10179. doi: 10.15252/msb.202010179 (PMC8009258; doi:10.15252/msb.202010179)
Supplement: Supplementary file 3 — Source Data for Appendix [file MSB-17-e10179-s008.zip › Appendix Figure S8B.cytometry.source.csv]

[IPTG]	Output
0.0	3025.9292779893276
2.0	3958.0380612633467
4.0	4715.329476748539
8.0	5982.839956757669
16.0	7311.190263941023
32.0	8601.267941557606
64.0	9349.78907070963
128.0	9353.166116015302
256.0	9013.377587675372
512.0	7944.104607879067
1024.0	7483.976652088649
2048.0	7161.342085220818
