# Supplementary material for: The genotype‐phenotype landscape of an allosteric protein
Source: Mol Syst Biol. 2021 Mar 30;17(3):e10179. doi: 10.15252/msb.202010179 (PMC8009258; doi:10.15252/msb.202010179)
Supplement: Supplementary file 3 — Source Data for Appendix [file MSB-17-e10179-s008.zip › Appendix Figure S8B.source.csv]

[IPTG]	fitness without tet	fitness err without tet	fitness with tet	fitness err with tet	GP model 0.05	GP model 0.25	GP model 0.5	GP model 0.75	GP model 0.95
0	0.7935826729584587	0.010280387033797854	0.17858347041861433	0.03373013031052021	323.4016064966592	1122.2514980744286	1969.3378913560787	3200.8033646154677	5061.968994627431
2	0.8255349905313832	0.011545291041637014	0.23649304208588848	0.04070878388387506	1345.6060725394705	3037.1266533181592	4254.948689788704	5485.5548533960055	7098.798797532174
4	0.8008742795699353	0.01041070860388743	0.28505885109889423	0.02693664400585369	2291.0696761665104	4228.072664972705	5441.991782819971	6570.204427784176	8027.493931044132
8	0.7886557643762278	0.01214022195150617	0.2281856672885449	0.04395272270661472	3927.8111359125683	5797.769557731913	6864.518837755394	7844.807655790448	9115.810957445032
16	0.8204517094878713	0.010287098921545423	0.3379974428681954	0.025482047732150702	6105.86698371828	7563.160289216733	8409.635895441224	9176.22183045605	10287.512165585693
32	0.8347485396675204	0.010966496244458761	0.4209184225479722	0.02128794011030551	7925.60036837273	9156.643884683413	9849.694654093912	10457.959942087686	11352.700848786342
64	0.8530364928571111	0.016504995271277308	0.43131235709069277	0.01679904310243153	9236.509376244843	10242.051314277016	10816.123563376163	11398.088500582362	12172.911174426126
128	0.8236593864574889	0.014159726280281755	0.4352550101175839	0.02323183097745327	9672.688191021572	10626.173546218413	11170.66625044144	11733.14092250523	12490.303252499725
256	0.8265851492515475	0.010466726010501864	0.4548337013809032	0.017710205396501186	9224.612960606339	10240.761251184085	10818.696436222814	11420.433223724605	12223.859958464316
512	0.825887452190705	0.011309285254901163	0.2972424810497951	0.051659923950276264	7766.9706915687475	9120.064031910015	9874.890527969425	10592.908918815183	11471.559684022943
1024	0.803906962847575	0.010704888027884182	0.3472554793305393	0.02730004679534047	5760.9619755998065	7585.909289450906	8536.792532172718	9411.648266049731	10509.209002382098
2048	0.8250296214059807	0.022315979176511954	0.30498167664751996	0.03499779777945687	3773.6165951469557	5931.324751022755	7093.177099409434	8122.157827293821	9510.846936922097
