# Supplementary material for: The genotype‐phenotype landscape of an allosteric protein
Source: Mol Syst Biol. 2021 Mar 30;17(3):e10179. doi: 10.15252/msb.202010179 (PMC8009258; doi:10.15252/msb.202010179)
Supplement: Supplementary file 3 — Source Data for Appendix [file MSB-17-e10179-s008.zip › Appendix Figure S9A.source.csv]

full library	wild-type amino seq.	wild-type DNA seq.
6.7645e+02	5.9513e+02	8.5984e+02
4.7031e+04	4.7835e+02	5.9283e+02
8.1501e+02	6.8759e+02	1.0159e+03
6.4462e+02	5.2523e+02	2.8478e+03
6.5854e+02	4.8354e+02	6.6854e+02
7.3918e+02	5.0226e+02	5.7617e+02
8.1006e+02	4.8725e+02	5.5708e+02
6.5967e+02	5.6515e+02	7.3714e+02
5.5897e+02	7.4118e+02	6.9313e+02
6.1430e+02	5.0560e+02	5.6698e+02
5.9513e+02	6.4580e+02	8.5944e+02
5.9645e+02	8.0479e+02	5.6944e+02
6.1765e+02	9.0308e+02	8.1916e+02
4.5098e+02	7.6745e+02	6.7338e+02
5.3976e+02	5.3186e+02	6.0554e+02
7.7830e+02	5.4139e+02	5.4472e+02
1.0899e+03	5.4967e+02	8.4458e+02
8.6521e+02	7.3065e+02	1.2774e+03
1.0037e+03	5.5004e+02	7.2608e+02
4.7835e+02	5.8496e+02	8.3674e+02
4.8958e+02	5.6789e+02	6.4398e+02
8.1708e+02	5.5226e+02	6.9459e+02
4.4176e+02	5.6944e+02	5.8262e+02
1.0375e+03	7.8040e+02	8.0254e+02
7.9135e+02	5.4411e+02	5.7938e+02
8.1109e+02	8.2375e+02	7.1083e+02
7.3223e+02	5.3284e+02	7.4047e+02
8.0672e+02	6.6399e+02	6.8066e+02
5.2152e+02	7.0122e+02	1.4866e+03
5.3526e+02	5.1568e+02	8.5897e+02
6.6450e+02	7.3209e+02	6.0111e+02
1.0353e+03	5.1643e+02	1.2135e+03
7.7064e+02	7.1340e+02	8.6891e+02
5.8696e+02	6.8922e+02	6.7568e+02
5.6460e+02	6.5250e+02	6.0553e+02
4.9275e+02	8.4074e+02	1.7539e+03
6.8478e+02	5.9674e+02	8.1239e+02
6.7672e+02	7.3315e+02	7.6018e+02
6.0901e+02	5.8733e+02	7.7446e+02
6.0198e+02	6.1458e+02
4.2882e+02	7.1997e+02
7.3940e+02	1.1790e+03
7.3663e+02	5.6158e+02
5.7039e+02	6.3704e+02
7.1593e+02	1.0318e+03
7.7147e+02	5.9384e+02
5.8477e+02	6.9096e+02
5.2401e+02	7.7571e+02
7.3277e+02	7.0720e+02
9.9470e+02	6.5578e+02
1.3158e+03	6.2008e+02
4.7005e+02	7.0507e+02
9.0365e+02	6.2016e+02
8.7421e+02	7.0863e+02
6.7384e+02	5.7678e+02
7.0354e+02	9.3959e+02
5.9985e+02	5.3533e+02
8.1860e+02	5.4254e+02
9.4477e+03	6.8875e+02
1.3097e+03	6.2425e+02
1.1844e+03	5.9457e+02
8.5608e+02	5.6794e+02
1.0303e+03	9.1799e+02
6.6467e+02	6.8879e+02
5.8128e+02	6.0614e+02
5.9340e+02	1.0751e+03
5.3199e+02	8.0159e+02
4.9719e+02	5.3581e+02
4.1045e+02	6.3517e+02
6.5746e+02	6.8233e+02
5.7500e+02	6.5597e+02
1.1554e+03	5.7086e+02
1.2941e+03	7.7178e+02
5.9683e+02	6.8050e+02
5.4768e+02	6.0361e+02
1.1196e+03	6.5149e+02
7.9625e+02	8.1994e+02
8.1797e+02	1.9618e+03
8.2680e+02	5.7359e+02
5.1622e+02	6.2884e+02
4.9625e+02	4.9910e+02
7.3168e+02	7.7998e+02
1.9723e+03	9.6448e+02
8.6718e+02	5.6576e+02
5.8221e+02	5.3180e+02
4.9310e+02	6.1898e+02
1.2922e+03	9.1485e+02
1.1104e+03	6.4016e+02
4.6867e+02	7.4061e+02
6.1025e+02	7.4796e+02
1.8338e+03	5.9350e+02
9.5582e+02	6.8506e+02
8.0038e+02	6.1454e+02
9.8945e+02	7.0256e+02
9.5476e+02	7.4831e+02
7.8776e+02	6.3177e+02
4.8826e+02	9.7325e+02
6.0857e+02	6.3647e+02
8.4508e+02	6.6311e+02
4.7586e+02	8.0390e+02
7.9705e+02	7.3427e+02
6.5383e+02	6.3368e+02
8.1797e+02	7.1757e+02
6.8759e+02	7.0920e+02
6.1904e+03	5.6101e+02
6.4787e+02	6.0939e+02
1.2952e+03	6.3153e+02
6.1420e+02	5.1255e+02
7.5609e+02	9.6503e+02
5.4793e+02	6.4309e+02
6.9503e+02	7.8950e+02
6.2815e+02	6.0764e+02
6.1463e+02	7.2058e+02
8.9365e+03	7.1077e+02
4.7749e+02	9.1646e+02
1.5869e+03	6.4635e+02
7.6987e+02	8.0551e+02
6.9481e+02	6.7056e+02
4.7071e+02	6.9060e+02
1.0279e+03	6.7816e+02
9.6315e+03	8.5828e+02
9.5346e+02	6.2577e+02
5.0830e+02	9.6554e+02
4.5396e+02	5.4841e+02
9.9251e+02	7.8159e+02
5.5836e+02	6.2592e+02
7.8422e+02	6.3964e+02
6.1897e+02	6.4358e+02
7.4518e+02	7.7679e+02
7.1972e+02	8.8203e+02
7.6339e+02	7.3474e+02
8.3763e+02	6.0432e+02
8.1280e+02	7.8068e+02
5.1301e+02	5.8233e+02
1.2402e+03	6.5909e+02
7.1909e+02	6.4007e+02
5.5816e+02	6.5974e+02
6.6351e+02	6.7974e+02
6.8833e+02	6.9321e+02
7.1146e+02	7.0570e+02
7.8111e+02	7.8314e+02
8.4728e+02	6.6063e+02
5.7094e+02	5.9613e+02
9.6311e+02	8.1822e+02
8.6355e+02	6.5240e+02
7.3462e+02	6.7549e+02
6.1634e+02	7.2216e+02
6.1437e+02	7.1181e+02
7.5939e+02	6.1077e+02
2.1039e+03	7.5836e+02
4.8599e+02	7.3779e+02
6.2822e+02	7.7942e+02
5.5520e+02	6.5017e+02
6.8799e+02	8.6168e+02
7.1105e+02	7.3197e+02
7.2123e+02	1.4180e+03
8.3404e+02	6.7988e+02
5.7965e+02	9.2963e+02
7.0271e+02	5.1497e+02
9.0523e+02	6.2696e+02
5.3520e+02	6.7848e+02
4.6730e+02	5.6312e+02
7.8098e+02	8.1749e+02
5.7449e+02	6.9557e+02
8.1640e+02	7.6639e+02
1.8498e+03	7.0753e+02
7.4659e+02	5.7297e+02
5.5319e+02	5.7904e+02
8.1493e+02	5.8282e+02
5.4400e+02	6.3929e+02
8.7278e+02	7.6148e+02
7.2328e+02	6.2522e+02
1.3353e+03	5.7724e+02
9.8466e+02	9.9821e+02
1.2931e+03	7.2544e+02
7.5210e+02	1.3546e+03
6.1868e+02	7.5351e+02
8.4134e+02	7.4431e+02
7.1232e+02	1.0959e+03
9.2643e+02	1.0078e+03
6.0575e+02	6.6992e+02
1.0313e+03	6.4158e+02
5.7209e+02	6.6477e+02
1.1371e+03	6.4445e+02
8.9650e+02	9.0001e+02
5.6609e+02	7.1296e+02
5.2454e+02	1.1935e+03
9.8646e+02	1.5109e+03
5.8913e+02	7.0653e+02
7.1174e+02	7.9992e+02
4.9433e+02	8.2061e+02
7.0846e+02	6.9631e+02
1.1187e+03	7.3347e+02
6.1039e+02	8.6972e+02
7.7788e+02	8.7769e+02
1.0068e+03	6.6846e+02
4.6951e+02	7.8682e+02
1.0493e+03	7.3370e+02
1.2435e+03	6.4943e+02
8.2639e+02	6.9485e+02
5.6100e+02	6.6799e+02
1.1019e+03	1.1264e+03
7.4683e+02	5.8653e+02
7.1067e+02	1.0195e+03
1.2831e+03	1.1188e+03
7.9445e+02	7.7291e+02
6.1851e+02	8.4504e+02
1.0044e+03	7.4526e+02
6.9834e+02	1.0877e+03
5.2812e+02	7.9468e+02
6.3303e+02	8.5939e+02
1.4918e+03	6.5748e+02
5.6794e+02	6.8606e+02
1.5077e+03	7.1221e+02
5.9600e+02	1.4032e+03
7.2276e+02	1.2296e+03
9.3696e+02	1.0675e+03
6.3759e+02	1.0112e+03
6.1440e+02	7.9234e+02
6.6781e+02	6.5283e+02
4.5710e+02	7.5291e+02
7.9666e+02	8.1890e+02
7.1834e+02	7.2033e+02
6.9604e+02	6.7857e+02
4.9350e+02	6.2336e+02
1.3549e+03	1.4297e+03
6.5399e+02	8.5465e+02
5.5091e+02	6.6367e+02
5.3188e+02	6.5143e+02
1.0871e+03	7.7885e+02
3.4071e+03	1.3102e+03
6.8881e+02	6.8686e+02
7.5456e+02	7.2006e+02
7.1240e+02	7.3441e+02
6.9445e+02	7.3051e+02
7.7883e+02	5.9891e+03
7.5461e+02	8.0071e+02
4.6700e+02	7.1209e+02
6.3036e+02	7.3772e+02
7.0875e+02	6.9198e+02
4.8528e+02	6.8408e+02
6.6747e+02	7.4700e+02
6.5841e+02	7.5996e+02
7.2355e+02	9.4985e+02
9.7648e+02	8.1917e+02
9.6978e+02	7.8646e+02
1.5479e+03	9.8646e+02
6.7724e+02	8.7618e+02
4.6914e+02	7.3005e+02
5.8816e+02	6.3848e+02
8.0335e+02	7.0534e+02
5.6171e+02	8.4387e+02
6.6559e+02	6.4422e+02
3.2731e+03	7.6409e+02
5.3639e+02	6.5027e+02
7.8732e+02	5.6189e+02
7.7387e+02	6.2633e+02
7.6895e+02	6.5678e+02
7.6329e+02	7.4147e+02
5.8406e+02	1.0757e+03
5.3539e+02	1.2523e+03
6.3812e+02	8.2905e+02
2.1271e+03	8.8769e+02
5.7666e+02	7.1838e+02
2.2911e+03	7.1630e+02
8.2694e+02	1.0696e+03
4.7152e+02	6.5541e+02
6.1078e+02	7.5128e+02
1.0034e+04	7.7210e+02
7.6376e+02	1.5085e+03
5.4091e+02	5.8116e+02
5.7239e+02	6.7093e+02
3.4555e+03	7.2810e+02
7.8182e+02	8.3878e+02
6.2232e+02	9.4362e+02
2.0263e+03	1.7877e+03
6.6164e+02	2.1338e+03
3.7751e+03	8.9390e+02
5.2615e+02	1.0511e+03
5.3153e+02	1.2801e+03
4.7408e+02	2.3784e+03
5.7507e+02	1.4401e+03
1.0762e+03	9.0169e+02
5.2784e+02	7.2659e+02
8.9524e+02	1.4668e+03
5.8787e+02	1.7072e+03
8.3349e+02	2.9575e+03
5.4510e+02	9.3279e+02
2.2194e+03	9.7100e+02
5.0380e+02	8.3245e+02
6.7328e+02	1.0568e+03
5.5273e+02	1.0389e+03
9.7515e+02	7.6810e+02
9.0933e+02	1.5588e+03
2.8517e+03	7.8945e+02
1.0353e+03	6.9297e+02
7.0492e+02	3.6184e+03
1.2824e+03	7.4343e+02
6.8466e+02	6.9313e+02
6.6495e+02	9.1565e+02
6.4575e+02	1.5112e+03
8.2017e+02	7.4916e+02
5.0094e+02	1.7184e+03
5.0904e+02	8.9555e+02
5.7179e+02	8.1570e+02
7.1779e+02	3.2871e+03
6.7098e+02	7.7208e+02
1.8060e+03	2.5925e+03
5.6511e+02	8.2972e+02
1.0582e+03	6.6758e+02
7.1859e+02
9.8460e+02
7.6119e+02
8.3706e+02
1.1519e+03
5.7664e+02
5.9221e+02
5.2523e+02
6.1511e+02
8.3207e+02
1.1563e+03
9.4297e+02
5.6807e+02
6.7122e+02
6.9694e+02
6.2030e+02
6.3213e+02
6.7121e+02
7.4952e+02
8.0829e+02
5.4583e+02
1.2771e+03
9.9664e+02
5.8741e+02
6.3673e+02
1.3733e+03
7.7283e+02
8.2631e+02
7.0868e+02
8.9570e+02
7.8247e+02
5.9595e+02
6.0203e+02
5.3894e+02
7.9640e+02
6.0968e+02
5.0281e+02
8.3923e+02
1.1760e+03
1.2327e+03
7.3938e+02
6.7919e+02
1.4172e+03
8.4221e+02
7.9337e+02
7.2144e+02
6.0551e+02
5.4535e+02
6.1681e+02
8.5184e+02
7.3616e+02
1.3244e+03
4.9905e+02
7.6716e+02
5.0758e+02
4.8354e+02
7.8464e+02
7.6814e+02
6.7872e+02
4.9308e+02
7.2106e+02
7.0243e+02
7.9637e+02
5.4105e+02
6.8568e+02
5.0628e+02
6.1404e+02
5.5557e+02
1.2437e+03
5.2302e+02
1.1348e+03
4.8001e+02
9.3251e+02
6.4017e+02
9.5440e+02
5.3059e+02
7.8760e+02
1.0432e+03
7.8982e+02
5.8441e+02
1.1849e+03
1.5044e+03
5.0297e+02
1.0235e+03
4.7710e+02
5.7115e+02
4.9094e+02
7.7844e+02
8.5069e+02
1.0334e+03
4.7266e+02
5.3681e+02
6.5328e+02
7.6265e+02
7.6096e+02
4.8285e+02
6.2352e+02
7.6398e+02
6.2721e+02
6.1363e+02
7.2429e+02
7.3073e+02
7.3485e+02
9.7547e+03
1.2564e+03
4.9116e+02
6.4617e+02
2.4907e+03
7.0518e+02
6.0224e+02
2.1650e+03
9.5484e+02
8.6200e+02
7.6609e+02
8.8388e+02
1.0058e+03
7.0444e+02
1.2274e+03
5.0709e+02
7.2017e+02
6.7595e+02
8.8733e+02
4.8914e+02
8.4318e+02
6.2660e+02
6.8492e+02
7.5142e+03
1.0880e+03
6.1386e+02
5.9792e+02
5.5224e+02
7.0687e+02
5.4984e+02
5.5062e+02
5.6505e+02
7.0708e+02
5.3678e+02
7.1036e+02
1.7112e+03
6.3021e+02
1.4615e+03
5.0056e+02
1.0677e+03
5.7578e+02
5.4481e+02
5.8745e+02
6.8653e+03
1.0450e+03
6.8354e+02
1.2020e+03
6.2956e+02
1.0388e+03
5.0124e+02
8.3819e+02
9.6289e+02
1.0529e+03
6.3677e+02
4.3123e+02
9.0016e+02
5.8058e+02
1.0432e+03
6.9760e+02
1.4846e+03
6.7217e+02
7.2125e+02
4.6129e+02
6.1253e+02
4.9609e+02
5.6201e+02
7.3554e+02
8.5024e+02
6.4509e+02
5.0057e+02
6.6354e+02
9.6259e+02
6.4874e+02
5.2835e+02
9.1405e+02
7.4196e+02
6.6146e+02
7.1619e+02
6.2219e+02
7.6574e+02
5.7313e+02
6.1112e+02
9.1161e+02
6.0346e+02
8.9820e+02
8.2331e+03
1.5261e+03
8.4350e+02
7.7499e+02
1.0116e+04
4.8612e+02
6.6265e+02
2.2499e+03
7.9387e+02
5.8160e+02
7.9874e+02
1.2186e+03
6.0256e+02
8.5984e+02
5.5945e+02
2.1325e+03
7.5282e+02
6.2258e+02
9.4913e+02
1.4627e+03
4.9511e+02
7.8901e+02
1.0117e+03
6.5909e+02
6.2513e+02
8.2120e+02
5.2488e+02
6.6391e+02
6.8438e+02
9.2493e+03
9.2569e+03
7.0456e+02
8.5664e+02
5.9524e+02
7.0563e+02
6.6446e+02
8.2780e+02
7.8592e+02
7.3064e+02
9.6138e+02
7.8722e+02
7.4012e+02
6.1916e+02
7.1833e+02
7.0955e+02
7.6234e+02
1.0195e+04
9.3533e+03
9.3887e+02
7.8668e+02
8.5024e+02
5.3745e+02
5.3952e+02
6.4907e+02
6.2245e+02
1.2124e+03
6.0567e+02
9.9970e+02
7.8199e+02
6.7123e+02
6.3013e+02
7.8336e+02
1.0475e+03
4.3092e+02
7.9235e+02
5.2360e+03
7.0643e+02
5.4431e+02
8.4185e+02
5.6840e+02
5.8172e+02
6.6686e+02
6.8170e+02
7.7767e+02
6.5147e+02
1.2648e+03
4.9536e+02
1.0838e+03
6.4289e+02
5.2253e+02
6.1067e+02
6.7748e+02
6.5563e+02
6.1376e+02
6.0660e+02
5.5081e+02
5.5765e+02
9.1098e+02
4.9529e+02
1.4288e+03
7.2610e+02
1.2161e+03
6.2941e+02
7.5383e+02
9.3780e+02
6.1006e+02
7.1033e+02
5.2788e+02
6.1287e+02
5.0226e+02
1.3811e+03
6.6798e+02
1.0543e+03
7.2960e+02
5.5780e+02
5.6022e+02
5.5928e+02
6.6704e+02
8.3287e+02
1.6609e+03
4.7045e+02
7.4865e+02
7.2739e+02
5.7492e+02
1.3400e+03
1.0074e+03
6.8660e+02
5.8821e+02
6.1220e+02
7.0870e+02
7.7138e+02
6.9936e+02
1.0006e+03
4.9507e+03
8.4013e+02
6.2226e+02
1.8000e+03
4.9288e+02
5.5507e+02
8.2839e+02
5.9283e+02
4.6700e+02
4.6635e+02
9.9027e+02
9.8820e+02
2.0699e+03
6.5431e+02
6.3174e+02
7.4011e+02
4.9213e+02
5.0561e+02
8.7509e+02
8.0325e+02
5.3794e+02
7.7152e+02
6.4334e+02
5.9368e+02
5.5775e+02
6.0752e+03
2.0204e+03
1.8941e+04
5.4137e+02
8.0968e+02
7.7932e+02
6.8474e+02
5.4778e+02
6.2133e+02
1.2899e+03
6.5986e+02
6.7998e+02
7.6273e+02
6.4623e+02
2.2791e+03
9.2657e+02
6.3694e+02
7.7899e+02
7.4395e+02
4.1149e+02
7.1526e+02
6.6464e+02
8.0346e+02
5.3742e+02
6.9161e+02
8.8917e+02
8.7219e+02
6.3871e+02
6.9301e+03
5.4380e+02
1.1406e+03
5.2232e+02
5.6040e+02
5.6673e+02
7.1088e+02
9.8934e+02
6.4234e+02
5.0476e+02
6.7361e+02
7.2885e+02
1.0116e+03
1.0195e+03
5.9367e+02
6.6593e+02
6.5969e+02
1.1453e+03
7.3817e+02
5.4929e+02
1.2356e+03
9.1840e+02
4.6192e+02
6.8693e+02
5.7944e+02
8.7966e+02
7.5178e+02
6.3222e+02
1.2797e+03
1.2094e+03
6.9523e+02
1.9135e+03
9.5804e+02
5.6378e+02
9.2077e+02
7.2117e+02
1.7072e+03
7.8778e+02
7.3714e+02
1.4302e+03
8.1550e+02
5.3677e+02
6.9739e+02
7.1795e+02
5.0734e+02
8.1352e+02
8.9408e+02
5.2288e+02
5.5914e+02
7.5534e+02
6.4494e+02
1.2943e+03
2.5546e+03
6.8286e+02
6.8535e+02
5.4196e+02
4.8390e+02
5.3343e+02
5.4604e+02
1.1997e+03
4.6033e+02
6.3197e+02
5.4369e+02
4.6900e+02
1.2484e+03
4.4320e+02
8.7185e+02
8.5735e+02
9.3441e+02
8.4282e+02
1.0510e+03
6.7228e+02
4.5630e+02
6.4523e+02
1.2199e+03
7.4994e+02
6.8417e+02
9.9285e+02
5.6502e+02
6.8245e+02
6.3181e+02
2.0068e+03
8.3691e+02
8.4189e+03
5.6994e+02
7.0768e+02
5.5209e+02
8.9781e+02
7.0637e+02
8.0179e+02
1.0782e+03
1.3999e+03
5.8979e+02
8.1088e+02
7.4076e+02
8.0148e+02
5.7249e+02
5.8834e+02
8.5359e+02
8.3076e+02
4.8725e+02
5.5811e+02
6.8748e+02
6.7254e+02
1.2476e+03
4.7855e+03
7.9796e+02
7.6003e+02
7.7022e+03
8.4602e+02
5.5871e+02
7.6416e+02
4.9503e+02
6.5575e+02
7.4158e+02
6.8213e+02
7.3440e+02
1.0903e+03
8.2066e+02
7.2061e+02
7.0486e+02
8.7731e+02
1.1270e+03
5.5209e+02
5.6911e+02
5.6515e+02
5.9141e+02
8.9799e+02
5.2432e+02
8.8764e+02
8.7603e+02
6.6397e+02
4.7131e+02
8.1950e+02
6.9605e+02
7.5943e+02
6.2113e+02
5.1959e+02
8.4580e+02
7.3322e+02
7.5417e+02
5.8364e+02
5.6094e+02
1.0355e+03
6.6002e+02
6.5707e+02
7.6469e+02
1.7164e+03
6.8913e+03
5.6036e+02
6.9772e+02
7.0356e+02
8.3142e+02
6.8097e+02
6.6765e+02
1.0710e+03
6.3846e+02
6.4131e+02
6.1743e+02
5.6165e+02
9.4917e+02
6.1775e+03
1.2185e+03
6.7550e+02
6.2854e+02
1.8568e+03
5.6660e+02
6.2458e+02
5.9482e+02
5.9380e+02
8.2579e+02
5.5392e+02
8.1413e+02
1.1453e+03
6.6681e+02
5.6755e+02
5.0024e+02
4.9188e+02
5.4090e+02
1.2049e+03
4.5257e+02
9.1662e+02
1.1253e+03
9.5069e+02
7.0745e+02
5.7500e+02
6.1837e+02
5.7045e+02
9.0719e+02
1.1007e+03
7.6914e+03
6.5988e+02
6.6700e+02
9.0611e+02
1.2756e+03
1.0228e+03
5.1942e+02
6.1572e+02
7.4017e+02
1.6542e+03
4.8202e+02
6.5801e+02
7.7344e+02
6.4623e+02
7.1986e+02
5.3238e+02
6.1025e+02
4.8867e+02
4.4238e+03
8.5604e+03
1.4746e+03
7.3451e+02
1.7798e+03
7.4118e+02
7.9665e+02
7.2479e+02
7.8858e+02
8.2059e+02
5.0667e+02
5.7665e+02
9.8712e+02
4.6047e+02
8.8712e+02
6.3520e+02
7.0395e+02
4.9895e+02
8.0826e+02
1.0702e+03
8.1223e+02
6.5864e+02
5.5834e+02
5.6009e+02
7.2272e+02
3.0185e+03
1.1033e+03
5.6174e+02
2.2601e+03
1.1182e+03
6.6852e+02
7.2274e+02
5.7435e+02
7.7253e+02
5.8715e+02
7.5725e+03
1.1782e+03
8.2048e+02
1.0167e+03
1.2716e+03
5.5978e+02
8.6135e+02
9.1618e+02
4.8879e+02
5.9916e+02
5.7201e+02
7.7827e+02
5.7962e+02
6.3468e+02
6.8891e+02
9.0850e+02
8.6840e+02
7.3534e+02
5.7152e+02
7.3256e+02
6.7752e+02
6.7437e+02
5.5192e+02
8.5310e+02
7.2500e+02
8.7578e+02
5.0123e+02
7.3218e+02
4.6278e+02
5.4175e+02
6.1010e+02
1.2330e+03
8.2474e+02
1.0587e+03
8.4427e+02
7.9922e+02
7.1544e+02
6.8749e+02
6.7629e+02
8.1860e+02
9.5706e+02
7.9712e+02
7.5323e+02
5.8713e+02
8.9435e+02
2.5529e+03
5.4418e+02
7.5121e+02
4.6295e+02
6.1705e+02
5.8625e+02
7.9445e+02
1.0240e+03
4.6906e+02
7.1576e+02
9.0839e+02
5.6040e+02
5.6420e+02
5.8275e+02
1.2509e+03
6.5190e+02
5.2032e+02
8.0000e+02
8.3050e+02
9.0757e+02
7.0283e+02
5.0560e+02
4.9583e+02
8.9802e+02
8.3920e+02
5.1933e+02
8.0465e+02
5.3401e+02
6.4608e+02
6.5049e+02
6.2279e+02
2.5988e+03
6.9326e+02
5.4573e+02
1.0479e+03
6.6668e+02
7.8814e+02
6.3313e+02
6.8435e+02
6.9030e+02
4.9698e+02
6.6797e+02
7.0015e+02
6.5763e+02
8.3341e+02
4.9547e+02
5.3986e+02
6.4228e+02
8.0642e+02
4.9832e+02
1.1115e+03
1.0666e+03
9.1399e+02
7.6199e+02
7.5050e+02
8.3806e+02
9.2365e+02
5.1783e+02
5.2107e+02
6.0941e+02
6.8255e+02
5.8442e+02
7.6704e+02
5.6010e+02
6.6026e+02
5.1856e+02
6.9305e+02
6.1885e+02
4.5476e+02
6.5442e+02
8.3331e+03
7.0500e+02
6.2869e+02
6.7454e+02
5.0383e+02
6.7480e+03
1.0267e+03
9.8932e+02
9.3984e+02
8.1608e+02
6.7377e+02
6.1009e+02
6.0258e+02
9.3269e+02
5.7158e+02
8.1556e+02
1.4148e+03
5.4335e+02
9.6524e+02
6.1079e+02
8.6667e+03
6.2581e+02
6.5201e+02
1.1828e+03
6.5098e+02
7.4524e+02
6.4580e+02
8.3680e+02
1.1739e+03
7.3052e+02
8.5932e+02
8.2487e+02
8.0479e+02
1.4687e+03
5.3249e+02
3.3865e+04
7.2458e+02
1.2279e+03
1.0421e+03
1.2215e+03
5.1496e+02
9.6469e+02
5.7566e+02
2.3400e+03
2.3271e+03
6.2805e+02
7.5411e+02
8.1074e+02
1.4224e+03
5.9916e+02
7.6115e+02
5.2266e+02
1.5578e+03
6.2173e+02
6.5907e+02
7.4962e+02
7.2524e+02
6.0047e+02
8.2193e+03
5.2677e+02
8.8630e+02
6.9419e+02
8.1710e+02
8.1955e+02
5.6491e+02
7.8362e+02
7.4970e+02
6.4909e+02
6.3099e+02
8.0706e+02
4.5623e+02
8.3537e+02
7.0431e+02
1.3708e+03
5.6545e+02
7.8865e+02
7.6234e+02
9.4090e+02
6.8662e+02
9.0308e+02
5.2453e+02
5.3028e+02
8.1904e+02
1.5842e+03
8.4476e+02
7.4198e+02
5.9655e+02
9.0897e+02
8.0563e+02
1.1671e+03
8.3988e+02
4.9398e+02
6.7907e+02
8.1312e+02
7.0758e+02
8.9151e+02
6.1998e+02
6.8508e+02
6.6408e+02
8.6383e+02
6.4223e+02
5.9420e+02
1.1509e+03
7.2529e+02
5.1658e+02
6.8983e+02
7.0156e+03
6.9535e+02
5.3965e+02
6.5370e+02
6.1333e+02
6.3730e+02
6.4699e+02
1.7791e+03
5.7118e+02
5.5331e+02
6.7313e+02
6.8369e+02
7.6458e+02
5.1714e+02
5.8261e+02
6.5838e+02
8.3765e+02
5.0024e+02
1.3074e+03
7.1338e+02
6.7175e+02
5.2542e+02
5.5839e+02
8.6891e+02
7.1881e+02
6.4381e+02
4.3984e+03
5.9891e+02
6.0924e+02
1.0633e+03
4.8465e+02
1.1191e+03
2.4838e+03
8.3699e+02
7.8177e+02
8.0651e+02
7.5375e+02
5.9436e+02
6.1405e+02
1.5990e+03
7.2953e+02
6.1950e+02
5.7334e+02
6.0881e+02
6.9712e+02
5.6392e+02
4.8861e+02
9.0442e+02
5.3884e+02
6.8956e+02
7.0150e+02
7.3115e+03
5.9192e+02
5.6248e+02
7.5777e+02
8.7596e+02
6.3740e+02
6.2098e+02
6.6653e+02
6.2206e+02
4.7393e+02
7.5360e+02
6.2083e+02
8.6300e+02
7.3997e+02
8.6374e+02
5.6577e+02
4.5641e+02
7.4452e+02
7.1114e+02
1.1799e+03
8.4492e+02
1.1934e+03
6.3288e+02
7.5295e+02
4.8937e+02
7.4555e+02
8.4443e+02
4.8242e+02
6.8339e+02
6.6780e+02
7.4616e+02
6.0256e+02
8.0517e+02
7.1228e+02
1.5000e+03
7.6745e+02
7.6593e+02
7.4846e+02
8.1788e+02
6.6982e+02
6.0391e+02
5.4240e+02
4.9987e+02
5.3561e+02
1.0396e+03
1.0025e+03
4.8727e+02
1.1872e+03
1.3881e+03
6.9305e+02
6.5760e+02
5.4119e+02
5.5399e+02
5.6624e+02
5.8788e+03
7.2645e+02
6.1359e+02
4.3293e+02
4.7035e+02
6.3786e+02
7.2623e+02
8.6159e+02
6.2469e+02
5.7586e+02
1.2500e+03
8.1048e+02
6.4273e+02
7.7844e+02
5.7875e+02
6.7254e+02
6.0328e+02
1.0200e+03
7.7099e+02
6.0970e+02
8.9728e+02
3.9943e+03
1.1935e+03
1.9283e+03
1.7412e+03
7.3363e+02
5.8005e+02
8.9060e+02
7.3108e+02
5.8492e+02
7.1566e+02
6.4858e+02
6.4866e+02
5.5880e+02
5.1006e+02
5.9256e+02
7.1214e+02
5.4820e+02
5.7818e+02
9.8761e+02
6.3834e+02
5.6382e+02
8.6132e+02
1.0065e+03
1.0746e+03
8.4400e+02
1.3758e+03
6.5542e+02
5.9515e+02
7.6816e+02
6.7300e+02
6.0582e+02
7.4889e+02
5.8392e+02
1.3013e+03
8.1790e+02
6.5416e+02
9.2365e+02
6.9495e+02
7.3934e+02
1.4403e+03
5.0421e+02
7.0087e+02
8.3392e+02
5.4764e+02
6.7567e+02
6.0886e+02
4.8785e+02
7.9192e+02
6.2472e+02
6.3107e+02
6.6126e+02
6.6946e+02
8.1180e+02
8.5702e+02
7.0127e+02
7.1401e+02
5.3186e+02
5.6122e+02
6.4648e+02
7.8436e+02
6.4862e+02
5.4413e+02
5.8435e+02
5.5179e+02
5.4863e+02
6.7605e+02
8.8006e+02
1.7224e+03
5.9993e+02
7.5546e+02
7.1870e+02
6.7528e+02
3.1543e+03
6.2471e+03
5.5067e+02
9.4868e+02
7.2770e+02
8.2713e+02
6.9733e+02
7.9798e+02
6.2143e+02
1.0317e+03
6.0326e+02
7.2601e+02
6.7404e+02
7.9077e+02
5.5543e+02
9.7894e+03
5.4246e+02
6.4731e+02
5.6396e+02
7.6113e+02
6.4575e+02
7.0224e+02
8.4275e+02
5.5530e+02
1.6778e+03
1.1825e+03
6.5350e+02
6.2996e+02
6.2669e+02
5.6293e+02
7.5043e+02
7.8524e+02
7.3137e+02
4.6232e+02
1.7081e+03
8.7113e+02
5.5804e+02
5.3725e+02
7.1904e+02
5.2815e+02
8.6897e+02
5.9772e+02
7.3005e+02
1.0223e+03
1.0252e+03
7.4296e+02
1.8484e+03
4.2087e+03
1.1547e+03
6.5307e+02
8.8731e+02
6.9019e+02
5.7570e+02
5.9053e+02
7.2353e+02
5.2801e+02
1.5987e+03
8.8045e+02
7.6869e+02
8.4304e+02
1.3156e+03
9.3478e+02
1.6091e+03
5.9172e+02
1.0623e+03
1.0764e+03
1.6640e+03
7.4661e+02
8.2384e+03
9.1199e+02
6.5568e+02
5.0923e+02
6.7037e+02
6.8224e+02
5.7437e+02
6.3896e+02
6.9016e+02
2.4455e+03
9.0856e+02
5.7226e+02
7.7572e+02
7.5076e+02
9.5848e+03
9.9577e+02
7.4156e+02
7.3977e+02
6.3636e+02
4.7643e+02
1.0377e+03
5.4108e+02
5.8931e+02
5.3873e+02
7.2234e+02
4.9008e+02
5.8019e+02
1.2036e+03
7.8594e+02
1.9253e+03
7.6679e+02
8.1532e+02
7.1833e+02
8.5147e+02
9.8301e+02
9.0375e+02
1.0428e+03
5.5155e+02
7.4711e+02
1.1978e+03
6.4473e+03
1.6984e+03
6.4463e+02
7.2482e+02
1.1603e+03
7.0564e+02
1.6933e+03
8.1812e+02
5.9402e+02
7.6391e+02
6.7819e+02
6.4417e+02
1.1657e+03
5.8996e+02
4.6411e+02
6.5476e+02
6.4094e+02
8.9242e+02
7.1491e+02
6.8252e+02
8.3125e+02
7.6730e+02
5.6722e+02
5.4121e+02
6.1562e+02
6.2864e+02
5.5705e+02
8.1263e+02
6.7948e+02
7.9205e+02
8.5756e+02
5.4472e+02
4.8756e+02
7.9381e+02
2.4140e+03
8.8169e+02
9.8919e+02
5.6533e+02
1.1972e+03
6.6269e+02
5.5628e+02
1.1301e+03
7.7789e+02
2.6301e+03
1.2371e+03
9.3429e+02
5.3273e+02
6.6967e+02
6.6011e+02
7.8544e+02
5.0781e+02
6.8108e+02
8.8069e+02
1.6438e+03
1.7128e+03
7.0516e+02
6.3258e+02
1.7905e+03
6.3133e+02
7.6229e+02
6.7392e+02
1.4489e+03
7.2306e+02
7.1494e+02
6.6660e+02
5.5589e+02
6.9724e+02
7.3581e+02
6.0240e+02
6.0439e+03
5.9048e+02
7.8962e+03
5.9444e+02
8.2676e+02
2.0936e+03
8.3704e+02
7.0808e+02
8.0609e+02
7.2946e+02
5.3933e+02
5.4139e+02
5.6379e+02
1.0157e+03
9.1330e+02
8.4637e+02
5.1191e+02
7.7770e+02
7.7639e+02
5.4513e+02
5.7034e+02
1.8892e+03
9.7009e+02
7.5331e+02
1.0910e+04
8.5112e+02
7.4717e+02
1.0278e+03
6.3635e+02
5.6377e+02
8.5643e+02
1.4542e+03
9.7155e+02
6.4041e+02
9.2673e+02
5.6404e+02
9.7725e+02
7.1930e+02
6.9888e+03
5.5184e+02
5.9024e+02
8.9954e+02
5.4507e+02
9.0768e+02
7.9904e+03
6.3964e+02
5.1180e+02
8.2725e+02
5.1404e+03
5.7790e+02
8.3539e+02
4.7937e+02
7.9727e+02
9.6908e+02
7.0748e+02
5.5100e+02
8.9439e+02
7.2137e+02
6.0767e+02
9.0122e+02
8.5751e+02
1.4323e+03
5.0070e+02
6.3618e+02
8.9497e+03
6.9016e+02
7.3109e+02
6.2103e+02
7.0102e+02
8.1185e+02
5.8323e+02
5.1057e+02
7.8957e+02
6.0692e+02
6.0691e+02
5.9278e+02
8.4478e+02
7.0091e+02
1.7586e+03
1.6102e+03
5.4491e+02
4.9013e+02
7.6333e+02
7.2816e+02
6.9425e+02
7.1068e+02
6.5302e+02
5.3153e+02
5.6012e+02
6.0314e+02
6.9008e+02
5.3589e+02
5.6467e+02
5.0055e+02
1.2986e+03
7.8663e+02
1.2067e+03
5.1732e+02
9.3283e+02
5.5960e+02
1.2471e+03
1.2342e+03
7.4030e+02
5.4967e+02
5.7710e+02
6.7390e+02
9.9008e+02
5.8323e+02
4.5565e+02
6.7266e+02
5.8785e+02
4.7919e+02
4.3711e+02
8.1085e+02
6.0431e+02
4.9906e+02
5.8113e+02
7.9181e+02
8.1703e+02
5.3570e+02
7.8232e+02
6.5423e+02
5.9950e+02
6.2298e+02
7.9985e+02
1.1074e+03
6.9499e+02
8.5020e+02
6.0667e+02
5.7291e+02
5.4815e+02
9.7451e+02
7.6520e+02
1.0946e+03
5.4517e+02
5.3209e+02
6.5247e+02
6.1554e+02
7.1866e+02
8.4916e+03
6.5392e+02
5.6310e+02
5.6937e+02
8.7630e+02
9.3498e+02
7.2366e+02
6.9442e+02
1.4860e+03
5.7099e+02
4.8796e+02
5.3908e+02
5.3385e+02
2.2565e+03
6.3024e+02
8.6480e+02
8.8241e+02
5.0268e+02
1.1281e+03
9.4152e+02
9.1350e+02
7.7411e+02
5.9369e+02
5.9921e+02
5.5997e+02
5.2054e+02
7.3065e+02
1.0692e+03
9.5797e+02
9.4899e+03
8.1664e+02
1.2372e+03
8.1200e+02
6.8955e+02
5.5321e+02
5.6751e+02
7.1547e+02
2.3200e+04
5.6328e+02
9.3457e+02
8.5735e+02
7.3394e+02
6.3276e+02
1.1350e+03
6.1515e+02
6.3016e+02
9.3668e+02
7.7110e+02
5.5885e+02
6.9032e+03
9.8285e+02
1.0466e+03
5.4673e+02
5.9881e+02
8.7209e+02
6.1148e+02
9.4948e+02
7.8820e+02
5.0995e+02
6.6209e+02
4.9993e+02
7.9681e+02
8.3053e+02
6.1580e+02
1.1090e+03
5.9673e+02
1.7449e+03
6.7924e+02
7.9482e+02
5.3629e+02
5.7677e+02
5.0733e+02
7.7692e+02
5.7388e+02
4.6491e+03
7.0124e+02
2.0739e+03
8.5442e+02
8.3885e+02
1.2540e+03
7.0505e+02
5.9609e+02
8.1657e+02
7.8011e+02
5.4663e+02
6.5101e+02
5.7161e+02
8.1287e+02
6.0446e+02
5.8077e+02
6.4964e+02
7.4653e+02
8.2235e+02
6.3592e+02
4.4736e+02
2.5363e+03
7.4044e+02
7.4039e+02
7.7067e+02
5.9720e+02
1.0793e+03
7.8195e+02
5.3949e+02
5.5004e+02
1.4126e+03
6.5380e+02
1.2812e+03
6.9481e+02
8.2293e+02
8.0332e+02
5.6010e+02
6.7221e+02
8.5611e+02
8.1485e+02
6.9753e+02
4.6718e+03
8.0598e+02
2.6996e+03
5.1892e+02
5.3690e+02
5.2442e+02
7.5969e+02
1.3657e+03
1.2711e+03
8.0379e+02
6.1582e+02
5.7916e+02
5.0066e+02
7.7711e+02
6.9081e+02
7.0029e+02
8.6075e+02
8.1136e+02
6.0972e+02
1.2328e+04
7.4773e+02
9.2945e+02
5.7541e+02
5.2013e+02
5.0592e+02
1.6451e+03
6.8760e+02
7.2500e+02
8.1932e+02
5.7592e+02
5.5603e+02
9.8921e+02
1.5985e+03
6.2997e+02
8.3292e+02
1.0032e+03
6.0286e+02
6.6016e+02
5.7695e+02
8.0784e+02
6.1944e+02
1.2999e+03
7.3527e+02
8.4080e+02
6.2019e+02
7.2023e+02
6.2252e+02
4.2589e+02
7.2170e+02
9.3895e+02
7.6564e+02
5.4056e+02
8.5411e+02
8.3451e+02
6.4643e+02
6.8372e+02
7.3640e+02
7.4918e+02
5.8496e+02
8.1886e+02
8.9544e+02
9.9966e+02
1.1073e+03
5.2138e+02
7.1046e+02
5.2492e+02
9.2752e+02
1.2162e+03
8.1709e+02
6.1318e+03
7.0205e+02
8.6895e+02
7.8279e+02
7.6061e+02
8.2728e+02
8.4996e+02
5.6713e+02
6.0701e+02
8.8612e+02
6.6957e+02
5.2795e+02
5.7033e+02
9.0366e+02
4.7160e+02
8.3474e+02
7.4366e+02
5.8207e+02
6.5440e+02
5.2101e+02
7.2232e+02
5.8171e+02
7.5477e+02
5.6789e+02
9.4309e+02
5.4882e+02
1.0008e+03
7.5394e+02
1.2379e+03
6.2576e+02
7.4049e+02
6.0859e+02
9.2538e+02
7.9286e+02
7.7538e+02
5.5226e+02
6.0332e+02
6.8033e+02
1.7460e+03
3.4007e+03
8.2715e+02
9.9236e+02
6.4166e+02
6.3108e+02
9.0250e+02
6.7915e+02
7.7620e+02
5.6635e+02
5.2165e+02
5.1492e+02
5.1610e+02
7.2509e+02
5.3866e+02
5.3167e+02
5.7157e+02
5.7790e+02
8.6292e+02
5.2011e+02
5.6077e+02
5.5970e+02
1.1099e+03
1.0317e+03
7.0099e+02
7.5149e+02
6.8356e+02
6.4492e+03
5.9001e+02
1.0906e+03
1.5374e+04
7.8756e+02
7.0050e+02
8.0823e+02
1.0954e+03
6.6846e+02
7.5544e+02
6.3259e+02
5.9310e+02
1.4086e+03
7.7261e+02
5.9363e+02
4.8991e+02
6.4983e+02
7.9600e+02
8.3541e+02
6.2341e+02
9.0315e+02
6.7154e+02
8.3463e+02
5.0998e+02
1.0825e+03
1.0610e+03
6.5204e+02
8.7746e+02
9.3341e+02
8.8474e+02
8.6280e+02
1.8871e+03
7.9816e+02
5.6518e+02
5.5400e+02
5.6944e+02
6.3439e+02
6.1652e+02
8.0608e+02
8.2212e+02
7.5938e+02
1.0524e+03
5.8344e+02
6.6745e+02
9.7025e+02
8.5065e+02
9.4316e+02
1.2559e+03
9.1627e+02
1.3979e+03
8.6242e+02
8.4703e+02
6.0736e+02
6.0450e+02
8.1854e+02
6.7707e+02
1.1816e+03
5.8763e+02
5.8200e+02
6.5965e+02
8.4265e+02
1.0664e+03
5.9220e+02
4.8491e+02
8.1343e+02
7.3867e+02
4.8923e+02
1.8118e+03
8.3672e+02
4.9716e+02
7.1646e+02
7.0049e+02
6.6980e+02
1.5671e+03
1.8775e+03
5.4059e+02
9.3498e+02
8.2536e+02
6.5305e+02
6.7810e+02
6.2891e+02
6.3522e+02
6.2392e+02
9.6769e+02
7.2676e+02
7.0829e+02
1.1082e+03
7.4416e+02
9.0336e+03
1.3300e+03
5.8637e+02
7.0460e+02
7.5402e+02
6.7042e+02
1.1045e+03
7.0904e+02
4.9274e+02
5.1067e+02
[truncated: 52,863 more rows]
