# Supplementary material for: The genotype‐phenotype landscape of an allosteric protein
Source: Mol Syst Biol. 2021 Mar 30;17(3):e10179. doi: 10.15252/msb.202010179 (PMC8009258; doi:10.15252/msb.202010179)
Supplement: Supplementary file 3 — Source Data for Appendix [file MSB-17-e10179-s008.zip › Appendix Figure S9B.source.csv]

full library	wild-type amino seq.	wild-type DNA seq.
2.7465e+04	2.3478e+04	2.3569e+04
2.5166e+04	2.3623e+04	2.4572e+04
6.3807e+03	2.2607e+04	2.2724e+04
2.3182e+04	2.3512e+04	2.3008e+04
2.5177e+04	2.3570e+04	2.5026e+04
1.9923e+04	2.5421e+04	2.3671e+04
2.5937e+04	2.5395e+04	2.2802e+04
2.4201e+04	2.4682e+04	2.6666e+04
2.3556e+04	2.3520e+04	2.5162e+04
2.3169e+04	2.3631e+04	2.5261e+04
2.3478e+04	2.3738e+04	2.3883e+04
2.3615e+04	2.3484e+04	2.5240e+04
2.4278e+04	2.5136e+04	2.7941e+04
2.4855e+04	2.6001e+04	2.3494e+04
2.5802e+04	2.6786e+04	2.6997e+04
2.3168e+04	2.7153e+04	2.7245e+04
1.5432e+04	2.4221e+04	2.8375e+04
2.3419e+04	2.5195e+04	2.8298e+04
2.4375e+04	2.2967e+04	2.6453e+04
2.3623e+04	2.3980e+04	2.8126e+04
2.6481e+04	2.2873e+04	2.3410e+04
8.9820e+03	2.2930e+04	2.6585e+04
2.3192e+04	2.5402e+04	2.2239e+04
1.1602e+03	2.4235e+04	2.3705e+04
2.5904e+04	2.4506e+04	2.3677e+04
7.5248e+03	2.4050e+04	2.5401e+04
2.1952e+04	2.2487e+04	2.7274e+04
2.1352e+04	2.4366e+04	2.1667e+04
2.4544e+04	2.2860e+04	2.8268e+04
2.3771e+04	2.6512e+04	2.4701e+04
2.5822e+04	2.4320e+04	2.7639e+04
2.6125e+04	2.2496e+04	2.5142e+04
2.2316e+04	2.4816e+04	2.4222e+04
2.5298e+04	2.1858e+04	2.2850e+04
2.4569e+04	2.2565e+04	2.2284e+04
2.3520e+04	2.5601e+04	2.7250e+04
6.3686e+03	2.1748e+04	2.2268e+04
2.5983e+04	2.5303e+04	2.4422e+04
2.4659e+04	2.3959e+04	2.3192e+04
2.2255e+04	2.4593e+04
2.5390e+04	2.2932e+04
2.6081e+04	2.8250e+04
2.5671e+04	2.4036e+04
2.4152e+04	2.4534e+04
2.0254e+04	2.6461e+04
2.6053e+04	2.5421e+04
2.3933e+04	2.5206e+04
2.2529e+04	2.6444e+04
2.6645e+04	2.6833e+04
2.5471e+04	2.2686e+04
2.6575e+04	2.2097e+04
2.3214e+04	2.3731e+04
2.4533e+04	2.4288e+04
2.1300e+04	2.5343e+04
2.1306e+04	2.3647e+04
5.5158e+03	2.3221e+04
2.4837e+04	2.2347e+04
2.3734e+04	2.6757e+04
3.0392e+04	2.2306e+04
2.6024e+04	2.6428e+04
2.4794e+04	2.5794e+04
2.6931e+04	2.4853e+04
2.7127e+04	2.3523e+04
2.5253e+04	2.2868e+04
2.4562e+04	2.2860e+04
1.6420e+04	2.5958e+04
2.3806e+04	2.3314e+04
2.5261e+04	2.6134e+04
2.4876e+04	2.3642e+04
2.3912e+04	2.4299e+04
1.9593e+04	2.4157e+04
2.6189e+04	2.5158e+04
3.0816e+04	2.4842e+04
2.1105e+04	3.0207e+04
2.5633e+04	2.5015e+04
1.7748e+04	2.3253e+04
1.2517e+04	2.4618e+04
2.4341e+04	2.5514e+04
2.4981e+04	2.4286e+04
2.3340e+04	2.8978e+04
2.4156e+04	2.4935e+04
2.2897e+04	2.6068e+04
2.7243e+04	2.8804e+04
2.3088e+04	2.6480e+04
2.8627e+04	2.2000e+04
2.6210e+04	2.6721e+04
2.6295e+04	2.6896e+04
3.0375e+04	2.1427e+04
2.3676e+04	2.8433e+04
2.3059e+04	2.4511e+04
2.8108e+04	2.3891e+04
2.6895e+04	2.3577e+04
2.4704e+04	2.4614e+04
2.4078e+04	2.2853e+04
2.3398e+04	2.3113e+04
1.4159e+04	2.2768e+04
2.7438e+04	2.5382e+04
2.6002e+04	2.4477e+04
2.4728e+04	2.4329e+04
2.4951e+04	2.6891e+04
7.7004e+03	2.3249e+04
2.5448e+04	2.2663e+04
2.5062e+04	2.1484e+04
2.2607e+04	2.3242e+04
2.8770e+04	2.5344e+04
2.4949e+04	2.6284e+04
2.6834e+04	2.4973e+04
2.5115e+04	2.5107e+04
2.5227e+04	2.5384e+04
2.4384e+04	2.3427e+04
2.7198e+04	2.5039e+04
2.4630e+04	2.2626e+04
2.4939e+04	2.3127e+04
2.7031e+04	2.0604e+04
2.2538e+04	2.4710e+04
2.7218e+04	2.4774e+04
5.9632e+03	2.4187e+04
7.3964e+03	2.3725e+04
2.4099e+04	2.5448e+04
2.7562e+04	2.2032e+04
2.7538e+04	2.5572e+04
1.5221e+04	2.4935e+04
2.5050e+04	2.6476e+04
2.2902e+04	2.2596e+04
2.7594e+04	2.6040e+04
2.5458e+04	2.7056e+04
2.6990e+04	2.5168e+04
2.5488e+04	2.4578e+04
2.4329e+04	2.3930e+04
2.8670e+04	2.8763e+04
7.6666e+03	2.5884e+04
2.4344e+04	2.5506e+04
2.6076e+04	2.4393e+04
2.5855e+04	2.2899e+04
1.0484e+04	2.4563e+04
7.7188e+03	2.7084e+04
2.7653e+04	2.2523e+04
2.5301e+04	2.2346e+04
2.4391e+04	2.6894e+04
1.8903e+04	2.6011e+04
2.2630e+04	2.4244e+04
1.9307e+04	2.6308e+04
2.5633e+04	2.4030e+04
2.5326e+04	2.5127e+04
2.3676e+04	2.2433e+04
2.0559e+04	2.3809e+04
2.6421e+04	2.4143e+04
2.3690e+04	2.3797e+04
1.0711e+03	2.1717e+04
2.5974e+04	2.6174e+04
2.1425e+04	2.4729e+04
2.2587e+04	2.5978e+04
2.5757e+04	2.2712e+04
1.6760e+03	2.6066e+04
2.5530e+04	2.6518e+04
2.9114e+03	2.4780e+04
2.4705e+04	2.6436e+04
2.4124e+04	2.4634e+04
2.8215e+04	2.2124e+04
7.9397e+03	2.5389e+04
2.4611e+04	2.6393e+04
2.4618e+04	2.5967e+04
8.0544e+03	2.3065e+04
2.2456e+04	2.4135e+04
8.4933e+03	2.3951e+04
2.6656e+04	2.2462e+04
8.4583e+03	3.0998e+04
2.9372e+04	2.2186e+04
2.4611e+04	2.3843e+04
2.2664e+04	2.4948e+04
2.3177e+04	2.3233e+04
1.4961e+03	2.4586e+04
1.8843e+04	2.4486e+04
2.3917e+04	2.1550e+04
2.0439e+04	2.1835e+04
2.7192e+04	2.2410e+04
2.3248e+04	2.3822e+04
2.3884e+04	2.3942e+04
1.9101e+04	2.8506e+04
2.6124e+04	2.6527e+04
2.3733e+04	2.3845e+04
2.4015e+04	2.4044e+04
2.5271e+04	2.3386e+04
2.4369e+04	2.1926e+04
2.6152e+04	2.5471e+04
2.6584e+04	2.3057e+04
8.4206e+03	2.9745e+04
2.2013e+04	2.4755e+04
2.8392e+04	2.6010e+04
8.1088e+03	2.2437e+04
2.4637e+04	2.2300e+04
1.4108e+04	2.3842e+04
1.9130e+04	2.3370e+04
2.5348e+04	2.4641e+04
5.1229e+03	2.9015e+04
2.6445e+04	2.5480e+04
2.2609e+04	2.3370e+04
2.5023e+04	2.8682e+04
2.1668e+04	2.3400e+04
1.7851e+04	2.2348e+04
1.8950e+04	2.4140e+04
2.1986e+04	2.6626e+04
1.1799e+04	2.3804e+04
2.3766e+04	3.1822e+04
2.8274e+04	2.2398e+04
2.9571e+04	2.3300e+04
2.2450e+04	2.3588e+04
2.9548e+04	2.4071e+04
2.5759e+04	2.4920e+04
2.2373e+04	2.5659e+04
2.4438e+04	2.1752e+04
2.8557e+04	2.6189e+04
2.4229e+04	2.2410e+04
2.8513e+04	2.2913e+04
2.2814e+04	2.2934e+04
8.2592e+03	3.0263e+04
1.3174e+04	2.6365e+04
1.4682e+04	2.8398e+04
2.3010e+04	2.5640e+04
2.7251e+04	2.3860e+04
2.4030e+04	2.4256e+04
1.8952e+04	2.2188e+04
2.3741e+04	2.5233e+04
9.5585e+03	2.4096e+04
2.5433e+04	2.2213e+04
2.0361e+04	2.7286e+04
2.2710e+04	2.5317e+04
2.4966e+04	2.2502e+04
2.2939e+04	2.4620e+04
2.9168e+04	2.8371e+04
2.6411e+04	2.6139e+04
6.3119e+03	2.6075e+04
2.2819e+04	2.7800e+04
8.8124e+03	2.6168e+04
2.2451e+04	2.7014e+04
7.8027e+03	2.9072e+04
2.5939e+04	2.3723e+04
2.5116e+04	2.6304e+04
2.7742e+04	2.3813e+04
2.5076e+04	2.4013e+04
2.5953e+04	2.4449e+04
2.4307e+04	2.3318e+04
2.1407e+04	2.5284e+04
2.4581e+04	2.4598e+04
1.3634e+04	2.8612e+04
2.2912e+04	2.3206e+04
2.8182e+04	2.4993e+04
2.6919e+04	2.6910e+04
2.7879e+04	2.6248e+04
2.1928e+04	2.4397e+04
2.4954e+04	2.4717e+04
2.3964e+04	2.4178e+04
2.2618e+04	2.6900e+04
2.5397e+04	2.4993e+04
2.4115e+04	2.4143e+04
2.9284e+04	2.3479e+04
7.5064e+03	2.4816e+04
2.8703e+04	2.3608e+04
1.5077e+04	2.4652e+04
2.3653e+04	2.4722e+04
2.6803e+04	2.5991e+04
1.8460e+04	2.6460e+04
2.5546e+04	2.4369e+04
2.4645e+04	2.5528e+04
2.6033e+04	2.3846e+04
2.5691e+04	2.5950e+04
2.3278e+04	2.2635e+04
2.4431e+04	2.2059e+04
2.8277e+04	2.7333e+04
7.8792e+03	2.7310e+04
2.5149e+04	2.5380e+04
2.4533e+04	2.8400e+04
2.8360e+04	2.6309e+04
2.4250e+04	2.9541e+04
2.4646e+04	2.9642e+04
2.3918e+04	3.0002e+04
1.4632e+04	3.1756e+04
2.3250e+04	2.6447e+04
2.3635e+04	2.4351e+04
2.4549e+04	2.4342e+04
2.4685e+04	2.8970e+04
2.1072e+04	2.7085e+04
2.6766e+04	2.5894e+04
2.4819e+04	2.5280e+04
2.4555e+04	3.0304e+04
2.6133e+04	2.3560e+04
1.0603e+04	3.3390e+04
2.1814e+04	2.5928e+04
2.4511e+04	2.5086e+04
2.3391e+04	2.4657e+04
2.0917e+04	2.5368e+04
2.5197e+04	2.7104e+04
2.3872e+04	2.6032e+04
2.6059e+04	2.5846e+04
2.7128e+04	2.5141e+04
9.0439e+03	3.3083e+04
2.4567e+04	2.6005e+04
2.6936e+04	2.6082e+04
2.6041e+04	2.6287e+04
2.5688e+04	2.3666e+04
2.5297e+04	2.7822e+04
2.2420e+04	2.6277e+04
2.2016e+04	3.0204e+04
2.5739e+04	2.6761e+04
2.3560e+04	2.5789e+04
4.6335e+03	2.6252e+04
2.3491e+04	2.4225e+04
2.9582e+04	2.4914e+04
2.0982e+04	2.6578e+04
2.4245e+04	3.1761e+04
2.4871e+04
2.1860e+04
2.7400e+04
1.0894e+04
2.2503e+04
2.4166e+04
2.3941e+04
2.3512e+04
2.3116e+04
8.2829e+03
2.5727e+04
2.5620e+04
2.8246e+04
2.3949e+04
2.5745e+04
2.4303e+04
2.4137e+04
2.1540e+04
3.1282e+04
7.4280e+03
2.2392e+04
2.6747e+04
2.7882e+04
2.2147e+04
2.4274e+04
2.5880e+04
2.2304e+04
6.7884e+03
1.6602e+04
8.1203e+03
6.1627e+03
2.3068e+04
2.3106e+04
2.4547e+04
7.4781e+03
2.2082e+04
2.5589e+04
2.5959e+04
2.2414e+04
2.8127e+04
2.3675e+04
2.5169e+04
2.6548e+04
2.4578e+04
2.4735e+04
8.6324e+03
2.4647e+04
2.3950e+04
1.3129e+04
2.3241e+04
2.3952e+04
2.6708e+04
2.5859e+04
2.4615e+04
2.7471e+04
2.3570e+04
2.6166e+04
2.4258e+04
2.9953e+04
2.4353e+04
2.2720e+04
2.4744e+04
2.1620e+04
2.5293e+04
2.3433e+04
2.6455e+04
2.4398e+04
1.5446e+04
2.6453e+04
2.4757e+04
1.4732e+04
2.4998e+04
1.8095e+04
9.3045e+03
8.6020e+02
2.3861e+04
9.1826e+03
2.1708e+04
1.7948e+03
2.2593e+04
3.0890e+04
3.5023e+03
2.4579e+04
2.5826e+04
2.3492e+04
2.1363e+04
2.6512e+04
2.3192e+04
2.6598e+04
1.4043e+04
2.3364e+04
2.3744e+04
2.4522e+04
2.4088e+04
2.3771e+04
2.5013e+04
2.2633e+04
2.1876e+04
1.8443e+04
2.3444e+04
2.3939e+04
2.5561e+04
5.3574e+03
2.4084e+04
2.8892e+04
2.3548e+04
2.4312e+04
3.3047e+04
2.8298e+04
2.3603e+04
2.5711e+04
2.1019e+04
2.6823e+04
3.0180e+04
8.9487e+03
2.8242e+04
7.1996e+03
2.6179e+04
2.3486e+04
2.3410e+04
2.0426e+04
2.5456e+04
2.0141e+04
2.9742e+04
2.5094e+04
2.7844e+04
2.6966e+04
2.0811e+04
2.2400e+04
2.3942e+04
2.5261e+04
2.5805e+04
2.8140e+04
2.1545e+04
2.2289e+04
2.7699e+04
2.5007e+04
2.4590e+04
2.5507e+04
2.5891e+04
2.8952e+04
2.2232e+04
1.4394e+04
2.4552e+04
2.4075e+04
2.0859e+04
2.9834e+04
2.3042e+04
2.2819e+04
2.9139e+04
2.7323e+04
1.6646e+04
2.1333e+04
2.8014e+04
2.3503e+04
6.2576e+03
2.3995e+04
2.5839e+04
6.4696e+03
2.4881e+04
1.4213e+03
2.5223e+04
2.5491e+04
2.4576e+04
6.2983e+03
2.3572e+04
2.2913e+04
2.5515e+04
2.3591e+04
5.8989e+03
2.6623e+04
2.2732e+04
2.0100e+04
2.4409e+04
3.0143e+04
2.4639e+04
2.4039e+04
2.6284e+04
2.6305e+04
2.3086e+04
1.9802e+04
2.6650e+04
2.4361e+04
2.6729e+04
2.2622e+04
2.5904e+04
1.4906e+04
2.5573e+04
2.8957e+04
3.1158e+04
2.4531e+04
7.4540e+03
2.8574e+04
2.2923e+04
2.4124e+04
2.7642e+04
2.7441e+04
2.5758e+04
2.2115e+04
2.7216e+04
2.2252e+04
2.3569e+04
2.7419e+04
2.9898e+04
2.7463e+04
2.6537e+04
1.5929e+04
2.4241e+04
2.4712e+04
1.7416e+03
2.7696e+04
2.7194e+04
2.7088e+04
8.8406e+03
2.4828e+04
1.8028e+04
2.5580e+04
9.4065e+03
2.9576e+04
2.6692e+04
2.5460e+04
2.5275e+04
2.3994e+04
2.2390e+04
2.4002e+04
6.8697e+03
7.8079e+03
2.5556e+04
2.4835e+04
2.7921e+04
2.2455e+04
2.4957e+04
2.8444e+04
7.3244e+03
2.8196e+04
2.5814e+04
2.3041e+04
2.6466e+04
2.5994e+04
2.5662e+04
2.4113e+04
2.3871e+04
2.1386e+04
7.2418e+03
1.6314e+04
2.6849e+04
1.1559e+04
2.5400e+04
2.6098e+04
2.5967e+04
2.5354e+04
2.3383e+04
6.2885e+03
1.6782e+04
2.7507e+04
2.2999e+04
2.4771e+04
2.5489e+04
2.2086e+04
2.6089e+04
2.5127e+04
2.6045e+04
2.7367e+04
2.6252e+04
2.4437e+04
2.2974e+04
1.9990e+04
2.7031e+04
2.3151e+04
2.3988e+04
2.3455e+04
2.8035e+04
2.6534e+04
2.3106e+04
2.5589e+04
2.6841e+04
2.6529e+04
2.5620e+04
2.3422e+04
2.3047e+04
2.4855e+04
2.2781e+04
1.0268e+04
2.3886e+04
2.2192e+04
2.1703e+04
2.2687e+04
2.5421e+04
2.5482e+04
1.9275e+04
2.7381e+04
2.7098e+04
2.3658e+04
2.3984e+04
2.5666e+04
2.6123e+04
7.4888e+03
2.7067e+04
2.3598e+04
2.1947e+04
2.3150e+04
2.0475e+04
9.1922e+03
2.2265e+04
3.0904e+04
2.1426e+04
2.1734e+04
2.2280e+04
2.6047e+04
2.7765e+04
8.7746e+02
2.8378e+04
2.5613e+04
2.3909e+04
2.6468e+04
2.0337e+04
2.8441e+04
9.1325e+03
2.4572e+04
2.6119e+04
2.5270e+04
2.6144e+04
2.3878e+04
2.7073e+04
2.4760e+04
2.4451e+04
2.5132e+04
2.4721e+04
2.1865e+04
3.0085e+04
1.1647e+04
2.3773e+04
7.9373e+02
1.9375e+04
2.5313e+04
2.4288e+04
2.7228e+04
2.5754e+04
2.3475e+04
2.1805e+04
2.4838e+04
1.2842e+04
2.6330e+04
1.8815e+04
2.3807e+04
2.6640e+04
2.2823e+04
2.2075e+04
1.3079e+03
2.4704e+04
2.6742e+04
2.3256e+04
2.6240e+04
2.7198e+04
2.7664e+04
2.2464e+04
2.4953e+04
2.8629e+04
2.6575e+04
2.3250e+04
2.7240e+04
1.4863e+04
2.5304e+04
2.8861e+04
2.8813e+04
2.5095e+04
2.5617e+04
2.3363e+04
2.6495e+04
2.3223e+04
1.4823e+04
2.4277e+04
2.5024e+04
2.5816e+04
2.1323e+04
1.4138e+04
2.4972e+04
2.3338e+04
2.4361e+04
2.4382e+04
2.5442e+04
2.5187e+04
2.3023e+04
2.6548e+04
2.7107e+04
2.4068e+04
2.3444e+04
4.2329e+03
2.3282e+04
2.5007e+04
2.4260e+04
2.6936e+04
2.9146e+04
1.9546e+04
2.2238e+04
2.6815e+04
7.2566e+03
2.5622e+04
8.5865e+03
2.5611e+04
2.4660e+04
2.6448e+04
2.4303e+04
2.7349e+04
8.4004e+03
2.4871e+04
2.5808e+04
2.2876e+04
2.5499e+04
1.0193e+04
3.0613e+04
2.5503e+04
2.4333e+04
2.3501e+04
2.2712e+04
2.3692e+04
2.4371e+04
2.5248e+04
2.3560e+04
2.4985e+04
2.5177e+04
2.4905e+04
2.5072e+04
2.5805e+04
2.3109e+04
2.6070e+04
2.3226e+04
2.4309e+04
1.6261e+04
2.4613e+04
2.0057e+03
6.9478e+03
2.8217e+04
2.4701e+04
2.7186e+04
1.9249e+04
2.4116e+04
2.8313e+04
1.3667e+04
1.6453e+03
1.7663e+04
2.6522e+04
2.3083e+04
2.3822e+04
1.7827e+03
2.7448e+04
2.7840e+04
2.8615e+04
2.5620e+04
2.5891e+04
2.4804e+04
2.2643e+04
7.5341e+03
1.1467e+03
2.4638e+04
2.6594e+04
1.9094e+04
2.5874e+03
2.6481e+04
2.7950e+04
2.5151e+04
2.4046e+04
2.6760e+04
2.4925e+04
2.5395e+04
2.6402e+04
2.2719e+04
2.1195e+04
2.5872e+04
2.3507e+04
2.7253e+04
6.7875e+03
2.9529e+04
2.3594e+04
2.1892e+04
2.7017e+04
2.3091e+04
2.8796e+04
2.5116e+04
2.3771e+04
3.9638e+03
1.7299e+04
2.4894e+04
1.5889e+03
2.2687e+04
2.2558e+04
2.6322e+04
2.5749e+04
2.6100e+04
2.4682e+04
2.2110e+04
2.5585e+04
2.2739e+04
2.8083e+04
2.5034e+04
2.7035e+04
2.4218e+04
1.7249e+04
2.5468e+03
1.8771e+04
2.7115e+04
2.6510e+04
8.4960e+03
2.7336e+04
2.6279e+04
2.2069e+04
2.4232e+04
2.0052e+04
2.1792e+04
2.5830e+04
2.1119e+04
2.8883e+04
1.0737e+04
2.4557e+04
2.4438e+04
3.5630e+03
2.3897e+04
2.3373e+04
2.4621e+04
2.5547e+04
2.8167e+04
2.5922e+04
2.4334e+04
2.4403e+04
2.7695e+04
3.2833e+04
2.4220e+04
2.7125e+04
2.1284e+04
2.4442e+04
2.6341e+04
2.8759e+04
2.3941e+04
2.2991e+04
9.2414e+03
2.4728e+04
7.9033e+03
2.3535e+04
2.2850e+04
2.4250e+04
2.4015e+04
2.4558e+04
2.4070e+04
2.3315e+04
2.4971e+04
2.0084e+04
2.4804e+04
2.4201e+04
2.2779e+04
2.4059e+04
2.2375e+04
2.4041e+04
8.7202e+03
1.0234e+04
2.7313e+04
1.7072e+04
2.2097e+04
7.7919e+03
2.3293e+04
1.3756e+04
2.5169e+04
2.7123e+04
1.9841e+04
7.1150e+02
2.3474e+04
2.3021e+04
2.9592e+04
2.4299e+04
8.1191e+03
2.3208e+04
2.3062e+04
2.5418e+04
7.9571e+02
2.7955e+04
2.7481e+04
2.5344e+04
2.7729e+04
2.3520e+04
3.2904e+04
7.0232e+03
8.0658e+03
2.7269e+04
2.2115e+04
2.3263e+04
1.6482e+04
2.4279e+04
2.5191e+04
7.2337e+03
2.2921e+04
2.3113e+04
1.5860e+04
2.3537e+04
2.2924e+04
2.6694e+04
1.9579e+04
2.4618e+04
2.7405e+04
2.9191e+04
2.7606e+04
2.3184e+04
2.6200e+04
2.5941e+04
2.3941e+04
2.6332e+04
2.5817e+04
4.3019e+03
2.4036e+04
2.5699e+04
2.6812e+04
2.7060e+04
2.6052e+04
2.4448e+04
2.4759e+04
2.7540e+03
1.9048e+04
2.3392e+04
2.1832e+04
2.4458e+04
2.7325e+04
2.6920e+04
2.4948e+04
2.4317e+04
2.6752e+04
6.1872e+03
2.5477e+04
2.6154e+04
1.3835e+04
2.3105e+04
2.4047e+04
2.5139e+04
2.5741e+04
2.6909e+04
1.7096e+04
2.4555e+04
2.2370e+04
2.6023e+04
1.9845e+04
2.2226e+04
2.9030e+04
2.6850e+04
2.5198e+04
2.7006e+04
2.5050e+04
2.4959e+04
3.1108e+03
2.5775e+04
2.6237e+04
2.2289e+04
1.9240e+04
2.6533e+04
2.3934e+04
2.7850e+04
2.4235e+04
2.2335e+04
6.9242e+03
2.6010e+04
2.3072e+04
2.3741e+04
2.4637e+04
3.0682e+04
2.1735e+04
2.5391e+04
2.6002e+04
2.6064e+04
2.5591e+04
2.3830e+04
2.8212e+04
2.2575e+04
2.6207e+04
2.6279e+04
2.7282e+04
1.0099e+04
2.0986e+04
2.3631e+04
2.2839e+04
2.5873e+04
2.9022e+04
2.4306e+04
1.5008e+04
2.5083e+04
1.8176e+04
1.4241e+04
2.3235e+04
3.0885e+04
2.5689e+04
2.6629e+04
2.5312e+04
5.2371e+03
2.4618e+04
2.1746e+04
1.8739e+04
2.5379e+04
2.2799e+04
2.5755e+04
6.4240e+03
2.5223e+04
1.9376e+04
2.1244e+04
2.5818e+04
2.5209e+04
2.6677e+04
2.3122e+04
2.3988e+04
2.5647e+04
8.7386e+03
1.1894e+04
3.1515e+04
7.0254e+03
2.3449e+04
2.3842e+04
2.5658e+04
1.8672e+04
2.1864e+04
2.4986e+04
2.5228e+04
2.5108e+04
2.6567e+04
2.6233e+04
2.4658e+04
2.4228e+04
2.6818e+04
2.7498e+04
2.7313e+04
2.2563e+04
2.8596e+04
2.0127e+04
2.3668e+04
2.7503e+04
2.5938e+04
2.6529e+04
2.6048e+04
7.3463e+03
2.1992e+04
2.4051e+04
2.6927e+04
2.0919e+04
2.4747e+04
1.6024e+04
2.7736e+04
2.0299e+04
2.5331e+04
2.1193e+04
2.7696e+04
2.4897e+04
2.5922e+04
2.5121e+04
1.6103e+03
2.3092e+04
2.3738e+04
2.0545e+03
2.7085e+04
2.2216e+04
2.9456e+04
8.4726e+03
2.3484e+04
3.2372e+04
2.0597e+04
2.3163e+04
1.4950e+04
2.5190e+04
2.4260e+04
2.4477e+04
2.4569e+04
8.2528e+03
1.5973e+04
3.0058e+04
2.6305e+04
2.6521e+04
7.6108e+03
2.2917e+04
2.6561e+04
2.2121e+04
2.7374e+04
2.5446e+04
2.3896e+04
2.1135e+04
2.5671e+04
1.6325e+03
2.1256e+04
2.3752e+04
2.6667e+04
2.1771e+04
2.3497e+04
2.4763e+04
2.0714e+04
2.8178e+04
2.5924e+04
2.1666e+04
1.9800e+04
2.7309e+04
2.6020e+04
2.5061e+04
2.3453e+04
1.7766e+04
2.4480e+04
3.1052e+04
2.2700e+04
2.8452e+04
2.2180e+04
2.6429e+04
2.6782e+04
2.5136e+04
2.4258e+04
2.4773e+04
6.5908e+03
2.5938e+04
2.3926e+04
2.5984e+04
2.4268e+04
7.8212e+03
2.6606e+04
2.5646e+04
2.5723e+04
2.0922e+04
2.4059e+04
3.2730e+04
2.6139e+04
9.5487e+03
2.4116e+04
2.6002e+04
2.1364e+04
2.2502e+04
1.4341e+04
2.6755e+04
2.6822e+04
2.6093e+04
2.3102e+04
1.6044e+04
2.6854e+04
2.3152e+04
2.4251e+04
2.6168e+04
2.3528e+04
2.5642e+04
2.4768e+04
2.9072e+04
2.5315e+04
2.2551e+04
2.0996e+04
2.7625e+04
8.2806e+03
2.4028e+04
1.4120e+04
2.4106e+04
2.6088e+03
2.5574e+04
1.6132e+04
2.2217e+04
2.5222e+04
1.9914e+04
2.3951e+04
1.4178e+04
1.5553e+04
1.5192e+03
2.3180e+04
2.0890e+04
2.8253e+04
2.2648e+04
2.1957e+04
1.5766e+04
1.8959e+04
2.6319e+04
2.6674e+04
2.5431e+04
2.7974e+04
2.5255e+04
2.6084e+04
8.6163e+02
2.5537e+04
2.1482e+04
2.0190e+04
2.6763e+04
2.4738e+04
2.4920e+04
2.5637e+04
2.9279e+04
2.0871e+04
2.9401e+04
2.1185e+04
2.7622e+04
2.3986e+04
2.1223e+04
2.5921e+04
2.1139e+04
2.3048e+04
2.3679e+04
2.1479e+04
2.5364e+04
2.5594e+04
2.4980e+04
2.2478e+04
2.0405e+04
1.0316e+03
2.4551e+04
2.4465e+04
2.4306e+04
1.0033e+04
2.6249e+04
2.5939e+04
1.7825e+04
2.4488e+04
2.3662e+04
2.4481e+04
2.4866e+04
2.4814e+04
2.7650e+03
2.3059e+04
2.4131e+04
2.5005e+04
1.4180e+04
2.4882e+04
2.4061e+04
4.3366e+03
2.8797e+04
2.6001e+04
7.0632e+03
2.6296e+04
2.2886e+04
2.5629e+04
2.3566e+04
2.3450e+04
2.3691e+04
2.0239e+04
2.3880e+04
1.1241e+04
2.3015e+04
2.8423e+04
2.3650e+04
7.6611e+03
2.7692e+04
2.4920e+04
2.2747e+04
2.4705e+04
2.9478e+04
2.6741e+04
2.5749e+04
2.3439e+04
2.6345e+04
2.4370e+04
2.7003e+04
2.5946e+04
2.1387e+04
2.3230e+04
2.3282e+04
2.2066e+04
2.6477e+04
6.9728e+03
2.2390e+04
1.6498e+04
2.4936e+04
2.6820e+04
2.4259e+04
2.5411e+04
2.3652e+04
2.6479e+04
2.8847e+04
2.8531e+04
2.2323e+04
2.2585e+04
2.2855e+04
2.7134e+04
1.8478e+03
2.4458e+04
1.9073e+04
2.3465e+04
2.0592e+04
2.3489e+04
2.7183e+04
2.3471e+04
2.4997e+04
2.2537e+04
2.4575e+04
2.6491e+04
2.5568e+04
2.2839e+04
2.4841e+04
2.6611e+04
1.2893e+04
2.9583e+04
1.2591e+04
2.6045e+04
2.2986e+04
2.4916e+04
2.5277e+04
2.0016e+04
8.2986e+03
2.3029e+04
2.7543e+04
8.7620e+03
2.4983e+04
2.5847e+04
2.4237e+04
3.2261e+03
2.9960e+04
2.3297e+04
2.6750e+04
2.0114e+03
2.3032e+04
2.9357e+04
2.3906e+04
2.4270e+04
2.6973e+04
2.2986e+04
2.5209e+04
2.6754e+04
2.7366e+04
2.5087e+04
1.6331e+04
8.5254e+03
8.7747e+03
2.6786e+04
2.4794e+04
2.4699e+04
2.4033e+04
2.4635e+04
2.2713e+04
2.5226e+04
2.5076e+04
2.2974e+04
2.3533e+04
2.4762e+04
2.6994e+04
2.6925e+04
8.7382e+03
2.0981e+04
2.3334e+04
2.3809e+04
2.7508e+04
2.3479e+04
1.0389e+04
8.5658e+03
2.5179e+04
2.3539e+04
8.1583e+03
2.3909e+04
2.5129e+04
2.4744e+04
2.1970e+04
2.6026e+04
1.9914e+04
2.5768e+04
2.5370e+04
2.2451e+04
2.1547e+03
2.4726e+04
1.8677e+04
2.6794e+04
1.3770e+03
2.2237e+04
2.6059e+04
3.6179e+04
2.6639e+04
2.5784e+04
2.1002e+04
2.5060e+04
2.3228e+04
1.8000e+03
6.3928e+03
2.5260e+04
2.4095e+04
2.9104e+04
1.9849e+04
2.4387e+04
2.5408e+04
1.6513e+03
2.6532e+04
1.9735e+04
2.4642e+04
2.6565e+04
2.8531e+04
2.6595e+04
7.4375e+03
9.3098e+02
2.7334e+04
2.5759e+04
2.6582e+04
2.2218e+04
2.6329e+04
2.4781e+04
2.5341e+04
2.7167e+04
2.0290e+04
2.6802e+04
9.7974e+03
8.0713e+03
2.6082e+04
2.6939e+04
2.5217e+04
2.0526e+04
2.3830e+04
2.6780e+04
2.7062e+04
2.9252e+04
2.1707e+04
2.8757e+04
2.3095e+04
2.2237e+03
1.9846e+04
2.5135e+04
2.4641e+04
2.5607e+04
2.2726e+04
2.8165e+04
2.8495e+04
2.4567e+04
2.0686e+04
4.8794e+03
2.3658e+04
2.6435e+04
2.1245e+04
8.4769e+03
6.5080e+03
1.7916e+04
2.4814e+04
1.2085e+04
2.6682e+04
2.2063e+04
2.7765e+04
2.3948e+04
2.4344e+04
2.7123e+04
2.5330e+04
8.2873e+03
2.6538e+04
2.7491e+04
7.0400e+03
1.7620e+03
7.0681e+03
2.5023e+04
1.6015e+03
2.2965e+04
2.3719e+04
2.3000e+04
2.2714e+04
2.8357e+04
2.6320e+04
2.2454e+04
2.4773e+04
2.5537e+04
2.2476e+04
2.4804e+04
7.3475e+03
1.8913e+04
2.5709e+04
2.2896e+04
2.1473e+04
2.8556e+04
2.4627e+04
2.6036e+04
2.3289e+04
2.4631e+04
8.5699e+03
2.6081e+04
2.7472e+04
2.5718e+04
2.8620e+04
2.2853e+04
2.2018e+04
1.4793e+04
2.8398e+04
2.5436e+04
2.6203e+04
1.6924e+03
1.6644e+03
1.4114e+03
2.3792e+04
2.6433e+04
2.4853e+04
3.0008e+04
9.8150e+03
2.4242e+04
2.5901e+04
2.6061e+04
2.3851e+04
2.7461e+04
2.3874e+04
2.8253e+04
2.8586e+04
2.5313e+04
2.7385e+04
2.3673e+04
2.5247e+04
2.4698e+04
2.0228e+03
2.4656e+04
2.1609e+04
1.0879e+04
8.3264e+02
1.9572e+04
2.7439e+04
2.4355e+04
2.3095e+04
2.6862e+04
2.6967e+04
8.0244e+03
2.7613e+04
4.1684e+03
2.0815e+03
2.3671e+04
2.3665e+04
9.8281e+03
1.5332e+04
2.4459e+04
1.7921e+04
2.7836e+04
2.5558e+04
2.2815e+04
8.0623e+03
7.9843e+02
2.6375e+04
2.6786e+04
2.7626e+04
2.6547e+04
2.3928e+04
2.7153e+04
2.2968e+04
1.2784e+04
2.4110e+04
2.4333e+04
2.2944e+04
9.7752e+02
2.6003e+04
2.2545e+04
2.2283e+04
2.8197e+04
8.0341e+02
1.0608e+04
2.9823e+04
2.6714e+04
2.3736e+04
2.5245e+04
2.7087e+04
2.6837e+04
2.2797e+04
2.6325e+04
2.7919e+04
2.3561e+04
2.4824e+04
2.5946e+04
2.6554e+04
8.2091e+03
2.8741e+04
2.5827e+04
2.6912e+04
1.0275e+04
2.5067e+04
2.4645e+04
2.8006e+04
2.5234e+04
2.2005e+04
7.1949e+03
2.3335e+04
2.4118e+04
2.0294e+04
2.5122e+04
2.6820e+04
2.2721e+04
2.6740e+04
2.5015e+04
1.9871e+04
2.6544e+04
2.3663e+04
2.7587e+04
2.7440e+04
3.2637e+04
2.3269e+04
2.4799e+04
2.5717e+04
2.5211e+04
2.2719e+04
2.4596e+04
2.5093e+04
2.5771e+04
2.3003e+04
2.4702e+04
2.4461e+04
2.6806e+04
2.4659e+04
2.5643e+04
9.8377e+03
1.3379e+03
2.6984e+04
2.6268e+04
2.2636e+04
2.5268e+04
8.1333e+03
1.2374e+03
7.7493e+03
6.8886e+03
2.2959e+04
2.0762e+04
2.4562e+04
2.7179e+04
2.5911e+04
2.5313e+04
2.3634e+04
2.2188e+04
2.7594e+04
1.6886e+04
2.6228e+04
2.3796e+04
2.5016e+04
1.9433e+04
2.5097e+04
2.6732e+04
2.4899e+04
2.4221e+04
1.6354e+04
3.0964e+03
2.4353e+04
2.0890e+04
2.0877e+04
2.8625e+04
2.7233e+04
2.4278e+04
2.7048e+04
4.6235e+03
2.0530e+04
2.5837e+04
2.4907e+04
2.3868e+04
2.3283e+04
2.4919e+04
2.5442e+04
2.4527e+04
2.2535e+04
2.4719e+04
1.2386e+03
2.5660e+04
2.4158e+04
2.6163e+04
2.1924e+04
2.6019e+04
2.5223e+04
3.2623e+04
7.0304e+03
2.6261e+04
2.5118e+04
2.2459e+04
2.2944e+04
2.5683e+04
2.4004e+04
2.6189e+04
2.5288e+04
2.4239e+04
2.4380e+04
7.7503e+03
2.6250e+04
2.4757e+04
2.6267e+04
2.9075e+04
2.4080e+04
2.2603e+04
2.8010e+04
1.9720e+04
2.8416e+04
2.4346e+04
1.0167e+04
8.1610e+03
2.3557e+04
2.5277e+04
1.7177e+04
2.5562e+04
1.9687e+04
2.6873e+04
2.0046e+04
2.5846e+04
2.8318e+04
2.5195e+04
2.6382e+04
8.0950e+03
2.5412e+04
2.4996e+04
2.5899e+04
2.6108e+04
2.6519e+04
2.2644e+04
2.3113e+04
6.6220e+03
2.5816e+04
2.4870e+04
2.2532e+04
2.8028e+04
3.1656e+04
2.2228e+04
2.2521e+04
2.3598e+04
6.0488e+03
1.0175e+04
1.7312e+04
2.4277e+04
2.6019e+04
2.2957e+04
2.1849e+04
2.6606e+04
2.1366e+04
2.3933e+04
2.6435e+04
1.7528e+04
2.4631e+04
2.7849e+04
2.7697e+04
2.1686e+04
2.2969e+04
1.4715e+04
2.5429e+04
2.5162e+04
2.2124e+04
2.7824e+04
2.7546e+04
2.5708e+04
2.4676e+04
2.3349e+04
2.5716e+04
2.4041e+04
2.1349e+04
2.9696e+04
2.5139e+04
2.9249e+04
1.0847e+04
2.3600e+04
2.6534e+04
2.8527e+04
2.4573e+04
2.4240e+04
8.2393e+03
2.7306e+04
2.5753e+04
2.3949e+04
2.6198e+04
2.4086e+04
2.4292e+04
1.9793e+04
5.9722e+03
2.4830e+04
2.4802e+04
2.3753e+04
2.7071e+04
1.9124e+03
1.6134e+04
2.5138e+04
2.5309e+04
1.8942e+04
2.5459e+04
2.5101e+04
2.2967e+04
2.5203e+04
6.9114e+03
2.5160e+04
2.4590e+04
2.7362e+04
2.3537e+04
2.2419e+04
7.4109e+03
1.7217e+03
2.4592e+04
2.4895e+04
2.6575e+04
3.5560e+03
2.5958e+04
2.1990e+04
2.0802e+04
2.5014e+04
2.7506e+04
1.6455e+04
2.6496e+04
8.0015e+03
2.5310e+04
2.3817e+04
2.4478e+04
2.3075e+04
2.6726e+04
1.7662e+04
9.2408e+03
3.0092e+04
2.6027e+04
2.8958e+04
8.3496e+03
2.4833e+04
2.3288e+04
2.6382e+04
2.3640e+04
2.7073e+04
2.6826e+04
2.0074e+04
9.7477e+02
2.2418e+04
2.4531e+04
1.6270e+04
1.4549e+04
2.6635e+04
2.4037e+04
2.6712e+04
2.5379e+04
2.5876e+04
3.1086e+04
2.3949e+04
2.1292e+04
2.6416e+04
4.3846e+03
2.5338e+04
2.6550e+04
2.7726e+04
2.4971e+04
2.2918e+04
2.0223e+04
2.7714e+04
2.4955e+04
1.9927e+04
2.7227e+04
2.2001e+04
2.6615e+04
2.8519e+04
2.5930e+04
1.6914e+04
2.3980e+04
9.1770e+03
2.2645e+04
2.7918e+04
2.4988e+04
2.4357e+04
9.7367e+03
2.4268e+04
2.6136e+04
2.1895e+04
2.4964e+04
2.7470e+04
2.3800e+04
5.3655e+03
2.5297e+04
1.4583e+03
1.6746e+04
1.8432e+04
2.1689e+04
2.8394e+04
2.7218e+04
2.4075e+04
1.8480e+04
2.5960e+04
1.2380e+03
2.2373e+04
2.8522e+04
1.7789e+04
2.7359e+04
2.6399e+04
2.2809e+04
2.1597e+04
2.5483e+04
7.3687e+03
2.2873e+04
2.2697e+04
2.2015e+04
2.7181e+04
2.6108e+04
2.7584e+04
2.5732e+04
2.5339e+04
2.3349e+04
2.7604e+04
2.3751e+04
7.6912e+03
2.2930e+04
2.4065e+04
2.2311e+04
2.9655e+04
2.8247e+04
2.6674e+04
2.6271e+04
2.2229e+04
2.6499e+04
2.7944e+04
2.5457e+04
2.4341e+04
2.2708e+04
2.3522e+04
2.4536e+04
2.5071e+04
2.5313e+04
2.4858e+04
2.6431e+04
2.4231e+04
2.1253e+04
2.6617e+04
2.3435e+04
2.0807e+04
2.6740e+04
2.7495e+04
9.5506e+02
2.7430e+04
2.3672e+04
2.8959e+04
2.6969e+04
2.6156e+04
2.6643e+04
1.9408e+04
2.5806e+04
2.4975e+04
2.4794e+04
2.6288e+04
2.6598e+04
1.0871e+04
2.6449e+04
2.4423e+04
2.8171e+04
7.1325e+03
2.5426e+04
2.4396e+04
2.2951e+04
2.5201e+04
2.6414e+04
2.4776e+04
2.3490e+04
2.4913e+04
2.4013e+04
2.4359e+04
2.8015e+04
2.7735e+04
2.3814e+04
2.0873e+04
2.6214e+04
2.4350e+04
2.5468e+04
2.7461e+04
7.8632e+03
2.6604e+04
2.6833e+04
2.5402e+04
2.6451e+04
2.8288e+04
6.6434e+03
2.3845e+04
2.4687e+04
1.3624e+03
2.3407e+04
2.5819e+04
2.4863e+04
2.6189e+04
2.5009e+04
2.7667e+04
2.3181e+04
2.5293e+04
2.7160e+04
9.0734e+03
2.2766e+04
2.4639e+04
2.4878e+04
2.4949e+04
3.2037e+04
2.3201e+04
2.1322e+04
2.2292e+04
2.1744e+04
1.9489e+04
2.7099e+04
2.2970e+04
2.5322e+04
2.4159e+04
2.5755e+04
2.1168e+04
1.9241e+04
2.4442e+04
2.9747e+04
6.7670e+03
2.8545e+04
2.5411e+04
2.9839e+04
2.4918e+04
2.4451e+04
2.0545e+04
2.3344e+04
2.3718e+04
2.4453e+04
2.4549e+04
2.5753e+04
2.4728e+04
7.1584e+03
2.4490e+04
2.3727e+04
7.2659e+03
2.7531e+04
2.0995e+04
2.3352e+04
3.8372e+03
2.3819e+04
1.1007e+04
2.3571e+04
2.6345e+04
2.2782e+04
2.2441e+04
[truncated: 52,863 more rows]
