# Supplementary material for: The genotype‐phenotype landscape of an allosteric protein
Source: Mol Syst Biol. 2021 Mar 30;17(3):e10179. doi: 10.15252/msb.202010179 (PMC8009258; doi:10.15252/msb.202010179)
Supplement: Supplementary file 3 — Source Data for Appendix [file MSB-17-e10179-s008.zip › Appendix Figure S9C.source.csv]

full library	wild-type amino seq.	wild-type DNA seq.
1.8014e+03	9.8967e+01	9.6477e+01
3.7158e+01	1.0182e+02	9.7951e+01
7.1366e+02	1.0179e+02	9.0669e+01
1.5310e+02	1.0815e+02	1.0606e+02
4.0048e+01	1.0023e+02	1.1663e+02
7.1530e+02	1.2017e+02	9.5146e+01
2.4225e+01	1.1833e+02	8.7777e+01
8.9206e+01	1.0926e+02	1.3434e+02
1.9670e+02	8.6733e+01	1.1100e+02
4.2691e+01	1.0120e+02	1.0942e+02
9.8967e+01	1.0681e+02	1.1613e+02
5.4007e+01	1.0035e+02	9.8676e+01
5.2908e+01	1.1156e+02	1.6334e+02
1.0657e+02	1.1594e+02	9.5937e+01
3.6397e+01	1.0666e+02	1.1017e+02
1.9835e+02	9.0948e+01	1.2909e+02
9.8528e+02	1.2149e+02	1.4485e+02
1.1891e+02	1.2139e+02	1.5663e+02
9.6618e+01	1.0680e+02	1.1163e+02
1.0182e+02	9.8690e+01	1.7046e+02
5.1153e+01	9.0445e+01	1.1544e+02
1.7926e+02	1.0078e+02	1.0257e+02
7.2623e+01	9.2893e+01	9.3264e+01
1.0108e+02	1.0409e+02	9.2136e+01
1.1780e+02	6.3968e+01	1.1943e+02
5.5497e+01	1.2162e+02	1.4897e+02
1.5989e+02	9.8479e+01	1.3302e+02
1.1628e+02	1.0888e+02	8.9261e+01
6.2936e+01	9.8427e+01	1.4241e+02
2.1158e+02	1.2300e+02	1.2635e+02
8.3886e+01	9.8723e+01	1.3889e+02
3.7822e+01	9.5389e+01	1.1867e+02
1.0527e+02	1.1388e+02	9.6065e+01
7.2640e+01	8.8707e+01	7.9986e+01
5.0036e+01	8.7764e+01	8.0857e+01
5.2906e+01	1.1270e+02	1.6242e+02
2.2856e+01	9.1099e+01	9.7079e+01
3.2387e+01	1.2338e+02	1.2228e+02
6.8339e+01	1.0496e+02	9.9473e+01
1.1802e+02	1.1018e+02
3.3278e+01	1.0182e+02
1.3446e+03	1.2787e+02
2.1886e+01	1.0327e+02
8.1744e+01	1.2373e+02
8.3751e+01	1.5542e+02
8.0104e+01	1.1176e+02
2.2628e+02	1.1167e+02
1.2480e+02	1.1627e+02
1.0847e+02	1.2231e+02
9.1645e+02	1.1044e+02
1.8487e+01	1.0052e+02
5.0681e+01	9.4048e+01
6.8616e+01	1.0948e+02
1.7335e+02	1.1840e+02
1.2213e+02	9.7004e+01
1.5652e+02	9.9674e+01
4.3232e+01	1.0388e+02
9.3415e+01	1.1488e+02
1.3467e+01	8.2501e+01
1.3560e+01	1.2284e+02
3.8974e+00	1.3353e+02
7.8833e+02	1.2103e+02
4.2346e+02	8.4287e+01
8.4896e+01	8.6926e+01
1.1569e+02	9.9584e+01
1.0743e+02	1.2826e+02
1.9593e+01	1.0978e+02
9.0017e+01	1.2138e+02
1.5577e+01	1.0111e+02
4.7643e+01	9.9091e+01
1.4388e+02	1.1253e+02
4.9589e+01	1.1763e+02
4.7022e+02	1.2494e+02
1.5833e+02	1.5893e+02
3.2305e+01	1.2726e+02
4.0578e+02	9.7200e+01
1.0827e+02	9.9841e+01
9.8458e+02	1.5007e+02
7.4221e+01	1.0200e+02
5.3672e+01	1.5724e+02
5.2091e+01	1.1369e+02
4.2327e+02	1.1782e+02
9.9656e+00	1.5512e+02
3.8085e+01	1.6929e+02
6.7720e+01	9.6801e+01
1.5026e+01	1.0269e+02
1.3489e+01	1.4565e+02
4.3985e+02	9.8082e+01
1.6720e+02	1.5244e+02
9.1131e+01	1.0851e+02
7.5842e+00	1.0990e+02
3.5612e+01	1.0502e+02
9.1106e+01	1.0063e+02
1.4981e+01	8.0779e+01
1.1086e+02	1.0298e+02
4.3826e+02	9.6838e+01
5.0439e+01	1.2399e+02
5.8763e+01	1.0053e+02
1.1571e+02	9.8307e+01
1.1629e+02	1.3962e+02
1.1983e+01	9.7365e+01
3.4684e+01	9.0256e+01
5.5860e+01	9.5317e+01
1.0179e+02	1.0951e+02
2.2553e+01	1.1097e+02
4.7956e+01	1.2056e+02
5.6262e+00	1.0550e+02
5.9425e+01	1.1562e+02
2.9390e+01	1.2009e+02
9.1529e+01	9.7707e+01
1.9364e+02	1.1154e+02
6.7452e+01	1.0368e+02
4.6310e+01	9.9409e+01
1.6833e+01	9.1776e+01
1.0558e+02	1.0309e+02
1.3396e+01	9.9882e+01
2.3301e+02	1.0034e+02
3.6598e+01	1.0674e+02
8.0996e+01	1.3081e+02
8.3952e+00	9.6031e+01
1.6776e+01	1.2746e+02
5.8609e+02	1.1885e+02
1.2735e+02	1.4298e+02
9.9666e+01	8.9637e+01
3.7805e+01	1.2414e+02
9.8336e+01	1.3206e+02
7.5833e+02	1.1431e+02
1.1404e+02	1.3065e+02
1.2695e+02	9.3022e+01
3.5941e+01	1.4883e+02
8.8893e+01	1.2539e+02
1.8354e+02	1.1363e+02
1.9787e+01	8.2935e+01
4.1802e+01	9.2310e+01
1.7729e+02	1.0095e+02
2.7901e+01	1.0127e+02
2.2839e+02	9.7413e+01
6.6618e+01	1.0422e+02
1.1670e+02	1.3741e+02
7.8219e+01	1.1636e+02
9.6975e+02	1.0026e+02
9.4129e+00	1.0078e+02
4.3791e+01	1.1569e+02
1.8289e+01	1.3962e+02
1.9146e+02	1.0288e+02
1.0217e+02	9.9084e+01
1.3295e+01	1.1084e+02
2.7758e+02	1.2790e+02
8.0195e+01	1.1050e+02
9.4122e+02	1.4434e+02
1.3872e+02	1.0802e+02
9.6327e+01	1.0826e+02
2.0290e+01	9.6544e+01
4.3598e+01	1.6561e+02
7.1984e+01	8.9333e+01
8.6116e+01	1.2883e+02
3.5082e+01	1.1854e+02
1.2487e+02	8.0072e+01
7.2858e+01	1.0818e+02
2.2268e+02	1.1351e+02
3.4111e+01	1.4221e+02
1.1217e+02	1.0683e+02
1.2260e+02	1.0393e+02
1.2637e+02	9.9431e+01
6.3064e+01	1.2709e+02
1.3196e+01	8.2696e+01
3.1104e+01	1.4801e+02
2.6502e+01	8.4834e+01
8.4592e+00	1.0469e+02
8.7599e+01	9.4986e+01
7.7688e+01	1.2758e+02
6.2363e+01	1.0388e+02
1.0190e+03	7.3289e+01
2.0263e+03	1.1573e+02
6.6287e+02	8.5321e+01
2.6385e+01	1.0044e+02
1.3938e+02	9.5322e+01
1.0879e+02	1.0938e+02
2.9742e+01	1.9078e+02
1.1098e+02	1.4655e+02
5.8717e+01	1.0487e+02
9.6893e+01	1.0446e+02
5.1614e+01	9.8403e+01
1.3372e+01	8.5775e+01
3.8104e+01	1.1747e+02
6.6747e+01	1.0415e+02
6.4277e+01	2.1214e+02
1.5689e+01	1.2755e+02
1.0581e+02	1.1406e+02
7.2652e+01	1.0087e+02
2.8860e+01	1.0517e+02
3.7728e+01	1.1260e+02
1.4200e+03	1.0699e+02
2.3704e+02	1.2224e+02
5.4850e+01	1.3594e+02
4.7013e+01	1.2382e+02
1.1272e+02	1.0263e+02
1.5155e+03	1.4169e+02
5.4824e+02	1.0797e+02
3.8236e+01	8.1444e+01
6.8557e+01	1.4619e+02
1.3599e+02	1.3389e+02
1.3494e+02	1.0305e+02
1.7091e+02	2.1984e+02
8.6480e+02	1.0866e+02
2.8588e+01	8.6581e+01
1.1440e+02	1.2065e+02
2.6321e+01	1.0963e+02
3.2911e+01	1.2210e+02
2.3222e+02	1.2738e+02
1.0024e+02	1.0064e+02
5.9424e+02	1.0960e+02
5.7996e+01	1.0091e+02
1.1457e+01	7.7495e+01
1.6283e+02	1.4663e+02
1.7795e+02	1.9304e+02
3.0834e+02	1.4064e+02
3.7837e+01	2.1857e+02
1.1827e+02	1.2516e+02
3.1920e+01	1.0324e+02
1.5172e+02	1.1074e+02
6.0584e+02	9.2773e+01
3.9304e+01	1.0504e+02
9.6948e+01	1.0730e+02
3.4004e+01	1.0815e+02
1.7760e+03	1.2978e+02
1.0635e+02	1.1600e+02
2.9990e+01	8.4130e+01
1.0837e+02	9.4605e+01
2.3686e+01	1.0301e+02
3.8438e+00	1.3462e+02
9.7473e+01	1.3955e+02
9.3982e+01	1.3550e+02
2.7402e+01	1.1912e+02
3.7141e+01	1.1711e+02
7.6949e+01	1.7820e+02
3.4702e+01	1.1628e+02
1.2712e+02	1.4063e+02
3.6173e+01	9.2116e+01
6.1490e+01	9.7282e+01
8.7397e+01	1.2157e+02
1.0129e+02	1.0891e+02
9.0349e+01	1.1213e+02
1.0165e+02	1.0568e+02
4.5339e+02	1.3236e+02
2.0940e+01	9.7123e+01
7.1871e+02	1.3070e+02
3.7575e+01	1.7418e+02
7.3444e+01	9.2522e+01
1.1362e+02	1.0702e+02
5.0772e+01	8.8406e+01
1.1169e+02	1.1154e+02
3.7063e+01	1.1077e+02
1.2911e+01	8.4978e+01
7.3279e+01	9.6067e+01
3.6944e+01	8.6805e+01
9.3128e+01	1.2524e+02
3.6822e+01	1.1944e+02
3.1791e+01	1.7007e+02
1.3622e+02	1.1455e+02
1.5261e+01	1.6598e+02
6.8212e+01	1.5207e+02
1.6796e+01	1.0037e+02
5.0943e+01	1.1601e+02
1.8032e+03	1.0620e+02
4.2574e+01	1.2697e+02
4.0029e+01	9.7917e+01
4.5144e+01	1.0042e+02
3.7098e+01	8.2441e+01
7.2398e+01	1.7406e+02
1.0231e+02	8.5107e+01
1.1350e+02	1.5998e+02
6.4297e+00	1.2945e+02
2.4994e+02	1.4668e+02
8.0131e+01	1.1603e+02
3.7883e+01	2.0225e+02
1.0905e+02	1.4943e+02
4.7243e+01	1.4578e+02
9.7146e+01	8.8284e+01
9.3945e+01	1.3741e+02
4.5839e+01	1.5677e+02
1.0667e+02	1.2861e+02
5.1715e+01	1.3457e+02
4.8556e+01	1.2954e+02
4.3998e+01	1.4878e+02
7.2492e+01	1.1889e+02
6.7271e+01	2.5865e+02
1.6313e+02	1.4106e+02
5.0780e+01	1.0458e+02
5.3061e+01	1.0009e+02
1.5422e+02	1.1740e+02
6.5146e+01	1.1696e+02
3.3057e+02	1.0016e+02
6.5852e+01	1.4237e+02
1.2534e+01	1.3231e+02
1.6726e+01	1.5255e+02
7.9772e+01	1.0606e+02
1.8936e+01	1.2564e+02
8.4236e+01	1.3700e+02
8.6521e+01	1.2230e+02
1.2395e+01	1.7320e+02
2.4224e+02	1.3252e+02
4.0597e+01	1.2601e+02
5.0918e+01	1.4623e+02
6.6577e+01	1.2780e+02
1.0066e+02	1.7685e+02
4.1921e+01	1.2395e+02
6.2148e+02	1.2275e+02
8.1608e+01	1.7432e+02
1.2956e+02	1.6731e+02
1.3116e+01
5.5525e+01
1.4032e+01
7.4153e+02
6.9913e+02
1.2069e+02
1.9499e+02
1.0815e+02
1.4299e+02
3.7622e+01
6.0199e+01
4.9582e+01
1.9191e+02
3.8180e+01
4.9039e+01
3.9906e+01
1.7071e+02
1.3718e+02
6.7862e+01
6.6902e+01
1.0850e+02
6.4164e+02
1.1858e+02
1.4888e+02
3.1112e+01
6.0138e+01
1.3150e+02
4.3104e+01
1.1479e+02
1.1103e+02
1.0569e+02
2.6461e+02
1.0419e+02
5.4546e+01
6.6164e+02
2.6141e+02
7.4567e+01
2.6442e+01
1.5047e+03
1.7314e+01
1.8433e+02
3.3206e+01
3.9136e+01
9.2669e+00
9.7217e+01
6.0213e+01
1.0374e+02
6.7778e+01
5.0101e+02
5.8355e+01
4.3303e+01
4.6092e+01
8.1373e+01
9.9604e+01
4.8658e+01
1.0023e+02
3.4071e+01
1.1365e+02
2.2538e+01
9.9395e+01
2.4368e+02
8.5012e+01
1.9896e+02
9.6176e+01
8.7237e+01
4.4671e+01
5.6207e+01
1.0980e+02
5.0594e+00
1.4756e+02
4.6717e+02
6.1995e+01
1.9430e+03
1.4030e+03
6.7272e+01
3.2624e+01
4.4033e+01
4.8481e+02
1.2871e+02
1.3765e+02
4.4569e+01
3.9524e+01
4.0381e+01
9.2320e+00
9.7405e+01
3.7563e+01
7.1207e+01
9.8383e+01
1.0748e+03
9.5203e+02
6.6807e+01
8.7258e+01
1.0559e+02
1.2251e+01
1.1784e+02
9.8889e+01
7.1343e+01
8.5150e+01
1.5790e+02
8.8382e+01
2.5889e+01
1.2647e+02
5.9527e+01
8.5002e+01
1.6403e+01
4.7241e+01
4.8251e+01
1.4536e+03
6.7582e+01
1.1175e+02
9.9793e+01
1.9383e+01
2.3756e+01
5.6036e+01
1.3278e+01
7.2096e+02
3.9906e+01
1.4724e+01
2.9791e+01
1.7347e+02
9.5732e+01
3.3485e+01
1.3055e+02
3.6707e+02
5.3224e+01
2.2906e+01
2.2224e+01
1.7514e+03
1.8757e+02
9.9169e+01
1.5723e+01
2.9958e+01
3.3993e+02
9.2374e+01
2.5555e+02
2.2191e+01
1.1679e+02
1.7206e+02
3.6317e+01
3.6156e+01
2.1607e+01
6.5790e+01
7.8825e+02
6.8457e+01
5.7098e+01
1.1994e+02
1.6552e+01
4.5489e+02
1.3712e+02
2.0610e+01
6.9855e+01
7.4366e+02
6.8759e+01
1.1433e+01
4.1665e+02
3.4661e+01
9.8523e+01
6.6577e+01
5.7652e+01
2.3580e+02
1.1638e+02
1.1226e+02
6.3024e+02
6.9666e+01
7.6315e+01
6.6474e+01
1.4672e+01
6.0971e+01
6.1246e+01
1.9135e+02
2.2983e+01
1.0592e+02
5.0438e+01
5.9550e+01
1.4672e+01
9.6148e+01
1.2543e+02
5.1184e+01
2.6241e+01
1.2459e+02
7.3725e+01
1.7315e+02
2.7350e+01
6.0920e+01
1.6256e+02
3.0231e+00
1.0540e+02
3.0720e+02
4.0150e+01
5.9962e+02
1.3246e+02
8.4534e+00
5.3201e+01
2.5404e+01
1.5788e+02
1.1927e+02
1.0578e+02
7.6290e+01
6.5210e+01
1.2321e+02
1.9123e+02
9.6477e+01
6.2193e+01
7.7186e+02
1.7872e+02
2.0541e+02
1.5224e+03
4.1429e+01
1.0579e+02
1.0162e+02
8.5901e+01
2.0326e+01
3.9980e+01
1.7650e+02
7.1604e+01
1.0574e+02
2.0723e+01
6.7964e+02
2.5239e+01
6.6242e+01
3.3437e+01
3.4879e+01
8.2279e+01
3.8608e+01
2.9275e+01
5.2189e+01
7.3774e+01
9.4712e+02
9.9174e+01
2.4500e+01
9.0368e+01
3.5898e+02
1.0733e+02
4.1172e+01
3.7882e+01
2.2496e+01
1.9120e+03
7.7902e+01
3.5847e+01
8.5208e+01
6.7239e+01
6.6227e+01
1.9941e+02
3.6607e+01
4.9362e+01
1.1675e+02
1.6522e+01
3.2161e+01
1.5192e+02
1.5421e+01
3.1430e+02
1.0276e+02
9.8378e+01
1.0392e+02
1.0152e+01
1.2062e+02
1.2683e+02
5.9441e+01
7.6822e+01
4.0568e+01
2.3785e+01
2.5219e+01
1.2039e+02
6.0932e+02
1.0440e+02
1.0957e+03
1.0863e+02
1.1076e+02
4.7653e+01
3.0903e+01
8.7331e+01
8.4292e+01
3.7964e+01
1.4036e+02
2.7384e+01
2.3875e+01
1.7852e+02
3.8376e+01
8.3116e+01
7.2983e+02
1.4786e+02
1.0607e+03
2.0168e+02
6.0668e+01
1.4719e+02
2.1318e+02
1.0773e+02
1.2017e+02
1.5595e+01
1.0263e+02
3.3054e+01
3.7687e+01
6.1794e+01
5.0547e+01
2.1930e+01
9.5931e+01
1.6632e+02
1.4447e+01
5.2953e+01
9.6597e+01
2.5203e+01
1.2860e+02
1.1013e+02
4.6272e+02
4.2850e+01
1.6534e+02
1.3868e+02
1.4640e+02
2.7842e+01
2.6150e+02
6.6301e+01
2.6932e+01
1.8562e+01
7.0635e+01
4.3980e+00
1.1470e+02
8.4177e+01
4.2204e+02
9.7951e+01
3.1668e+01
2.9936e+01
1.4481e+03
4.7086e+01
1.6527e+03
2.4733e+01
9.6208e+01
8.7798e+01
3.7252e+01
1.4379e+02
4.7286e+02
4.9552e+01
8.1378e+01
8.1377e+01
1.4724e+01
5.7930e+01
9.6774e+01
8.1304e+00
8.4757e+01
8.4171e+01
1.7440e+02
3.0790e+01
4.5193e+02
3.1186e+01
1.4232e+02
1.1580e+02
1.0011e+01
1.6914e+02
1.4226e+02
6.2349e+01
1.2826e+02
1.9584e+01
1.3120e+02
5.2949e+01
2.2301e+01
2.7511e+01
6.1726e+01
1.2967e+02
4.3092e+01
1.6690e+01
1.4341e+02
7.8011e+01
2.9984e+01
2.1680e+01
3.6082e+01
1.0097e+01
4.5991e+01
1.5247e+01
1.9735e+02
1.0899e+02
2.5329e+01
1.4947e+02
1.1711e+01
2.3199e+01
4.8378e+01
1.8487e+03
5.1354e+01
7.1173e+00
1.9438e+01
4.3249e+01
9.0637e+01
4.2613e+02
3.7111e+01
2.0162e+01
6.3250e+01
1.5376e+01
1.0867e+02
1.3598e+02
5.3382e+01
1.3673e+02
5.7478e+01
8.8569e+01
2.9120e+01
6.6850e+02
1.2837e+03
1.0755e+02
1.5018e+02
4.1712e+01
8.6742e+01
4.8524e+01
4.3772e+01
7.4324e+01
5.1284e+01
3.3828e+01
4.3401e+01
4.3601e+02
7.8266e+01
5.1923e+01
1.2927e+02
8.7864e+01
6.3953e+02
7.1850e+01
7.6006e+01
6.1263e+01
3.4889e+01
1.8933e+02
1.3970e+03
7.9256e+00
6.1017e+01
9.5641e+01
3.9935e+01
6.5678e+01
1.0249e+02
1.0808e+02
1.2288e+01
3.0009e+01
6.5501e+01
2.6983e+01
8.9084e+01
9.1852e+02
1.1022e+02
1.4169e+02
1.3076e+02
1.2557e+01
3.2245e+01
2.2635e+01
1.8609e+01
7.5146e+01
5.0656e+01
7.5218e+02
9.0658e+01
1.5918e+02
4.3580e+01
2.3139e+02
8.9711e+01
8.0078e+01
1.8730e+01
5.2306e+01
8.0215e+01
9.7673e+01
6.5709e+01
7.3743e+01
5.8805e+01
4.3546e+01
7.4962e+01
1.1935e+02
1.1266e+01
9.8573e+01
1.9612e+02
1.2966e+01
1.9912e+01
7.0837e+01
6.8476e+01
6.4420e+01
2.0165e+01
1.1833e+02
8.8235e+01
9.0518e+01
1.8224e+02
1.0780e+01
3.0311e+02
3.6683e+01
1.4895e+01
2.7381e+01
5.9202e+02
9.6767e+01
3.4289e+01
8.4464e+01
1.4038e+02
3.7384e+01
7.1574e+01
2.2241e+02
2.9099e+02
1.6602e+01
1.1299e+02
2.1619e+02
2.0363e+03
7.4174e+00
9.2600e+01
1.7382e+02
1.0926e+02
2.4392e+02
1.1502e+01
1.8129e+02
5.0388e+02
2.7935e+01
3.2316e+02
6.6682e+01
2.1985e+00
1.5327e+02
3.0588e+01
1.3108e+02
1.0284e+02
4.7817e+01
1.7267e+02
7.9155e+01
1.5711e+02
3.5389e+01
1.0751e+02
2.1465e+02
3.7360e+01
2.0220e+02
4.0444e+01
7.1944e+02
3.5398e+01
8.1664e+01
5.1995e+01
9.9834e+01
1.3165e+02
1.4679e+01
5.9277e+00
3.8030e+02
1.2115e+02
1.5405e+02
8.2579e+01
9.9558e+02
2.5580e+01
7.0848e+01
4.6905e+01
2.1592e+02
1.6945e+03
8.9537e+01
6.3296e+01
9.4540e+01
1.2433e+02
6.5023e+00
7.6266e+01
3.6722e+02
1.6081e+02
1.1745e+02
1.7966e+02
1.3943e+02
5.9683e+01
7.0749e+01
6.7071e+01
7.6441e+01
1.9863e+01
1.1126e+02
5.5180e+01
8.4183e+01
2.7940e+01
1.0363e+02
4.6932e+01
4.1279e+01
3.2348e+02
5.4291e+01
1.1364e+02
2.7381e+02
4.0653e+01
5.8554e+01
3.9521e+02
1.5007e+02
2.0804e+02
2.9223e+02
1.3437e+02
1.0391e+02
4.6327e+01
3.6623e+01
5.7971e+01
6.6248e+01
6.3012e+01
6.0241e+01
7.2739e+01
6.8390e+00
1.3578e+01
2.9869e+01
2.0588e+02
1.1354e+01
8.6733e+01
7.3081e+01
2.1467e+01
3.9009e+01
2.8075e+01
1.0205e+02
1.6718e+02
7.2917e+02
4.5633e+01
6.1503e+02
4.5136e+01
8.8586e+01
1.8017e+02
1.7299e+03
3.0959e+01
9.3758e+01
8.5764e+01
1.5099e+02
5.6094e+01
5.1104e+01
1.5940e+01
4.8913e+02
1.5967e+02
3.9794e+01
4.3968e+01
1.1327e+02
5.5289e+01
5.3096e+01
7.7193e+01
2.4597e+01
5.6289e+01
1.9075e+01
2.0004e+01
1.7505e+01
1.6507e+03
5.6484e+01
2.8311e+01
1.0316e+02
8.4046e+01
8.7857e+00
2.4941e+01
2.2112e+01
1.0794e+02
4.7029e+01
8.2375e+01
1.5675e+02
1.4239e+02
8.4944e+01
8.1102e+01
1.8990e+03
1.4037e+02
1.5169e+01
1.2339e+02
6.8922e+01
1.8726e+01
6.1176e+02
9.8459e+01
4.4907e+01
7.5105e+01
3.9721e+01
8.0071e+01
1.6904e+02
2.5805e+01
1.3715e+02
8.7239e+01
8.9938e+01
1.0111e+02
9.2490e+01
1.1674e+02
3.0264e+01
8.2858e+00
6.2479e+02
9.7652e+01
5.3355e+01
2.9094e+01
1.6655e+01
9.4438e+01
1.2388e+02
1.3427e+02
9.1355e+01
1.5795e+02
4.3596e+01
2.8452e+01
5.9308e+01
6.6271e+01
3.1576e+01
4.1562e+01
8.7425e+01
2.9929e+02
5.1138e+01
2.2426e+02
3.7307e+01
5.3795e+01
2.1734e+01
9.3356e+01
1.7563e+02
1.0120e+02
7.3404e+01
6.1534e+00
7.7259e+02
1.7452e+02
5.7140e+01
1.8189e+02
2.2373e+01
1.6468e+01
8.6815e+01
4.0980e+01
2.3797e+01
6.5625e+01
2.6034e+01
7.5563e+01
2.5776e+02
5.7401e+01
1.7866e+03
6.7254e+01
1.2340e+02
1.1225e+02
6.0254e+01
3.1193e+01
1.8617e+02
1.3928e+02
7.3299e+01
7.8099e+01
2.5945e+02
1.1665e+02
3.3018e+00
2.0511e+01
1.8849e+02
1.6680e+01
1.0499e+02
5.5470e+01
3.3508e+01
6.1946e+01
8.8945e+01
5.0751e+01
1.3405e+02
8.0258e+01
1.0864e+02
6.8905e+01
1.6539e+01
4.5338e+01
6.3652e+01
6.3414e+01
3.8191e+01
1.0753e+01
2.3611e+01
8.7534e+02
3.2746e+01
9.8666e+01
5.6287e+01
1.3201e+02
1.6120e+03
4.6855e+02
4.5103e+01
4.9187e+01
1.7621e+02
7.8503e+01
2.8902e+02
4.1294e+02
3.0249e+01
1.7980e+03
3.2820e+01
1.4762e+02
2.6817e+00
9.0579e+01
1.0320e+02
2.7935e+02
2.3824e+02
5.0877e+02
1.0610e+02
1.4625e+02
1.0681e+02
1.6548e+02
1.9235e+01
1.7322e+02
7.7122e+01
4.4950e+01
1.0035e+02
5.3412e+02
1.3081e+02
2.8125e+02
7.0036e+01
1.4665e+03
9.6775e+01
1.4219e+03
6.4606e+01
1.6822e+02
1.1189e+02
3.1979e+02
1.6060e+01
2.0571e+02
3.9431e+01
7.2196e+01
4.8343e+01
1.1588e+02
1.0188e+02
1.6755e+02
2.3029e+01
1.3537e+02
1.0717e+02
1.0672e+02
6.3609e+01
1.0551e+02
1.4824e+01
6.5889e+01
4.9620e+01
1.7622e+02
2.0018e+03
1.4747e+01
2.6883e+02
1.9141e+02
2.9027e+02
2.4099e+01
1.4349e+02
2.8168e+01
5.5920e+01
1.7275e+02
3.3931e+02
9.6643e+02
1.3257e+02
6.4366e+01
1.8061e+02
1.0588e+03
1.2472e+01
1.1156e+02
8.4793e+01
5.7418e+01
3.0634e+02
9.8961e+00
1.2852e+02
7.4754e+01
8.9826e+01
2.5363e+01
2.3437e+01
2.1692e+01
5.2160e+01
1.1799e+02
2.0863e+02
5.3467e+02
3.5786e+01
2.6302e+01
1.3501e+02
3.6294e+01
1.3412e+01
4.7972e+01
3.6686e+01
3.7105e+01
4.1094e+01
1.0902e+02
1.1279e+02
2.0965e+01
4.4066e+01
1.9240e+02
5.4797e+01
6.1922e+01
8.3470e+01
7.6086e+01
4.3043e+01
1.5008e+02
3.4885e+01
1.6716e+02
3.5210e+01
4.6438e+01
5.3690e+02
1.2519e+02
1.9287e+02
6.4850e+01
1.4645e+02
6.3360e+01
6.4362e+02
5.2346e+01
3.0177e+01
1.6355e+02
6.6234e+01
1.3940e+02
2.1174e+02
7.8365e+01
2.5583e+00
2.7280e+02
3.2428e+01
7.0650e+01
1.2975e+02
6.4687e+02
8.5552e+02
3.3186e+01
3.6426e+01
1.0172e+01
5.3074e+01
8.2182e+01
8.6172e+01
4.1198e+01
9.7589e+01
8.2197e+01
8.5863e+01
4.9356e+01
6.1761e+01
1.3042e+02
7.6891e+01
3.7225e+01
7.7334e+01
6.6715e+01
9.3320e+01
8.3323e+00
1.7476e+02
1.4730e+02
7.2341e+01
1.4399e+02
6.2475e+01
1.8240e+02
2.4759e+02
7.3998e+01
1.1274e+02
2.3671e+02
1.2568e+02
4.6010e+02
6.4767e+01
1.3376e+02
7.7328e+01
7.3834e+01
5.0284e+02
9.6737e+01
3.4708e+02
1.3779e+02
9.4569e+02
6.5091e+01
6.7979e+01
1.0544e+02
7.8829e+01
2.5302e+02
1.3294e+02
2.8548e+01
1.4125e+01
2.2964e+02
6.0027e+01
7.1505e+01
9.1017e+01
2.2042e+01
1.1594e+02
2.0576e+01
3.1152e+01
4.8698e+01
3.3319e+01
1.0837e+02
8.2234e+01
7.0387e+01
1.9878e+02
2.0321e+01
2.8593e+02
1.0749e+02
3.2842e+01
1.3511e+01
5.7834e+01
6.7941e+01
1.2396e+02
8.4931e+01
5.0718e+01
3.2401e+01
9.0975e+01
6.3041e+01
1.3889e+02
5.7485e+01
5.2181e+01
2.9019e+02
8.1985e+01
6.0527e+01
3.9101e+01
8.5107e+00
5.5472e+02
6.5366e+01
9.9352e+01
1.4848e+02
1.1775e+02
3.2110e+01
7.6329e+00
2.7748e+01
8.3354e+01
5.9232e+02
9.8743e+00
1.8276e+01
5.6033e+02
1.4410e+01
2.2692e+01
8.9982e+01
3.3006e+01
5.9836e+01
4.1663e+01
1.6202e+02
8.2188e+01
1.5162e+02
1.9510e+02
5.8031e+01
1.8740e+02
1.2072e+02
6.4146e+01
1.4749e+01
5.7879e+02
5.4827e+01
9.1406e+01
2.2631e+01
7.7723e+01
5.6042e+02
7.2824e+01
3.1893e+02
1.5312e+01
8.2025e+01
3.1116e+02
1.3127e+02
3.9808e+01
3.9180e+02
1.0146e+02
6.6571e+02
1.2604e+02
4.7176e+01
1.1913e+02
5.0733e+01
8.4291e+01
1.1244e+01
9.6472e+01
1.3842e+01
6.6644e+01
9.4456e+01
7.7130e+01
1.3386e+02
1.0801e+02
9.1372e+02
2.2495e+02
1.5126e+02
2.3739e+02
3.2757e+01
1.6537e+01
1.6775e+03
6.8986e+01
5.8778e+01
1.0666e+02
1.0518e+02
1.8867e+02
3.3465e+02
6.7331e+01
6.9646e+01
9.4199e+01
7.8089e+01
1.1744e+02
1.0343e+02
5.8937e+01
3.7682e+00
2.6598e+02
5.5336e+01
2.1780e+02
1.3605e+02
3.6933e+00
2.4714e+01
1.1226e+02
1.5238e+02
1.2248e+02
4.7552e+01
9.4429e+01
4.0571e+01
6.4569e+01
1.2778e+02
1.1097e+02
1.6742e+03
2.8927e+01
1.6450e+01
2.3881e+02
3.5906e+00
1.1390e+02
3.3705e+02
5.1253e+01
7.1904e+02
3.1774e+01
9.4359e+01
1.1003e+02
1.4729e+01
5.8646e+02
5.0912e+02
2.7697e+02
1.1188e+02
7.9627e+01
4.5894e+01
1.2576e+02
4.2776e+02
1.9716e+02
5.3998e+01
1.5411e+03
5.4721e+01
9.4804e+00
6.6421e+01
9.6742e+01
1.7164e+02
6.5957e+00
2.9296e+01
5.2826e+01
2.5243e+02
4.4985e+01
3.5220e+02
3.9967e+01
7.2906e+00
4.5628e+01
4.2227e+01
2.5840e+01
8.7098e+01
1.4185e+02
3.4474e+01
6.2178e+01
5.2652e+01
1.8140e+01
1.4742e+02
3.5101e+01
5.0824e+01
9.5481e+02
4.8263e+01
7.9720e+01
9.0602e+00
8.8904e+02
1.0424e+02
5.3126e+00
9.5590e+01
9.8202e+01
9.6820e+01
1.3724e+02
5.4892e+01
3.0298e+01
1.4841e+02
6.5229e+01
9.2408e+01
5.6502e+01
4.0876e+01
5.3970e+02
5.8118e+01
5.6005e+01
9.4859e+01
2.8843e+01
8.0272e+02
7.3453e+01
3.2143e+02
6.6362e+01
4.7250e+01
4.7678e+02
1.1276e+02
2.1878e+02
2.1739e+01
3.7131e+01
3.4696e+01
2.6502e+02
4.0618e+01
4.9149e+01
1.0470e+01
5.0569e+01
3.8260e+01
3.8279e+01
6.3404e+01
5.4661e+01
9.8890e+01
1.9776e+02
7.0677e+01
5.3976e+01
6.3814e+02
9.7082e+00
3.6785e+01
1.4351e+02
4.2101e+01
4.4639e+02
7.0703e+01
9.2073e+02
3.6155e+01
1.1014e+02
1.0317e+02
6.5705e+01
9.5929e+01
6.4109e+01
1.1387e+02
6.9902e+01
1.3877e+02
1.5384e+02
6.2888e+02
2.2667e+01
3.3675e+01
8.9793e+01
1.3572e+01
1.2060e+02
1.0195e+02
1.1617e+02
1.4819e+02
9.5996e+01
4.9656e+01
1.0349e+02
1.2538e+02
2.0824e+02
1.1942e+02
3.3514e+01
1.4539e+02
1.2909e+01
4.8504e+01
9.6349e+01
1.2137e+02
1.7307e+01
1.4425e+02
4.2840e+01
5.3022e+02
5.9211e+01
8.7995e+00
5.5009e+02
8.9627e+00
8.7623e+01
2.7990e+01
1.0593e+02
2.2311e+02
7.8138e+01
1.0290e+02
4.3717e+01
1.6942e+01
1.4891e+03
9.3020e+01
4.9078e+01
8.7805e+00
1.0492e+02
3.1675e+01
1.2800e+02
5.5685e+00
1.5923e+02
4.7891e+01
3.3331e+01
9.2648e+01
1.1677e+03
6.3722e+01
9.3221e+01
1.1614e+01
3.8533e+01
9.4995e+01
8.8761e+01
5.1544e+01
1.5519e+01
4.8456e+01
1.0604e+02
3.4488e+01
1.2084e+02
6.3097e+01
9.0948e+01
1.0264e+02
4.4560e+02
1.7070e+02
3.2748e+01
4.6589e+01
7.1837e+01
7.1224e+01
1.1614e+02
9.9587e+01
2.2093e+01
6.7325e+01
8.8032e+02
2.0556e+01
3.1284e+01
6.6891e+01
6.4779e+01
6.9588e+01
1.2294e+02
9.5848e+01
1.0369e+02
3.6137e+01
1.5294e+02
6.3051e+02
1.1309e+02
5.9193e+00
5.4449e+01
3.5837e+02
5.6825e+01
2.2052e+01
3.2121e+02
3.8169e+01
6.6996e+02
1.3472e+01
3.4554e+01
1.1148e+02
1.1718e+02
3.6548e+01
7.8337e+01
8.8045e+02
4.7277e+01
3.1566e+01
2.9059e+01
5.0096e+01
8.8315e+01
7.6184e+02
8.9892e+01
1.7255e+02
9.4586e+02
6.1529e+01
1.0095e+03
1.1177e+02
1.5542e+02
9.3865e+01
1.0081e+02
1.2013e+02
2.1328e+01
8.9761e+01
3.8393e+02
1.3595e+02
7.4200e+01
4.1709e+01
6.7898e+01
4.7481e+00
4.8478e+01
2.0232e+02
6.6666e+01
5.1841e+00
1.2939e+01
1.2404e+02
1.1130e+02
2.5334e+01
1.3979e+02
5.2593e+01
3.7005e+01
4.8983e+01
5.8566e+01
1.2564e+02
5.4538e+01
7.9292e+01
9.6720e+01
1.2255e+02
1.2287e+02
5.8971e+01
9.5961e+01
9.0449e+00
5.4439e+01
5.3295e+01
1.1164e+02
6.2938e+01
1.1514e+01
1.7446e+02
1.2149e+02
6.3378e+02
5.3823e+01
5.8825e+02
1.3079e+02
7.2930e+01
1.0172e+02
5.6073e+01
4.9747e+01
6.7823e+01
1.2269e+02
6.5898e+01
5.8458e+01
1.1756e+02
1.0317e+02
2.2425e+01
9.5061e+01
4.1091e+01
5.5231e+01
8.1515e+01
1.0369e+02
8.5859e+01
2.2340e+01
8.5311e+01
2.5939e+01
1.0788e+02
1.0474e+02
1.8391e+02
2.3911e+01
1.0797e+02
1.0717e+01
1.6089e+02
7.9228e+01
1.6411e+02
8.8000e+01
7.2022e+01
5.5106e+01
5.1501e+01
8.5241e+01
1.7696e+02
4.3855e+02
1.9177e+01
4.3523e+01
2.8823e+02
1.6890e+01
8.3534e+01
1.9401e+02
3.7729e+01
2.8170e+01
7.2162e+02
8.4377e+01
1.7262e+02
4.1020e+01
7.9924e+01
5.9350e+01
6.3437e+00
1.2518e+01
1.4602e+01
5.6906e+01
4.2244e+01
6.4738e+01
2.1832e+02
1.2139e+02
2.1109e+01
6.1338e+01
1.6066e+03
4.0569e+01
1.4932e+02
8.9054e+01
3.4344e+01
1.1036e+02
3.9057e+01
1.0396e+02
3.3013e+02
8.3427e+01
1.2723e+02
1.3499e+01
2.1990e+01
1.2480e+02
4.8578e+02
9.2212e+01
3.2927e+01
1.1165e+02
8.5262e+02
8.1339e+01
2.8865e+01
4.2059e+01
1.4726e+02
7.9089e+01
1.5006e+02
1.2224e+02
2.3968e+01
7.1508e+02
3.8664e+02
1.1247e+02
2.9260e+01
1.4198e+02
1.4908e+02
1.6356e+02
1.0117e+02
3.9433e+01
8.3427e+01
8.1443e+00
2.7486e+01
1.8693e+03
8.1084e+01
6.6616e+01
2.1959e+02
1.7526e+02
5.0075e+01
4.3872e+00
1.1679e+02
1.7897e+02
3.1825e+02
1.1128e+01
1.1736e+01
2.6771e+01
1.0609e+02
1.7200e+01
3.6884e+01
1.3333e+02
1.1070e+02
6.1376e+01
1.9594e+01
9.5272e+01
1.0533e+02
9.1481e+01
4.7513e+01
8.4799e+01
1.0018e+02
1.1602e+02
2.0976e+01
6.5586e+01
3.0096e+01
2.0127e+01
5.2591e+01
5.6307e+02
8.7252e+01
3.5904e+01
1.0680e+02
9.1945e+01
4.9457e+01
1.0526e+01
7.7960e+01
1.7243e+01
2.2275e+01
2.3578e+02
5.6112e+01
1.3276e+02
3.9831e+01
1.7814e+01
2.1032e+02
6.8678e+01
4.4419e+01
1.0076e+02
5.8366e+01
1.2048e+02
1.9574e+01
1.3614e+01
1.7304e+01
1.2663e+02
6.7215e+01
3.6238e+01
4.1774e+01
1.5634e+01
1.7488e+01
3.5447e+01
2.8499e+02
6.6775e+01
6.4987e+01
6.7498e+00
7.6344e+01
9.8400e+00
1.1136e+02
7.0808e+01
1.1626e+02
1.4137e+01
7.4738e+01
1.4108e+02
7.4666e+01
1.6179e+02
2.9746e+02
1.6267e+03
7.0069e+01
8.4210e+00
1.5685e+02
7.3694e+02
4.1391e+01
9.2620e+01
2.7736e+01
9.3079e+01
1.7820e+02
1.4518e+01
2.4271e+02
5.7356e+01
5.9257e+01
2.2861e+01
5.4743e+01
6.8781e+01
8.8522e+01
3.3418e+01
3.9220e+00
3.1871e+01
3.6333e+02
1.2339e+02
1.1930e+03
3.4766e+01
4.2231e+01
7.3835e+02
9.8690e+01
1.1800e+02
2.1676e+02
2.8409e+01
1.1112e+03
1.1261e+02
1.3043e+02
4.8408e+01
2.4000e+01
5.4409e+02
4.6843e+01
1.7522e+02
2.7208e+01
2.6076e+02
5.2526e+01
6.1011e+01
1.2993e+01
9.7000e+00
1.5987e+02
4.7643e+01
1.7578e+01
2.2325e+01
5.0396e+01
7.9379e+01
1.0854e+02
1.0347e+02
5.7927e+01
3.5399e+02
6.4191e+01
5.1158e+01
1.6553e+02
1.5530e+02
1.3667e+02
1.2863e+02
9.0445e+01
3.9295e+02
1.4920e+02
2.1569e+01
2.7341e+01
6.8674e+01
1.3400e+02
1.7322e+01
4.9431e+01
5.6509e+01
1.5507e+02
2.9067e+01
1.0078e+02
2.3422e+02
2.1103e+02
1.0317e+01
3.4702e+00
2.6575e+01
1.0281e+01
7.1516e+02
1.3132e+02
5.2615e+01
1.7113e+01
8.0296e+01
9.3817e+01
9.6011e+01
3.9894e+01
4.1988e+01
4.3948e+01
3.8335e+01
2.3310e+02
5.5878e+01
7.6400e+01
2.3748e+02
5.0050e+01
1.8629e+02
6.8685e+01
6.6240e+01
5.7101e+01
2.1662e+01
9.0306e+01
4.5057e+01
2.3491e+02
1.0962e+02
1.0886e+01
7.0736e+02
4.7534e+01
4.7952e+01
2.9713e+02
6.9603e+01
3.0405e+01
1.0638e+03
2.1810e+01
8.3318e+01
6.8048e+00
7.0566e+01
1.8007e+01
4.1013e+01
8.8022e+01
4.9331e+02
7.3719e+01
6.9215e+01
1.0494e+02
7.7027e+01
5.0859e+02
6.3034e+01
4.7346e+01
5.1128e+02
3.8572e+01
1.8337e+02
2.0215e+02
2.1369e+02
4.9088e+01
8.4668e+00
1.0889e+02
4.2540e+01
8.2314e+02
9.2893e+01
6.1889e+01
4.4010e+01
1.8924e+01
2.3611e+01
5.6751e+01
1.2257e+02
8.2834e+01
5.1415e+01
8.2218e+00
3.3224e+01
6.4764e+02
4.5067e+02
4.3152e+01
4.2155e+01
2.4002e+01
4.2676e+01
1.8499e+02
1.4693e+02
1.0465e+02
1.2649e+02
3.9054e+00
1.2389e+01
3.5226e+01
1.5700e+02
8.8436e+01
1.6039e+03
5.8445e+01
3.0917e+01
2.7378e+01
2.1282e+01
1.2021e+02
2.1495e+01
3.1236e+01
3.3778e+01
3.4751e+01
8.7168e+01
8.2434e+01
1.1260e+02
3.6559e+00
1.3907e+02
5.6073e+01
7.1944e+02
1.3348e+01
5.6963e+01
1.0549e+02
5.1515e+01
2.8810e+01
4.8062e+01
2.1873e+01
2.9442e+01
1.5336e+01
8.6145e+01
6.9092e+00
1.6610e+03
3.0778e+02
2.3146e+02
4.3140e+00
3.1069e+02
1.2696e+03
3.1010e+01
5.7129e+01
1.1052e+02
[truncated: 52,863 more rows]
