# Supplementary material for: The genotype‐phenotype landscape of an allosteric protein
Source: Mol Syst Biol. 2021 Mar 30;17(3):e10179. doi: 10.15252/msb.202010179 (PMC8009258; doi:10.15252/msb.202010179)
Supplement: Supplementary file 3 — Source Data for Appendix [file MSB-17-e10179-s008.zip › Appendix Figure S9D.source.csv]

full library	wild-type amino seq.	wild-type DNA seq.
1.7482e+00	1.6440e+00	1.3775e+00
1.2193e+00	1.6075e+00	1.9921e+00
1.1546e+00	1.7130e+00	1.6743e+00
1.3456e+00	1.4234e+00	1.2128e+00
1.6130e+00	1.7916e+00	1.3276e+00
1.3021e+00	1.3833e+00	1.7083e+00
1.5501e+00	1.3799e+00	1.7541e+00
1.3517e+00	1.5851e+00	1.1452e+00
1.2950e+00	1.6693e+00	1.5895e+00
1.9093e+00	1.7558e+00	1.3756e+00
1.6440e+00	1.3197e+00	1.4726e+00
1.8237e+00	1.6594e+00	2.1124e+00
1.6180e+00	1.5142e+00	1.0318e+00
1.5896e+00	1.3669e+00	1.9391e+00
1.4777e+00	1.2533e+00	1.2007e+00
1.3445e+00	1.5120e+00	1.4903e+00
6.5490e-01	1.4360e+00	1.1463e+00
1.4610e+00	1.3888e+00	1.2788e+00
1.6432e+00	1.7056e+00	1.2295e+00
1.6075e+00	1.6502e+00	1.0481e+00
1.5675e+00	1.6356e+00	1.4323e+00
8.0560e-01	1.3944e+00	1.4899e+00
1.4754e+00	1.5495e+00	1.4964e+00
1.0816e+00	1.3623e+00	1.2530e+00
1.3522e+00	1.5480e+00	1.8822e+00
1.0194e+00	1.9350e+00	1.5548e+00
1.2805e+00	1.8295e+00	1.2793e+00
1.5393e+00	1.4500e+00	1.8815e+00
1.5894e+00	1.8407e+00	1.2884e+00
1.0872e+00	1.3133e+00	1.5106e+00
1.4321e+00	1.5136e+00	1.4571e+00
1.8450e+00	1.9747e+00	8.3298e-01
1.5591e+00	2.1537e+00	1.0099e+00
1.8971e+00	1.9308e+00	1.5515e+00
2.0621e+00	1.6901e+00	1.2169e+00
1.5518e+00	1.6397e+00	8.7367e-01
1.2560e+00	1.7112e+00	1.4166e+00
1.6127e+00	1.3333e+00	1.3818e+00
1.6208e+00	1.5489e+00	1.2039e+00
1.5460e+00	1.3006e+00
1.6143e+00	1.5732e+00
1.3982e+00	1.5992e+00
1.6488e+00	1.4495e+00
1.6322e+00	1.4817e+00
1.4102e+00	1.1895e+00
1.4562e+00	1.1859e+00
1.2780e+00	1.3733e+00
1.3219e+00	1.2512e+00
1.4028e+00	1.4197e+00
1.0832e+00	1.7542e+00
1.6287e+00	1.6028e+00
1.8959e+00	1.5350e+00
1.7154e+00	1.7368e+00
1.1809e+00	1.1757e+00
1.2834e+00	1.6923e+00
1.0436e+00	1.7563e+00
1.2484e+00	1.9517e+00
1.8533e+00	1.3412e+00
1.5477e+00	1.6760e+00
1.6450e+00	1.5418e+00
1.5391e+00	1.4226e+00
1.4000e+00	1.4625e+00
9.7540e-01	1.2810e+00
1.2854e+00	1.5637e+00
1.7151e+00	1.7952e+00
1.6607e+00	1.5028e+00
1.3225e+00	1.6187e+00
1.7457e+00	1.8056e+00
1.5348e+00	1.9617e+00
1.2326e+00	1.5349e+00
1.3754e+00	1.4291e+00
1.5738e+00	1.3541e+00
8.7615e-01	1.1171e+00
1.5730e+00	1.0932e+00
1.6132e+00	1.6475e+00
7.2639e-01	1.4417e+00
8.2966e-01	1.2404e+00
1.3639e+00	1.5704e+00
1.4954e+00	1.4681e+00
2.1510e+00	1.2011e+00
1.8308e+00	1.6605e+00
9.1001e-01	1.4072e+00
1.0953e+00	1.1192e+00
1.6600e+00	1.2416e+00
1.3957e+00	1.9107e+00
1.5988e+00	1.5008e+00
1.7354e+00	1.4406e+00
1.1483e+00	1.5995e+00
1.4251e+00	1.0927e+00
1.5997e+00	1.2247e+00
1.2959e+00	1.4904e+00
1.7066e+00	1.4118e+00
1.4203e+00	1.4283e+00
1.5272e+00	1.6669e+00
1.7688e+00	1.4832e+00
8.1735e-01	1.8564e+00
1.4861e+00	1.4876e+00
1.7185e+00	1.1907e+00
1.4163e+00	1.8200e+00
1.3940e+00	1.3932e+00
8.2284e-01	1.4938e+00
1.3672e+00	1.3044e+00
1.8013e+00	1.7818e+00
1.7130e+00	1.2295e+00
1.4213e+00	1.3698e+00
1.4176e+00	1.3487e+00
1.1960e+00	1.1515e+00
1.5892e+00	1.7189e+00
1.5521e+00	1.2355e+00
1.4739e+00	1.7040e+00
1.1820e+00	1.6075e+00
1.6691e+00	1.8006e+00
1.6927e+00	1.6366e+00
2.2429e+00	1.6474e+00
1.8301e+00	1.7879e+00
1.5023e+00	1.5171e+00
9.8456e-01	1.1191e+00
1.0792e+00	1.5060e+00
1.3708e+00	1.4415e+00
1.2274e+00	2.1178e+00
1.3549e+00	1.5594e+00
8.0891e-01	1.4947e+00
1.5927e+00	1.2578e+00
1.5074e+00	1.8076e+00
1.2348e+00	1.2745e+00
1.7727e+00	1.1741e+00
1.5355e+00	1.5019e+00
1.3340e+00	1.2944e+00
1.5052e+00	1.4201e+00
1.2883e+00	1.1904e+00
1.1010e+00	1.2276e+00
1.4123e+00	1.6548e+00
1.4148e+00	1.5244e+00
1.6850e+00	2.0431e+00
9.8344e-01	1.7034e+00
1.1122e+00	1.7438e+00
1.2746e+00	1.8720e+00
1.5904e+00	1.5592e+00
1.4859e+00	1.3666e+00
1.7012e+00	1.3133e+00
1.5889e+00	1.4099e+00
1.8527e+00	1.4969e+00
1.6753e+00	1.6872e+00
1.6004e+00	1.5663e+00
1.1868e+00	1.8504e+00
1.4452e+00	1.1870e+00
1.4023e+00	1.3961e+00
1.3889e+00	1.5337e+00
1.1024e+00	1.4737e+00
6.1223e-01	1.3243e+00
1.5517e+00	1.8293e+00
1.5794e+00	1.4214e+00
1.7912e+00	1.3738e+00
1.0601e+00	1.1064e+00
1.5839e+00	1.2116e+00
1.0292e+00	1.1298e+00
1.6331e+00	1.4327e+00
1.2618e+00	1.4328e+00
1.4732e+00	2.2035e+00
9.3197e-01	1.6004e+00
1.9274e+00	1.3193e+00
1.3975e+00	1.2166e+00
9.1922e-01	1.8974e+00
1.8342e+00	1.2290e+00
8.2297e-01	1.5163e+00
1.6698e+00	1.8635e+00
1.0145e+00	1.4902e+00
1.1180e+00	2.0386e+00
1.2884e+00	2.0686e+00
1.5722e+00	1.3290e+00
1.4015e+00	1.8565e+00
1.0714e+00	1.6806e+00
7.0094e-01	1.5109e+00
1.2704e+00	2.1890e+00
9.7522e-01	1.5871e+00
1.4177e+00	2.1782e+00
1.4357e+00	1.6430e+00
1.5877e+00	1.4541e+00
1.8772e+00	8.3260e-01
1.5869e+00	1.2486e+00
1.8076e+00	1.3380e+00
1.6823e+00	1.5078e+00
1.8451e+00	1.3654e+00
1.5561e+00	1.7793e+00
1.8484e+00	2.0628e+00
1.6731e+00	2.0946e+00
1.3750e+00	9.1645e-01
1.6270e+00	1.6343e+00
1.1265e+00	1.6090e+00
8.1685e-01	1.6963e+00
1.2576e+00	1.6958e+00
1.3515e+00	1.6296e+00
8.4897e-01	1.2978e+00
1.1494e+00	1.5268e+00
1.0205e+00	1.2764e+00
1.7331e+00	1.4911e+00
1.5237e+00	1.5624e+00
1.0891e+00	1.6041e+00
1.0201e+00	1.5761e+00
1.5935e+00	1.9182e+00
1.6179e+00	1.5511e+00
1.2570e+00	1.5316e+00
9.7342e-01	1.8632e+00
1.2789e+00	9.7189e-01
1.1433e+00	1.8014e+00
1.3156e+00	1.5154e+00
1.5429e+00	1.2237e+00
9.2832e-01	1.4115e+00
1.4295e+00	9.8089e-01
1.2885e+00	1.2107e+00
1.6583e+00	1.6430e+00
1.1001e+00	1.4188e+00
1.6072e+00	1.5215e+00
1.0172e+00	1.4837e+00
1.3291e+00	1.9233e+00
9.9946e-01	1.1022e+00
6.3389e-01	1.1559e+00
1.6229e+00	8.9405e-01
1.6683e+00	1.3450e+00
1.3884e+00	1.5198e+00
1.5535e+00	1.3445e+00
9.8228e-01	1.2954e+00
2.0517e+00	1.4943e+00
1.0700e+00	1.6298e+00
1.5880e+00	1.5210e+00
8.8833e-01	1.3273e+00
1.6533e+00	1.5462e+00
1.3274e+00	1.6265e+00
1.6359e+00	1.7862e+00
1.5411e+00	1.1736e+00
1.0008e+00	1.3474e+00
1.0585e+00	1.2037e+00
1.7943e+00	1.5366e+00
1.4220e+00	2.0551e+00
2.5634e+00	1.7436e+00
1.0523e+00	1.6761e+00
1.6837e+00	1.4233e+00
1.4573e+00	1.1866e+00
1.7502e+00	1.4381e+00
1.5192e+00	1.2639e+00
1.4509e+00	1.6663e+00
1.7884e+00	1.9588e+00
1.7444e+00	1.2467e+00
1.4610e+00	1.3798e+00
8.7837e-01	1.7167e+00
1.7154e+00	1.6369e+00
1.2971e+00	1.4413e+00
1.5233e+00	1.0681e+00
1.6565e+00	1.6825e+00
1.5520e+00	1.4814e+00
1.5940e+00	1.8273e+00
1.5317e+00	1.2957e+00
1.8159e+00	1.6358e+00
1.3203e+00	1.5230e+00
1.7957e+00	1.4109e+00
1.4944e+00	2.3756e+00
9.9471e-01	1.5653e+00
1.5791e+00	1.9125e+00
2.0419e+00	1.3203e+00
1.3524e+00	1.5147e+00
1.3222e+00	1.4669e+00
1.7158e+00	1.0094e+00
1.5161e+00	1.4800e+00
1.8600e+00	1.1369e+00
9.5462e-01	1.4438e+00
1.4391e+00	1.1415e+00
1.6344e+00	1.6693e+00
1.6125e+00	1.7135e+00
2.1380e+00	1.1387e+00
9.2272e-01	1.1456e+00
1.3223e+00	1.5781e+00
1.6418e+00	1.6992e+00
1.0904e+00	1.6846e+00
1.1954e+00	1.1572e+00
1.4401e+00	2.0007e+00
1.3091e+00	1.1332e+00
1.2485e+00	1.4039e+00
1.5046e+00	1.6529e+00
1.6646e+00	1.0879e+00
1.6903e+00	1.1102e+00
1.5510e+00	1.3077e+00
1.4289e+00	1.0836e+00
1.4277e+00	1.3470e+00
1.5927e+00	1.3155e+00
1.7209e+00	1.8437e+00
1.4883e+00	1.4013e+00
6.2788e-01	1.0062e+00
1.7491e+00	1.3463e+00
2.0100e+00	1.1302e+00
1.4385e+00	1.0883e+00
1.1792e+00	1.2805e+00
1.6595e+00	1.5456e+00
9.8008e-01	1.2931e+00
1.5345e+00	1.2653e+00
1.4279e+00	1.4099e+00
4.7533e-01	1.7140e+00
1.5991e+00	9.0967e-01
1.5905e+00	1.2241e+00
1.5817e+00	1.2985e+00
1.5048e+00	1.2041e+00
1.5697e+00	1.0441e+00
1.0385e+00	1.4691e+00
1.4875e+00	1.4731e+00
1.6449e+00	1.3571e+00
1.9018e+00	1.5183e+00
1.0805e+00	1.1812e+00
1.6414e+00	1.1205e+00
1.1230e+00	1.0990e+00
1.8034e+00	1.1786e+00
1.2374e+00	1.3998e+00
1.8314e+00
1.9700e+00
1.4690e+00
9.5652e-01
1.0957e+00
1.7318e+00
1.3991e+00
1.4234e+00
1.3154e+00
9.0946e-01
1.4762e+00
1.1422e+00
1.4310e+00
1.7836e+00
1.6701e+00
1.3323e+00
1.7645e+00
1.4283e+00
1.4561e+00
9.9432e-01
1.6731e+00
8.9487e-01
1.1303e+00
1.5737e+00
1.7866e+00
1.5902e+00
1.1022e+00
9.4088e-01
1.1027e+00
8.6236e-01
1.0065e+00
1.2025e+00
1.6161e+00
1.6441e+00
1.0995e+00
1.1073e+00
1.5346e+00
1.2332e+00
9.6523e-01
1.9344e+00
1.2955e+00
1.6747e+00
1.5984e+00
1.7093e+00
1.4494e+00
1.1969e+00
1.9391e+00
1.6218e+00
1.1845e+00
1.8034e+00
1.6449e+00
1.1618e+00
1.3344e+00
1.3202e+00
1.6483e+00
1.7916e+00
1.6606e+00
1.7003e+00
1.3519e+00
1.1781e+00
1.2639e+00
1.5727e+00
1.0148e+00
1.4064e+00
1.7230e+00
1.3466e+00
1.9549e+00
1.7140e+00
1.3036e+00
1.2903e+00
6.1071e-01
1.4863e+00
1.1084e+00
1.2659e+00
1.0765e+00
1.6870e+00
1.1021e+00
1.0773e+00
1.0510e+00
1.7990e+00
1.0238e+00
1.1420e+00
1.6177e+00
1.2546e+00
1.5343e+00
1.9507e+00
1.3876e+00
1.3832e+00
1.4495e+00
8.2585e-01
1.8329e+00
1.4219e+00
1.5679e+00
2.0475e+00
1.3973e+00
1.5089e+00
1.6858e+00
1.6088e+00
1.0320e+00
1.4711e+00
1.8617e+00
1.5433e+00
1.0705e+00
1.6869e+00
1.2018e+00
1.7928e+00
1.9126e+00
1.1964e+00
1.2423e+00
1.8184e+00
1.5308e+00
1.7718e+00
1.8113e+00
1.5760e+00
6.9589e-01
1.5897e+00
1.3148e+00
1.3584e+00
1.6900e+00
1.2675e+00
1.4546e+00
1.5177e+00
1.5896e+00
1.1568e+00
1.5503e+00
1.5356e+00
1.4544e+00
1.0262e+00
1.3065e+00
1.6185e+00
1.2871e+00
1.3586e+00
9.8754e-01
1.9193e+00
1.2228e+00
1.1793e+00
1.6021e+00
1.3727e+00
1.4843e+00
1.6771e+00
1.4838e+00
1.8725e+00
6.7779e-01
1.8879e+00
1.7691e+00
1.4450e+00
1.7721e+00
1.0630e+00
1.3917e+00
1.3297e+00
1.3212e+00
8.5143e-01
1.9980e+00
1.4490e+00
1.1166e+00
1.0609e+00
1.4705e+00
1.3917e+00
1.0565e+00
1.2943e+00
1.0741e+00
1.4198e+00
8.7412e-01
1.7125e+00
1.1296e+00
1.7695e+00
1.4852e+00
1.6557e+00
1.6398e+00
1.0660e+00
1.5469e+00
1.7832e+00
2.0127e+00
1.5628e+00
1.0014e+00
1.4805e+00
1.6995e+00
1.5790e+00
1.7099e+00
1.3468e+00
1.4946e+00
1.5036e+00
1.4245e+00
1.4640e+00
1.6015e+00
1.2106e+00
1.4625e+00
1.1713e+00
1.9421e+00
8.9807e-01
1.3022e+00
9.0068e-01
1.8822e+00
1.8045e+00
1.4544e+00
1.2968e+00
9.9072e-01
1.4246e+00
1.6885e+00
1.3345e+00
1.5801e+00
1.3775e+00
1.3130e+00
1.2777e+00
1.0003e+00
1.2586e+00
9.9859e-01
1.0997e+00
1.4740e+00
1.0964e+00
1.2304e+00
1.5395e+00
1.4734e+00
1.0280e+00
1.7902e+00
1.2567e+00
1.4203e+00
1.1438e+00
1.1906e+00
1.2889e+00
1.8033e+00
1.3739e+00
1.4199e+00
1.6673e+00
1.4629e+00
9.3059e-01
1.1873e+00
1.2489e+00
1.6056e+00
1.4013e+00
1.6072e+00
1.1553e+00
1.4387e+00
1.0306e+00
1.4667e+00
2.5584e+00
1.3198e+00
1.4497e+00
1.5454e+00
1.4109e+00
1.7027e+00
1.5957e+00
1.1996e+00
9.6978e-01
1.4581e+00
1.3256e+00
1.6045e+00
1.7446e+00
1.2893e+00
1.6101e+00
9.2229e-01
1.5489e+00
1.1078e+00
1.5355e+00
1.3624e+00
1.3645e+00
1.5686e+00
1.8285e+00
1.8336e+00
1.2002e+00
1.6655e+00
1.4887e+00
1.3084e+00
1.0571e+00
1.4201e+00
9.7797e-01
1.2992e+00
1.4499e+00
1.8583e+00
1.6177e+00
1.5253e+00
1.2244e+00
1.4517e+00
1.5801e+00
1.6036e+00
1.2208e+00
1.3208e+00
1.6459e+00
1.5431e+00
9.8767e-01
1.7153e+00
1.3304e+00
6.5025e-01
1.4481e+00
1.1896e+00
1.3672e+00
1.6140e+00
1.3833e+00
1.5133e+00
1.2825e+00
1.3186e+00
1.2609e+00
1.6566e+00
1.7223e+00
1.6669e+00
1.2995e+00
8.7209e-01
1.5974e+00
1.7096e+00
1.6605e+00
1.5629e+00
1.8023e+00
6.8795e-01
6.4781e-01
1.7414e+00
1.9018e+00
1.5041e+00
1.2510e+00
1.7250e+00
1.2913e+00
1.0947e+00
2.0851e+00
2.0767e+00
1.4930e+00
1.5636e+00
1.5901e+00
1.3038e+00
1.0431e+00
1.9921e+00
1.6384e+00
2.1222e+00
1.1585e+00
1.6632e+00
8.8768e-01
1.4523e+00
1.5697e+00
1.4563e+00
1.8753e+00
1.7346e+00
1.0576e+00
1.2184e+00
1.8185e+00
1.1020e+00
1.7240e+00
1.5587e+00
1.4708e+00
1.3182e+00
1.6825e+00
8.2106e-01
1.1926e+00
1.7765e+00
8.2912e-01
1.3394e+00
1.3560e+00
1.5029e+00
1.3654e+00
1.3495e+00
1.1966e+00
1.0654e+00
1.4826e+00
1.6092e+00
1.2313e+00
1.8219e+00
1.2489e+00
1.3568e+00
1.6884e+00
1.2273e+00
1.7867e+00
1.4716e+00
1.5465e+00
1.1876e+00
1.5387e+00
1.5400e+00
1.3465e+00
1.8581e+00
1.6209e+00
8.6200e-01
1.4991e+00
1.3640e+00
1.6975e+00
1.0524e+00
1.5574e+00
1.8574e+00
1.8851e+00
1.4255e+00
1.7096e+00
1.4007e+00
1.6836e+00
1.5802e+00
1.5820e+00
1.0510e+00
1.1430e+00
1.7674e+00
1.6921e+00
1.4516e+00
1.5955e+00
1.5059e+00
1.0401e+00
1.7258e+00
1.5748e+00
1.6159e+00
1.5203e+00
1.0065e+00
8.6508e-01
1.4143e+00
7.8811e-01
1.0410e+00
1.5337e+00
7.4486e-01
1.5987e+00
1.4989e+00
1.7843e+00
1.3150e+00
1.5182e+00
1.0466e+00
1.5627e+00
1.5488e+00
1.5110e+00
1.6982e+00
9.4748e-01
1.3004e+00
1.7512e+00
1.5456e+00
1.9339e+00
1.2235e+00
9.5216e-01
1.6681e+00
1.3661e+00
1.6090e+00
1.7535e+00
1.8120e+00
1.5434e+00
1.5074e+00
1.2834e+00
1.6530e+00
1.8221e+00
1.5484e+00
1.5296e+00
7.1743e-01
1.2777e+00
1.1105e+00
9.2360e-01
1.2029e+00
1.6427e+00
1.3922e+00
1.7810e+00
1.6297e+00
1.4274e+00
6.3800e-01
1.0420e+00
1.3238e+00
1.5612e+00
1.1854e+00
1.7874e+00
1.1205e+00
1.5884e+00
1.6679e+00
1.2435e+00
1.4884e+00
1.6881e+00
1.4772e+00
1.4385e+00
1.1814e+00
1.1184e+00
1.7807e+00
1.7772e+00
1.8263e+00
1.0616e+00
1.4499e+00
1.1090e+00
1.5999e+00
1.6208e+00
1.4842e+00
1.8329e+00
1.3799e+00
1.5040e+00
1.9735e+00
1.3887e+00
1.5661e+00
1.1383e+00
1.4266e+00
1.2345e+00
1.6960e+00
1.3113e+00
1.8353e+00
1.4743e+00
1.7237e+00
1.3370e+00
1.7617e+00
1.6756e+00
1.0902e+00
7.1999e-01
1.4785e+00
1.0776e+00
1.0604e+00
1.4109e+00
1.4145e+00
1.5992e+00
1.2412e+00
1.5851e+00
1.2973e+00
1.5932e+00
1.5498e+00
1.2427e+00
1.5497e+00
1.0513e+00
1.7864e+00
1.5663e+00
1.0928e+00
1.6508e+00
2.2101e+00
1.3470e+00
8.1102e-01
1.1122e+00
1.3938e+00
1.2884e+00
1.7564e+00
1.1210e+00
1.3317e+00
1.5579e+00
1.1521e+00
1.1879e+00
1.1048e+00
1.9047e+00
1.5707e+00
1.0337e+00
1.7111e+00
1.2298e+00
1.8943e+00
1.4271e+00
1.0926e+00
1.9751e+00
1.2573e+00
1.4064e+00
1.3899e+00
1.0914e+00
1.3158e+00
1.5109e+00
1.3664e+00
9.2405e-01
1.2464e+00
1.4686e+00
1.4033e+00
1.4441e+00
1.2632e+00
1.3677e+00
9.3377e-01
1.5336e+00
1.8993e+00
1.5131e+00
1.4626e+00
1.6024e+00
1.5037e+00
1.5512e+00
1.4040e+00
1.4655e+00
1.6299e+00
1.9334e+00
1.2592e+00
1.7567e+00
1.4881e+00
1.9575e+00
9.1511e-01
7.7798e-01
1.7261e+00
1.1813e+00
1.1581e+00
1.0683e+00
1.6707e+00
7.6577e-01
1.3748e+00
9.6003e-01
9.7577e-01
1.0907e+00
1.8778e+00
1.8014e+00
1.2918e+00
1.7860e+00
1.3522e+00
1.5843e+00
1.7650e+00
1.5163e+00
1.1113e+00
1.5873e+00
1.5629e+00
1.5252e+00
1.6449e+00
1.6693e+00
1.4209e+00
1.0813e+00
9.2526e-01
1.9026e+00
1.4816e+00
1.5111e+00
1.0034e+00
1.6599e+00
1.1104e+00
1.1622e+00
1.8008e+00
1.4757e+00
1.1419e+00
1.8907e+00
1.7620e+00
1.4306e+00
1.2303e+00
1.7874e+00
1.3985e+00
1.4760e+00
8.3554e-01
1.4620e+00
1.9785e+00
1.9058e+00
1.6370e+00
1.6115e+00
1.9336e+00
1.0931e+00
1.5436e+00
1.8904e+00
1.6466e+00
1.5165e+00
1.4630e+00
1.2161e+00
1.7730e+00
1.1675e+00
1.6074e+00
1.6258e+00
1.6846e+00
2.1074e+00
1.6022e+00
1.2819e+00
1.5242e+00
1.2174e+00
1.5511e+00
1.0292e+00
1.2401e+00
1.5747e+00
1.3915e+00
1.7746e+00
1.3579e+00
1.3511e+00
1.5256e+00
1.7192e+00
1.2274e+00
1.2916e+00
2.0440e+00
1.5087e+00
1.2698e+00
1.9086e+00
1.3472e+00
1.3652e+00
1.8198e+00
1.3674e+00
1.2702e+00
1.6688e+00
1.0989e+00
1.5167e+00
1.5621e+00
2.2316e+00
1.0387e+00
1.4268e+00
1.8328e+00
1.3907e+00
1.6962e+00
1.6954e+00
9.2889e-01
1.3389e+00
1.7926e+00
1.7702e+00
1.4328e+00
1.5158e+00
1.9648e+00
1.5588e+00
1.3599e+00
1.2903e+00
1.3538e+00
1.4499e+00
1.4555e+00
9.7328e-01
1.4787e+00
1.6341e+00
1.6031e+00
7.0869e-01
1.3231e+00
1.7558e+00
1.5780e+00
1.3356e+00
1.4302e+00
1.3118e+00
1.2985e+00
1.6939e+00
1.4810e+00
2.2493e+00
1.5425e+00
1.6943e+00
1.3589e+00
1.3588e+00
1.5531e+00
9.9971e-01
1.1236e+00
1.7590e+00
1.3492e+00
1.8477e+00
1.9465e+00
1.3791e+00
9.8075e-01
1.6771e+00
1.3802e+00
1.6308e+00
1.3076e+00
1.8962e+00
1.0931e+00
1.6705e+00
1.2014e+00
1.6130e+00
9.0461e-01
1.5923e+00
1.2928e+00
8.6374e-01
1.9160e+00
1.9372e+00
1.4328e+00
1.5722e+00
1.8931e+00
1.6461e+00
1.8270e+00
1.5269e+00
1.1716e+00
1.6077e+00
1.7695e+00
1.5528e+00
1.4579e+00
9.9833e-01
1.6618e+00
1.6773e+00
1.4784e+00
1.3061e+00
1.5451e+00
1.5567e+00
1.4310e+00
1.2175e+00
1.4798e+00
1.0811e+00
1.3899e+00
1.5532e+00
1.4369e+00
7.8039e-01
1.7534e+00
1.2305e+00
1.6435e+00
1.6025e+00
1.3320e+00
1.5489e+00
1.8796e+00
1.1500e+00
1.2352e+00
1.0696e+00
1.0705e+00
1.5249e+00
1.3197e+00
1.0978e+00
1.3948e+00
1.2289e+00
9.6974e-01
1.1251e+00
1.6594e+00
8.6214e-01
1.9281e+00
9.8182e-01
1.8104e+00
1.0107e+00
1.4227e+00
1.1971e+00
1.7931e+00
1.0893e+00
1.3124e+00
1.0554e+00
1.5313e+00
1.2646e+00
1.0347e+00
1.7100e+00
1.2984e+00
1.1290e+00
1.6224e+00
1.2906e+00
1.5946e+00
1.3776e+00
1.6358e+00
1.1170e+00
1.3411e+00
1.9002e+00
1.0007e+00
1.6080e+00
1.4389e+00
1.4720e+00
1.4424e+00
1.2519e+00
1.3026e+00
1.2384e+00
8.4312e-01
1.4034e+00
1.4725e+00
1.7759e+00
1.8241e+00
9.3603e-01
1.0886e+00
1.3151e+00
1.2176e+00
1.2270e+00
1.1541e+00
1.2009e+00
1.7135e+00
1.5142e+00
1.6825e+00
2.0301e+00
1.0628e+00
1.3946e+00
1.3735e+00
1.4011e+00
1.4289e+00
8.6626e-01
1.5534e+00
1.5411e+00
1.6074e+00
1.5672e+00
1.0090e+00
1.1129e+00
1.6487e+00
7.0091e-01
1.6591e+00
1.7234e+00
1.5134e+00
1.6023e+00
1.9711e+00
1.5184e+00
1.4540e+00
1.5559e+00
1.9019e+00
1.9230e+00
1.8461e+00
1.3757e+00
1.9797e+00
1.3637e+00
1.5764e+00
1.4946e+00
1.6886e+00
1.0437e+00
1.9369e+00
1.5043e+00
1.4818e+00
1.4606e+00
9.5138e-01
1.4522e+00
9.4131e-01
1.5803e+00
1.0971e+00
1.5783e+00
6.9347e-01
1.6029e+00
1.5353e+00
1.9532e+00
1.7347e+00
1.0880e+00
7.9481e-01
1.0735e+00
8.6614e-01
1.2866e+00
1.1310e+00
1.5573e+00
1.4734e+00
7.3610e-01
7.0865e-01
1.3773e+00
1.2770e+00
1.5210e+00
1.4618e+00
1.5769e+00
1.4505e+00
1.1260e+00
1.4124e+00
1.7254e+00
1.4151e+00
1.0010e+00
1.6498e+00
1.4188e+00
1.5958e+00
1.2417e+00
1.2914e+00
1.4823e+00
1.8491e+00
8.2129e-01
1.4868e+00
1.3495e+00
1.7104e+00
1.4699e+00
1.4439e+00
1.2259e+00
1.2968e+00
1.4573e+00
1.5131e+00
1.0720e+00
1.7340e+00
1.4933e+00
1.0670e+00
1.3031e+00
1.6262e+00
1.4617e+00
9.6272e-01
1.1988e+00
1.0031e+00
1.3835e+00
1.0854e+00
1.6042e+00
1.6076e+00
1.3283e+00
1.4377e+00
1.1001e+00
1.6764e+00
1.7520e+00
1.7084e+00
9.1158e-01
1.5499e+00
1.6244e+00
1.1303e+00
1.6970e+00
1.3669e+00
1.2348e+00
1.6387e+00
1.5257e+00
1.7248e+00
2.1422e+00
1.7261e+00
1.8196e+00
1.7390e+00
1.7216e+00
6.6744e-01
1.7288e+00
1.1965e+00
1.6632e+00
1.1717e+00
1.6734e+00
1.5039e+00
1.8002e+00
1.3394e+00
1.4290e+00
1.1750e+00
1.2920e+00
1.6487e+00
2.0335e+00
1.7509e+00
1.0732e+00
1.3558e+00
1.2520e+00
1.7261e+00
1.6420e+00
1.0749e+00
1.4557e+00
1.0190e+00
1.7273e+00
1.5239e+00
1.6848e+00
1.3285e+00
1.4926e+00
1.5316e+00
1.1290e+00
1.5967e+00
1.6818e+00
7.8456e-01
1.7602e+00
1.6615e+00
1.7242e+00
1.5397e+00
1.0367e+00
1.5636e+00
1.0532e+00
1.7399e+00
1.7814e+00
1.6148e+00
1.5087e+00
1.1890e+00
1.8975e+00
1.4761e+00
1.8051e+00
9.1035e-01
1.7528e+00
1.7310e+00
1.5005e+00
1.6993e+00
7.2525e-01
1.3485e+00
6.7583e-01
1.7184e+00
2.0970e+00
1.1591e+00
1.1370e+00
1.6611e+00
1.0007e+00
1.7508e+00
1.0189e+00
1.0300e+00
1.5039e+00
1.4516e+00
1.8470e+00
1.0350e+00
1.1390e+00
1.8500e+00
1.6294e+00
1.1181e+00
1.8180e+00
1.3788e+00
1.6036e+00
1.7734e+00
1.5171e+00
1.3735e+00
1.5575e+00
1.2344e+00
1.4236e+00
1.8089e+00
1.1937e+00
1.6671e+00
1.1576e+00
1.2533e+00
1.6808e+00
1.3825e+00
1.0371e+00
1.5363e+00
1.5095e+00
1.3853e+00
1.9012e+00
1.5066e+00
1.4601e+00
1.6199e+00
2.0306e+00
1.0760e+00
1.0195e+00
9.7072e-01
1.5425e+00
1.8165e+00
1.5159e+00
1.6453e+00
6.8130e-01
1.0924e+00
1.6775e+00
1.6806e+00
9.7460e-01
1.6064e+00
1.3182e+00
1.7907e+00
1.4199e+00
1.7716e+00
1.1225e+00
1.4009e+00
1.4223e+00
1.8213e+00
1.1245e+00
2.1619e+00
1.2026e+00
1.8137e+00
1.0967e+00
1.4124e+00
1.3342e+00
9.4733e-01
1.2723e+00
1.1749e+00
1.8485e+00
1.6362e+00
1.7799e+00
1.1204e+00
1.0556e+00
1.3395e+00
2.2346e+00
1.1946e+00
1.8113e+00
1.5172e+00
1.5765e+00
1.0732e+00
1.3706e+00
1.6622e+00
1.6687e+00
1.4870e+00
1.0795e+00
1.3662e+00
9.6898e-01
1.0580e+00
1.8690e+00
1.3758e+00
1.5383e+00
1.5458e+00
1.4235e+00
1.3224e+00
1.7213e+00
1.5678e+00
1.5906e+00
1.0837e+00
9.4322e-01
1.2157e+00
1.4892e+00
1.2138e+00
1.3663e+00
1.8465e+00
1.7275e+00
1.2764e+00
1.2645e+00
1.5337e+00
1.5514e+00
1.9998e+00
1.6729e+00
1.0356e+00
1.7921e+00
1.6835e+00
1.2464e+00
1.4497e+00
1.9812e+00
1.5898e+00
1.4805e+00
1.1301e+00
1.7693e+00
1.1424e+00
1.5931e+00
2.3968e+00
9.9905e-01
1.1448e+00
1.1181e+00
1.3783e+00
1.6771e+00
6.0666e-01
1.4435e+00
1.2383e+00
1.2545e+00
1.9230e+00
2.3232e+00
1.2200e+00
1.8203e+00
1.2844e+00
1.9634e+00
1.4470e+00
1.1177e+00
1.0770e+00
8.5531e-01
1.5704e+00
1.0550e+00
1.0025e+00
1.7193e+00
1.7614e+00
8.5145e-01
1.8105e+00
1.5917e+00
1.6717e+00
1.8050e+00
1.1148e+00
1.6974e+00
1.0130e+00
1.0409e+00
1.3407e+00
1.4953e+00
1.7614e+00
1.5237e+00
1.6094e+00
1.4557e+00
1.2412e+00
1.5762e+00
1.3087e+00
9.9850e-01
1.6165e+00
1.2190e+00
1.6618e+00
1.2172e+00
1.5504e+00
1.5082e+00
1.6499e+00
1.4942e+00
1.5996e+00
1.5696e+00
1.0532e+00
1.0609e+00
1.1229e+00
1.5194e+00
1.2180e+00
1.3507e+00
1.6290e+00
7.6519e-01
1.7435e+00
1.5414e+00
1.4383e+00
1.4862e+00
1.5365e+00
1.0388e+00
1.4665e+00
9.1447e-01
1.0345e+00
1.2625e+00
1.7712e+00
2.0246e+00
1.4728e+00
1.0990e+00
1.3661e+00
1.4402e+00
1.0878e+00
1.0947e+00
8.0397e-01
1.3563e+00
1.9197e+00
1.6272e+00
1.2592e+00
1.3582e+00
1.0710e+00
9.1826e-01
1.0791e+00
1.0876e+00
1.5090e+00
1.5386e+00
1.1497e+00
1.6276e+00
1.7287e+00
1.2332e+00
1.3997e+00
2.2583e+00
1.3710e+00
9.9979e-01
1.0705e+00
1.2264e+00
1.3631e+00
1.4044e+00
1.1118e+00
1.4439e+00
1.5120e+00
1.8649e+00
7.7560e-01
1.1940e+00
1.5924e+00
1.9999e+00
1.0949e+00
1.4954e+00
1.8831e+00
1.7403e+00
1.5552e+00
1.0975e+00
1.0194e+00
1.9801e+00
1.7990e+00
1.6030e+00
1.4662e+00
1.7149e+00
1.4013e+00
1.6257e+00
1.3440e+00
1.4013e+00
1.5088e+00
1.2622e+00
1.6027e+00
1.3428e+00
1.1600e+00
1.4174e+00
1.6296e+00
1.5031e+00
8.5369e-01
1.8366e+00
1.6899e+00
2.2651e+00
1.5058e+00
1.7486e+00
9.1763e-01
1.5938e+00
1.5152e+00
9.0819e-01
1.7422e+00
1.5174e+00
1.8284e+00
1.5600e+00
1.5202e+00
1.0660e+00
1.4343e+00
1.8319e+00
1.3729e+00
1.4833e+00
1.1419e+00
1.9959e+00
1.2559e+00
2.1045e+00
1.3064e+00
1.2344e+00
1.6258e+00
1.5028e+00
1.0772e+00
1.5356e+00
1.3658e+00
1.7260e+00
1.4966e+00
1.3461e+00
1.6931e+00
8.7618e-01
1.0676e+00
9.1984e-01
1.1408e+00
1.4527e+00
1.4099e+00
8.3106e-01
1.0749e+00
9.8503e-01
9.0102e-01
1.6306e+00
1.8402e+00
1.3490e+00
1.2992e+00
1.4135e+00
1.5131e+00
1.2981e+00
1.6940e+00
1.5551e+00
1.3945e+00
1.6082e+00
2.0404e+00
1.7050e+00
1.6669e+00
1.4562e+00
1.1608e+00
1.1751e+00
1.4360e+00
1.4960e+00
1.1149e+00
7.9266e-01
1.8643e+00
1.7484e+00
1.3808e+00
1.5326e+00
1.4934e+00
1.4965e+00
1.0211e+00
1.2439e+00
1.9633e+00
1.3667e+00
1.4451e+00
1.5695e+00
1.1690e+00
1.2733e+00
1.5713e+00
1.5735e+00
1.5012e+00
1.0927e+00
1.7517e+00
1.5822e+00
1.5516e+00
1.4438e+00
1.3324e+00
1.4047e+00
1.3017e+00
1.0102e+00
1.3240e+00
1.5269e+00
1.9027e+00
1.5890e+00
1.8989e+00
1.3795e+00
2.0676e+00
1.5934e+00
1.6760e+00
1.4704e+00
1.0486e+00
1.5535e+00
1.6534e+00
1.3475e+00
1.1150e+00
1.5540e+00
1.7611e+00
1.4917e+00
2.0937e+00
7.6822e-01
1.1597e+00
9.2072e-01
8.6757e-01
1.5458e+00
1.4160e+00
1.8205e+00
1.1547e+00
2.0320e+00
1.7001e+00
1.8321e+00
1.3887e+00
1.3603e+00
1.3888e+00
1.3344e+00
7.8515e-01
1.3801e+00
1.5691e+00
1.5565e+00
1.3588e+00
1.8312e+00
1.6542e+00
1.6747e+00
1.1578e+00
1.0961e+00
1.6047e+00
2.1236e+00
1.4125e+00
1.6810e+00
1.7249e+00
8.2792e-01
1.6173e+00
9.8701e-01
5.7564e-01
1.0729e+00
1.6679e+00
1.7483e+00
1.6869e+00
1.0128e+00
1.3748e+00
1.3961e+00
1.3131e+00
1.4967e+00
8.8582e-01
1.2408e+00
1.3886e+00
1.2295e+00
1.6827e+00
1.5443e+00
8.3664e-01
1.5130e+00
1.5019e+00
1.5043e+00
1.5876e+00
1.5328e+00
1.6750e+00
1.4966e+00
1.4755e+00
1.2083e+00
1.2107e+00
1.9944e+00
1.0003e+00
1.3077e+00
1.1257e+00
1.1755e+00
1.9315e+00
1.5201e+00
1.3531e+00
1.5481e+00
1.9327e+00
9.3871e-01
1.2656e+00
1.5476e+00
1.2349e+00
1.3442e+00
1.4066e+00
1.8430e+00
1.1383e+00
1.0295e+00
1.8992e+00
1.4618e+00
1.6742e+00
1.9461e+00
1.0519e+00
1.1566e+00
1.3338e+00
1.8232e+00
8.7537e-01
1.4682e+00
1.4672e+00
1.7056e+00
1.4134e+00
1.0398e+00
1.4793e+00
1.4438e+00
1.5555e+00
1.9471e+00
1.0990e+00
9.3382e-01
1.0794e+00
1.7366e+00
1.5639e+00
1.3215e+00
1.1220e+00
1.8184e+00
1.5458e+00
1.6509e+00
1.5731e+00
1.5419e+00
1.8973e+00
1.2830e+00
1.0175e+00
1.6136e+00
1.8722e+00
1.6758e+00
1.4737e+00
1.3528e+00
1.9593e+00
8.6314e-01
1.0820e+00
1.5227e+00
1.4238e+00
1.3545e+00
1.5466e+00
1.6406e+00
1.7421e+00
1.4183e+00
1.6458e+00
1.4430e+00
1.6414e+00
1.1135e+00
1.5068e+00
1.2312e+00
1.1655e+00
1.6678e+00
1.3237e+00
1.1991e+00
1.2034e+00
1.6557e+00
1.7516e+00
1.0993e+00
1.5612e+00
1.4168e+00
9.0337e-01
1.0965e+00
1.7766e+00
1.7143e+00
1.2991e+00
1.6664e+00
1.7254e+00
2.0602e+00
1.5764e+00
1.5985e+00
1.5453e+00
1.1443e+00
1.6653e+00
1.7203e+00
1.2548e+00
1.6369e+00
1.1616e+00
1.6502e+00
9.5104e-01
1.3580e+00
1.3844e+00
8.4099e-01
1.1689e+00
1.0176e+00
1.7971e+00
1.4193e+00
1.0205e+00
1.6927e+00
1.4495e+00
1.5794e+00
1.0553e+00
1.7031e+00
1.0747e+00
1.8333e+00
1.6829e+00
1.5749e+00
1.5150e+00
1.4050e+00
1.8187e+00
1.7053e+00
1.6125e+00
1.0963e+00
2.2648e+00
1.5718e+00
9.1699e-01
1.6567e+00
1.5912e+00
1.3978e+00
1.6439e+00
1.4115e+00
1.0505e+00
1.6356e+00
1.3108e+00
1.9082e+00
1.5999e+00
1.4920e+00
1.5912e+00
1.5202e+00
1.7390e+00
1.7512e+00
1.2226e+00
1.3985e+00
1.0333e+00
1.3944e+00
1.2605e+00
1.4550e+00
1.2597e+00
1.1081e+00
1.4547e+00
1.1330e+00
1.8160e+00
1.0995e+00
1.5144e+00
1.2107e+00
2.1205e+00
2.0113e+00
1.7199e+00
1.4404e+00
1.6200e+00
1.8287e+00
1.7021e+00
1.2855e+00
1.7758e+00
1.6317e+00
1.1165e+00
1.9716e+00
1.3177e+00
1.3450e+00
1.4726e+00
1.0597e+00
1.5152e+00
1.5143e+00
1.5127e+00
1.5960e+00
1.2314e+00
1.4284e+00
9.1552e-01
1.5881e+00
1.8042e+00
9.7510e-01
1.4494e+00
1.2365e+00
1.0683e+00
1.6330e+00
1.6008e+00
1.1659e+00
1.0261e+00
1.5466e+00
1.6793e+00
1.6231e+00
1.3383e+00
1.4559e+00
1.5220e+00
1.3979e+00
1.5461e+00
1.1609e+00
1.7041e+00
1.3955e+00
9.2595e-01
1.6636e+00
1.0848e+00
1.1735e+00
9.5731e-01
1.4760e+00
1.5990e+00
1.0015e+00
1.4708e+00
1.5705e+00
1.5495e+00
1.3050e+00
1.2510e+00
9.4914e-01
1.5225e+00
1.5720e+00
1.1183e+00
1.6710e+00
1.6324e+00
1.9561e+00
1.4290e+00
1.3739e+00
9.0464e-01
1.5748e+00
2.0267e+00
1.2965e+00
8.8630e-01
1.2196e+00
1.5038e+00
1.4753e+00
1.4096e+00
1.3001e+00
2.0934e+00
1.7185e+00
1.6990e+00
1.5585e+00
1.0629e+00
1.4806e+00
1.7639e+00
1.6423e+00
1.4353e+00
1.5888e+00
1.5903e+00
1.4832e+00
1.8749e+00
1.7276e+00
1.0981e+00
1.4661e+00
1.4427e+00
7.5687e-01
1.5591e+00
1.5276e+00
1.0813e+00
1.8262e+00
1.6586e+00
1.5774e+00
1.3995e+00
1.6251e+00
1.7625e+00
9.5046e-01
1.7451e+00
2.0645e+00
1.1080e+00
2.0559e+00
9.7007e-01
1.2964e+00
1.0519e+00
1.4854e+00
9.3283e-01
1.0081e+00
1.8159e+00
1.7549e+00
1.6315e+00
[truncated: 52,863 more rows]
