# Supplementary material for: The genotype‐phenotype landscape of an allosteric protein
Source: Mol Syst Biol. 2021 Mar 30;17(3):e10179. doi: 10.15252/msb.202010179 (PMC8009258; doi:10.15252/msb.202010179)
Supplement: Supplementary file 5 — Source Data for Figure 2 [file MSB-17-e10179-s003.zip]

Archive with 4 entries (4 files):
- Figure 2A.source.csv
- Figure 2B.source.csv
- Figure 2C.source.csv
- Figure 2D.source.csv
