# Supplementary material for: The genotype‐phenotype landscape of an allosteric protein
Source: Mol Syst Biol. 2021 Mar 30;17(3):e10179. doi: 10.15252/msb.202010179 (PMC8009258; doi:10.15252/msb.202010179)
Supplement: Supplementary file 5 — Source Data for Figure 2 [file MSB-17-e10179-s003.zip › Figure 2A.source.csv]

plasmid	log10(G0) from cytometry	log10(G0) err from cytometry	log10(G0) from landscape	log10(G0) err from landscape
pVER-IPTG-001	4.402188490004896	0.006245918536424661	4.260787680542761	0.03670076338819917
pVER-IPTG-002	4.464318237905193	0.018073921905177676	4.501614989755126	0.07616687515127807
pVER-IPTG-003	4.5140007518769885	0.018929503003705984	4.296325574453316	0.04968050650853865
pVER-IPTG-004	4.502690344087396	0.011685464538462387	4.405660050697441	0.0575916369902672
pVER-IPTG-005	4.329212061066241	0.006666269841339974	4.266396192606566	0.04319854849894799
pVER-IPTG-006	4.454130743203105	0.017871295656177476	4.512496883755239	0.08353746076395724
pVER-IPTG-007	4.341368862722279	0.01041123462725386	4.313046004395594	0.06738404218415214
pVER-IPTG-008	4.296327512157834	0.03121085679780717	4.293090219456482	0.04783007519899763
pVER-IPTG-009	4.237988542409752	0.007348534232403787	4.308777105193833	0.05479005694848223
pVER-IPTG-010	4.370074229496334	0.008205148523761446	4.392250224343508	0.07920056295517773
pVER-IPTG-057	2.3645153525878317	0.035423678293106275	2.870792990943585	0.456419797625899
pVER-IPTG-075	3.919208543089317	0.012658729416299133	3.0606023006033767	0.5492322426141774
pVER-IPTG-076	3.835076806800085	0.011958086952193695	2.9850958907653027	0.5259780385369592
pVER-IPTG-077	3.590245554500696	0.009085875314166759	3.0584035856494705	0.5513675628435801
pVER-IPTG-079	3.535211508986362	0.009543573377383137	3.2633442091283613	0.5311642137105149
pVER-IPTG-080	3.420971608723195	0.013430516557001053	3.201651638827979	0.556923261595406
pVER-IPTG-081	3.5958967711067977	0.013771770599288942	3.224113176137181	0.5200655365887696
pVER-IPTG-082	3.408784703444271	0.017274561433513337	2.8158207948758833	0.46049420256936185
pVER-IPTG-083	3.075957104625933	0.023038363987239616	2.8655406968765367	0.4963520238704205
pVER-IPTG-084	3.260064786129876	0.01444021454215505	2.87154105008182	0.4727712249522369
pVER-IPTG-085	2.527903211927722	0.027772706043031684	2.9092820487575954	0.4940050589339626
pVER-IPTG-086	2.3857632989881385	0.032573709813158123	2.791723184342517	0.44196561607719187
pVER-IPTG-087	2.4500666986729405	0.040135850654064845	2.829734933834652	0.4767580593722874
pVER-IPTG-088	2.253939162594496	0.022708705132792797	2.859118114911966	0.5092417648773679
pVER-IPTG-090	2.7729051676262246	0.011026915904009118	2.867147916459289	0.4972645113671505
pVER-IPTG-091	2.0995137367815335	0.025450925725456666	2.829272840764874	0.46359223137624267
pVER-IPTG-092	1.7846735535096565	0.03698025004007574	2.908018457019749	0.4782091804630547
pVER-IPTG-093	3.3359157704470452	0.00629298548603472	2.971644199622829	0.5008003434652969
pVER-RS-10	2.9848986778698112	0.006428727993139409	2.746899065127124	0.461999200062109
pVER-RS-01	1.9967464858679094	0.030508001632157396	2.7404737019301324	0.4354470295740592
pVER-RS-17	2.4523502418968546	0.03969117883821111	2.7516156010140462	0.45013973428930354
pVER-RS-14	3.3480464227513207	0.03105062198657786	4.0550691622878405	0.30980229610792537
pVER-RS-04	2.3255772367494694	0.04228125138103681	2.809920947682254	0.46532602108221094
pVER-RS-15	2.704139558980728	0.018667159912434658	3.0809651080513207	0.5577902197607209
pVER-RS-19	2.5331751271578344	0.020465725351188346	2.794346408260938	0.4502556681134737
pVER-RS-05	2.784581267083827	0.023988596131158946	2.8263474036708023	0.4883526966629797
pVER-lacI	2.189174914523836	0.029048969762250177	2.9344151415403648	0.5103840916643007
pVER-lacI	2.189174914523836	0.029048969762250177	2.772931210982528	0.43926864812225225
pVER-lacI	2.189174914523836	0.029048969762250177	2.7134079463623957	0.4265492577298734
pVER-lacI	2.189174914523836	0.029048969762250177	3.0068369138773012	0.479965603666889
pVER-lacI	2.189174914523836	0.029048969762250177	3.4545165591216116	0.5662638081055524
pVER-lacI	2.189174914523836	0.029048969762250177	2.8251255245381492	0.47158280599632413
pVER-lacI	2.189174914523836	0.029048969762250177	2.7605523444304327	0.44392509135476366
pVER-lacI	2.189174914523836	0.029048969762250177	2.89190585555866	0.4542306127709223
pVER-lacI	2.189174914523836	0.029048969762250177	2.791663493506272	0.46678185850128767
pVER-lacI	2.189174914523836	0.029048969762250177	2.804368310134744	0.43620482442400443
pVER-lacI	2.189174914523836	0.029048969762250177	2.7459142050156906	0.45632049175726086
pVER-lacI	2.189174914523836	0.029048969762250177	2.8675524063255686	0.4671925503141427
pVER-lacI	2.189174914523836	0.029048969762250177	2.840812420799679	0.4846843135207422
pVER-lacI	2.189174914523836	0.029048969762250177	2.753564090781542	0.4496326333674482
pVER-lacI	2.189174914523836	0.029048969762250177	2.9342141280852108	0.5408591375874813
pVER-lacI	2.189174914523836	0.029048969762250177	2.755446456293635	0.4337825712434615
pVER-lacI	2.189174914523836	0.029048969762250177	2.913367617603246	0.469232543591129
pVER-lacI	2.189174914523836	0.029048969762250177	2.8282588762196634	0.4615899962982525
pVER-lacI	2.189174914523836	0.029048969762250177	2.7821403143363708	0.4447077275509153
pVER-lacI	2.189174914523836	0.029048969762250177	2.736171602246941	0.43837436958779
pVER-lacI	2.189174914523836	0.029048969762250177	2.8417772061725692	0.4720156440143229
pVER-lacI	2.189174914523836	0.029048969762250177	2.893310770778366	0.4641007543202137
pVER-lacI	2.189174914523836	0.029048969762250177	2.9266419136326345	0.5189743320234794
pVER-lacI	2.189174914523836	0.029048969762250177	2.9452098834305156	0.479687132837342
pVER-lacI	2.189174914523836	0.029048969762250177	3.1063196974367386	0.5013229666655882
pVER-lacI	2.189174914523836	0.029048969762250177	2.8609869206001983	0.4744121910886651
pVER-lacI	2.189174914523836	0.029048969762250177	2.9225905358672386	0.5063138964040536
pVER-lacI	2.189174914523836	0.029048969762250177	2.808875461275279	0.46632489431272234
pVER-lacI	2.189174914523836	0.029048969762250177	2.841727496098941	0.45559602157846113
pVER-lacI	2.189174914523836	0.029048969762250177	2.765388873560739	0.4489429590514557
pVER-lacI	2.189174914523836	0.029048969762250177	2.959557182502453	0.5062199804648521
pVER-lacI	2.189174914523836	0.029048969762250177	2.904467951572906	0.47474224263556664
pVER-lacI	2.189174914523836	0.029048969762250177	2.762962096135407	0.4696906297443165
pVER-lacI	2.189174914523836	0.029048969762250177	2.8517662205655254	0.47802550663106425
pVER-lacI	2.189174914523836	0.029048969762250177	2.9026710173764285	0.46759223899231256
pVER-lacI	2.189174914523836	0.029048969762250177	2.869506126628699	0.4857765715669393
pVER-lacI	2.189174914523836	0.029048969762250177	2.813878648167675	0.46201664242211954
pVER-lacI	2.189174914523836	0.029048969762250177	3.08385520743932	0.5169461085009542
pVER-lacI	2.189174914523836	0.029048969762250177	2.832930414684359	0.45523025200199535
pVER-lacI	2.189174914523836	0.029048969762250177	3.172202444562321	0.5453804417908371
pVER-lacI	2.189174914523836	0.029048969762250177	2.9339793646709724	0.5173634493632403
pVER-lacI	2.189174914523836	0.029048969762250177	2.778957442560511	0.4593492562676581
pVER-lacI	2.189174914523836	0.029048969762250177	2.8513473044948783	0.47881765963341216
pVER-lacI	2.189174914523836	0.029048969762250177	2.813803931855257	0.4888850759435093
pVER-lacI	2.189174914523836	0.029048969762250177	3.084034576602722	0.5197594228317346
pVER-lacI	2.189174914523836	0.029048969762250177	2.938974826266643	0.4993380449299549
pVER-lacI	2.189174914523836	0.029048969762250177	2.8330048261105967	0.46995388183875386
pVER-lacI	2.189174914523836	0.029048969762250177	2.8297389917506752	0.4727317520332753
pVER-lacI	2.189174914523836	0.029048969762250177	2.782138078679492	0.45974437514345406
pVER-lacI	2.189174914523836	0.029048969762250177	3.243994436567826	0.5359220087259501
pVER-lacI	2.189174914523836	0.029048969762250177	2.90976707542724	0.49119936638913364
pVER-lacI	2.189174914523836	0.029048969762250177	2.8809183793187674	0.5108449581803403
pVER-lacI	2.189174914523836	0.029048969762250177	2.888998614168458	0.5076630515090024
pVER-IPTG-134	3.6922306200733077	0.015578058098504361	4.152548902229026	0.04102707363037966
pVER-IPTG-134	3.6922306200733077	0.015578058098504361	4.113861043957458	0.04967399322025307
pVER-IPTG-135	2.572577718376848	0.01418781057258781	2.8302342780934326	0.450051122715999
pVER-IPTG-136	2.1932533703413375	0.019929656081122845	2.831955166795778	0.4699589745219799
pVER-IPTG-137	2.1027794113308356	0.0157922971722972	2.7672108063373355	0.44882855429340696
pVER-IPTG-138	3.9232309737506927	0.0165309986726894	3.0606023006033767	0.5492322426141774
pVER-IPTG-139	3.1910137951460253	0.018417799068185577	2.850985965801292	0.4792525052246319
pVER-IPTG-140	2.3610421841512075	0.05269992981701938	2.8216493844832984	0.4690416104842773
pVER-IPTG-141	3.3746859640266855	0.008323112055099866	2.7652283664437776	0.4523061359744319
pVER-IPTG-142	2.189327943633913	0.02021976190043685	2.7787894491641234	0.4689505059936918
pVER-IPTG-144	3.109372992547816	0.01370370700204624	2.8580411346311085	0.47335251184918936
pVER-IPTG-145	3.0864425509885542	0.008869618081171699	2.8363987427303776	0.48697522390999604
pVER-IPTG-152	2.2804699620053324	0.01900498214690503	2.8680746743590526	0.4721982407260139
pVER-IPTG-153	2.2131140246062033	0.01964497178727061	2.862788306461985	0.47874892272979436
pVER-IPTG-155	2.260515673162614	0.03435747050954461	2.77334576294305	0.43560952849911166
pVER-IPTG-157	2.2958861477712613	0.02615152528675518	2.7950856023276023	0.4436107109992456
