# Supplementary material for: The genotype‐phenotype landscape of an allosteric protein
Source: Mol Syst Biol. 2021 Mar 30;17(3):e10179. doi: 10.15252/msb.202010179 (PMC8009258; doi:10.15252/msb.202010179)
Supplement: Supplementary file 5 — Source Data for Figure 2 [file MSB-17-e10179-s003.zip › Figure 2B.source.csv]

plasmid	log10(Ginf) from cytometry	log10(Ginf) err from cytometry	log10(Ginf) from landscape	log10(Ginf) err from landscape
pVER-IPTG-001	3.6831870944851057	0.01597341471856656	2.9748067911635983	0.5285098047560666
pVER-IPTG-002	3.1777036095740185	0.03243335392127071	3.511359916149631	0.5538189687071484
pVER-IPTG-003	3.5676080781787203	0.04809976576559603	3.878264846363351	0.5158415775481386
pVER-IPTG-004	3.612241263935922	0.01868558898074912	3.5625072887139093	0.5812500162388665
pVER-IPTG-005	3.631350343299376	0.008880979311580954	3.2370447085488294	0.5675458389562164
pVER-IPTG-006	3.1754876140396266	0.3971465639871416	4.0111620889457535	0.2488266058409347
pVER-IPTG-007	3.720621891016643	0.00914509163981888	3.6075778718250167	0.5618463402410662
pVER-IPTG-008	3.2727729046308154	0.03719243680286155	4.036583712957595	0.05550626256642628
pVER-IPTG-009	3.9256546411835442	0.008062220360811832	3.1978439227610345	0.5794596921759717
pVER-IPTG-010	4.067249993748677	0.005730804669907035	4.0497807918511555	0.4347222666708109
pVER-IPTG-057	4.409985472373989	0.009948250285427987	3.9931497118108847	0.12366161816264172
pVER-IPTG-075	4.461327544665833	0.004321739484510501	4.452397020246878	0.05061272464213127
pVER-IPTG-076	4.443423200675882	0.004466035788009849	4.469390942779995	0.061210056904109626
pVER-IPTG-077	4.489629409141726	0.0029337715033880786	4.432565356247319	0.05196658643172089
pVER-IPTG-079	4.454439374747712	0.004049149709065747	4.448824883887998	0.042084673180838965
pVER-IPTG-080	4.417282338411735	0.005068767356646236	4.4651307092000625	0.05312739398047498
pVER-IPTG-081	4.489559732388909	0.005434864595500897	4.440425285647725	0.045498904883719375
pVER-IPTG-082	4.457314062680047	0.009709079402330165	4.441823435878762	0.04061473304981247
pVER-IPTG-083	4.487990039403988	0.009481139399775603	4.465497674445678	0.04516266580342063
pVER-IPTG-084	4.4591503694031225	0.0068413911119412744	4.4419169484719525	0.04131907243993925
pVER-IPTG-085	4.426212378234884	0.012534317211514705	4.425936335332835	0.05887455078988663
pVER-IPTG-086	4.434734935616201	0.011034615580192869	4.449384687784271	0.04848614896045613
pVER-IPTG-087	4.430282360468469	0.015139960647717372	4.467704953805958	0.05228705084601609
pVER-IPTG-088	4.409141576436463	0.01104987731431129	4.449425777048126	0.07051347408548475
pVER-IPTG-090	4.411905915353998	0.010790922470132216	4.42933226140662	0.06201996456163902
pVER-IPTG-091	4.293735071851579	0.017245623382469922	4.408867431062249	0.08136974826737976
pVER-IPTG-092	4.277944251656915	0.012395801528621802	4.457833228077388	0.0712243650687718
pVER-IPTG-093	4.346041601258065	0.011733417166179134	4.4096638432937345	0.08950984579916918
pVER-RS-10	4.222108192092601	0.006188184876275786	4.291780765771541	0.04771295805890071
pVER-RS-01	4.324096513671572	0.006659217257071176	4.317678493317064	0.04371759881837739
pVER-RS-17	4.349891449769759	0.013016679512302363	4.345702506920237	0.0432695761588688
pVER-RS-14	4.501692760664923	0.011709678800899117	4.539695792544515	0.07727619527821303
pVER-RS-04	4.438431583482241	0.011756899043250987	4.384790911098698	0.050108368493713834
pVER-RS-15	4.393303937856743	0.01026015016771981	4.454589511582929	0.07745726340469203
pVER-RS-19	4.3889976555466905	0.013696858690609947	4.36511637439523	0.06147640553584037
pVER-RS-05	4.4080941255824495	0.009644919433236962	4.442557432756715	0.0743145256564809
pVER-lacI	4.377991676880292	0.010719836983542936	4.372332030055587	0.031768101680401985
pVER-lacI	4.377991676880292	0.010719836983542936	4.390438209199573	0.03608992182691335
pVER-lacI	4.377991676880292	0.010719836983542936	4.329590274646663	0.03666802414560522
pVER-lacI	4.377991676880292	0.010719836983542936	4.356489534080774	0.041588632597127105
pVER-lacI	4.377991676880292	0.010719836983542936	4.3618841233897125	0.04971861923835349
pVER-lacI	4.377991676880292	0.010719836983542936	4.398382957577152	0.040794621573842574
pVER-lacI	4.377991676880292	0.010719836983542936	4.374212736272735	0.044402550729962915
pVER-lacI	4.377991676880292	0.010719836983542936	4.409858469091409	0.043077298615711634
pVER-lacI	4.377991676880292	0.010719836983542936	4.352651096593014	0.060498998259558415
pVER-lacI	4.377991676880292	0.010719836983542936	4.373622783377661	0.039987812051932005
pVER-lacI	4.377991676880292	0.010719836983542936	4.35797607130036	0.04256941427454809
pVER-lacI	4.377991676880292	0.010719836983542936	4.425964591547288	0.06549716949409849
pVER-lacI	4.377991676880292	0.010719836983542936	4.400743757536427	0.06081780380244895
pVER-lacI	4.377991676880292	0.010719836983542936	4.402443203753025	0.050392235137954544
pVER-lacI	4.377991676880292	0.010719836983542936	4.378082271761345	0.05877386070565726
pVER-lacI	4.377991676880292	0.010719836983542936	4.402093416916439	0.039191562131458045
pVER-lacI	4.377991676880292	0.010719836983542936	4.446246462428095	0.05972444470252225
pVER-lacI	4.377991676880292	0.010719836983542936	4.370958979457427	0.04856053062744171
pVER-lacI	4.377991676880292	0.010719836983542936	4.431320274859182	0.059446040157752206
pVER-lacI	4.377991676880292	0.010719836983542936	4.4352923401868	0.06330967129919494
pVER-lacI	4.377991676880292	0.010719836983542936	4.3581846239640925	0.049223292292116444
pVER-lacI	4.377991676880292	0.010719836983542936	4.394019759771275	0.04212055053671215
pVER-lacI	4.377991676880292	0.010719836983542936	4.452934534636352	0.057898661277917894
pVER-lacI	4.377991676880292	0.010719836983542936	4.3814929549261965	0.05382458586326493
pVER-lacI	4.377991676880292	0.010719836983542936	4.451758525601875	0.06334842872956033
pVER-lacI	4.377991676880292	0.010719836983542936	4.422474472591562	0.06963296467942805
pVER-lacI	4.377991676880292	0.010719836983542936	4.449114127135289	0.07933490733625947
pVER-lacI	4.377991676880292	0.010719836983542936	4.369397108476727	0.06812304494245856
pVER-lacI	4.377991676880292	0.010719836983542936	4.424639389584739	0.06827894425213242
pVER-lacI	4.377991676880292	0.010719836983542936	4.347106340802265	0.04738132983258122
pVER-lacI	4.377991676880292	0.010719836983542936	4.427098117025049	0.05229569069204988
pVER-lacI	4.377991676880292	0.010719836983542936	4.37484907745031	0.058756451740086126
pVER-lacI	4.377991676880292	0.010719836983542936	4.374334214583541	0.0538924459957395
pVER-lacI	4.377991676880292	0.010719836983542936	4.404854581233723	0.06733700533862147
pVER-lacI	4.377991676880292	0.010719836983542936	4.441178468633331	0.07008235332649623
pVER-lacI	4.377991676880292	0.010719836983542936	4.435749537819053	0.06617785940064284
pVER-lacI	4.377991676880292	0.010719836983542936	4.366581914170787	0.048095194135101854
pVER-lacI	4.377991676880292	0.010719836983542936	4.392384766209782	0.0683812946022097
pVER-lacI	4.377991676880292	0.010719836983542936	4.335790570632479	0.04423731738739076
pVER-lacI	4.377991676880292	0.010719836983542936	4.451301963249274	0.07262022651578767
pVER-lacI	4.377991676880292	0.010719836983542936	4.392706826577619	0.07133026799602041
pVER-lacI	4.377991676880292	0.010719836983542936	4.441524266045711	0.06936169998184673
pVER-lacI	4.377991676880292	0.010719836983542936	4.356771367030585	0.062273244647370316
pVER-lacI	4.377991676880292	0.010719836983542936	4.359215465593837	0.05330387194540131
pVER-lacI	4.377991676880292	0.010719836983542936	4.400391314068861	0.08478449372436395
pVER-lacI	4.377991676880292	0.010719836983542936	4.384205902700527	0.07625458409651967
pVER-lacI	4.377991676880292	0.010719836983542936	4.401162019228384	0.07081998065480644
pVER-lacI	4.377991676880292	0.010719836983542936	4.358884898950949	0.05045947090741
pVER-lacI	4.377991676880292	0.010719836983542936	4.348001211858412	0.05689352724055984
pVER-lacI	4.377991676880292	0.010719836983542936	4.435363069224339	0.08875604518402902
pVER-lacI	4.377991676880292	0.010719836983542936	4.347688770280885	0.07299373583588109
pVER-lacI	4.377991676880292	0.010719836983542936	4.387773064724339	0.0733072874871649
pVER-lacI	4.377991676880292	0.010719836983542936	4.3653418606038565	0.08002265861185913
pVER-IPTG-134	4.376195755241015	0.013408073521865632	4.447708354498322	0.07034009785536542
pVER-IPTG-134	4.376195755241015	0.013408073521865632	4.4642982692780695	0.08240702126976296
pVER-IPTG-135	4.42445062294265	0.03559959914344228	4.438774318943432	0.09769453623860147
pVER-IPTG-136	4.152571101983992	0.11834608719184127	4.327689775540511	0.13820201974197438
pVER-IPTG-137	4.23475029243248	0.05735928870191422	4.331736918148326	0.23707066870497462
pVER-IPTG-138	4.40734215827948	0.006723155392919826	4.452397020246878	0.05061272464213127
pVER-IPTG-139	4.403609752093811	0.009828478976196715	4.453997568104077	0.04335242094515203
pVER-IPTG-140	4.4004220563467165	0.0160384235602437	4.470349804246318	0.05141483821015433
pVER-IPTG-141	4.427091410186964	0.012011710228074539	4.467728584620307	0.058412476389072175
pVER-IPTG-142	4.361866713606523	0.013820121012267348	4.446817123667868	0.0668362514826133
pVER-IPTG-144	4.415543668480194	0.06973187947894488	4.420011844817361	0.09306322281474064
pVER-IPTG-145	4.466016977770544	0.05668189733990997	4.440690355484337	0.09184058566273293
pVER-IPTG-152	3.4370771809945566	0.037362254853584555	3.9005725562205034	0.32440028321392705
pVER-IPTG-153	3.72267445513961	0.024941193751198514	3.88705013419343	0.4746813474471197
pVER-IPTG-155	4.170719430736359	0.019817928464449196	4.2153823207819165	0.02727659907031914
pVER-IPTG-157	4.200774984784555	0.016622164458587576	4.224201534017098	0.03100810735620474
