# Supplementary material for: The genotype‐phenotype landscape of an allosteric protein
Source: Mol Syst Biol. 2021 Mar 30;17(3):e10179. doi: 10.15252/msb.202010179 (PMC8009258; doi:10.15252/msb.202010179)
Supplement: Supplementary file 5 — Source Data for Figure 2 [file MSB-17-e10179-s003.zip › Figure 2C.source.csv]

plasmid	log10(EC0) from cytometry	log10(EC0) err from cytometry	log10(EC0) from landscape	log10(EC0) err from landscape
pVER-IPTG-001	2.8865775397955553	0.028175527984833616	2.8950985557286275	0.23417755078857375
pVER-IPTG-002	2.463418513782893	0.05162816622914188	1.7924945313594831	0.24554344804018532
pVER-IPTG-003	2.186309510335267	0.0787652585450764	1.9628321863882223	0.3833296231836925
pVER-IPTG-004	2.418174877488186	0.03897797494461772	2.4461939626485814	0.26279889312436083
pVER-IPTG-005	2.3072329481121985	0.029420436373594847	2.180352480309753	0.2582633274533258
pVER-IPTG-006	2.7027508765126202	0.09625045042241895	1.3093013606658568	0.33968316848054037
pVER-IPTG-007	1.462054272711895	0.04682277622903041	1.7221445092831194	0.4724893867874604
pVER-IPTG-008	1.8904424627452943	0.08450467865973275	1.3957534733389216	0.22371438644312153
pVER-IPTG-009	2.225448342129778	0.04733336880387029	2.3531305549889847	0.2752665250992755
pVER-IPTG-010	0.9583375102357331	0.050061466473173444	1.685677098729995	0.6903383332397518
pVER-IPTG-057	1.799729696980376	0.023416730508022888	1.80955014465709	0.2635431454601885
pVER-IPTG-075	0.4771764874312424	0.02508680480517143	-0.0548207469391937	0.27010541187579246
pVER-IPTG-076	0.6350964019589593	0.021974945498016676	0.392511593016031	0.2165930007321067
pVER-IPTG-077	0.4700341570595692	0.010964806423520242	0.42666974742791186	0.13645133973624043
pVER-IPTG-079	0.8606565355783754	0.014062228224232592	0.8799088045978425	0.09591815671711894
pVER-IPTG-080	0.8431802287114395	0.017515692008531383	0.8500480068934807	0.12251314540180126
pVER-IPTG-081	0.9291256439122528	0.019620130988363866	0.8792121581749289	0.10227766853552236
pVER-IPTG-082	1.4535394588680035	0.02825917777980997	1.4324552465016829	0.07039531029404603
pVER-IPTG-083	1.3827676905300268	0.026030241341351193	1.431198969384716	0.08168617610881383
pVER-IPTG-084	1.5282134431368868	0.0183924396011037	1.4394998547603934	0.07248640849250299
pVER-IPTG-085	1.8734848432095295	0.026852735234693146	1.8679788020443948	0.10732004864844691
pVER-IPTG-086	1.8295585275624615	0.025802733434980674	1.8829754329155275	0.08340978202918582
pVER-IPTG-087	1.913042944411967	0.034976525460324384	1.8872209019716313	0.08727417066429248
pVER-IPTG-088	2.258502423223717	0.0216227149948303	2.3574356238704763	0.13528126167394877
pVER-IPTG-090	2.261080532139647	0.022355687242064576	2.33538800935188	0.12707136735452923
pVER-IPTG-091	2.6174649823217964	0.027368325054009445	2.781476632368936	0.1481114947497716
pVER-IPTG-092	2.545572919539433	0.02138308995082215	2.8895161090811237	0.11790694774814281
pVER-IPTG-093	2.4682505489306723	0.028500348329579994	2.851203385529559	0.17319013400468405
pVER-RS-10	2.0468262831613657	0.014491383306248141	2.1789562530166946	0.1242125380722438
pVER-RS-01	2.046586654023799	0.014055692912095694	1.9984213493637628	0.0989713735429902
pVER-RS-17	1.891842369532002	0.028533940375413496	1.9079385353687388	0.08075746793210574
pVER-RS-14	0.9915487368394996	0.039562218508571896	1.0421721571765545	0.2202614801313847
pVER-RS-04	1.944806205489983	0.026489620030200185	1.8442909113299457	0.0841222530921489
pVER-RS-15	1.8844472187742207	0.02199927098789568	2.013591521664214	0.15890884451486523
pVER-RS-19	2.3253423498053234	0.027177955660642128	2.2811389925312198	0.11828220611871428
pVER-RS-05	1.597472165343707	0.025338087330445385	1.7655915551923156	0.1438430752469749
pVER-lacI	1.9411065598500825	0.020827382387825694	1.984422555725924	0.06193576196404957
pVER-lacI	1.9411065598500825	0.020827382387825694	1.991008195181199	0.04746536883429082
pVER-lacI	1.9411065598500825	0.020827382387825694	1.953322392622184	0.0652622113788894
pVER-lacI	1.9411065598500825	0.020827382387825694	1.957460650465538	0.07785130288115193
pVER-lacI	1.9411065598500825	0.020827382387825694	2.0255468443239497	0.1379301936964231
pVER-lacI	1.9411065598500825	0.020827382387825694	2.0667981234512576	0.07952176337411947
pVER-lacI	1.9411065598500825	0.020827382387825694	1.9783900128789482	0.07268483042531965
pVER-lacI	1.9411065598500825	0.020827382387825694	2.0213082458066616	0.07351742505645326
pVER-lacI	1.9411065598500825	0.020827382387825694	2.049089791462573	0.13491894005919688
pVER-lacI	1.9411065598500825	0.020827382387825694	1.7811433125292415	0.08220293626583022
pVER-lacI	1.9411065598500825	0.020827382387825694	1.9433795589301117	0.07938763335332417
pVER-lacI	1.9411065598500825	0.020827382387825694	2.1281985155701966	0.15484933427102351
pVER-lacI	1.9411065598500825	0.020827382387825694	2.0453140881964615	0.11088910420565508
pVER-lacI	1.9411065598500825	0.020827382387825694	2.0391088283580885	0.09679823815793913
pVER-lacI	1.9411065598500825	0.020827382387825694	2.064950938498095	0.1217746231637689
pVER-lacI	1.9411065598500825	0.020827382387825694	1.9942130843588126	0.050284578785888226
pVER-lacI	1.9411065598500825	0.020827382387825694	2.2130954681866712	0.13661777451996499
pVER-lacI	1.9411065598500825	0.020827382387825694	1.9819838856689858	0.0777532794019093
pVER-lacI	1.9411065598500825	0.020827382387825694	2.042066514602426	0.1326314379731988
pVER-lacI	1.9411065598500825	0.020827382387825694	2.110884887211167	0.11746930378671408
pVER-lacI	1.9411065598500825	0.020827382387825694	2.0123837965415197	0.09836102071485713
pVER-lacI	1.9411065598500825	0.020827382387825694	2.019356949614008	0.07715987052993925
pVER-lacI	1.9411065598500825	0.020827382387825694	2.160905063666605	0.1212270261867898
pVER-lacI	1.9411065598500825	0.020827382387825694	2.0066267362572385	0.10722915762541048
pVER-lacI	1.9411065598500825	0.020827382387825694	2.194875685886602	0.1209541511096778
pVER-lacI	1.9411065598500825	0.020827382387825694	2.0477904589563383	0.15519769258271884
pVER-lacI	1.9411065598500825	0.020827382387825694	2.2316216522714045	0.20452161165853636
pVER-lacI	1.9411065598500825	0.020827382387825694	2.0623639450705196	0.1485651060277335
pVER-lacI	1.9411065598500825	0.020827382387825694	2.0110131442434036	0.1351891548990056
pVER-lacI	1.9411065598500825	0.020827382387825694	1.9697130576167803	0.0929650653632249
pVER-lacI	1.9411065598500825	0.020827382387825694	1.6767113320108022	0.09489358854144873
pVER-lacI	1.9411065598500825	0.020827382387825694	1.9644290776036224	0.142677266902227
pVER-lacI	1.9411065598500825	0.020827382387825694	2.077131251487295	0.08904561749964653
pVER-lacI	1.9411065598500825	0.020827382387825694	2.1731005876335754	0.12620391870738576
pVER-lacI	1.9411065598500825	0.020827382387825694	2.0638990942477036	0.1781467475239973
pVER-lacI	1.9411065598500825	0.020827382387825694	2.123923721514955	0.14414679605416156
pVER-lacI	1.9411065598500825	0.020827382387825694	1.891715753086444	0.09468449571712578
pVER-lacI	1.9411065598500825	0.020827382387825694	2.07762914725512	0.14353363580886713
pVER-lacI	1.9411065598500825	0.020827382387825694	1.9506627195164723	0.08394412950279166
pVER-lacI	1.9411065598500825	0.020827382387825694	2.15355243052632	0.1643707744919541
pVER-lacI	1.9411065598500825	0.020827382387825694	2.101580608901944	0.15166752439350725
pVER-lacI	1.9411065598500825	0.020827382387825694	2.1426783446742554	0.1298714862159326
pVER-lacI	1.9411065598500825	0.020827382387825694	1.9962524529304553	0.13873657123852504
pVER-lacI	1.9411065598500825	0.020827382387825694	2.03555172763077	0.09881475220518081
pVER-lacI	1.9411065598500825	0.020827382387825694	2.0743241167153332	0.28378809207063155
pVER-lacI	1.9411065598500825	0.020827382387825694	1.9825639237578194	0.22961420453516412
pVER-lacI	1.9411065598500825	0.020827382387825694	2.0500786772108235	0.18108403207693113
pVER-lacI	1.9411065598500825	0.020827382387825694	1.9030113588441862	0.10040142276629829
pVER-lacI	1.9411065598500825	0.020827382387825694	1.9077183375249247	0.14776705594696005
pVER-lacI	1.9411065598500825	0.020827382387825694	2.2106307532981107	0.3206104019182865
pVER-lacI	1.9411065598500825	0.020827382387825694	1.9871241944413793	0.18933260707745525
pVER-lacI	1.9411065598500825	0.020827382387825694	2.087362285708456	0.16574237318753787
pVER-lacI	1.9411065598500825	0.020827382387825694	1.9977032051067403	0.22506987553890356
pVER-IPTG-134	1.6619547900405385	0.03894342878467723	1.9260656096440438	0.3325160728257955
pVER-IPTG-134	1.6619547900405385	0.03894342878467723	2.0969205289579635	0.3508069060412237
pVER-IPTG-135	2.9390033417248866	0.06271788927097166	3.2556089235021353	0.12409329562904141
pVER-IPTG-136	3.1702248208283983	0.1266971738563607	3.2953581271461396	0.233505180018009
pVER-IPTG-137	3.1074442033045524	0.06218889823733025	3.3133049600284137	0.4376584302326925
pVER-IPTG-138	0.47504366318637714	0.05070351737526067	-0.0548207469391937	0.27010541187579246
pVER-IPTG-139	1.8048958612112298	0.02353430635244675	2.030706380101143	0.07037468332454905
pVER-IPTG-140	1.7989208915018662	0.03794999960694876	1.9665405442848687	0.09026056350494079
pVER-IPTG-141	2.2610952599638403	0.028672337460642388	2.46670017210898	0.09931941188708242
pVER-IPTG-142	2.3121196538064983	0.02572833653967078	2.4560489105752423	0.1212729389211616
pVER-IPTG-144	2.9291664697292408	0.1195176059184425	3.013268599073649	0.14929945622053156
pVER-IPTG-145	2.946602978986192	0.06417584659066702	2.9716686211806524	0.1448840239179535
pVER-IPTG-152	2.6828811708058846	0.08862771224136809	2.0531458282852535	0.646134834787977
pVER-IPTG-153	2.5268205071708536	0.04466407228943474	1.9985117044128948	0.7935433166762069
pVER-IPTG-155	2.0136695278711865	0.041919393331765434	2.0311173101796642	0.06648792548474737
pVER-IPTG-157	2.0118261782101268	0.0356098652242479	2.029962321645808	0.08104778050365953
