# Supplementary material for: The genotype‐phenotype landscape of an allosteric protein
Source: Mol Syst Biol. 2021 Mar 30;17(3):e10179. doi: 10.15252/msb.202010179 (PMC8009258; doi:10.15252/msb.202010179)
Supplement: Supplementary file 5 — Source Data for Figure 2 [file MSB-17-e10179-s003.zip › Figure 2D.source.csv]

plasmid	n from cytometry	n err from cytometry	n from landscape	n err from landscape
pVER-IPTG-001	1.3962592701246686	0.09850999126907004	0.8303558136775316	0.1258403691261516
pVER-IPTG-002	1.4305988838046106	0.11071779356456007	0.9174043275481736	0.14012208400374737
pVER-IPTG-003	0.6998531710557294	0.06976951953754883	1.0936249583673858	0.22780181630928228
pVER-IPTG-004	1.1196178160758197	0.07915069038409871	1.1016530260448723	0.19535880054438204
pVER-IPTG-005	1.2665603321772827	0.06564834628721923	0.7975660430615574	0.11483504766576788
pVER-IPTG-006	0.5101341975601812	0.05894326351794815	1.0341463363425667	0.17320313230354267
pVER-IPTG-007	0.7847639251397089	0.043412609522374766	0.6851298348754288	0.11468434319061395
pVER-IPTG-008	1.5761408888211486	0.22951496423738438	1.5447537989135554	0.2569282229148446
pVER-IPTG-009	1.109859578719212	0.1169539943110868	1.0517976820330637	0.20134035476175663
pVER-IPTG-010	0.9291925140152384	0.07229263786315884	0.821214285859011	0.19794951655242723
pVER-IPTG-057	1.525978658164844	0.04724807363635436	1.2910281033034943	0.22675183263514462
pVER-IPTG-075	1.3986995816628642	0.11991817942182838	1.3686132057675433	0.2587354370228854
pVER-IPTG-076	1.3094732829934035	0.0849908047326954	1.6949429774752192	0.29172570447652324
pVER-IPTG-077	1.5538709619069753	0.07055179748502056	1.6107214252147373	0.2507918853454218
pVER-IPTG-079	1.3280210608014293	0.04520001616834712	1.2958755368471413	0.10483002396006315
pVER-IPTG-080	1.323886362180875	0.0597602224574288	1.50578602718243	0.1746982232547569
pVER-IPTG-081	1.331821893161584	0.057211423087382966	1.2589473861062852	0.10975908945845823
pVER-IPTG-082	1.3445753685100708	0.06557424685325587	1.3538687961221714	0.09885178023194409
pVER-IPTG-083	1.4829597622827992	0.06438368994829323	1.3471429401112636	0.09907465365309538
pVER-IPTG-084	1.49653883468727	0.05025181523081698	1.3567685851685793	0.10360001078059229
pVER-IPTG-085	1.4776242125034438	0.047715180084629286	1.517364707034146	0.1847073068462695
pVER-IPTG-086	1.5342269737892233	0.046693878745435166	1.364244096165082	0.10690512808165557
pVER-IPTG-087	1.5040474978615364	0.06289663870528468	1.3788009515713704	0.10709191244451181
pVER-IPTG-088	1.5447234070250686	0.03484243408259834	1.3901881077308282	0.15200889899552306
pVER-IPTG-090	1.4657393779425814	0.03681464913549523	1.2727547121738458	0.12338732296890756
pVER-IPTG-091	1.6199908420766782	0.04438940409703221	1.5116241178222067	0.1783408600935515
pVER-IPTG-092	1.6855052140567417	0.03716550212899431	1.434867076654893	0.12898584707350041
pVER-IPTG-093	1.309005985969958	0.04477776665377226	1.448372373185831	0.19394220140121254
pVER-RS-10	1.5297510212484384	0.03445665659249421	1.2303301001537257	0.13280702114342133
pVER-RS-01	1.5762110145284585	0.02623105380815639	1.5332989401448525	0.15555509877585555
pVER-RS-17	1.4859043187764251	0.055072408725675245	1.5483114104489106	0.1455566213060793
pVER-RS-14	1.3879496315545699	0.11165762123985809	1.9395887808279753	0.3239752161146113
pVER-RS-04	1.514367450328161	0.04840617904366918	1.8178474553164021	0.1871012694246421
pVER-RS-15	1.5294205264223857	0.04324676105508089	1.555126340610364	0.2190648414344641
pVER-RS-19	1.431748492644673	0.0435685725949975	1.6584157979022667	0.20070532739826666
pVER-RS-05	1.4212832640253605	0.04864337014998474	1.6577786577152358	0.2441878548593471
pVER-lacI	1.5760774247812086	0.03668971365305659	1.3774619821151124	0.08726551698219062
pVER-lacI	1.5760774247812086	0.03668971365305659	1.9921052474143124	0.13574847802972886
pVER-lacI	1.5760774247812086	0.03668971365305659	1.6879121012416072	0.15081548007938456
pVER-lacI	1.5760774247812086	0.03668971365305659	1.6742887622784586	0.1609856839643507
pVER-lacI	1.5760774247812086	0.03668971365305659	1.2128296234368172	0.14533299397469854
pVER-lacI	1.5760774247812086	0.03668971365305659	1.3276170311411253	0.10058945461165464
pVER-lacI	1.5760774247812086	0.03668971365305659	1.7082581990209045	0.15963699370586124
pVER-lacI	1.5760774247812086	0.03668971365305659	1.4862795501627823	0.1176687708744384
pVER-lacI	1.5760774247812086	0.03668971365305659	1.3489427570701236	0.17058840079314996
pVER-lacI	1.5760774247812086	0.03668971365305659	1.2861062669254775	0.11187911502861708
pVER-lacI	1.5760774247812086	0.03668971365305659	1.7541455896081906	0.17678839755663878
pVER-lacI	1.5760774247812086	0.03668971365305659	1.1451920505269386	0.12215902335983986
pVER-lacI	1.5760774247812086	0.03668971365305659	1.5895318458442336	0.17190934226817914
pVER-lacI	1.5760774247812086	0.03668971365305659	1.375582206671256	0.12463744011827868
pVER-lacI	1.5760774247812086	0.03668971365305659	1.472566479091401	0.16570898232190479
pVER-lacI	1.5760774247812086	0.03668971365305659	2.1123698548756304	0.154093379748069
pVER-lacI	1.5760774247812086	0.03668971365305659	1.0317989708384372	0.09319783905631371
pVER-lacI	1.5760774247812086	0.03668971365305659	1.9390812552095047	0.2238496660407158
pVER-lacI	1.5760774247812086	0.03668971365305659	1.2006788370950119	0.11392235993280958
pVER-lacI	1.5760774247812086	0.03668971365305659	1.4902781549978064	0.15993996036642263
pVER-lacI	1.5760774247812086	0.03668971365305659	1.5661933362675147	0.17933059939925966
pVER-lacI	1.5760774247812086	0.03668971365305659	1.387981641330445	0.10768626165205053
pVER-lacI	1.5760774247812086	0.03668971365305659	1.1463252786814924	0.11465094126620957
pVER-lacI	1.5760774247812086	0.03668971365305659	1.441009035865629	0.16684466474606455
pVER-lacI	1.5760774247812086	0.03668971365305659	1.2788466917335144	0.1323109086504809
pVER-lacI	1.5760774247812086	0.03668971365305659	1.229507572521067	0.16541164970893774
pVER-lacI	1.5760774247812086	0.03668971365305659	1.0480814908998581	0.13107169539827512
pVER-lacI	1.5760774247812086	0.03668971365305659	1.432295417747849	0.20572741853967383
pVER-lacI	1.5760774247812086	0.03668971365305659	1.4898657201879713	0.19752789234510432
pVER-lacI	1.5760774247812086	0.03668971365305659	1.4963619823849692	0.15116920936315367
pVER-lacI	1.5760774247812086	0.03668971365305659	1.591917104102648	0.1557101460914126
pVER-lacI	1.5760774247812086	0.03668971365305659	1.2529645016002475	0.1611040349341838
pVER-lacI	1.5760774247812086	0.03668971365305659	1.8821842008815084	0.2169733380987041
pVER-lacI	1.5760774247812086	0.03668971365305659	1.554843724104417	0.17790581205489575
pVER-lacI	1.5760774247812086	0.03668971365305659	0.9851402079019747	0.11998816774094452
pVER-lacI	1.5760774247812086	0.03668971365305659	1.2793310191014124	0.13111798341254222
pVER-lacI	1.5760774247812086	0.03668971365305659	1.5531015761520062	0.16915359911312727
pVER-lacI	1.5760774247812086	0.03668971365305659	1.4965855736929947	0.22127630053789524
pVER-lacI	1.5760774247812086	0.03668971365305659	1.8814518450159357	0.2289445935783018
pVER-lacI	1.5760774247812086	0.03668971365305659	1.2883709900194218	0.15579069063373982
pVER-lacI	1.5760774247812086	0.03668971365305659	1.510623799658862	0.22286437993072886
pVER-lacI	1.5760774247812086	0.03668971365305659	1.457143611683029	0.17446571892225218
pVER-lacI	1.5760774247812086	0.03668971365305659	1.4638584230107206	0.20836892942509905
pVER-lacI	1.5760774247812086	0.03668971365305659	1.7173531086595482	0.21898887337349585
pVER-lacI	1.5760774247812086	0.03668971365305659	0.8329848530176108	0.13910223735098443
pVER-lacI	1.5760774247812086	0.03668971365305659	1.0099491978144755	0.14126293170352783
pVER-lacI	1.5760774247812086	0.03668971365305659	1.1556025515897566	0.1436145402281963
pVER-lacI	1.5760774247812086	0.03668971365305659	1.5514535179138056	0.1795659320374524
pVER-lacI	1.5760774247812086	0.03668971365305659	1.2168581551111857	0.1566075840449385
pVER-lacI	1.5760774247812086	0.03668971365305659	0.8736732432915042	0.15599926348138343
pVER-lacI	1.5760774247812086	0.03668971365305659	1.4166133557509701	0.23643162767423834
pVER-lacI	1.5760774247812086	0.03668971365305659	1.3818266199278577	0.19443114217111315
pVER-lacI	1.5760774247812086	0.03668971365305659	1.2038610731452888	0.18458757047082122
pVER-IPTG-134	1.5894503600562688	0.16020709715937717	1.2268037316671732	0.18398072356691275
pVER-IPTG-134	1.5894503600562688	0.16020709715937717	1.2432072763680833	0.19735212789150947
pVER-IPTG-135	1.3437143327584031	0.05617051045193263	1.748182869216108	0.15998720891103757
pVER-IPTG-136	1.544589078646557	0.09210967044530899	1.5617555021077143	0.23972677986909985
pVER-IPTG-137	1.6805896076743103	0.06184200316812189	1.6924390721292764	0.25376891340922014
pVER-IPTG-138	1.9918096108215066	0.3464409868233877	1.3686132057675433	0.2587354370228854
pVER-IPTG-139	1.7025954360256126	0.08491794067752846	1.4387418588190048	0.09543922300855824
pVER-IPTG-140	1.5003449480278852	0.06900975674695549	1.3961436567276868	0.11840844365303106
pVER-IPTG-141	1.3988309913520722	0.05506010968700898	1.4088961050892412	0.1301876162303614
pVER-IPTG-142	1.5605835744882255	0.03902976363061715	1.405057970599797	0.15757695728618235
pVER-IPTG-144	1.3562053786014223	0.11246232286845464	1.6398867274929696	0.22164153293735475
pVER-IPTG-145	1.929232551314396	0.128025061060288	1.661084484715344	0.2229168129628385
pVER-IPTG-152	1.056933258063724	0.07399009069172298	1.149032031746836	0.2502832723030499
pVER-IPTG-153	1.572326214924864	0.0835155014881424	1.1363448970918975	0.2555413820296215
pVER-IPTG-155	1.5284543333297598	0.07576108599167819	1.6607051219917717	0.1660309044878776
pVER-IPTG-157	1.5307848609387773	0.058676841202525205	1.6759806119554965	0.18920750697624528
