# Supplementary material for: The genotype‐phenotype landscape of an allosteric protein
Source: Mol Syst Biol. 2021 Mar 30;17(3):e10179. doi: 10.15252/msb.202010179 (PMC8009258; doi:10.15252/msb.202010179)
Supplement: Supplementary file 6 — Source Data for Figure 3 [file MSB-17-e10179-s007.zip]

Archive with 1 entries (1 files):
- Figure 3.source.txt
