# Supplementary material for: The genotype‐phenotype landscape of an allosteric protein
Source: Mol Syst Biol. 2021 Mar 30;17(3):e10179. doi: 10.15252/msb.202010179 (PMC8009258; doi:10.15252/msb.202010179)
Supplement: Supplementary file 7 — Source Data for Figure 4 [file MSB-17-e10179-s001.zip › Figure 4.source.csv]

substitutions A and B	log10(EC50) mutA	log10(EC50) err mutA	log10(EC50) mutB	log10(EC50) err mutB	log10(EC50) mutAB	log10(EC50) err mutAB	log10(EC50) predAB	log10(EC50) err predAB
['Q78H' 'I79N']	2.4452736794024705	0.18513895601564806	2.539772703699288	0.10520490021806596	2.149897216814405	0.1921898240777234	2.957222883101759	0.21294249004005114
['M254I' 'S279I']	1.936481527953698	0.06826046754423333	1.6825249754245835	0.08318806061631664	0.8367374542118756	0.33035053035607453	1.5911830033782817	0.10760922292471638
['N208T' 'V244A']	2.304432880178246	0.25763113010726724	2.6799116456067544	0.29416902907611203	2.26725798245283	0.12101592228267306	2.9565210257850008	0.3910360812865356
['A82V' 'S158C']	2.1230636584846767	0.18867678776749205	2.516362477095022	0.23903975398340135	1.9355243564858924	0.18165287896940469	2.611602635579699	0.30453067862976346
['D278V' 'L342S']	3.1834274162447964	0.14209326836546607	2.0015295080490585	0.08246786725849926	2.587051408252654	0.17923797298964578	3.1571334242938556	0.16429073633332408
['I159S' 'P284L']	2.842345045784916	0.17604644363546554	1.7670198256587055	0.07793846676483572	2.0160723172177395	0.1799191900454758	2.5815413714436217	0.19252728356871537
['M98I' 'V244A']	1.6359542968276066	0.051737757746862505	2.6799116456067544	0.29416902907611203	1.7345453717121901	0.11045049300199429	2.2880424424343615	0.2986841362447217
['V4L' 'V24M']	1.9507193344409077	0.16512361164177777	2.337321447830859	0.2231210569394044	1.7286337862668695	0.19229454705231533	2.2602172822717663	0.2775766798046651
['G121R' 'P144R']	2.0374382232498176	0.08429458583076897	1.9428938465961807	0.07176961735363753	1.4469670594581343	0.06891922588384469	1.9525085698459983	0.11070887577546991
['M230L' 'T288S']	2.100716449915225	0.09778892817885541	2.445637450182639	0.20815177951086478	2.030148166479579	0.06426589679594759	2.518530400097864	0.2299779071735131
['V9I' 'L319S']	1.8233021253106316	0.1321912368087903	2.9377191094687882	0.2259492999693524	2.254444849247874	0.07089188433316693	2.7331977347794205	0.2617777860049971
['V4L' 'I64V']	1.9507193344409077	0.16512361164177777	2.374970815756092	0.14749708530288377	1.8243983439505562	0.08831837400531133	2.2978666501969998	0.22140731084241735
['I159S' 'R340C']	2.842345045784916	0.17604644363546554	2.1841014185981895	0.2773721342637056	2.5482461639628013	0.24421752898241206	2.9986229643831064	0.3285234408420475
['I64V' 'V171A']	2.374970815756092	0.14749708530288377	2.479749947854619	0.22801811438519823	2.3858024249242864	0.19042504997317208	2.8268972636107113	0.271565186761167
['D149A' 'R216Q']	2.7236208931291155	0.19689946360824814	2.022609140533612	0.1203472533628877	2.2902605868914176	0.059927339609087894	2.7184065336627277	0.2307658123752453
['E44V' 'N46K']	1.887660689176114	0.1130336921076307	2.13692779004967	0.06282413988668518	1.572917397802841	0.1943172743125159	1.9967649792257842	0.1293193261039681
['I79T' 'Q348P']	2.690396646471057	0.2692172397550528	2.0005747887894816	0.07636897423037844	2.241799177105061	0.18944765258264606	2.6631479352605383	0.2798394940074217
['T229S' 'P239S']	1.9884313473412965	0.07031658393636016	2.1528132990350595	0.1107803401759671	1.6952107267660057	0.23603184110289777	2.1134211463763557	0.131212445088041
['I213M' 'G315D']	2.0421739015141966	0.043472374565179966	2.217334110627041	0.14941232762245485	1.8250804516374732	0.16512847751108545	2.231684512141238	0.15560813280768807
['L114I' 'P239T']	1.9005015269982524	0.14818923780797222	2.1281577478492646	0.16063788489500877	1.6033942218595485	0.07752977816144577	2.0008357748475167	0.21855109303238415
['Q181L' 'T334K']	2.0438360426039375	0.10344851731070119	2.2957106041280673	0.23224791804286038	1.9213508152088559	0.1328863542247042	2.3117231467320054	0.2542453365728183
['E164V' 'I289V']	1.9899192134933752	0.0932475379595034	2.188357184973129	0.23274714188472184	1.7626307754851782	0.06138415399475814	2.150452898466505	0.25073160030402203
['G178V' 'A343V']	2.182192507603622	0.16327734791392004	1.969486426812364	0.051084413297920225	1.7377624233374853	0.08826097437290871	2.123855434415986	0.17108217213899296
['A92T' 'F161S']	1.8181201728698804	0.07666211321705871	1.1987364893440862	0.08087064247449113	0.6029676246888575	0.08010169707484875	0.9890331622139668	0.11143222342366725
['S279N' 'T299S']	1.996674695706585	0.1033311512855497	2.318773266064913	0.14466143812234383	1.903020140632678	0.1867610389710068	2.287624461771498	0.1777758659256702
['Q181L' 'Q317P']	2.0438360426039375	0.10344851731070119	2.2135003010100713	0.18359921824011813	1.8473121586996921	0.09088387820338362	2.229512843614009	0.21073744012909754
['L196P' 'S345*']	2.562156427848808	0.10364194573991901	2.1913837633297137	0.2003849679766339	2.3510532073421024	0.11757512940346751	2.7257166911785213	0.22560094926163968
['K33R' 'K314T']	2.1289666037162314	0.1384809752124771	2.1581946786496786	0.16968167078650873	1.8868851366608386	0.08978402743489106	2.2593377823659098	0.2190179214053038
['A245V' 'D302V']	2.7354585069244948	0.18048171707579835	2.5082461105794036	0.17470989423668198	2.844380706017983	0.2458752199998714	3.215881117503898	0.25119155507863145
['D278E' 'Q309H']	2.957564049951513	0.21977467423377564	2.0582048292840613	0.1282938338513643	2.619866720664013	0.2872388203332992	2.987945379235575	0.2544802845778896
['D129V' 'D219E']	2.4819243062847356	0.15236481815570774	1.9902311496687926	0.051004215791272546	2.0765455218309903	0.08063770725454401	2.4443319559535284	0.1606750380118349
['Y17F' 'A43E']	1.1697396533727245	0.3173208580111329	2.1324761003177697	0.0911238180788274	0.9124171965553114	0.32281207281858076	1.2743922536904946	0.3301455393461871
['R35Q' 'S280T']	2.027480946176575	0.23270570227004214	2.061313646657827	0.11979713917974864	1.7021826734370404	0.10527116589095864	2.0609710928344023	0.26173134780657353
['V4L' 'G236A']	1.9507193344409077	0.16512361164177777	1.9959639461564738	0.0658246747684137	1.5614962779338086	0.09110600852618018	1.9188597805973817	0.1777602175122209
['V171A' 'T258A']	2.479749947854619	0.22801811438519823	2.095125941634518	0.13785931846987048	2.1979095463123426	0.11910523714529489	2.5470523894891373	0.2664534709414732
['A133D' 'S221R']	2.3463522587315624	0.17276449778321093	1.4880426816100192	0.04616059249673771	1.4582031986932782	0.07149923479318376	1.8065714403415818	0.17882497586728474
['L198R' 'S354F']	2.1589822512333066	0.15074711104878238	2.1411813701732623	0.1429219299233102	1.928024064724221	0.14858086699921924	2.2723401214065686	0.20772907726786233
['S28N' 'P339R']	2.1982717818081667	0.06742411474358535	2.0478670742139773	0.15289447659666403	1.8757840949789215	0.16489603717584633	2.2183153560221442	0.16710096415857092
['E105D' 'T141I']	2.257792230522379	0.09191550860743376	2.227858346012157	0.1352926087794512	2.1223627282464594	0.17789658528613275	2.4578270765345365	0.16356206990898858
['F226L' 'D278E']	1.9044010561212705	0.08493106217372565	2.957564049951513	0.21977467423377564	2.499318192018547	0.22871264753787948	2.8341416060727833	0.23561450031039996
['I64V' 'A109T']	2.374970815756092	0.14749708530288377	1.954706412329902	0.06290170596680844	1.9697233899572262	0.10161145292166662	2.301853728085994	0.1603496641293052
['R86C' 'F226V']	1.579396801659797	0.06893155019401234	2.071576333865859	0.26463898672773245	1.2910498317911587	0.09261687205465631	1.6231496355256563	0.2734691059487901
['N125I' 'S358C']	2.542409166735868	0.2549843081693955	2.1162377879770564	0.20207872863596202	2.2995303229771213	0.3485668237638615	2.630823454712925	0.32535028811997696
['S269L' 'K325I']	2.3423936673264056	0.2092116039717609	1.9409033069978523	0.08659679893082901	1.92599665658565	0.08184356219659714	2.255473474324258	0.22642548624548287
['C107Y' 'K203I']	2.336181543334347	0.3021905919747914	2.0899895924294376	0.1027709877831605	2.0690620310249668	0.23150451985068868	2.3983476357637845	0.3191880790505833
['P3R' 'V94M']	1.825024066891356	0.12333794749304047	0.8159265604344131	0.10329277853108025	0.2872071902948985	0.1738087943930617	0.6131271273257695	0.16087774050025316
['C140S' 'A245V']	2.1671889157323037	0.06323700559171708	2.7354585069244948	0.18048171707579835	2.548917294999153	0.2659942376908707	2.8748239226567986	0.19123955938778822
['S190R' 'M223I']	2.2030551452575846	0.10856960532022308	2.085139387514057	0.10334239105454607	1.9388629545118723	0.18948639546133098	2.260371032771642	0.14988998961992003
['V143A' 'S279N']	2.1689238685544705	0.15494053846899103	1.996674695706585	0.1033311512855497	1.8165868224286918	0.2999486854964547	2.137775064261056	0.18623613314031745
['R207H' 'N208T']	2.032269406381283	0.09952582403452268	2.304432880178246	0.25763113010726724	1.989594187191157	0.1516441082445286	2.308878786559529	0.2761868730589823
['V238I' 'T288S']	2.0054794613569653	0.054248459300178874	2.445637450182639	0.20815177951086478	2.1040733921191737	0.09615137955131577	2.423293411539604	0.21510476203464868
['I64V' 'L346I']	2.374970815756092	0.14749708530288377	1.9925595010305919	0.0874507057732955	2.020672536800264	0.16314288542519	2.3397068167866837	0.17147307693365063
['P239S' 'L251Q']	2.1528132990350595	0.1107803401759671	1.5787490612438004	0.05523703951257261	1.3848222983274943	0.17359345961277878	1.7037388602788601	0.12378777929834794
['E259V' 'Q317P']	1.802950112461586	0.09754723924257266	2.2135003010100713	0.18359921824011813	1.6714690689458698	0.05506633382617134	1.9886269134716579	0.20790415297013728
['G315D' 'V324M']	2.217334110627041	0.14941232762245485	1.796193682869896	0.08622138683089824	1.6687149884518542	0.1060114051283732	1.9857042934969376	0.17250556858433055
['A81S' 'T328A']	1.6333571195954655	0.08909265404235964	2.56490357629317	0.1778030192928781	1.8550936287213233	0.11391717418138769	2.1704371958886353	0.19887537472994277
['A67S' 'T329I']	2.112550365216341	0.12928750558818178	2.110825451344575	0.09687044126613102	1.8812599119806914	0.09151541855932438	2.195552316560916	0.16155228717758555
['T68I' 'S300G']	1.3413312736157597	0.0658156243329843	2.1587846247099045	0.1412125626571381	1.1629881196046215	0.18865315597622875	1.4722923983256644	0.15579693276357104
['D8E' 'N46K']	1.9777041955331323	0.054998923060150105	2.13692779004967	0.06282413988668518	1.7796218471051903	0.18814240795720394	2.0868084855828024	0.08349703042790264
['I257F' 'D344N']	1.8374699143875421	0.05289825650357656	2.134961414588558	0.08159924710689007	1.6387198475196334	0.07750612678045594	1.9446078289761002	0.0972453735122113
['A138T' 'L319S']	2.068280058608767	0.06902374463224689	2.9377191094687882	0.2259492999693524	2.6736613065732846	0.23260450943050529	2.978175668077555	0.23625698609712692
['V175F' 'A312V']	2.109232870119669	0.20561834143826754	2.108003859796717	0.13742279664150184	1.8856455618546724	0.13967613423710176	2.189413229916387	0.24731341931362225
['R255C' 'D278V']	1.0475246278322508	0.051637539443476425	3.1834274162447964	0.14209326836546607	1.9001481127866695	0.08890691040863566	2.2031285440770474	0.1511850931625104
['A135T' 'R195C']	2.1505996734484714	0.07770637914550457	2.4323496322440583	0.09516468370762125	2.2521974474030433	0.11182614935213314	2.5551258056925303	0.12286007644909107
['A82V' 'I283N']	2.1230636584846767	0.18867678776749205	1.4544281986554493	0.057449477702257244	1.2512154346292277	0.09523653026982966	1.5496683571401264	0.19722923903549747
['K325E' 'L330M']	2.1132511428155754	0.07926921849329624	2.1475571117433736	0.11862256797028409	1.9351189588798365	0.13376502791033387	2.232984754558949	0.14267067895122182
['A245V' 'Q348*']	2.7354585069244948	0.18048171707579835	1.8435272171955512	0.0891285172064321	2.253987798623294	0.16880638928813071	2.5511622241200462	0.201289698638668
['A110V' 'S345*']	1.4477374578510565	0.11639321871038484	2.1913837633297137	0.2003849679766339	1.3153901676444322	0.06335758654906692	1.6112977211807702	0.23173587713765875
['G91D' 'T167M']	1.9486327957245768	0.03468985176194251	2.3812027880096163	0.03981136210232605	2.0072544239364807	0.13217486352140925	2.302012083734193	0.05280464342941887
['R86L' 'A250G']	2.1740332776018167	0.0965707731958322	2.2122510484034703	0.19385700832635017	2.0654504050816924	0.20052401912670434	2.358460826005287	0.2165789784648627
['A32T' 'F293L']	2.010773067506189	0.06549521190920057	2.575221087638202	0.14658806510361225	2.2651834981490517	0.1551629398669126	2.5581706551443912	0.16055430113781427
['Y12S' 'H179Y']	1.9701453050210918	0.16666224983335048	2.1948546093219568	0.14825649120001266	1.8443236270955423	0.13126563120742518	2.1371764143430485	0.2230611860061126
['S69P' 'T299S']	1.697839214051417	0.04929841313282282	2.318773266064913	0.14466143812234383	1.696337571875051	0.08065733551243817	1.9887889801163303	0.15283083856682586
['Q78H' 'A133V']	2.4452736794024705	0.18513895601564806	1.9950164791998934	0.09203054205486025	2.1201311200341344	0.08151156275788282	2.4124666586023644	0.20675118791793065
['Q180R' 'G359W']	2.247517916879285	0.19324400986675017	2.0856076525981475	0.07170366015837203	2.013798550741137	0.07701855234675108	2.3053020694774333	0.20611807836647408
['E11G' 'D267N']	2.1098039042734853	0.07810399972331879	2.1423607571627437	0.06890668166771635	1.9335265901262668	0.1620587259268856	2.224341161436229	0.10415548737937995
['S93G' 'N234K']	2.0871776493003327	0.10314431953219927	2.29398714803547	0.2216682379182611	2.0639442761830815	0.26425574470618285	2.353341297335803	0.24449040544272332
['P212L' 'N234K']	2.0161560011458532	0.06895396670653679	2.29398714803547	0.2216682379182611	1.9936837582216456	0.10806557396265205	2.2823196491813236	0.23214533643033405
['P144L' 'Q348H']	2.550083944791649	0.16991253016036686	2.042327006548024	0.10310431991074523	2.2767607979564164	0.11330760710069727	2.564587451339673	0.1987480029830611
['L71M' 'G315D']	1.5576213440235025	0.06127479256003802	2.217334110627041	0.14941232762245485	1.461061886764065	0.06504457213846343	1.7471319546505435	0.1614888350593795
['K203R' 'A241V']	1.9913517945586825	0.04263041290362665	2.0181409504062855	0.07623866597669683	1.6957426045472286	0.11250420042844614	1.981669244964968	0.08734807550392881
['C107Y' 'N234K']	2.336181543334347	0.3021905919747914	2.29398714803547	0.2216682379182611	2.3167596740961227	0.20664760358143092	2.602345191369818	0.37477454766814366
['G103D' 'A245V']	1.745565716728106	0.04384228063803959	2.7354585069244948	0.18048171707579835	2.168886512253569	0.1520875806526729	2.4532007236526012	0.18573043845900206
['P3S' 'T299S']	1.9835170317059476	0.14068665737743774	2.318773266064913	0.14466143812234383	1.9904945746973588	0.08153113738176845	2.274466797770861	0.20179114758497527
['Q78L' 'R86H']	1.6931248879562075	0.14515405483688998	1.9583509288701533	0.07434187537894132	1.3404861909905652	0.09104969521014908	1.623652316826361	0.1630840705600915
['V238D' 'Q335R']	2.115887893580841	0.2470873075527447	2.1739233034350423	0.1366892883148444	1.98020230594176	0.18888563504186245	2.261987697015883	0.28237581180703725
['V171A' 'Q348*']	2.479749947854619	0.22801811438519823	1.8435272171955512	0.0891285172064321	2.01590837072226	0.08960471278223349	2.2954536650501702	0.24481861258327275
['M42L' 'G359R']	2.4508378128502795	0.15234206431288722	2.000687956402303	0.06634780598204552	2.144206899336854	0.07435458325587553	2.423702269252582	0.16616297998574478
['R195C' 'A214S']	2.4323496322440583	0.09516468370762125	2.0463798821827552	0.09117240376660149	2.173029790870445	0.09334866053486152	2.4509060144268138	0.13179045577640214
['Q60R' 'R340C']	2.3096401478523876	0.10372000378192898	2.1841014185981895	0.2773721342637056	2.188967736520136	0.14856833124902125	2.4659180664505773	0.29613027547099346
['S28C' 'Q180R']	2.076435096024369	0.13050908819357457	2.247517916879285	0.19324400986675017	2.0225213425538624	0.08589701998280999	2.2961295129036547	0.23318634061732446
['N125K' 'S221N']	2.5015740992530433	0.14667092056143624	1.719243434414599	0.060443317957033754	1.919868854328053	0.08544645738518913	2.192994033667642	0.15863717604645583
['F147L' 'S221T']	1.6317721196535986	0.06619254269899244	1.5115344907557897	0.13515155906600992	0.8436034605882228	0.11586487952440733	1.1154831104093885	0.15049052005668367
['A138G' 'A266V']	2.3139077163295987	0.21341912559948606	2.1159267669312976	0.06317903278419666	2.130517738383513	0.1409896202320185	2.402010983260896	0.22257428727325132
['A87T' 'S345*']	1.428525486064866	0.033976003352831456	2.1913837633297137	0.2003849679766339	1.3207431163047645	0.12627628373946972	1.5920857493945797	0.20324493645556882
['A135T' 'H179R']	2.1505996734484714	0.07770637914550457	2.1659237268251346	0.09221537035516916	2.0194610993157975	0.12061173861758373	2.2886999002736066	0.12059003229805489
['A67T' 'I156F']	2.1310296139396563	0.19362421806308464	2.3617514174004395	0.12488146830920589	2.197358207980691	0.11267960711203433	2.464957531340096	0.23040338310798336
['R86H' 'Q227L']	1.9583509288701533	0.07434187537894132	2.1768756111435055	0.11946165727963966	1.8406326280131338	0.15607126254415454	2.107403040013659	0.14070466230674847
['L304M' 'K325N']	2.43763191708784	0.1295565100995123	2.074487953169017	0.18532715637487876	2.2177817512948748	0.09975546239155769	2.4842963702568572	0.22612174640923813
['S221G' 'L323P']	2.0638816422801405	0.14639559765321222	2.3797078544445465	0.18304414043880704	2.1505137925906768	0.1614351729200681	2.4157659967246876	0.2343860669093257
['T288S' 'M347I']	2.445637450182639	0.20815177951086478	2.0416220925408233	0.042231877089962185	2.194327027873041	0.08076084864476213	2.4594360427234627	0.2123927841431562
['A109V' 'D149A']	1.9483314732681727	0.05856837804142076	2.7236208931291155	0.19689946360824814	2.3800025659422155	0.20562801628693886	2.644128866397289	0.2054255428996565
['N113I' 'A176V']	1.0451671155461566	0.0773102166208837	2.132525486485279	0.1019132273810429	0.8870428349276765	0.11271302435564652	1.149869102031436	0.12791862846821067
['A82V' 'C140S']	2.1230636584846767	0.18867678776749205	2.1671889157323037	0.06323700559171708	2.001169301528343	0.15006472624191314	2.2624290742169806	0.1989920830547439
['E11D' 'T288S']	2.05527043294019	0.047100455118399574	2.445637450182639	0.20815177951086478	2.212001431421802	0.2013788434803096	2.473084383122829	0.21341418927967287
['L62M' 'Q180R']	2.075703388217405	0.058320580540514054	2.247517916879285	0.19324400986675017	2.0357520377960188	0.13044912328624844	2.2953978050966906	0.20185276184378362
['A92D' 'R195H']	1.0239181999605962	0.17430016746395588	2.5726506386787613	0.1710511910211064	1.3092688350373425	0.15933419233536816	1.5687453386393577	0.24421109378507377
['S69F' 'N125S']	1.0575187750194621	0.06747056043539242	2.8837361211017027	0.2840340450586216	1.6541686631789119	0.12296572711515398	1.9134313961211649	0.2919376907455237
['I79T' 'A312G']	2.690396646471057	0.2692172397550528	2.0531638466087623	0.19807850083001263	2.4584254675198953	0.18083652706271733	2.7157369930798194	0.33423496925425816
['L114H' 'N125S']	1.2816490779824992	0.13831511695937168	2.8837361211017027	0.2840340450586216	1.8810138403399848	0.23075759026962925	2.1375616990842023	0.3159215255911629
['S345*' 'S358N']	2.1913837633297137	0.2003849679766339	2.1517348653303174	0.13772375801097475	2.058965125211436	0.1502291807968362	2.3152951286600314	0.2431500954383159
['S93C' 'A133T']	1.9168553667896153	0.07841242141774268	2.1735977931493333	0.2557057746679554	1.807007313584546	0.05434116297545493	2.0626296599389486	0.26745831643666057
['A133V' 'S191F']	1.9950164791998934	0.09203054205486025	3.0420740345227357	0.11137120448103982	2.7537876891718516	0.17966313386552418	3.009267013722629	0.1444754853200673
['M42V' 'E105D']	2.387467729149963	0.203423033448202	2.257792230522379	0.09191550860743376	2.3625829810124563	0.21763195004844257	2.617436459672343	0.22322497902302857
['N208K' 'D267Y']	2.0732876029081635	0.07713297963282124	2.201838106897941	0.20686645093816083	1.9929271590082245	0.11774027682401411	2.247302209806105	0.2207786789316118
['L114I' 'A337S']	1.9005015269982524	0.14818923780797222	2.1308715234422873	0.12997765449382626	1.749608974359044	0.14772343084049838	2.0035495504405394	0.197114791098548
['S70T' 'V321I']	1.8674090475831593	0.07330395667756628	2.177145506717415	0.13152689407794912	1.7634006161880444	0.04869282885367838	2.0167310543005743	0.15057487815163112
['D267Y' 'V324M']	2.201838106897941	0.20686645093816083	1.796193682869896	0.08622138683089824	1.7171973947791703	0.0918678673721954	1.9702082897678372	0.2241157202669949
['M254I' 'Q291L']	1.936481527953698	0.06826046754423333	2.303246678510981	0.14070499549838297	1.9594294397919867	0.123687018416916	2.211904706464679	0.15638857754822538
['A72V' 'A331V']	1.2044258621888586	0.040079349052990085	2.121926474102606	0.11014001484308449	1.0460984283118144	0.11989822983052341	1.2985288362914646	0.11720570417068568
['H179Q' 'S358N']	2.135109141227318	0.14878292163823817	2.1517348653303174	0.13772375801097475	2.0097535480302504	0.05909457774360747	2.259020506557636	0.2027416861227006
['E105D' 'T141S']	2.257792230522379	0.09191550860743376	2.0287699260933656	0.06297077901459266	2.009914049255399	0.058954630083020335	2.2587386566157446	0.1114171429012066
['K59R' 'A138G']	1.6692146295520616	0.06764666159410229	2.3139077163295987	0.21341912559948606	1.7091324412746502	0.05713216473687559	1.9552988458816603	0.22388343841489527
['A43E' 'Q153R']	2.1324761003177697	0.0911238180788274	2.1405141866812127	0.07852138602255117	1.999015512728169	0.15010440828186183	2.245166786998983	0.12028781436274301
['A138V' 'I156F']	2.030350961790705	0.1323929995710681	2.3617514174004395	0.12488146830920589	2.1182126703256694	0.06727694857922602	2.364278879191145	0.18199804246883547
['F161Y' 'R340C']	1.888269434532563	0.08256320977881018	2.1841014185981895	0.2773721342637056	1.7995751732905252	0.05256916508045471	2.044547353130753	0.2893993512000035
['T167M' 'L330M']	2.3812027880096163	0.03981136210232605	2.1475571117433736	0.11862256797028409	2.256156629735326	0.14497603063999245	2.5009363997529896	0.12512497026695826
['W201C' 'V321I']	1.9674653488002978	0.18749187826602928	2.177145506717415	0.13152689407794912	1.8732966077901418	0.14360922222270975	2.116787355517713	0.22902516953713972
['T229A' 'S358N']	2.1310151906489163	0.0984892995823252	2.1517348653303174	0.13772375801097475	2.011825017968941	0.053194048677970916	2.254926555979234	0.16931620020802066
['M232L' 'T287A']	2.078744107603735	0.10183649904742581	1.9423033031172041	0.11030807382253427	1.750257574056289	0.07010408454557128	1.9932239107209395	0.15012842398651238
['R255H' 'Q348*']	1.3457944322169069	0.08140752278396038	1.8435272171955512	0.0891285172064321	0.9188259907571137	0.23104842764055605	1.1614981494124583	0.12071071760717145
['R86C' 'V321I']	1.579396801659797	0.06893155019401234	2.177145506717415	0.13152689407794912	1.4861383442815375	0.08578503344613529	1.7287188083772125	0.14849539547723925
['K203I' 'G225A']	2.0899895924294376	0.1027709877831605	2.433424598276492	0.09312335203769166	2.253072362772625	0.1367043361055415	2.49559069070593	0.13868610105076273
['Q180R' 'F293S']	2.247517916879285	0.19324400986675017	2.4380533542832707	0.13736742446217579	2.415647311052936	0.2432415550299328	2.657747771162556	0.23709292830608047
['A72T' 'R351G']	1.7140012158772564	0.08012388279811902	2.0430846078740004	0.09551461759115111	1.4879522084919539	0.06181660942371399	1.7292623237512568	0.12467108232557599
['N113Y' 'F147L']	2.3223273141975893	0.15510220728702737	1.6317721196535986	0.06619254269899244	1.685272666822932	0.1564040273331557	1.9262759338511883	0.16863613911100414
['A186T' 'A256V']	2.202877692307554	0.18972007675359628	2.0216856399623437	0.08302165708261575	1.9561150498090407	0.12825002900525076	2.196739832269898	0.2070900844273668
['Y126N' 'A135D']	1.6847891821071794	0.07793846145689104	2.0361976953344145	0.06842495741655977	1.453051003214287	0.05740568893783905	1.6931633774415942	0.10371296240935993
['A135V' 'C140S']	2.1069388877890387	0.08543092925484187	2.1671889157323037	0.06323700559171708	2.006378723172757	0.14724872810338727	2.246304303521342	0.10628905188001563
['L174M' 'Q317P']	1.9347461695303672	0.07868540322725054	2.2135003010100713	0.18359921824011813	1.8809953557389314	0.06700917119632792	2.120422970540439	0.19975000780830407
['A67T' 'M232T']	2.1310296139396563	0.19362421806308464	2.059428041389156	0.18437193347606035	1.9233105644399502	0.1461452705261199	2.162634155328812	0.26736369924550674
['N125S' 'E172V']	2.8837361211017027	0.2840340450586216	2.0703694131488093	0.09763611717107147	2.6873119443179165	0.1873974017289952	2.9262820342505127	0.30034671652709355
['I159N' 'I283N']	2.216987259459565	0.11049502949876908	1.4544281986554493	0.057449477702257244	1.4046673846333642	0.11047224432329504	1.6435919581150142	0.12453752057992805
['I48V' 'R263H']	1.5318013902473522	0.10027015825245436	2.036992548828622	0.06630336665941368	1.3025218086138401	0.0702897811790015	1.540970439075974	0.12020915550133812
['A245V' 'F293L']	2.7354585069244948	0.18048171707579835	2.575221087638202	0.14658806510361225	3.0446437133229107	0.3068588732907238	3.2828560945626966	0.2325117438527555
['D8E' 'K108I']	1.9777041955331323	0.054998923060150105	2.0369232247768223	0.07756154006750238	1.7488690014260966	0.06070479001659873	1.986803920309955	0.09508245913636798
['S85F' 'P239T']	1.1141154459416136	0.05165683649542449	2.1281577478492646	0.16063788489500877	0.9768253310912582	0.0659423280688907	1.2144496937908786	0.16873932209256118
['V4L' 'L323Q']	1.9507193344409077	0.16512361164177777	2.1498768367872847	0.10534217034889833	1.8361728210202584	0.10426336889576178	2.072772671228192	0.19586418757761961
['S93C' 'R195C']	1.9168553667896153	0.07841242141774268	2.4323496322440583	0.09516468370762125	2.085325339033819	0.06539635179554086	2.321381499033674	0.12330784588891845
['G170S' 'P239T']	2.304959145470705	0.10927383956176785	2.1281577478492646	0.16063788489500877	2.1696487475626443	0.08342180997828072	2.4052933933199694	0.19428150214601766
['A82T' 'T334K']	1.6983357206398975	0.09476954555219136	2.2957106041280673	0.23224791804286038	1.7322034561611659	0.057656411419486714	1.9662228247679647	0.2508393154978144
['Q78H' 'S162T']	2.4452736794024705	0.18513895601564806	2.052192192522541	0.07810961532927908	2.235945466971033	0.09042426500358423	2.4696423719250116	0.20094164586130975
['I79M' 'A135V']	1.956148932471342	0.13661472778573416	2.1069388877890387	0.08543092925484187	1.8019471068395465	0.10224737102431887	2.035264320260381	0.161127364284643
['R35Q' 'A176T']	2.027480946176575	0.23270570227004214	2.05322724512553	0.04365741237121015	1.819863200545463	0.08115629694498205	2.0528846913021046	0.23676552435678508
['Q311H' 'L330M']	2.041519394832616	0.07447287698708555	2.1475571117433736	0.11862256797028409	1.9287536037402104	0.08012610395370848	2.1612530065759903	0.14006256829930774
['A81T' 'V324M']	0.8239142749785634	0.08050066342323804	1.796193682869896	0.08622138683089824	0.36032861503588753	0.21906637975241844	0.5922844578484594	0.11795967259459839
['P239S' 'R303S']	2.1528132990350595	0.1107803401759671	2.000223157094777	0.07963733413720027	1.8939266172577305	0.146088021718251	2.1252129561298365	0.13643455851793224
['I283N' 'S358N']	1.4544281986554493	0.057449477702257244	2.1517348653303174	0.13772375801097475	1.3485283116297548	0.1145656892438743	1.5783395639857667	0.14922558764812316
['A72V' 'N234K']	1.2044258621888586	0.040079349052990085	2.29398714803547	0.2216682379182611	1.240796995060196	0.07846065888115646	1.470589510224329	0.22526242900736515
['M42K' 'E105D']	1.5147963013500358	0.13129729498236223	2.257792230522379	0.09191550860743376	1.5159946393750212	0.16534869895147933	1.7447650318724155	0.16027301829144128
['S221I' 'Q291H']	1.7534857144089298	0.1815349419202889	2.187315570498418	0.09153178703539246	1.6851920975653603	0.20376723021286416	1.9129777849073482	0.203305197119737
['H74L' 'C140S']	1.4493397504484824	0.07293980882688275	2.1671889157323037	0.06323700559171708	1.3613958526048389	0.10281093782082687	1.588705166180786	0.0965356648493657
['L185V' 'S260P']	2.1874331415740986	0.1305853972926301	1.5132461802498238	0.04521929090512359	1.445712062526431	0.08631772718507649	1.6728558218239225	0.13819309047863515
['G218C' 'T334K']	2.4148437989350002	0.09782788155448091	2.2957106041280673	0.23224791804286038	2.4558130279249766	0.17278538528194226	2.6827309030630677	0.25201069390936714
['Q60H' 'L319S']	2.1553532320080206	0.11097018540852738	2.9377191094687882	0.2259492999693524	2.8394515622978624	0.3052110103610545	3.065248841476809	0.2517289578221849
['V20I' 'S338Y']	1.5536640907945816	0.12589035589547512	2.0432824861292005	0.07667611316846018	1.3434950333132631	0.09900014138425133	1.5691230769237823	0.14740287662766932
['I134V' 'D344Y']	2.0897674026612	0.08037511800953023	2.0953256988701296	0.1055909201212345	1.9317781478647977	0.1107613317237335	2.1572696015313295	0.1327011756055493
['I134V' 'V171A']	2.0897674026612	0.08037511800953023	2.479749947854619	0.22801811438519823	2.316386398685515	0.16074787762169904	2.5416938505158195	0.24176935306780975
['D292G' 'K314N']	2.198336232941798	0.09474041961182496	2.1145307104170343	0.11680750392922047	2.0598533986925975	0.08224891168768375	2.2850434433588327	0.15039860399085997
['K314N' 'S358N']	2.1145307104170343	0.11680750392922047	2.1517348653303174	0.13772375801097475	2.0136567242472805	0.27658054845041463	2.238442075747352	0.1805874483313843
['A266V' 'L349P']	2.1159267669312976	0.06317903278419666	1.9166517355821442	0.0648387548332228	1.7800841895824973	0.165748238969974	2.0047550025134417	0.09052985315281015
['K33N' 'Q228H']	2.006494059812455	0.1231901776516542	1.990644531952328	0.0931669130584132	1.7448500916879346	0.0720792680373696	1.9693150917647833	0.15445353203692055
['A186T' 'T334R']	2.202877692307554	0.18972007675359628	2.0630660062694215	0.1106202212952533	2.0142724574765096	0.0913036951640547	2.238120198576976	0.21961452794112066
['G121R' 'R340C']	2.0374382232498176	0.08429458583076897	2.1841014185981895	0.2773721342637056	1.9699732891292505	0.20808243629117695	2.193716141848008	0.28989804771054256
['Y7F' 'K290N']	1.3443819388988019	0.08345010714520033	2.594450713984314	0.1872860855578965	1.6890321774366812	0.10278544511486047	1.9110091528831163	0.20503657777612547
['M242I' 'D278E']	1.913495911771515	0.06783794459338224	2.957564049951513	0.21977467423377564	2.621648760012531	0.3264130709139948	2.8432364617230275	0.23000629156876776
['P3L' 'D267N']	2.325886814745185	0.2135107011898355	2.1423607571627437	0.06890668166771635	2.218980933512464	0.10314253441234524	2.440424071907929	0.2243545192346952
['I64V' 'L177S']	2.374970815756092	0.14749708530288377	1.9854513862463905	0.05874014724827075	2.1118682684250643	0.12329914163534286	2.3325987020024823	0.15876333037447501
['Y126N' 'V143L']	1.6847891821071794	0.07793846145689104	2.212880712283369	0.07716769099897343	1.6499213356867013	0.14233246106016323	1.8698463943905486	0.10967796637602438
['R216W' 'P284T']	2.0748509955876044	0.07053544753852087	1.9344992908157579	0.14506387831665135	1.7616631882667693	0.06661439248309495	1.981526786403363	0.161303373032704
['R35Q' 'A350V']	2.027480946176575	0.23270570227004214	2.0642004740494655	0.050995415881408476	1.84586589035275	0.10759924487823413	2.0638579202260403	0.2382277824056449
['R195C' 'T206P']	2.4323496322440583	0.09516468370762125	1.6656711499306571	0.05724201920252153	1.852419916880628	0.09470469169882703	2.0701972821747154	0.11105388686378086
['N125S' 'K314T']	2.8837361211017027	0.2840340450586216	2.1581946786496786	0.16968167078650873	2.7963568730169936	0.20374779167033097	3.0141072997513816	0.3308582901383374
['S61T' 'H173Y']	2.267289348261159	0.13923103435653178	2.0253839071454367	0.07044106510012713	2.047548836203357	0.27878667877494395	2.2648497554065963	0.15603597207192346
['A87V' 'A241V']	1.6558133114608884	0.0812981530911116	2.0181409504062855	0.07623866597669683	1.4288467518250527	0.10724609787838604	1.646130761867174	0.11145278769924138
['T167M' 'K325N']	2.3812027880096163	0.03981136210232605	2.074487953169017	0.18532715637487876	2.2108650943340713	0.08887714203466265	2.427867241178634	0.18955500373886544
['A82V' 'I283T']	2.1230636584846767	0.18867678776749205	1.5075290874003386	0.1062455794555687	1.3863967740468548	0.08615687838119322	1.6027692458850153	0.21653418528285276
['A13V' 'A110V']	2.235454632507603	0.11212105051146341	1.4477374578510565	0.11639321871038484	1.439078629475782	0.09010799238653569	1.6553685903586595	0.1616122251859605
['K290R' 'G315D']	2.3245866002387294	0.07501356443427191	2.217334110627041	0.14941232762245485	2.298493009768305	0.07737815990103318	2.514097210865771	0.16718576044237274
['M42L' 'G178D']	2.4508378128502795	0.15234206431288722	2.063418163067539	0.08189448947211699	2.272037122848916	0.23985812606303492	2.4864324759178182	0.17295898925759987
['Q306R' 'Q309H']	1.9894967408091786	0.07836650801270945	2.0582048292840613	0.1282938338513643	1.8059957198336989	0.069943325733049	2.0198780700932404	0.15033501715298245
['A176E' 'P284S']	2.117977502950908	0.09771805413359684	1.959718849256443	0.07798643009355705	1.8361340568994724	0.0788113758154082	2.049872852207351	0.12502280344958602
['A250V' 'K290N']	1.4188009998760753	0.07020100112537687	2.594450713984314	0.1872860855578965	1.771738916266962	0.1596358989222961	1.98542821386039	0.2000106457231837
['N333D' 'S358N']	2.0977465509467885	0.051647791491550646	2.1517348653303174	0.13772375801097475	2.008268290058231	0.09738949750492015	2.2216579162771066	0.14708952337478093
['Q309H' 'L330M']	2.0582048292840613	0.1282938338513643	2.1475571117433736	0.11862256797028409	1.964609239125144	0.10009549285554914	2.1779384410274347	0.17473013888893393
['V20I' 'Q181L']	1.5536640907945816	0.12589035589547512	2.0438360426039375	0.10344851731070119	1.356511392918844	0.095195972378875	1.5696766333985193	0.16294163814468
['L330M' 'S345T']	2.1475571117433736	0.11862256797028409	2.0652248577519323	0.060620432690003764	1.9719342367407493	0.10264975976003983	2.184958469495306	0.13321467821298053
['E100K' 'N316K']	2.0389041321507673	0.12309658143523843	2.2252201346780374	0.1650616229013495	2.0234001997975386	0.13193101988527647	2.2363007668288053	0.20590800789641375
['E164V' 'F226S']	1.9899192134933752	0.0932475379595034	1.6161950540057133	0.057561948406234756	1.3654780962932367	0.0415855886298924	1.5782907674990887	0.10958321604986349
['C107Y' 'R255H']	2.336181543334347	0.3021905919747914	1.3457944322169069	0.08140752278396038	1.4416024147353348	0.13751045478134563	1.6541524755512542	0.3129637976570068
['V95L' 'M254T']	1.425260727901658	0.04806887287060219	1.9475999355182725	0.10793095765005424	1.1330557550777005	0.20717247633007338	1.345037163419931	0.11815120887366289
['A139V' 'N234K']	1.8204924430375846	0.07035592253200462	2.29398714803547	0.2216682379182611	1.8757193820057543	0.16864990591836207	2.086656091073055	0.23256561125221467
['V104I' 'T299S']	2.1620608623317743	0.16872265389697882	2.318773266064913	0.14466143812234383	2.2420844796240202	0.07364551474891516	2.453010628396687	0.22224820723160943
['A106V' 'L196Q']	2.082460513814328	0.07163596070661916	2.102563591391853	0.12376915578661549	1.94702469985592	0.09828188409969582	2.157200605206181	0.1430052963721686
['E235D' 'M242L']	2.0628172996468987	0.10448741671703159	1.9598602054618146	0.088493201904087	1.7848795197918186	0.10974461259105966	1.994854005108714	0.13692577199138267
['G91S' 'Q291L']	2.0569118568480196	0.04675760655605352	2.303246678510981	0.14070499549838297	2.1226092770819727	0.08702818965892632	2.332335035359	0.14827059563194137
['G261V' 'G315D']	1.996342699543549	0.13843383864113504	2.217334110627041	0.14941232762245485	1.9770659447372982	0.09056301461881401	2.18585331017059	0.20368596251700702
['R263S' 'L342S']	2.159162248292575	0.14446595059643128	2.0015295080490585	0.08246786725849926	1.9246399700009411	0.06872743140835566	2.132868256341634	0.16634710701390623
['A82S' 'S221R']	2.058125789850715	0.12957877320761158	1.4880426816100192	0.04616059249673771	1.3110691308484914	0.11603645646893018	1.5183449714607344	0.13755529348461845
['N46K' 'N208D']	2.13692779004967	0.06282413988668518	1.9926728949224197	0.13606318355088418	1.8947948408081365	0.09985693782989949	2.10177718497209	0.14986681577488523
['V175L' 'Q231L']	2.0559366803516257	0.09268160412149624	2.133891836599759	0.2351353652527095	1.955752185459897	0.115180392321171	2.1620050169513854	0.25274200231670807
['R195H' 'G310C']	2.5726506386787613	0.1710511910211064	2.013272070257915	0.06035305281206775	2.353818268944391	0.11563103753489345	2.5580992089366767	0.181386330613625
['F147L' 'S358C']	1.6317721196535986	0.06619254269899244	2.1162377879770564	0.20207872863596202	1.5160384183696425	0.08879703793772735	1.720186407630655	0.21264351689173294
['A92T' 'R255H']	1.8181201728698804	0.07666211321705871	1.3457944322169069	0.08140752278396038	0.9322512525228553	0.09051173145746322	1.1360911050867872	0.11182246808547089
['S279I' 'L296M']	1.6825249754245835	0.08318806061631664	2.1626772684008944	0.07519097857451619	1.6137353867330517	0.20645363695832777	1.8173787438254778	0.11213356628635926
['A116V' 'M242K']	1.484685196231459	0.042774145490780846	1.607317139154301	0.0684195373452541	0.8605360730213487	0.2801644193735393	1.0641788353857602	0.0806899040339317
['A133T' 'N316S']	2.1735977931493333	0.2557057746679554	2.102917306450577	0.1000067590364457	2.045252487796609	0.06603033757180182	2.2486915995999106	0.27456655850906697
['A82V' 'G166S']	2.1230636584846767	0.18867678776749205	2.242446524231157	0.08436662140890654	2.134455726372896	0.17887117695956714	2.3376866827158342	0.20668008382573538
['P3S' 'Y17F']	1.9835170317059476	0.14068665737743774	1.1697396533727245	0.3173208580111329	0.9223366317831189	0.11082016970732794	1.125433185078672	0.3471098709241184
['V94M' 'V244L']	0.8159265604344131	0.10329277853108025	1.838249766551297	0.05768741993155532	0.4233294734269525	0.21502342470254632	0.6263528269857104	0.11830991723025758
['A250V' 'T329S']	1.4188009998760753	0.07020100112537687	2.0928930765409244	0.08554259821867628	1.2813537210289114	0.07566055729948792	1.483870576417	0.11066036629709412
['V66I' 'Q131R']	1.8284287867352227	0.09521392787104914	2.0914887075913353	0.1108390905756896	1.6902311529877272	0.059226628013846476	1.8920939943265584	0.14611980037037853
['Q131R' 'N316K']	2.0914887075913353	0.1108390905756896	2.2252201346780374	0.1650616229013495	2.0883008974895345	0.08928660288314087	2.288885342269373	0.19882314592238304
['V66I' 'P239T']	1.8284287867352227	0.09521392787104914	2.1281577478492646	0.16063788489500877	1.7286165537386733	0.08619039568783154	1.9287630345844877	0.18673570125762087
['M254L' 'S358N']	1.9450595950765142	0.07501504908524936	2.1517348653303174	0.13772375801097475	1.8694053831013657	0.2200419543342013	2.068970960406832	0.1568282216628369
['I83F' 'R351*']	1.3001977189385403	0.09272414611257183	1.880313457082058	0.05246484809211353	0.9536743338402344	0.26137922752137044	1.1526876760205984	0.10653791605636989
['S162Y' 'L342S']	2.3728403961760764	0.19513154395514246	2.0015295080490585	0.08246786725849926	2.147669923242137	0.0829395388825712	2.3465464042251356	0.2118425561035439
['K37R' 'L319M']	1.9904285270338944	0.05605319112857119	2.627820359284499	0.11548674661439244	2.3921307652225767	0.11006346627768931	2.5904253863183935	0.12837113725161514
['S28N' 'M98I']	2.1982717818081667	0.06742411474358535	1.6359542968276066	0.051737757746862505	1.6082789690430737	0.11066667411084714	1.8064025786357738	0.08498709799510273
['Q227L' 'A331V']	2.1768756111435055	0.11946165727963966	2.121926474102606	0.11014001484308449	2.072858641729877	0.05066977487340472	2.270978585246111	0.1624866469271643
['A312V' 'R340H']	2.108003859796717	0.13742279664150184	2.020386093776909	0.10175967816938179	1.9025872207571803	0.1394534934037505	2.100566453573626	0.1709972430710733
['E100G' 'G218C']	0.778589477193895	0.21590942738857422	2.4148437989350002	0.09782788155448091	0.9676678568988851	0.20074903623692916	1.1656097761288957	0.23703834129671839
['V238A' 'R340L']	2.0927855545882714	0.0783019035796193	2.0634844697319497	0.0604855969884308	1.9310051613542103	0.05556247601350132	2.1284465243202217	0.09894289033194283
['N125I' 'K325E']	2.542409166735868	0.2549843081693955	2.1132511428155754	0.07926921849329624	2.430740637806146	0.18042040661603306	2.6278368095514435	0.2670217339715312
['N50S' 'Q231E']	1.7008776183161198	0.13084198885845422	2.088975207769445	0.1756589157670389	1.5650142289208044	0.13036714329704763	1.7620293260855648	0.2190335150996019
['P3L' 'S120C']	2.325886814745185	0.2135107011898355	1.8560022773461469	0.05097785869713456	1.9570724163433644	0.06352145010747827	2.154065592091332	0.21951209898299512
['L62M' 'Q348K']	2.075703388217405	0.058320580540514054	2.182781522562719	0.14490969763029488	2.0337563311640907	0.12651386207583734	2.2306614107801246	0.1562053474817238
['N46K' 'A341V']	2.13692779004967	0.06282413988668518	2.00697137200046	0.05275712013998439	1.9192125535819011	0.13064158577608087	2.11607566205013	0.0820377125349466
['A176V' 'Q228H']	2.132525486485279	0.1019132273810429	1.990644531952328	0.0931669130584132	1.8988782170607086	0.045854018638334645	2.095346518437607	0.1380810617139587
['M42L' 'M254I']	2.4508378128502795	0.15234206431288722	1.936481527953698	0.06826046754423333	2.16319746460996	0.18165031430281403	2.359495840803978	0.16693590383278606
['G91S' 'A106V']	2.0569118568480196	0.04675760655605352	2.082460513814328	0.07163596070661916	1.9154398584211783	0.076153636175251	2.111548870662348	0.08554521983846312
['P284S' 'V321A']	1.959718849256443	0.07798643009355705	2.1272398598037716	0.13625241065266502	1.8642910759006073	0.17937077032770332	2.0591352090602144	0.15699236506085168
['I182L' 'R255C']	2.167703448364923	0.20491393688767218	1.0475246278322508	0.051637539443476425	0.9931601692047248	0.06431325038588251	1.1874045761971739	0.21132003456980003
['H74Q' 'S354F']	1.142341368865813	0.0822518875814304	2.1411813701732623	0.1429219299233102	1.0624195801641065	0.1428894582696343	1.2556992390390755	0.16490012451090466
['A43E' 'S358I']	2.1324761003177697	0.0911238180788274	2.030060397648618	0.08705453050380711	1.9414714225932386	0.07732605994151079	2.1347129979663877	0.12602397193590398
['A72T' 'V238D']	1.7140012158772564	0.08012388279811902	2.115887893580841	0.2470873075527447	1.6091875220890144	0.05786824679061247	1.8020656094580976	0.2597536797589427
['S85Y' 'P239T']	1.0290429292471373	0.11357782330222514	2.1281577478492646	0.16063788489500877	0.936651895554174	0.08415267729810443	1.1293771770964018	0.19673447082200302
['G178D' 'G261W']	2.063418163067539	0.08189448947211699	2.0213316776632935	0.11607532934218605	1.8647288367652477	0.18580645327645592	2.056926340730833	0.14205699380106437
['S70N' 'P239S']	1.6306130304037554	0.04701773608668813	2.1528132990350595	0.1107803401759671	1.563707505204963	0.09353152388707262	1.755602829438815	0.12034513399477541
['T141S' 'N142D']	2.0287699260933656	0.06297077901459266	2.0263462124301372	0.10663231042437477	1.8356668448780795	0.2225133239501174	2.027292638523503	0.12383767050516127
['L114H' 'R351G']	1.2816490779824992	0.13831511695937168	2.0430846078740004	0.09551461759115111	1.1056449273854436	0.13376320733191957	1.2969101858565	0.16808960037155332
['D165N' 'S221T']	2.0780181849314965	0.08223943457248732	1.5115344907557897	0.13515155906600992	1.370557675531297	0.08036654503958035	1.5617291756872862	0.15820641111148306
['S69P' 'S345*']	1.697839214051417	0.04929841313282282	2.1913837633297137	0.2003849679766339	1.670459245073052	0.09126473766465171	1.861399477381131	0.20636004683177187
['Q231L' 'R294S']	2.133891836599759	0.2351353652527095	1.7078286381165935	0.07085055584105134	1.62347656069329	0.09002226462605704	1.8138969747163527	0.24557777027962252
['E215D' 'L304S']	2.0464350893980057	0.04754151509261173	2.3739427006960705	0.2559059792078824	2.2028595707573015	0.12181464606115269	2.392554290094076	0.2602845862736519
['G14D' 'G200C']	1.7746269527373937	0.055717366677865435	2.8065655536988663	0.11268212173326365	2.364355342430347	0.16262911234847302	2.55336900643626	0.1257047553111089
['L262M' 'T336S']	1.9535382759312754	0.13659358076767453	2.061940906855138	0.05862342542909381	1.7990212995705122	0.13564133953773183	1.9876556827864138	0.14864222924854076
['Q181R' 'T240S']	2.1280756191942296	0.13163689579953475	2.0462039587370136	0.04520473779763396	1.9581878380917939	0.095017980943634	2.146456077931243	0.13918240066578247
['A139V' 'D165E']	1.8204924430375846	0.07035592253200462	2.185068550870914	0.08606390881402495	1.789530521588298	0.12477765229255097	1.9777374939084988	0.1111618290407199
['A176E' 'S190R']	2.117977502950908	0.09771805413359684	2.2030551452575846	0.10856960532022308	2.1050276775686823	0.09796784189775537	2.293209148208492	0.14606908400837454
['E44D' 'S158C']	1.9611897251978183	0.052577304807376914	2.516362477095022	0.23903975398340135	2.261562082146441	0.12194901179519663	2.4497287022928407	0.24475370674466373
['M230K' 'R255H']	2.165882531260654	0.12234101481770926	1.3457944322169069	0.08140752278396038	1.29596386264646	0.08620742698542426	1.483853463477561	0.14695070150376277
['C107Y' 'P339S']	2.336181543334347	0.3021905919747914	2.081796267011709	0.06418768615964245	2.202317465976456	0.2201206112464759	2.390154310346056	0.30893237598640194
['S158C' 'V321L']	2.516362477095022	0.23903975398340135	2.4660516832725667	0.11847881918717987	2.7676711497736837	0.18073363181624988	2.954590660367589	0.26679061936363785
['H173Y' 'A241V']	2.0253839071454367	0.07044106510012713	2.0181409504062855	0.07623866597669683	1.8297114015370841	0.05450172913969012	2.015701357551722	0.10379921889083124
['L169V' 'Q231L']	2.2344510103396025	0.10954326574651951	2.133891836599759	0.2351353652527095	2.1549277972334124	0.17257530022704948	2.3405193469393617	0.25940001361398907
['A135T' 'F226Y']	2.1505996734484714	0.07770637914550457	1.915353069867615	0.041992609522616325	1.8530034442232233	0.056607170763110656	2.0381292433160865	0.08832700954081846
['D165E' 'Q309H']	2.185068550870914	0.08606390881402495	2.0582048292840613	0.1282938338513643	2.0304994718371243	0.12877157699524389	2.2154498801549756	0.15448722990794506
['I64F' 'G315D']	1.9817545153630647	0.12401621082932124	2.217334110627041	0.14941232762245485	1.9867286131333646	0.11205067032629959	2.171265125990106	0.19417534393949826
['N316K' 'A341T']	2.2252201346780374	0.1650616229013495	2.0644268167704856	0.054241640553367304	2.0773714343003036	0.07273295479369711	2.261823451448523	0.17374548893352024
['S300G' 'R355*']	2.1587846247099045	0.1412125626571381	1.9363934279811779	0.06089968205689532	1.8839905663579106	0.13166022616908354	2.0673545526910826	0.1537847818440664
['S120G' 'F147C']	1.794466988519706	0.08158501145683295	1.7711371649566803	0.16353874965839646	1.3547053073794575	0.06041706291020619	1.5377806534763865	0.1827595051816546
['F161S' 'R351*']	1.1987364893440862	0.08087064247449113	1.880313457082058	0.05246484809211353	0.8684262897064734	0.18440800648181843	1.0512264464261443	0.09639824220163724
['H74Q' 'M232I']	1.142341368865813	0.0822518875814304	2.007278325846976	0.054630659936589374	0.9392982699923945	0.21215515718628822	1.1217961947127892	0.09874149085270859
['L295P' 'A331V']	1.9246625131810313	0.05808772220099378	2.121926474102606	0.11014001484308449	1.8363003847651866	0.11428362188806529	2.018765487283637	0.12451910030246242
['A133V' 'A331G']	1.9950164791998934	0.09203054205486025	2.131369483852806	0.15899024819855317	1.9162294768595023	0.16610318806744634	2.0985624630527	0.18370498004449673
['A106D' 'V119L']	1.6436710087281665	0.18832024893469534	1.0097400679370916	0.14629189897129133	0.4434369281738909	0.0999632288058799	0.6255875766652585	0.23846558632945788
['V94M' 'A135T']	0.8159265604344131	0.10329277853108025	2.1505996734484714	0.07770637914550457	0.7577911949754318	0.11259160276704538	0.9387027338828848	0.1292581891277133
['L185F' 'T240S']	2.3416999080435996	0.1682157198107413	2.0462039587370136	0.04520473779763396	2.179307780808716	0.13163822158717353	2.3600803667806134	0.1741838015166699
['A266V' 'Q317H']	2.1159267669312976	0.06317903278419666	2.250943366013358	0.10454886192080518	2.1583325256361316	0.09449493238222276	2.339046632944656	0.12215586237459987
['V171A' 'T334R']	2.479749947854619	0.22801811438519823	2.0630660062694215	0.1106202212952533	2.334532869764208	0.09839828707201949	2.5149924541240414	0.253434594811348
['K325N' 'T329I']	2.074487953169017	0.18532715637487876	2.110825451344575	0.09687044126613102	1.9772552700919577	0.12210611002615243	2.1574899045135925	0.20911728116321163
['A135D' 'L319M']	2.0361976953344145	0.06842495741655977	2.627820359284499	0.11548674661439244	2.45714682326285	0.23818997274095446	2.6361945546189136	0.13423547757964324
['A337T' 'G359W']	1.9983383781219122	0.14410914090743918	2.0856076525981475	0.07170366015837203	1.8773626691917724	0.0884803506067353	2.0561225307200597	0.1609622917741527
['S190R' 'S345T']	2.2030551452575846	0.10856960532022308	2.0652248577519323	0.060620432690003764	2.0623811426515997	0.16334829590613684	2.240456503009517	0.12434707901238488
['A186V' 'P239A']	2.180967668543229	0.06928891802013751	2.0482341631991905	0.12425789337123831	2.023370044417611	0.07062842217819569	2.20137833174242	0.1422707918915874
['N208D' 'S221N']	1.9926728949224197	0.13606318355088418	1.719243434414599	0.060443317957033754	1.50663926139791	0.06331563377928616	1.6840928293370188	0.14888446730151764
['D165Y' 'G265D']	2.1978883713135544	0.171115558409688	2.0378781327093303	0.07936341516752635	2.030811269371469	0.1294451724453339	2.207943004022885	0.1886241925016844
['S70R' 'V244A']	1.4518040616594294	0.10152149100052198	2.6799116456067544	0.29416902907611203	1.926978826649596	0.11905908157046911	2.1038922072661843	0.3111945224494665
['A41T' 'E100G']	1.7618555677749466	0.14649823938600628	0.778589477193895	0.21590942738857422	0.33576557194403756	0.33171386230381966	0.5126215449688418	0.2609187900065107
['Q78H' 'Q211L']	2.4452736794024705	0.18513895601564806	1.963369085134488	0.08644956059319678	2.204114249505279	0.13776096313772873	2.380819264536959	0.2043280684617776
['A135V' 'M254V']	2.1069388877890387	0.08543092925484187	1.9353314481807689	0.07721362699285736	1.8380428340992507	0.11232345899315073	2.014446835969808	0.11515375750160264
['S151Y' 'R303G']	1.981483707473655	0.1223005330429659	2.0682604686355064	0.1146199253721838	1.8457382709084427	0.09387129875199063	2.0219206761091617	0.16761607224523123
['P155H' 'S190G']	2.2382758020634888	0.06437091495965966	2.2325836631573837	0.06789519182793954	2.267387070214232	0.10498962094291037	2.4430359652208726	0.09355945578131825
['A138T' 'R340L']	2.068280058608767	0.06902374463224689	2.0634844697319497	0.0604855969884308	1.9282972803937388	0.11477869862254221	2.1039410283407167	0.09177573081215153
['Q131H' 'L319M']	1.9731903971332876	0.0664404665851217	2.627820359284499	0.11548674661439244	2.3977033400150263	0.19350788391625096	2.573187256417787	0.13323484620633433
['A27D' 'S322L']	1.367998489538663	0.09728114257184031	2.1254616498493544	0.081373044225189	1.2907285633307035	0.11784788992850533	1.4656366393880176	0.12682741433364195
['R303S' 'Q309H']	2.000223157094777	0.07963733413720027	2.0582048292840613	0.1282938338513643	1.8557582522053526	0.0632245918669682	2.0306044863788384	0.15100136685726243
['Y126N' 'N333D']	1.6847891821071794	0.07793846145689104	2.0977465509467885	0.051647791491550646	1.5801116224220368	0.08564860140612776	1.7547122330539682	0.09349811837797582
['V104A' 'T287A']	1.8824286625172877	0.055793571098745214	1.9423033031172041	0.11030807382253427	1.6223104931368697	0.09374492798832297	1.796908465634492	0.12361550762905278
['L45M' 'S358R']	2.1188164379788734	0.10284913124374515	2.0171184074953263	0.039488251102689165	1.933741176358635	0.06909189954988558	2.1081113454742	0.11016925965414374
['N113D' 'P144L']	2.037711898705869	0.1213317175205525	2.550083944791649	0.16991253016036686	2.387300324681473	0.20403703564793274	2.559972343497518	0.208786143175223
['L148H' 'A253T']	1.412508921235012	0.0701835903853387	1.8980418704958666	0.04667448442607817	1.1102165608928112	0.1311485133607171	1.2827272917308785	0.08428667662102486
['N125K' 'Q153K']	2.5015740992530433	0.14667092056143624	2.0354192789898398	0.06003777031705404	2.3368585130330066	0.16907203361301557	2.5091698782428833	0.15848309942382652
['A183V' 'V324A']	2.177950284416857	0.11722414621599136	1.550048209754097	0.08455222467725866	1.5287675995260606	0.2722355710719879	1.700174994170954	0.14453573659805297
['Q317P' 'Q360R']	2.2135003010100713	0.18359921824011813	2.067085741131287	0.0598886555947245	2.082034944359521	0.1385452809112375	2.2527625421413586	0.1931199730927023
['K108I' 'P239T']	2.0369232247768223	0.07756154006750238	2.1281577478492646	0.16063788489500877	1.9665338003735044	0.09333177192372749	2.137257472626087	0.178382517532366
['V24L' 'A341T']	2.3221774050233037	0.10703587957633563	2.0644268167704856	0.054241640553367304	2.1881524062191473	0.12483636527011818	2.358780721793789	0.11999514609600058
['L198R' 'Q335R']	2.1589822512333066	0.15074711104878238	2.1739233034350423	0.1366892883148444	2.135264158593279	0.11193405167696586	2.305082054668349	0.20349116204290688
['R195H' 'M230K']	2.5726506386787613	0.1710511910211064	2.165882531260654	0.12234101481770926	2.5412474829641707	0.1813641127916111	2.710709669939416	0.21029939100331696
['I64F' 'M230K']	1.9817545153630647	0.12401621082932124	2.165882531260654	0.12234101481770926	1.9515379270771065	0.08929890603122227	2.119813546623719	0.17420489216749802
['M242T' 'E259D']	1.92598616830556	0.1319307039226729	1.8354585835403614	0.14594934605990084	1.565892580223922	0.11041891273973993	1.7336212518459218	0.19674074883674877
['A72T' 'S358C']	1.7140012158772564	0.08012388279811902	2.1162377879770564	0.20207872863596202	1.635796259231201	0.06321696421098548	1.8024155038543133	0.2173836451110651
['S102G' 'E164G']	1.7700841159442593	0.1185626317541044	2.2828672233430702	0.10583222275260536	1.8585270417505424	0.08300539082315146	2.0251278392873293	0.15892626284291858
['V143A' 'Q317L']	2.1689238685544705	0.15494053846899103	2.0248878350872825	0.09298212244654555	1.999632813566226	0.15957788490190813	2.1659882036417533	0.1806993236172324
['N208K' 'M232L']	2.0732876029081635	0.07713297963282124	2.078744107603735	0.10183649904742581	1.957859661206165	0.08261147092655431	2.1242082105118993	0.12775041716281624
['A27T' 'A250G']	1.7315253488064037	0.04536838729880466	2.2122510484034703	0.19385700832635017	1.7496704939904335	0.07983615531707665	1.9159528972098743	0.19909502817332467
['T5S' 'Q228H']	1.307156362404289	0.12095655064333537	1.990644531952328	0.0931669130584132	1.1038643457218411	0.14946607683458077	1.269977394356617	0.1526779644623535
['M223I' 'I237T']	2.085139387514057	0.10334239105454607	2.0713294698497156	0.1100754099726722	1.9628804442057497	0.13499656419126396	2.1286453573637734	0.1509842563631142
['G58S' 'L305P']	1.1136643992220778	0.1069643617154169	2.062472913436558	0.08929156151754546	0.9825811631008461	0.15075473672155304	1.1483138126586359	0.1393354141466847
['S102G' 'M242L']	1.7700841159442593	0.1185626317541044	1.9598602054618146	0.088493201904087	1.5370083623420123	0.1179666042621302	1.7021208214060741	0.14794642419368192
['V24A' 'P144L']	1.8214300237568672	0.1088929014333994	2.550083944791649	0.16991253016036686	2.1785828199470205	0.14373287356657224	2.3436904685485165	0.20181162475953068
['A106V' 'M230I']	2.082460513814328	0.07163596070661916	2.0036071482198436	0.11577529503655754	1.89325956885376	0.17101626601624648	2.0582441620341716	0.13614561986036214
['M42L' 'P320S']	2.4508378128502795	0.15234206431288722	2.1136971759527827	0.06273549456514843	2.3720519152229276	0.15712639977470788	2.536711488803063	0.1647538977913592
['A241T' 'Q311H']	2.093203143568168	0.1481376140860764	2.041519394832616	0.07447287698708555	1.9423629076707645	0.08725537188304898	2.1068990384007837	0.16580398702639473
['V94M' 'A186T']	0.8159265604344131	0.10329277853108025	2.202877692307554	0.18972007675359628	0.826742054451824	0.06282456976273947	0.9909807527419674	0.21601644756837673
['V9I' 'T288N']	1.8233021253106316	0.1321912368087903	1.9566823989580862	0.0935962031323435	1.5882885019269928	0.06023939727152005	1.7521610242687182	0.1619715170325591
['S221R' 'D292E']	1.4880426816100192	0.04616059249673771	2.474241974940018	0.11047339539118162	1.771466717986308	0.10120326317797765	1.9344611565500376	0.11972957608254622
['V192I' 'A250V']	2.0805068584212023	0.05356912610859782	1.4188009998760753	0.07020100112537687	1.308560601519029	0.06936942138852316	1.4714843582972779	0.08830533297057444
['F161S' 'T336S']	1.1987364893440862	0.08087064247449113	2.061940906855138	0.05862342542909381	1.070204082267033	0.08608836910142029	1.2328538961992241	0.09988376656533078
['Q153H' 'L307F']	2.0135340437250333	0.0575225493089874	1.9521554909280148	0.05815078595610931	1.7752809323946563	0.12074888238256737	1.9378660346530485	0.08179460609550074
['A13V' 'V119I']	2.235454632507603	0.11212105051146341	1.747188192198095	0.05019457241551461	1.7924872646179713	0.08083175079606567	1.954819324705698	0.12284390529354913
['E215V' 'S358I']	2.0937466851662134	0.10038124480049296	2.030060397648618	0.08705453050380711	1.9336986147116306	0.12006205042643109	2.095983582814832	0.1328716884401443
['F293C' 'R340H']	3.0697347191738777	0.14148013083606636	2.020386093776909	0.10175967816938179	2.9000190292344086	0.21719295099749344	3.0622973129507867	0.17427466689833784
['E105K' 'L330M']	1.843644335500816	0.04882943007084762	2.1475571117433736	0.11862256797028409	1.8012260222103575	0.18476790108483085	1.9633779472441897	0.12827948734270989
['E217D' 'M242T']	2.0870548304178786	0.06131412387665898	1.92598616830556	0.1319307039226729	1.8231243187763164	0.08537598966791833	1.9852174987234386	0.14548241276626622
['P212S' 'T299S']	2.0847144862021527	0.11063657689413384	2.318773266064913	0.14466143812234383	2.2137824752365147	0.05796449327812431	2.375664252267066	0.18211914733623233
['N113I' 'L189F']	1.0451671155461566	0.0773102166208837	2.015068526802504	0.0918329088255236	0.8707385471680955	0.14153573117682483	1.0324121423486612	0.12004229561835651
['M98I' 'I268V']	1.6359542968276066	0.051737757746862505	2.0245180276303536	0.08882861901832871	1.47126060872458	0.281267437048407	1.6326488244579607	0.10279746657080815
['A250V' 'A350V']	1.4188009998760753	0.07020100112537687	2.0642004740494655	0.050995415881408476	1.293815544053979	0.06815198278253373	1.455177973925541	0.08676815660092689
['V119L' 'D267N']	1.0097400679370916	0.14629189897129133	2.1423607571627437	0.06890668166771635	0.9630839968237925	0.1108631220609226	1.1242773250998357	0.16170791719357006
['D219E' 'G236D']	1.9902311496687926	0.051004215791272546	2.087212559151673	0.048093465324458066	1.8886254630827386	0.08901146487417859	2.0496202088204662	0.07010286324678576
['Q211H' 'Q335R']	2.087786939122542	0.06850092345616396	2.1739233034350423	0.1366892883148444	2.072959884710602	0.11191790335168249	2.233886742557584	0.1528932243572811
['V119I' 'Q335R']	1.747188192198095	0.05019457241551461	2.1739233034350423	0.1366892883148444	1.7324280349739267	0.08192589574889331	1.8932879956331372	0.14561406745227262
['Q209L' 'P284T']	1.988913404113605	0.1509803265992674	1.9344992908157579	0.14506387831665135	1.7347487654728788	0.12454461193472735	1.895589194929363	0.2093766649182513
['A110V' 'D292N']	1.4477374578510565	0.11639321871038484	2.334610984020184	0.17278072357249022	1.5937046809509297	0.12340985449102768	1.754524941871241	0.208328010118651
['A13V' 'A245V']	2.235454632507603	0.11212105051146341	2.7354585069244948	0.18048171707579835	2.782621104059815	0.2043472658116162	2.9430896394320976	0.212473010442321
['L63M' 'L305P']	1.9290112015690288	0.06395185292966302	2.062472913436558	0.08929156151754546	1.8032851221828086	0.08526798245361986	1.9636606150055873	0.10983088113722321
['F161Y' 'G261V']	1.888269434532563	0.08256320977881018	1.996342699543549	0.13843383864113504	1.6965107106636215	0.09876044449641562	1.856788634076112	0.1611850219154982
['L330P' 'R351Q']	2.305969599798685	0.08673404279528563	2.022732483563488	0.09135707809322242	2.1408465352724675	0.06892219441299921	2.300878583362173	0.12597186153004797
['V96A' 'T329I']	1.9149220391821544	0.1627263734796508	2.110825451344575	0.09687044126613102	1.83878779574274	0.05241220231453499	1.9979239905267296	0.1893772822091756
['A67T' 'R340H']	2.1310296139396563	0.19362421806308464	2.020386093776909	0.10175967816938179	1.9646818900690801	0.06583062171198938	2.1235922077165656	0.21873584507729205
['E259D' 'G261R']	1.8354585835403614	0.14594934605990084	2.0357343099791323	0.09989531324803244	1.6846388915946664	0.20585749710915419	1.843369393519494	0.17686233410264385
['A43E' 'S300N']	2.1324761003177697	0.0911238180788274	1.6134719530460513	0.11958423518094329	1.5598425199874655	0.1557059443926964	1.7181245533638214	0.15034606587827426
['A245V' 'Y282F']	2.7354585069244948	0.18048171707579835	2.2222708157697126	0.06252953744896651	2.7717435072321024	0.12382719602038113	2.929905822694208	0.19100678849771344
['E105D' 'N246S']	2.257792230522379	0.09191550860743376	2.9195610810828674	0.19236191057942645	2.991644650100833	0.15180526283565765	3.149529811605247	0.21319372730999964
['Q131H' 'P284S']	1.9731903971332876	0.0664404665851217	1.959718849256443	0.07798643009355705	1.7473739358081917	0.1331944349359814	1.9050857463897306	0.10245105601596274
['A82V' 'L184M']	2.1230636584846767	0.18867678776749205	1.9785971252332244	0.07236345571957097	1.9166443937968174	0.23435905170093885	2.0738372837179013	0.20207770774119926
['M1V' 'K33N']	1.9071789237489498	0.0838704168675425	2.006494059812455	0.1231901776516542	1.7291261617401332	0.08475931512802203	1.885849483561405	0.14903042204657907
['A67T' 'F161S']	2.1310296139396563	0.19362421806308464	1.1987364893440862	0.08087064247449113	1.1452850075557777	0.1645350417424645	1.301942603283743	0.20983421702567465
['N157Y' 'L295Q']	2.141842388867261	0.14998133042563622	2.2348592629658115	0.12108614995841177	2.1922903461829906	0.08753481818336598	2.348878151833073	0.19275957871917768
['Q78L' 'G225S']	1.6931248879562075	0.14515405483688998	2.6001947105920045	0.19563638234160777	2.1090034279490335	0.19407399323292318	2.2654960985482124	0.24360479004178592
['L71V' 'A331S']	1.402583174005462	0.1191778417571883	2.1107446447660942	0.11773458376892311	1.3294546653246921	0.13623249528799394	1.4855043187715564	0.16752549113834286
['C140R' 'Q309K']	2.438476746444384	0.09516837308398661	2.1522520938733765	0.07028882358807141	2.4069677801744884	0.1811756676135577	2.562905340317761	0.11831119117331163
['N333D' 'D344Y']	2.0977465509467885	0.051647791491550646	2.0953256988701296	0.1055909201212345	2.009417919006811	0.1056430746817779	2.1652487498169184	0.1175454668543352
['V24L' 'Q309R']	2.3221774050233037	0.10703587957633563	2.094229972079878	0.09574144999523876	2.2329538381145193	0.16025158242684015	2.388583877103182	0.14360746764660473
['A135T' 'P212Q']	2.1505996734484714	0.07770637914550457	2.022115861251754	0.12776394852982595	1.9894836072130142	0.09451931159232431	2.144892034700226	0.14953898456200954
['F161S' 'E357*']	1.1987364893440862	0.08087064247449113	2.1166367838860807	0.12847920964166315	1.1322041231983622	0.13563777863488408	1.2875497732301668	0.15181227922794455
['V271L' 'Q335R']	1.9357837811792638	0.08615144215967852	2.1739233034350423	0.1366892883148444	1.9266693289199004	0.05192936136403205	2.0818835846143062	0.16157361333525685
['I134T' 'Q180R']	1.9801797520340367	0.04478262330765784	2.247517916879285	0.19324400986675017	2.0452027672846693	0.0964576014247477	2.1998741689133223	0.19836514487100856
['A109S' 'K325N']	2.0313938922719177	0.06065934106852787	2.074487953169017	0.18532715637487876	1.9233982085823518	0.12844672548934702	2.0780583454409354	0.19500182191166
['V66A' 'R340L']	1.967461438889829	0.08848376764686416	2.0634844697319497	0.0604855969884308	1.8492761306852719	0.050653429128661616	2.003122408621779	0.10718154962506893
['A194T' 'S269T']	2.9502628294433033	0.1771902161730846	1.991679435064844	0.04996058544500136	2.760420737906458	0.14004731212570268	2.914118764508147	0.18409897556877317
['V313M' 'N316S']	2.079142459410943	0.0788877120952146	2.102917306450577	0.1000067590364457	2.0008606418986354	0.15854159194220702	2.154236265861521	0.12737591205793652
['Q89L' 'M98T']	1.9518388402824578	0.0496817492568344	2.0542606751513106	0.060274265482091326	1.8258322904621156	0.06466670841224284	1.9782760154337686	0.07811058371709043
['R86S' 'L189I']	1.3744933139655433	0.0909561263041265	2.0062228437872665	0.04989387311519919	1.200562781272359	0.09742175629392491	1.3528926577528098	0.10374206228279736
['E215V' 'K327I']	2.0937466851662134	0.10038124480049296	2.1274651262985897	0.05522521466628944	2.0411353590967014	0.09730932077152708	2.1933883114648034	0.11456971084293721
['I83T' 'V324M']	1.9909180546249923	0.08613194793818288	1.796193682869896	0.08622138683089824	1.6070921177587942	0.07009681278102177	1.7592882374948884	0.12187222818455909
['Q153R' 'A341T']	2.1405141866812127	0.07852138602255117	2.0644268167704856	0.054241640553367304	2.0252397618391	0.13711791333559978	2.1771175034516985	0.09543460395906296
['A41T' 'S345*']	1.7618555677749466	0.14649823938600628	2.1913837633297137	0.2003849679766339	1.7735648267685398	0.05754322960312762	1.9254158311046603	0.24822544094873958
['F161L' 'L196Q']	3.089898115113519	0.13491885484393035	2.102563591391853	0.12376915578661549	3.0135828903633004	0.2219896782781383	3.1646382065053715	0.18308987223909748
['T258A' 'R294H']	2.095125941634518	0.13785931846987048	1.7830149778533562	0.07616010462897502	1.6993356879146142	0.09628904088296282	1.8503174194878742	0.15749778800374814
['L148H' 'A312V']	1.412508921235012	0.0701835903853387	2.108003859796717	0.13742279664150184	1.3417629549390615	0.08604969640684434	1.4926892810317294	0.15430736014898502
['S151P' 'R255C']	2.8603382515727276	0.11781020176761038	1.0475246278322508	0.051637539443476425	1.7291304399065757	0.14097020067480182	1.8800393794049786	0.12863000863057442
['G178S' 'G261W']	2.0334226993000755	0.08530006973325564	2.0213316776632935	0.11607532934218605	1.8764456628679549	0.09623128953893376	2.026930876963369	0.14404715886957034
['E215K' 'S358N']	2.141823136147452	0.11543106323811635	2.1517348653303174	0.13772375801097475	2.1158552184474257	0.1532515359426144	2.26573450147777	0.17970020556734917
['D8E' 'A116S']	1.9777041955331323	0.054998923060150105	2.065938436469643	0.17248489623451624	1.865939996472026	0.06761656176082365	2.015819132002776	0.18104121344823157
['L169Q' 'S358N']	2.196150497577069	0.09923566322718826	2.1517348653303174	0.13772375801097475	2.1702044457231358	0.17161382548769955	2.320061862907387	0.16975143703899964
['A176V' 'S221T']	2.132525486485279	0.1019132273810429	1.5115344907557897	0.13515155906600992	1.4665638231627496	0.0571179008753963	1.6162364772410691	0.16926975463204677
['M242K' 'Q335R']	1.607317139154301	0.0684195373452541	2.1739233034350423	0.1366892883148444	1.6038998578057895	0.07650558894863747	1.7534169425893436	0.1528567781636041
['N125D' 'M254V']	2.760737384203854	0.15208900652246382	1.9353314481807689	0.07721362699285736	2.5190640494768726	0.1308275050964522	2.668245332384623	0.17056673209738807
['D8E' 'V20I']	1.9777041955331323	0.054998923060150105	1.5536640907945816	0.12589035589547512	1.354953075436886	0.18157081946199444	1.5035447863277143	0.1373799957972983
['S120C' 'Q181R']	1.8560022773461469	0.05097785869713456	2.1280756191942296	0.13163689579953475	1.8083835192416966	0.13265496240912686	1.9562543965403765	0.14116307737182052
['A250S' 'R340C']	1.7632176172559009	0.08470072073034714	2.1841014185981895	0.2773721342637056	1.7716598495006433	0.058630904147056316	1.9194955358540908	0.2900164011883524
['V150G' 'S260F']	2.528855484076956	0.2587191599492708	1.9857271221291057	0.05160196855730457	2.3389766956724087	0.23739068562150642	2.4867591062060623	0.26381502399189743
['G91A' 'I160N']	2.106909637372352	0.10997993985683964	2.4251726902694193	0.09516937017395413	2.3571001707658574	0.15648884509969807	2.5042588276417717	0.1454400089047755
['N113I' 'V353D']	1.0451671155461566	0.0773102166208837	1.9259093837099297	0.05889807433304454	0.7963861210638408	0.11556688693625919	0.9432529992560865	0.0971897770041109
['A92V' 'T287A']	1.70049958281087	0.0332265492404606	1.9423033031172041	0.11030807382253427	1.4681991815397153	0.05869165771422635	1.6149793859280743	0.11520362288082099
['K108R' 'S158C']	2.0439219117883503	0.07418135127529613	2.516362477095022	0.23903975398340135	2.386380959129067	0.22108552296287545	2.532460888883373	0.2502855905989674
['T258A' 'N333D']	2.095125941634518	0.13785931846987048	2.0977465509467885	0.051647791491550646	2.019261295226418	0.09435882126555994	2.165048992581307	0.14721645986414653
['S191F' 'A341T']	3.0420740345227357	0.11137120448103982	2.0644268167704856	0.054241640553367304	2.9329245777315807	0.21371583264920155	3.0786773512932215	0.12387776538781399
['C140Y' 'I159S']	2.161455277271506	0.08294244915399118	2.842345045784916	0.17604644363546554	2.8303657908380435	0.18133279526559756	2.9759768230564227	0.19460678351064115
['L63P' 'Y126N']	1.6146713203742742	0.14488478467915245	1.6847891821071794	0.07793846145689104	1.1263894933852512	0.24413893292304636	1.2716370024814538	0.16451749027319756
['Q153K' 'A331V']	2.0354192789898398	0.06003777031705404	2.121926474102606	0.11014001484308449	1.9845396459236608	0.09944992527883578	2.129522253092446	0.12544065024655368
['V9I' 'N333K']	1.8233021253106316	0.1321912368087903	2.0724319059738563	0.10022066356539355	1.7229458631664198	0.05401493467817791	1.8679105312844881	0.1658876261043164
['A145V' 'R216W']	1.9880564599006438	0.14709822596734048	2.0748509955876044	0.07053544753852087	1.8901543201710196	0.06685009889084462	2.0350839554882483	0.16313533474449424
['A67V' 'K290N']	2.05194292914272	0.06066407147154912	2.594450713984314	0.1872860855578965	2.4738622361687566	0.3434464215931007	2.6185701431270343	0.19686596305889179
['I159N' 'N333D']	2.216987259459565	0.11049502949876908	2.0977465509467885	0.051647791491550646	2.1422971840197897	0.09630890897396084	2.286910310406354	0.12196985656254802
['E105D' 'V192I']	2.257792230522379	0.09191550860743376	2.0805068584212023	0.05356912610859782	2.166191067811727	0.07606653252137864	2.3104755889435817	0.1063866156741631
['A250G' 'T334M']	2.2122510484034703	0.19385700832635017	2.0226824739876585	0.056157610767440184	2.0629399869070384	0.09747988123162417	2.2071100223911295	0.20182719570055446
['S190G' 'A245T']	2.2325836631573837	0.06789519182793954	2.912377676589263	0.17074702581532597	2.9732683276982037	0.21461151269213138	3.1171378397466474	0.18375065686449205
['A82T' 'T141I']	1.6983357206398975	0.09476954555219136	2.227858346012157	0.1352926087794512	1.7546404746902775	0.08069618163558488	1.8983705666520545	0.1651827979982132
['R207S' 'E259V']	2.0783036033601565	0.098462033697402	1.802950112461586	0.09754723924257266	1.7098395222876732	0.07450106822226185	1.8534302158217426	0.13860099553638147
['V20I' 'R207C']	1.5536640907945816	0.12589035589547512	2.0307908244230104	0.1019819635990354	1.4131460193920677	0.12382912707864971	1.5566314152175922	0.16201451356901445
['M42L' 'G121V']	2.4508378128502795	0.15234206431288722	1.9521419698584113	0.06514479074097604	2.2319139576881026	0.12122651706128265	2.375156282708691	0.1656862949063604
['G236D' 'A350T']	2.087212559151673	0.048093465324458066	2.0101063974056124	0.1531679518193204	1.9264675514256013	0.2170646234658414	2.0694954565572856	0.1605409694484262
['A186V' 'E259V']	2.180967668543229	0.06928891802013751	1.802950112461586	0.09754723924257266	1.813074701638127	0.11707745776843785	1.9560942810048156	0.11965123503018699
['L56M' 'D278V']	0.9009602856403073	0.119295877579927	3.1834274162447964	0.14209326836546607	1.913809070963998	0.21626166969821453	2.0565642018851036	0.185531677409399
['A186V' 'A253T']	2.180967668543229	0.06928891802013751	1.8980418704958666	0.04667448442607817	1.908603877668283	0.25211184256396535	2.0511860390390955	0.08354317241307962
['Y12H' 'V94M']	2.0964066648460986	0.11883574458105806	0.8159265604344131	0.10329277853108025	0.7421890946687464	0.1666539830374957	0.8845097252805121	0.15745263505830973
['H173Y' 'Q352L']	2.0253839071454367	0.07044106510012713	2.0867209797619606	0.2350696904920249	1.942122736749834	0.06110894989747113	2.084281386907398	0.24539703144181824
['A145V' 'L319S']	1.9880564599006438	0.14709822596734048	2.9377191094687882	0.2259492999693524	2.7559400724003353	0.297831399699175	2.8979520693694325	0.26961263738812236
['D132E' 'K327I']	2.170429135350244	0.08443870986981596	2.1274651262985897	0.05522521466628944	2.1283047415480745	0.08435316723519978	2.270070761648834	0.10089459876235549
['Q180L' 'Y273H']	2.036229099455529	0.08230614477693027	2.986027319766915	0.1647247170951383	2.8527570503651987	0.3314201904595883	2.994432919222444	0.18414269980130724
['A106V' 'E164V']	2.082460513814328	0.07163596070661916	1.9899192134933752	0.0932475379595034	1.902922120653746	0.1561654529485485	2.044556227307704	0.11758747468106165
['F147Y' 'P155H']	2.0751243692513324	0.06918089967144761	2.2382758020634888	0.06437091495965966	2.1440531175758406	0.12886902236718872	2.285576671314822	0.09449662201420025
['K327I' 'D344G']	2.1274651262985897	0.05522521466628944	2.152633768740663	0.08572372995242787	2.110823888815855	0.11313229395131034	2.2522753950392524	0.10197245810460062
['A82T' 'A110V']	1.6983357206398975	0.09476954555219136	1.4477374578510565	0.11639321871038484	0.976817569649171	0.10062695374082363	1.1182496784909541	0.15009546337558757
['V66I' 'R340H']	1.8284287867352227	0.09521392787104914	2.020386093776909	0.10175967816938179	1.6797084475957653	0.07128480674572797	1.8209913805121318	0.13935825831923096
['A32V' 'S93C']	1.9985589878739909	0.06189744912841524	1.9168553667896153	0.07841242141774268	1.7465485512294099	0.07740976774671395	1.8875908546636064	0.09989895915973511
['N316K' 'G359R']	2.2252201346780374	0.1650616229013495	2.000687956402303	0.06634780598204552	2.057478174874508	0.15023523070740036	2.1980845910803404	0.17789707899079865
['A110V' 'N142D']	1.4477374578510565	0.11639321871038484	2.0263462124301372	0.10663231042437477	1.3061102261945994	0.11103679183272996	1.4462601702811937	0.15785382791748734
['E36K' 'Q352*']	2.2418374943172186	0.13111169859344327	1.9470367774275792	0.1441641839933055	2.021247906963001	0.12932603301068707	2.1610507717447978	0.19486813350189802
['A40T' 'P212Q']	2.0998445624248627	0.10333992590159295	2.022115861251754	0.12776394852982595	1.9544145936899473	0.0846624295558519	2.094136923676617	0.16432518622925318
['A82S' 'L346*']	2.058125789850715	0.12957877320761158	1.978167375318207	0.11242802808460617	1.8689386317694425	0.07846012994836896	2.008469665168922	0.17155383984330583
['P212S' 'E277K']	2.0847144862021527	0.11063657689413384	2.2225140180642056	0.08220520664297226	2.1398966408626046	0.10735694335299702	2.279405004266359	0.13783376997697394
['S120I' 'S280T']	1.8788984974604004	0.060474076518156124	2.061313646657827	0.11979713917974864	1.7729561162162557	0.06834972530064314	1.9123886441182276	0.13419563512415697
['Q89L' 'A245P']	1.9518388402824578	0.0496817492568344	2.537292596531693	0.19587111697951198	2.3219053519091477	0.14574356365243454	2.461307936814151	0.20207367635597823
['Q89L' 'S193T']	1.9518388402824578	0.0496817492568344	2.0862592951672174	0.09819112345814897	1.8710963223569146	0.08345860249448961	2.0102746354496754	0.11004441346652913
['E105D' 'L177W']	2.257792230522379	0.09191550860743376	2.1409915925414893	0.15731811486863073	2.2320570741905374	0.2037946782798468	2.3709603230638687	0.18220167394506265
['N125S' 'N208K']	2.8837361211017027	0.2840340450586216	2.0732876029081635	0.07713297963282124	2.7903023885129983	0.22416984146587526	2.929200224009867	0.2943209732577689
['F147L' 'L198R']	1.6317721196535986	0.06619254269899244	2.1589822512333066	0.15074711104878238	1.6243911503944282	0.1100163838315075	1.7629308708869051	0.16463943694787062
['G236D' 'T329I']	2.087212559151673	0.048093465324458066	2.110825451344575	0.09687044126613102	2.0319454389865284	0.11901469948272489	2.170214510496248	0.10815204019346925
['Q228H' 'P284S']	1.990644531952328	0.0931669130584132	1.959718849256443	0.07798643009355705	1.784513672669192	0.09780271957408697	1.9225398812087713	0.12149879409924687
['N46Y' 'I83N']	1.8604190720350737	0.06360088431376026	2.460889702443855	0.10985585388056382	2.1556513568361066	0.21187866259099808	2.2934852744789294	0.126938493441982
['T68I' 'L177S']	1.3413312736157597	0.0658156243329843	1.9854513862463905	0.05874014724827075	1.1612232541948078	0.05866694472624466	1.2989591598621506	0.08821621905913359
['Y282F' 'Q335R']	2.2222708157697126	0.06252953744896651	2.1739233034350423	0.1366892883148444	2.2307209349590895	0.20367980762552665	2.368370619204755	0.15031268939647233
['D132E' 'S221N']	2.170429135350244	0.08443870986981596	1.719243434414599	0.060443317957033754	1.7242121971932733	0.0604669675588669	1.861849069764843	0.1038426232822247
['R216W' 'E357K']	2.0748509955876044	0.07053544753852087	2.0918107395303105	0.10966503485544671	2.0015804254149883	0.05636089438502389	2.1388382351179147	0.13039044914910666
['Q209H' 'T299N']	2.008635115789951	0.1521027667025649	2.213817614306366	0.15670453539049548	2.0574081079387287	0.07293525431792248	2.1946292300963166	0.21838398075528787
['A135D' 'V270I']	2.0361976953344145	0.06842495741655977	2.087654060470538	0.0944056169547848	1.958929793336991	0.05750309608088459	2.096028255804953	0.11659500551083467
['V244I' 'V270I']	1.8373691794883753	0.09238601648239413	2.087654060470538	0.0944056169547848	1.7602076055215579	0.13863553395385722	1.8971997399589138	0.1320893506460636
['D267N' 'R340H']	2.1423607571627437	0.06890668166771635	2.020386093776909	0.10175967816938179	1.998200315663066	0.06517599517385465	2.1349233509396535	0.1228949261751361
['S162Y' 'V271L']	2.3728403961760764	0.19513154395514246	1.9357837811792638	0.08615144215967852	2.144583473574123	0.11513780703767025	2.2808006773553404	0.2133035171592586
['F161S' 'P320S']	1.1987364893440862	0.08087064247449113	2.1136971759527827	0.06273549456514843	1.1487177657917134	0.17359219056697828	1.2846101652968689	0.10235137074104449
['Q306L' 'K327N']	1.9775517202725506	0.07393494538950932	2.0210897800412257	0.0717287414740153	1.8351140724135717	0.09287365316486702	1.9708180003137765	0.10301159402317706
['K314T' 'V321L']	2.1581946786496786	0.16968167078650873	2.4660516832725667	0.11847881918717987	2.4607836403604777	0.15367063331968012	2.5964228619222456	0.20695192677742721
['V9I' 'R263H']	1.8233021253106316	0.1321912368087903	2.036992548828622	0.06630336665941368	1.6968904837886112	0.06463420617821307	1.8324711741392536	0.14788732034698013
['K37Q' 'M242T']	1.6680653729355082	0.12758267785378935	1.92598616830556	0.1319307039226729	1.4306761860516133	0.14688374432847975	1.5662280412410685	0.18352942632143698
['Q60H' 'A135V']	2.1553532320080206	0.11097018540852738	2.1069388877890387	0.08543092925484187	2.0991372940486173	0.09192482034360205	2.23446861979706	0.14004579866225456
['R263S' 'V264A']	2.159162248292575	0.14446595059643128	2.1868102494418222	0.09099996046553101	2.18298578648995	0.08322153087372136	2.3181489977343976	0.1707378214879724
['A67T' 'D129E']	2.1310296139396563	0.19362421806308464	2.275303407653165	0.05364673867560645	2.243441303495173	0.13444978419859566	2.378509521592822	0.2009186661091243
['T154S' 'L177S']	2.025973934585164	0.05786457361050702	1.9854513862463905	0.05874014724827075	1.8489965494318028	0.05964889450806048	1.9836018208315545	0.08245431327634907
['A133V' 'S280T']	1.9950164791998934	0.09203054205486025	2.061313646657827	0.11979713917974864	1.894335485910793	0.09437388890072156	2.028506625857721	0.1510661286541873
['V244L' 'E357*']	1.838249766551297	0.05768741993155532	2.1166367838860807	0.12847920964166315	1.7932725177598905	0.1014857030197125	1.9270630504373778	0.14083588224776397
['Q317H' 'P339S']	2.250943366013358	0.10454886192080518	2.081796267011709	0.06418768615964245	2.172386990125104	0.08780300779975304	2.3049161330250674	0.1226805754121831
['V175L' 'M254I']	2.0559366803516257	0.09268160412149624	1.936481527953698	0.06826046754423333	1.8325049948927743	0.08868790131892788	1.9645947083053241	0.11510591284504494
['A32V' 'V244A']	1.9985589878739909	0.06189744912841524	2.6799116456067544	0.29416902907611203	2.5187490437206996	0.19790292635877493	2.6506471334807453	0.30061056514398693
['G265S' 'A331S']	1.9296574092598704	0.06387217648417096	2.1107446447660942	0.11773458376892311	1.880845841671721	0.11294051368445986	2.0125785540259646	0.13394434345677556
['L114H' 'S190R']	1.2816490779824992	0.13831511695937168	2.2030551452575846	0.10856960532022308	1.3254916443619194	0.06568806956265841	1.4568807232400842	0.17583637501630225
['A250V' 'R340H']	1.4188009998760753	0.07020100112537687	2.020386093776909	0.10175967816938179	1.280133235150338	0.08033981375217492	1.4113635936529847	0.12362529134502098
['C140R' 'G265A']	2.438476746444384	0.09516837308398661	2.01902012182323	0.13491816943411042	2.298890455296905	0.14308263761250412	2.4296733682676144	0.16510581963972135
['K33N' 'I124F']	2.006494059812455	0.1231901776516542	2.097829663752086	0.11199900175688521	1.9458715365690393	0.08633365602457156	2.076500223564541	0.16649203063325554
['V66I' 'N333K']	1.8284287867352227	0.09521392787104914	2.0724319059738563	0.10022066356539355	1.74269384749352	0.06252842049388857	1.8730371927090794	0.13823846594244724
['R86H' 'A186E']	1.9583509288701533	0.07434187537894132	2.035709918513334	0.13419876764669206	1.8363831148125003	0.16829206423132867	1.9662373473834873	0.15341454843902155
['A27T' 'Q317H']	1.7315253488064037	0.04536838729880466	2.250943366013358	0.10454886192080518	1.8250260426193818	0.11125308749165075	1.9546452148197622	0.11396821967123083
['E11G' 'K108R']	2.1098039042734853	0.07810399972331879	2.0439219117883503	0.07418135127529613	1.99634101222146	0.14771879730430262	2.1259023160618358	0.1077177220786304
['K33R' 'L189F']	2.1289666037162314	0.1384809752124771	2.015068526802504	0.0918329088255236	1.986748726297129	0.0988422910563606	2.116211630518736	0.1661633643110166
['E11D' 'A92V']	2.05527043294019	0.047100455118399574	1.70049958281087	0.0332265492404606	1.5986024730397033	0.1133403944242065	1.7279465157510603	0.05764075335029137
['A183T' 'P284S']	2.1184916175693496	0.06581987494042037	1.959718849256443	0.07798643009355705	1.9213086168431477	0.07345685384644106	2.050386966825793	0.10204968993539293
['G178C' 'Q181R']	2.0735508373771654	0.07696047883410816	2.1280756191942296	0.13163689579953475	2.0452444051924252	0.06131738215357565	2.173802956571395	0.15248340118882703
['C140S' 'N316K']	2.1671889157323037	0.06323700559171708	2.2252201346780374	0.1650616229013495	2.2361085190702705	0.1606231905080037	2.3645855504103417	0.17676045437550267
['A331V' 'Q348H']	2.121926474102606	0.11014001484308449	2.042327006548024	0.10310431991074523	2.008268955322152	0.07396915102615459	2.13642998065063	0.15086856416726502
['A81S' 'E215V']	1.6333571195954655	0.08909265404235964	2.0937466851662134	0.10038124480049296	1.571135635801959	0.12579829014791996	1.6992803047616793	0.13421585343024153
['M98I' 'I124F']	1.6359542968276066	0.051737757746862505	2.097829663752086	0.11199900175688521	1.5779139660962682	0.08533688120496162	1.7059604605796932	0.12337168220954033
['A82S' 'V244L']	2.058125789850715	0.12957877320761158	1.838249766551297	0.05768741993155532	1.7405529828828683	0.05871769434552278	1.8685520564020122	0.14183968726822985
['L63P' 'M230L']	1.6146713203742742	0.14488478467915245	2.100716449915225	0.09778892817885541	1.5598128227972454	0.16522294771810897	1.6875642702894993	0.17479781264619335
['M232T' 'L307F']	2.059428041389156	0.18437193347606035	1.9521554909280148	0.05815078595610931	1.856293234250433	0.2060250728174767	1.983760032317171	0.19332491758957007
['D165E' 'T206N']	2.185068550870914	0.08606390881402495	2.0059840407018417	0.10926415210559888	2.035960085572926	0.10718062748929552	2.1632290915727563	0.1390886456030982
['A13V' 'Q352H']	2.235454632507603	0.11212105051146341	2.00157553985867	0.05262743053529738	2.082199530127964	0.11741057159913183	2.2092066723662733	0.12385788797061607
['A27V' 'G310C']	1.7379728408356057	0.06170544360550216	2.013272070257915	0.06035305281206775	1.596495963270715	0.06227458943845879	1.723421411093521	0.0863136881050048
['Q26H' 'G359E']	1.988306652899732	0.051212130245663054	2.0378527737352914	0.07501520432948226	1.8714940364033128	0.07988965134699823	1.9983359266350234	0.09082930785210647
['A250V' 'A253S']	1.4188009998760753	0.07020100112537687	2.0065478104822865	0.09061921017110042	1.2716870932406505	0.12277573035558724	1.397525310358362	0.11462993418404825
['V20I' 'A72V']	1.5536640907945816	0.12589035589547512	1.2044258621888586	0.040079349052990085	0.6045365063287873	0.1129845624051189	0.7302664529834404	0.13211637267197737
['G58S' 'S190R']	1.1136643992220778	0.1069643617154169	2.2030551452575846	0.10856960532022308	1.1632461239602376	0.16001131326851958	1.2888960444796624	0.15240975650061106
['L198M' 'Q248E']	2.194746596984568	0.08774961294057872	2.110974125300432	0.15755786469227043	2.152328621393841	0.2338969510995336	2.277897222285	0.1803454332596453
['L177V' 'T299S']	2.040142146395003	0.1332873864926916	2.318773266064913	0.14466143812234383	2.205596646385055	0.11848287031899372	2.3310919124599168	0.19670398846407985
['A145V' 'K290I']	1.9880564599006438	0.14709822596734048	1.965632302524516	0.06607916513801566	1.800371586590147	0.19669394971236429	1.9258652624251602	0.1612586250346812
['P144L' 'R351G']	2.550083944791649	0.16991253016036686	2.0430846078740004	0.09551461759115111	2.4399981892732994	0.15169355230013692	2.565345052665649	0.19491872685578832
['I283N' 'S300G']	1.4544281986554493	0.057449477702257244	2.1587846247099045	0.1412125626571381	1.460172779727829	0.0634284969996469	1.5853893233653538	0.15245140320921388
['Q78H' 'L349P']	2.4452736794024705	0.18513895601564806	1.9166517355821442	0.0648387548332228	2.2088924336829705	0.06616194311005887	2.334101914984615	0.19616446457726955
['A110V' 'A133D']	1.4477374578510565	0.11639321871038484	2.3463522587315624	0.17276449778321093	1.6416144432622823	0.09141053570469351	1.7662662165826188	0.20831455315471498
['V95L' 'I124V']	1.425260727901658	0.04806887287060219	2.0431907666762856	0.12297830079482935	1.3160610651734177	0.2022518289722868	1.440627994577944	0.13203892988597585
['A27V' 'G121R']	1.7379728408356057	0.06170544360550216	2.0374382232498176	0.08429458583076897	1.6231737778371689	0.11860302731789857	1.7475875640854235	0.1044659703967406
['A67V' 'N208K']	2.05194292914272	0.06066407147154912	2.0732876029081635	0.07713297963282124	1.973677973593251	0.09072598780795596	2.0974070320508837	0.09813065838229373
['Q131H' 'M232V']	1.9731903971332876	0.0664404665851217	1.983516898133448	0.06424218752668687	1.8053968405308325	0.07803632261521373	1.9288837952667355	0.09241966380734501
['E164G' 'V238A']	2.2828672233430702	0.10583222275260536	2.0927855545882714	0.0783019035796193	2.2243907043659163	0.10086518186352526	2.3478292779313414	0.13164971506596235
['N46K' 'A256V']	2.13692779004967	0.06282413988668518	2.0216856399623437	0.08302165708261575	2.007384286134724	0.1153672730143869	2.1307899300120146	0.10411276625488936
['L189S' 'Q291L']	1.9052653788858804	0.07156660565993947	2.303246678510981	0.14070499549838297	2.0575012000872435	0.13571175640484912	2.1806885573968615	0.15785966807226365
['A72V' 'M254L']	1.2044258621888586	0.040079349052990085	1.9450595950765142	0.07501504908524936	0.9993702834090824	0.12917360230583383	1.1216619572653728	0.08505064261822946
['R255H' 'G261R']	1.3457944322169069	0.08140752278396038	2.0357343099791323	0.09989531324803244	1.2316735315317484	0.17016694942486738	1.3537052421960394	0.12886527218278612
['V321A' 'Q348*']	2.1272398598037716	0.13625241065266502	1.8435272171955512	0.0891285172064321	1.8209786772543637	0.09581368875081159	1.942943576999323	0.1628146553234067
['E105D' 'G218C']	2.257792230522379	0.09191550860743376	2.4148437989350002	0.09782788155448091	2.522958946555567	0.20764014959643953	2.6448125294573797	0.13423395670247068
['M42L' 'L307F']	2.4508378128502795	0.15234206431288722	1.9521554909280148	0.05815078595610931	2.253356262630217	0.1517963155549294	2.3751698037782947	0.16306323456384983
['Q131H' 'T167M']	1.9731903971332876	0.0664404665851217	2.3812027880096163	0.03981136210232605	2.204831515692551	0.0572496137592809	2.326569685142904	0.07745502018908262
['L63P' 'K327I']	1.6146713203742742	0.14488478467915245	2.1274651262985897	0.05522521466628944	1.5928682590923504	0.06047310892200966	1.7143129466728642	0.155052975355077
['S120T' 'H173Q']	1.9933235622979215	0.09429578556435327	2.363650675131283	0.08896823804321075	2.2077383557041435	0.0697952889376611	2.3291507374292046	0.12964197837009395
['Q181L' 'A350T']	2.0438360426039375	0.10344851731070119	2.0101063974056124	0.1531679518193204	1.904812544401805	0.19887976422841863	2.02611894000955	0.18482969782561487
['A194T' 'L196Q']	2.9502628294433033	0.1771902161730846	2.102563591391853	0.12376915578661549	2.9040331445616228	0.11482069651469178	3.0250029208351568	0.21613693953509183
['A72V' 'D219E']	1.2044258621888586	0.040079349052990085	1.9902311496687926	0.051004215791272546	1.045988902216247	0.04904449692554446	1.1668335118576514	0.06486743596747226
['T5S' 'T288N']	1.307156362404289	0.12095655064333537	1.9566823989580862	0.0935962031323435	1.1153266357094669	0.07312141201185705	1.2360152613623754	0.15294030333540162
['L148H' 'Q352L']	1.412508921235012	0.0701835903853387	2.0867209797619606	0.2350696904920249	1.350736399613721	0.06170126095442508	1.471406400996973	0.24532324746626313
['Q60R' 'A214V']	2.3096401478523876	0.10372000378192898	1.9682953227881994	0.035212891396361135	2.1294565835013253	0.13096183144027748	2.2501119706405874	0.10953440968488071
['G121E' 'Q306H']	1.7691640163106468	0.04187137131656142	2.0620687514508194	0.1229890107023212	1.6829100664405072	0.060876348146996564	1.8034092677614662	0.129921162592801
['G103D' 'A341T']	1.745565716728106	0.04384228063803959	2.0644268167704856	0.054241640553367304	1.6617186138009423	0.07374939322241486	1.7821690334985916	0.06974454201918112
['V104L' 'V271G']	2.092416512994776	0.12106202767924049	2.1884118008690465	0.20335769103363444	2.1326274757504	0.0843053043652409	2.253004813863823	0.2366650904724656
['M249T' 'A312V']	2.770891722834525	0.19774792942208233	2.108003859796717	0.13742279664150184	2.7312927254947	0.21032761529974914	2.851072082631242	0.24080961074569351
['D130E' 'D267N']	1.8649768003469243	0.06681789522938396	2.1423607571627437	0.06890668166771635	1.860339194617846	0.1297022123121957	1.9795140575096686	0.09598313342114295
['E105V' 'A183T']	1.942168177289573	0.08182908339324287	2.1184916175693496	0.06581987494042037	1.9137347576414794	0.08935125828545756	2.032836294858923	0.10501549802839041
['F147Y' 'K327N']	2.0751243692513324	0.06918089967144761	2.0210897800412257	0.0717287414740153	1.949343664948028	0.055712383001800966	2.068390649292559	0.09965444913699048
['V66I' 'I156F']	1.8284287867352227	0.09521392787104914	2.3617514174004395	0.12488146830920589	2.0434363906965975	0.08328204768394552	2.162356704135662	0.15703844493529776
['V94A' 'R255C']	2.668786556809164	0.16981018173984064	1.0475246278322508	0.051637539443476425	1.5698581773249303	0.03977966786503235	1.688487684641415	0.1774878398716213
['Q180H' 'T206S']	2.017005020179912	0.11355989640324268	2.0255800586995933	0.04850763617447582	1.8963550968555898	0.08304192387987117	2.0147615788795057	0.12348619695476303
['A183T' 'N316D']	2.1184916175693496	0.06581987494042037	2.2460695218097486	0.19981025551734544	2.218467728207673	0.17338750106411738	2.336737639379099	0.21037203746477204
['L318M' 'S338T']	1.7614287856844888	0.04741531668559795	2.107615965060791	0.14523480157094654	1.7235072297881853	0.07002074600468379	1.84122125074528	0.15277879382868473
['R51H' 'T299N']	0.9824048946397766	0.11951958189500418	2.213817614306366	0.15670453539049548	1.0507801717641272	0.23084724361400497	1.168399008946143	0.19708181516392542
['A87T' 'I159N']	1.428525486064866	0.033976003352831456	2.216987259459565	0.11049502949876908	1.5001273293088575	0.08317914503380487	1.617689245524431	0.1156006935436179
['S191F' 'S338Y']	3.0420740345227357	0.11137120448103982	2.0432824861292005	0.07667611316846018	2.9400620578274674	0.25025395059470634	3.057533020651937	0.13521379928905222
['Q180R' 'P339S']	2.247517916879285	0.19324400986675017	2.081796267011709	0.06418768615964245	2.184074664647416	0.14221719166764157	2.3014906838909943	0.20362540706873833
['K314N' 'R340H']	2.1145307104170343	0.11680750392922047	2.020386093776909	0.10175967816938179	1.9896799950631212	0.08850494160636077	2.107093304193944	0.15491618726043774
['F293L' 'K314E']	2.575221087638202	0.14658806510361225	2.1250176769746583	0.05147432150504648	2.5550755020878113	0.15338605001223118	2.672415264612861	0.15536301556427692
['A109S' 'N113D']	2.0313938922719177	0.06065934106852787	2.037711898705869	0.1213317175205525	1.9242070861134568	0.12004673434094694	2.041282290977787	0.13565006942628205
['Y12C' 'H74L']	1.8096070481808475	0.09926131334406807	1.4493397504484824	0.07293980882688275	1.114592758735401	0.08841929908788985	1.23112329862933	0.12317882950609438
['E172V' 'R294S']	2.0703694131488093	0.09763611717107147	1.7078286381165935	0.07085055584105134	1.6339068740066898	0.0531997378348424	1.750374551265403	0.12063421007006732
['Q181H' 'T334M']	2.0023373814847463	0.12687911987323222	2.0226824739876585	0.056157610767440184	1.8811654688567803	0.11000817792819932	1.9971963554724046	0.13875153443084276
['I79T' 'S358C']	2.690396646471057	0.2692172397550528	2.1162377879770564	0.20207872863596202	2.662933616120082	0.18559299781030042	2.778810934448114	0.3366210551175555
['A186E' 'V353I']	2.035709918513334	0.13419876764669206	2.0326470199180213	0.05182418903146041	1.924745315734635	0.08250997337954225	2.0405334384313556	0.14385776241364032
['E11D' 'R351Q']	2.05527043294019	0.047100455118399574	2.022732483563488	0.09135707809322242	1.9348612926495528	0.061465363706197346	2.050179416503678	0.102784087241613
['S269T' 'T287S']	1.991679435064844	0.04996058544500136	1.937214224993202	0.05964864494860984	1.7858428746146784	0.06190195176678044	1.9010701600580462	0.07780758923275158
['N46Y' 'H173Y']	1.8604190720350737	0.06360088431376026	2.0253839071454367	0.07044106510012713	1.743092000641844	0.14068086498647522	1.8579794791805107	0.09490530089480073
['N113I' 'Q209H']	1.0451671155461566	0.0773102166208837	2.008635115789951	0.1521027667025649	0.911366351735129	0.09434026404745517	1.025978731336108	0.17062274535519245
['E100K' 'Q180E']	2.0389041321507673	0.12309658143523843	2.0149245705907237	0.10844402161361674	1.9117802251282208	0.10846391290169466	2.026005202741491	0.16405143761874463
['R303S' 'Q335H']	2.000223157094777	0.07963733413720027	2.0173617675932514	0.055561009404000807	1.8755369374545146	0.08834414456351784	1.9897614246880289	0.09710371133211929
['N46K' 'A82T']	2.13692779004967	0.06282413988668518	1.6983357206398975	0.09476954555219136	1.6933596730918998	0.06944775745711525	1.8074400106895676	0.11370197586968601
['S120G' 'V313E']	1.794466988519706	0.08158501145683295	2.0830787778633097	0.08080517034888492	1.73589790532633	0.15557325152336549	1.849722266383016	0.11482852280476255
['A40V' 'R207C']	2.0355822863879505	0.07921185593034251	2.0307908244230104	0.1019819635990354	1.924800442743558	0.0842756961689103	2.038549610810961	0.1291310923807443
['A135D' 'A138V']	2.0361976953344145	0.06842495741655977	2.030350961790705	0.1323929995710681	1.9250626482883972	0.0639262691432221	2.03872515712512	0.14902979947944256
['H179R' 'S338Y']	2.1659237268251346	0.09221537035516916	2.0432824861292005	0.07667611316846018	2.0685224410774494	0.08900777467497324	2.1813827129543353	0.11992873242206609
['S97T' 'G236D']	1.5606924334429224	0.0744274550934635	2.087212559151673	0.048093465324458066	1.50747534509277	0.12943573469960135	1.6200814925945957	0.08861392372874805
['V238D' 'P285S']	2.115887893580841	0.2470873075527447	1.5363555368957216	0.15930413841424212	1.5121330995900335	0.11198272187075813	1.624419930476563	0.2939897040196623
['E105D' 'V143I']	2.257792230522379	0.09191550860743376	1.9361333411748989	0.08176012370915459	2.0539915817677246	0.07883908289923702	2.1661020716972783	0.12301698480900713
['N46D' 'E164K']	1.6719662011678198	0.0961732980418531	2.055335748824899	0.08580833721610721	1.5879773833969937	0.14890417121888036	1.6994784499927191	0.12888899872386422
['L184M' 'S190C']	1.9785971252332244	0.07236345571957097	2.071241987782051	0.060196061356718976	1.9106243602580544	0.09562147028610225	2.022015613015276	0.09412776172065382
['V94L' 'A350V']	1.1963082021464002	0.053340984357409416	2.0642004740494655	0.050995415881408476	1.1219561425756945	0.07908046356587656	1.232685176195866	0.073795616760992
['L205I' 'A222V']	2.079367442785489	0.04912075465063859	1.8791230235312124	0.06162369934716103	1.8199515493411489	0.05488968249260349	1.9306669663167018	0.07880563976440727
['M249T' 'Q298L']	2.770891722834525	0.19774792942208233	2.2274516290448396	0.1258876126925231	2.8601246402183036	0.16819144404148684	2.970519851879365	0.23441828985841434
['S93G' 'M98T']	2.0871776493003327	0.10314431953219927	2.0542606751513106	0.060274265482091326	2.0032867311588487	0.08089244695031901	2.1136148244516435	0.11946437850324276
['T167M' 'D219E']	2.3812027880096163	0.03981136210232605	1.9902311496687926	0.051004215791272546	2.233671109817707	0.13517366159873656	2.3436104376784095	0.06470219919697644
['M98T' 'L169V']	2.0542606751513106	0.060274265482091326	2.2344510103396025	0.10954326574651951	2.151254258901139	0.09523950292953004	2.2608881854909133	0.12503085279169388
['N50S' 'A241V']	1.7008776183161198	0.13084198885845422	2.0181409504062855	0.07623866597669683	1.5816835643364764	0.06658973866421737	1.6911950687224055	0.15143302228491054
['V271A' 'Q309H']	2.1533014467093134	0.17404876535549466	2.0582048292840613	0.1282938338513643	2.075106699119357	0.11429181691352365	2.183682775993375	0.2162227567256821
['L90Q' 'A135V']	1.675173823158219	0.04427889480056767	2.1069388877890387	0.08543092925484187	1.645837884368456	0.14999323355163552	1.7542892109472579	0.09622403129211296
['S70T' 'K203R']	1.8674090475831593	0.07330395667756628	1.9913517945586825	0.04263041290362665	1.7225764165054418	0.04820214940656692	1.830937342141842	0.08479871560890656
['A82S' 'K108N']	2.058125789850715	0.12957877320761158	1.9966476488473377	0.1501160957244255	1.9186295989710112	0.08668812088682555	2.026949938698053	0.19830658249673538
['M42V' 'M254L']	2.387467729149963	0.203423033448202	1.9450595950765142	0.07501504908524936	2.1969089722564035	0.16628044090916844	2.3047038242264777	0.21681371757001605
['G91D' 'I210N']	1.9486327957245768	0.03468985176194251	2.0004752796602356	0.05648595872383718	1.813522703687902	0.05460678532901306	1.9212845753848127	0.06628762590571927
['L189V' 'R195C']	1.9980007692143544	0.09513418581686886	2.4323496322440583	0.09516468370762125	2.294828463156458	0.08022574682728015	2.402526901458413	0.13456162282095935
['M1V' 'R340L']	1.9071789237489498	0.0838704168675425	2.0634844697319497	0.0604855969884308	1.8353740480870389	0.13872159904016412	1.9428398934808997	0.10340577483188367
['L177W' 'G359R']	2.1409915925414893	0.15731811486863073	2.000687956402303	0.06634780598204552	2.0065693701106646	0.10529295460564297	2.113856048943792	0.1707366997000084
['M42L' 'E137G']	2.4508378128502795	0.15234206431288722	2.0424836943800253	0.098616240756075	2.358268509130326	0.2968134546045035	2.465498007230305	0.18147525313378685
['T141S' 'L146I']	2.0287699260933656	0.06297077901459266	1.936145727353552	0.08493047705940061	1.829984112745397	0.10725934795979024	1.9370921534469177	0.10572844907233833
['F161S' 'E357G']	1.1987364893440862	0.08087064247449113	2.017431977971589	0.0347092063850689	1.0812401202958035	0.14594756865161979	1.188344967315675	0.08800448751125295
['V111A' 'A116E']	1.8210356852936904	0.06359843845947535	2.0827388440628702	0.1991672760396589	1.7689246427131906	0.11099938086929063	1.8759510293565609	0.20907502294521305
['A186T' 'S280L']	2.202877692307554	0.18972007675359628	1.7623274476233377	0.0885076984914049	1.8308589687440895	0.10029930786164323	1.937381639930892	0.20934975570952047
['Q311H' 'L319M']	2.041519394832616	0.07447287698708555	2.627820359284499	0.11548674661439244	2.5350839732955666	0.22520709170327707	2.6415162541171147	0.1374168768758425
['K203R' 'G225A']	1.9913517945586825	0.04263041290362665	2.433424598276492	0.09312335203769166	2.2905877928302525	0.1613963815682636	2.396952892835175	0.10241733641854561
['G121R' 'L169Q']	2.0374382232498176	0.08429458583076897	2.196150497577069	0.09923566322718826	2.0994658726665123	0.139808511962053	2.2057652208268874	0.13020481579619397
['G166C' 'S345T']	2.898639035613146	0.1555593948082028	2.0652248577519323	0.060620432690003764	2.8297548236181633	0.2567645105423318	2.936040393365078	0.16695377256180102
['A13V' 'G91D']	2.235454632507603	0.11212105051146341	1.9486327957245768	0.03468985176194251	2.0499788796910776	0.10771002683922626	2.1562639282321805	0.11736488309140718
['A10S' 'S85T']	1.7772097979788057	0.1555347611353338	1.7585530431649306	0.06518338209486652	1.4018070843055397	0.13513534895830567	1.5079393411437363	0.16864143981462773
['S151Y' 'R195C']	1.981483707473655	0.1223005330429659	2.4323496322440583	0.09516468370762125	2.280219584588054	0.14425736398389927	2.386009839717714	0.15496366479844617
['E137G' 'L342S']	2.0424836943800253	0.098616240756075	2.0015295080490585	0.08246786725849926	1.9104222148610028	0.06044389041258071	2.016189702429084	0.12855392670403187
['G121E' 'V324M']	1.7691640163106468	0.04187137131656142	1.796193682869896	0.08622138683089824	1.432100204997327	0.06288237995781738	1.5375341991805427	0.0958506091945834
['V95L' 'A145T']	1.425260727901658	0.04806887287060219	2.0300604755954588	0.06185432334702264	1.3224925192728945	0.08071680430395485	1.4274977034971168	0.07833628696694876
['K37N' 'A266V']	1.8868287770519867	0.11176802214130976	2.1159267669312976	0.06317903278419666	1.8699304677995865	0.1687018467689305	1.974932043983284	0.1283887882835838
['N50S' 'R340H']	1.7008776183161198	0.13084198885845422	2.020386093776909	0.10175967816938179	1.5886646534761968	0.1528308353245013	1.6934402120930292	0.16575481335265052
['N113S' 'A312V']	1.8189516325981043	0.07548860273242884	2.108003859796717	0.13742279664150184	1.7943571677927415	0.07368897179801775	1.8991319923948216	0.15679143528670828
['V104A' 'Q153R']	1.8824286625172877	0.055793571098745214	2.1405141866812127	0.07852138602255117	1.890441871808261	0.16776355645103647	1.9951193491985006	0.09632512984083245
['I156T' 'M254K']	2.1180799710525426	0.1261980915020064	1.8028978758136196	0.04783521983969905	1.7885160421348307	0.0549315120253128	1.8931543468661625	0.13495987016836197
['L189V' 'S345*']	1.9980007692143544	0.09513418581686886	2.1913837633297137	0.2003849679766339	2.0570247761570615	0.17499180928732766	2.161561032544068	0.22182120886433543
['R263H' 'Y273H']	2.036992548828622	0.06630336665941368	2.986027319766915	0.1647247170951383	2.890726478021584	0.2176047299419714	2.9951963685955367	0.17756792743185915
['D129V' 'M254V']	2.4819243062847356	0.15236481815570774	1.9353314481807689	0.07721362699285736	2.2850304816445797	0.15012267058997097	2.3894322544655044	0.170812710314584
['D132N' 'G178C']	1.988022618407603	0.052070815456698984	2.0735508373771654	0.07696047883410816	1.9293873490783975	0.08549353875792537	2.0337499557847685	0.09292085408938518
['T240I' 'Q335H']	1.9434871530420286	0.04912439584975866	2.0173617675932514	0.055561009404000807	1.8287826450844602	0.12217575561353566	1.9330254206352802	0.07416354922463765
['E100K' 'R216Q']	2.0389041321507673	0.12309658143523843	2.022609140533612	0.1203472533628877	1.9296685485587612	0.19786357854545977	2.03368977268438	0.1721517637232723
['M254K' 'G315S']	1.8028978758136196	0.04783521983969905	2.011745454217722	0.20705107916697518	1.6830317996070006	0.07208902890645104	1.7868198300313418	0.21250495909818518
['V94M' 'V192I']	0.8159265604344131	0.10329277853108025	2.0805068584212023	0.05356912610859782	0.764992409258399	0.13844252406318797	0.8686099188556158	0.1163574207719888
['D278E' 'K325R']	2.957564049951513	0.21977467423377564	1.9881547567113471	0.060139059366350944	2.8143941176028906	0.20186494019646695	2.9178953066628606	0.22785436992963662
['T141S' 'A266V']	2.0287699260933656	0.06297077901459266	2.1159267669312976	0.06317903278419666	2.01392720025391	0.11035319504292185	2.1168731930246634	0.08920150891801809
['I48V' 'A106S']	1.5318013902473522	0.10027015825245436	1.954362401365141	0.11501324070587524	1.3554555172274223	0.11240756421518183	1.4583402916124935	0.15258489497207722
['G14C' 'N46S']	1.8548628376557537	0.07275988695020981	1.8935509867885907	0.06293178474305572	1.6179133275574207	0.13891760989272392	1.7205903244443443	0.0961998476087858
['Y126D' 'V353I']	1.5606104017146427	0.1116055709514607	2.0326470199180213	0.05182418903146041	1.46276098720953	0.061193254213544025	1.5654339216326645	0.12305100583160655
['R207H' 'R355*']	2.032269406381283	0.09952582403452268	1.9363934279811779	0.06089968205689532	1.8384524931907724	0.07100200770175319	1.9408393343624613	0.11667973656287414
['V175A' 'A343T']	2.023220053355736	0.05881828815259604	2.047513088308776	0.10494952360863903	1.9406780834550599	0.14183618795999284	2.042909641664512	0.12030791132291385
['F147S' 'Y282F']	1.671650068017729	0.045037936751583074	2.2222708157697126	0.06252953744896651	1.7640972231295424	0.0757172898696918	1.8660973837874422	0.07706074746861273
['N125D' 'R216Q']	2.760737384203854	0.15208900652246382	2.022609140533612	0.1203472533628877	2.6538601993610476	0.19451237428989943	2.755523024737466	0.1939446500860004
['L63M' 'S102G']	1.9290112015690288	0.06395185292966302	1.7700841159442593	0.1185626317541044	1.569670495149147	0.15917452750114044	1.6712718175132886	0.1347105680397667
['M254V' 'T329I']	1.9353314481807689	0.07721362699285736	2.110825451344575	0.09687044126613102	1.9168138239149526	0.11747496398774916	2.018333399525344	0.12387827325438085
['Q131R' 'H173Q']	2.0914887075913353	0.1108390905756896	2.363650675131283	0.08896823804321075	2.3258200079857367	0.14551046742101567	2.427315882722619	0.1421289955644496
['Q180R' 'M223I']	2.247517916879285	0.19324400986675017	2.085139387514057	0.10334239105454607	2.2034434965109697	0.1522566247997028	2.304833804393342	0.21914127210147194
['M1I' 'A350T']	1.5693510486522508	0.05235243544641004	2.0101063974056124	0.1531679518193204	1.4503869632712467	0.24297415101577188	1.5516339460578634	0.16186784412506453
['S193T' 'L342S']	2.0862592951672174	0.09819112345814897	2.0015295080490585	0.08246786725849926	1.9589027154940708	0.13979919646626748	2.0599653032162757	0.12822810088330447
['S85F' 'S151P']	1.1141154459416136	0.05165683649542449	2.8603382515727276	0.11781020176761038	1.845619261161494	0.1295568932893982	1.9466301975143412	0.12863775649956
['L177S' 'A331V']	1.9854513862463905	0.05874014724827075	2.121926474102606	0.11014001484308449	1.9785633731777335	0.09705410403835703	2.0795543603489963	0.12482478827694202
['M1V' 'Q311H']	1.9071789237489498	0.0838704168675425	2.041519394832616	0.07447287698708555	1.8203594391745592	0.10838550539062965	1.920874818581566	0.11216263295888222
['V20I' 'T334K']	1.5536640907945816	0.12589035589547512	2.2957106041280673	0.23224791804286038	1.721507318928725	0.2466891716623382	1.821551194922649	0.2641731953524668
['V104I' 'L342M']	2.1620608623317743	0.16872265389697882	2.0618021508139988	0.11766098196634056	2.0960372620431404	0.17847206934284662	2.1960395131457733	0.20569744921929203
['V175I' 'P239A']	2.031578022113013	0.17244447455794554	2.0482341631991905	0.12425789337123831	1.9523172609107877	0.09007203667177748	2.0519886853122036	0.21254910225786408
['A109S' 'A138T']	2.0313938922719177	0.06065934106852787	2.068280058608767	0.06902374463224689	1.9721929410251144	0.07361920958710116	2.0718504508806848	0.09189033127552444
['R86C' 'T141A']	1.579396801659797	0.06893155019401234	1.9177018512764892	0.0615939880142283	1.3698627268539167	0.07914912698148219	1.4692751529362864	0.09244121359894916
['A135D' 'P332S']	2.0361976953344145	0.06842495741655977	2.057427402134583	0.06433057569122243	1.9666972488609997	0.10235065255544697	2.065801597468998	0.0939169727270961
['V24L' 'N333S']	2.3221774050233037	0.10703587957633563	2.0512721815359027	0.07557375060257035	2.2465403398654296	0.18815763557905665	2.3456260865592067	0.13102698690277254
['M223I' 'A331V']	2.085139387514057	0.10334239105454607	2.121926474102606	0.11014001484308449	2.080277960014524	0.1054373105873568	2.1792423616166627	0.1510313631617804
['P285T' 'K327N']	1.6540546617898273	0.10015757052205097	2.0210897800412257	0.0717287414740153	1.54841812261015	0.1096917332573018	1.6473209418310533	0.12319314626360403
['T206S' 'G261R']	2.0255800586995933	0.04850763617447582	2.0357343099791323	0.09989531324803244	1.935017623540068	0.141315608215279	2.0334908686787263	0.11104982834816919
['S338T' 'R351G']	2.107615965060791	0.14523480157094654	2.0430846078740004	0.09551461759115111	2.02467895221638	0.15240936971648153	2.122877072934792	0.1738280465314388
['K33N' 'A343V']	2.006494059812455	0.1231901776516542	1.969486426812364	0.051084413297920225	1.8500802110499686	0.12325729954781936	1.9481569866248192	0.1333620528930132
['A138V' 'L185F']	2.030350961790705	0.1323929995710681	2.3416999080435996	0.1682157198107413	2.2466012899432615	0.09072753493107752	2.344227369834305	0.21406642596836772
['P155S' 'M254T']	2.061580897783258	0.05622926088204338	1.9475999355182725	0.10793095765005424	1.8838432914882057	0.07757706010195371	1.9813573333015309	0.12169971815332481
['L114H' 'Q306H']	1.2816490779824992	0.13831511695937168	2.0620687514508194	0.1229890107023212	1.218463736914041	0.1435480233622547	1.3158943294333185	0.18508746130686526
['R195C' 'T299S']	2.4323496322440583	0.09516468370762125	2.318773266064913	0.14466143812234383	2.6258708729337683	0.19909195287195638	2.723299398308971	0.17315671718069822
['A116S' 'R168G']	2.065938436469643	0.17248489623451624	2.2257179857018414	0.15446242710028069	2.1665709763911294	0.1806779653422598	2.2638329221714852	0.23153764448733033
['V66I' 'G91D']	1.8284287867352227	0.09521392787104914	1.9486327957245768	0.03468985176194251	1.6523109208328441	0.06730147577127235	1.7492380824597995	0.10133645876928447
['A133V' 'V192D']	1.9950164791998934	0.09203054205486025	2.8539365240408987	0.08483840375863687	2.7243040720410137	0.16625995044486627	2.8211295032407926	0.12516858800523753
['N208K' 'A350T']	2.0732876029081635	0.07713297963282124	2.0101063974056124	0.1531679518193204	1.9587648079793263	0.1189696314832895	2.055570500313776	0.1714932010651235
['L198R' 'P212Q']	2.1589822512333066	0.15074711104878238	2.022115861251754	0.12776394852982595	2.0567159290220314	0.10361631698255033	2.15327461248506	0.19760647265078626
['V95L' 'K327N']	1.425260727901658	0.04806887287060219	2.0210897800412257	0.0717287414740153	1.3223078272521895	0.11197068404996349	1.4185270079428842	0.0863459836500589
['N46K' 'P155S']	2.13692779004967	0.06282413988668518	2.061580897783258	0.05622926088204338	2.074560285519052	0.10788402480312613	2.170685187832929	0.08431252772775041
['M242I' 'A337S']	1.913495911771515	0.06783794459338224	2.1308715234422873	0.12997765449382626	1.9206421965841534	0.12050007934869135	2.0165439352138024	0.14661574742970576
['A135D' 'A194T']	2.0361976953344145	0.06842495741655977	2.9502628294433033	0.1771902161730846	2.8629865698175316	0.25980297032126326	2.9586370247777176	0.1899430112031566
['S28N' 'I124N']	2.1982717818081667	0.06742411474358535	1.975259335944347	0.13450765782618623	2.050467762671472	0.11346865110771824	2.1457076177525143	0.1504603644247965
['A245T' 'K314E']	2.912377676589263	0.17074702581532597	2.1250176769746583	0.05147432150504648	2.914358601628385	0.19051782211514784	3.0095718535639215	0.17833718793113365
['A183V' 'Q360L']	2.177950284416857	0.11722414621599136	1.9389967582584948	0.17417133032546175	1.9941125854099613	0.13290176464708958	2.089123542675352	0.20994559477019095
['A110V' 'A138V']	1.4477374578510565	0.11639321871038484	2.030350961790705	0.1323929995710681	1.3553087167068285	0.12210717999177367	1.450264919641762	0.17628184165474423
['T68S' 'V171L']	1.9023469095420402	0.0552315160851178	2.0513246762750454	0.08626952599905566	1.831028695780268	0.09192561933785653	1.9258480858170857	0.10243510865500348
['V119L' 'V353L']	1.0097400679370916	0.14629189897129133	2.269228631812634	0.2001748654395518	1.1572323224310035	0.08089692062399907	1.2511451997497258	0.24793405667307825
['I83T' 'Y273H']	1.9909180546249923	0.08613194793818288	2.986027319766915	0.1647247170951383	2.855313783525398	0.21799438169874788	2.9491218743919076	0.1858842243916874
['A27G' 'K325E']	1.7980938752561113	0.11323396280358275	2.1132511428155754	0.07926921849329624	1.7898078903498975	0.17505803739086495	1.8835215180716869	0.13822278876054087
['K33R' 'A312E']	2.1289666037162314	0.1384809752124771	1.992022931538924	0.11792709487242296	1.9996017892688713	0.1120305956895033	2.0931660352551558	0.1818894724849356
['I257N' 'K327N']	1.7933052780427463	0.12664850912149686	2.0210897800412257	0.0717287414740153	1.6932292757751932	0.10478201037337061	1.7865715580839723	0.14555018796327263
['R216W' 'A253T']	2.0748509955876044	0.07053544753852087	1.8980418704958666	0.04667448442607817	1.852298984663702	0.13541864596473138	1.9450693660834713	0.08457988446374021
['R216Q' 'I237T']	2.022609140533612	0.1203472533628877	2.0713294698497156	0.1100754099726722	1.9734600883451128	0.12826903855255656	2.0661151103833277	0.16309523988345873
['S70T' 'T258I']	1.8674090475831593	0.07330395667756628	1.8662307003434089	0.05140798083322983	1.6132712306521149	0.05979417975193443	1.7058162479265682	0.08953351639434387
['E100K' 'R195C']	2.0389041321507673	0.12309658143523843	2.4323496322440583	0.09516468370762125	2.351165464175032	0.22279834486088437	2.443430264394826	0.1555926906580572
['A214S' 'A331V']	2.0463798821827552	0.09117240376660149	2.121926474102606	0.11014001484308449	2.0482290190872	0.043680004017179946	2.1404828562853617	0.1429798240249829
['C107Y' 'P332S']	2.336181543334347	0.3021905919747914	2.057427402134583	0.06433057569122243	2.274003109739987	0.19262907216970027	2.3657854454689304	0.3089620961329059
['S85F' 'A109V']	1.1141154459416136	0.05165683649542449	1.9483314732681727	0.05856837804142076	0.942999393963381	0.11629678474030598	1.0346234192097863	0.07809406932102973
['N333K' 'R351G']	2.0724319059738563	0.10022066356539355	2.0430846078740004	0.09551461759115111	1.9960870309759189	0.058708034376844916	2.0876930138478564	0.13844574236527332
['Y126N' 'D130E']	1.6847891821071794	0.07793846145689104	1.8649768003469243	0.06681789522938396	1.4303790348404617	0.07468449718508195	1.521942482454104	0.10265980175878103
['V136A' 'L148H']	2.004047622180482	0.06772463716899582	1.412508921235012	0.0701835903853387	1.2974321544622716	0.12315183323290817	1.388733043415494	0.09753134285474149
['A135V' 'S151Y']	2.1069388877890387	0.08543092925484187	1.981483707473655	0.1223005330429659	1.969560387071898	0.08521035824722323	2.060599095262694	0.1491839939669782
['S191F' 'M347L']	3.0420740345227357	0.11137120448103982	1.95483764405467	0.06315015691001717	2.878141183378995	0.14162040092637604	2.969088178577406	0.12802924472680988
['A135V' 'E164G']	2.1069388877890387	0.08543092925484187	2.2828672233430702	0.10583222275260536	2.271057001647526	0.1715085633240895	2.361982611132109	0.1360106725448517
['A87V' 'K325E']	1.6558133114608884	0.0812981530911116	2.1132511428155754	0.07926921849329624	1.6505170160997866	0.19948278211105247	1.741240954276464	0.11354734121309824
['V9I' 'Q335H']	1.8233021253106316	0.1321912368087903	2.0173617675932514	0.055561009404000807	1.7221268640611072	0.0990715878776266	1.8128403929038832	0.14339298746810858
['D129E' 'Q335K']	2.275303407653165	0.05364673867560645	2.0514918825327713	0.11942985286417085	2.208301489120106	0.09201249999551024	2.2989717901859366	0.1309254074871883
['G265S' 'Q309K']	1.9296574092598704	0.06387217648417096	2.1522520938733765	0.07028882358807141	1.9635457825110492	0.07180965625316794	2.054086003133247	0.09497459476207365
['T167M' 'A331V']	2.3812027880096163	0.03981136210232605	2.121926474102606	0.11014001484308449	2.384929340292319	0.10435095562080186	2.4753057621122223	0.11711433482745566
['A109V' 'Q298L']	1.9483314732681727	0.05856837804142076	2.2274516290448396	0.1258876126925231	2.057722534280644	0.07926311332368115	2.1479596023130125	0.13884504289251914
['P3Q' 'A43E']	2.0470413992097156	0.058529286199423214	2.1324761003177697	0.0911238180788274	2.061463016915183	0.08247319839996443	2.151693999527485	0.10830155845728733
['Q153R' 'K290I']	2.1405141866812127	0.07852138602255117	1.965632302524516	0.06607916513801566	1.9883965236828949	0.07449774676025508	2.0783229892057293	0.10262584532289923
['Y126N' 'K314N']	1.6847891821071794	0.07793846145689104	2.1145307104170343	0.11680750392922047	1.681749907236145	0.1815940737007438	1.771496392524214	0.14042220888606669
['Q78L' 'S97T']	1.6931248879562075	0.14515405483688998	1.5606924334429224	0.0744274550934635	1.1363017072891364	0.09445511396689227	1.2259938213991304	0.16312309985799187
['H112P' 'V238A']	1.945587336208757	0.08907788733041502	2.0927855545882714	0.0783019035796193	1.9217189825053076	0.11033750524487149	2.010549390797028	0.11860041363942249
['A72T' 'A341E']	1.7140012158772564	0.08012388279811902	2.0379714617576994	0.14883273353599205	1.635579542223549	0.07735155648713402	1.7241491776349558	0.16902963990508388
['V99A' 'M249T']	0.951152595092734	0.07275891937896059	2.770891722834525	0.19774792942208233	1.605756173097172	0.12005863711184199	1.6942208179272593	0.21070857585754535
['A67T' 'Q335H']	2.1310296139396563	0.19362421806308464	2.0173617675932514	0.055561009404000807	2.0322509808482905	0.11284130383857272	2.120567881532908	0.2014382376475043
['V313A' 'K327N']	2.0865146342822682	0.0784773576818877	2.0210897800412257	0.0717287414740153	1.9916736103621562	0.12973920659294966	2.079780914323494	0.10631889776599954
['I83T' 'Q352H']	1.9909180546249923	0.08613194793818288	2.00157553985867	0.05262743053529738	1.8769203231619074	0.09742747033934998	1.9646700944836626	0.10093740089963381
['K290I' 'L296M']	1.965632302524516	0.06607916513801566	2.1626772684008944	0.07519097857451619	2.013113250112793	0.20976595728085354	2.10048607092541	0.10010064597359249
['N46K' 'K108I']	2.13692779004967	0.06282413988668518	2.0369232247768223	0.07756154006750238	2.0586721407209336	0.08122296897827934	2.146027514826493	0.09981315068739471
['E172D' 'I289V']	1.9492561593793036	0.06547222956381396	2.188357184973129	0.23274714188472184	2.022819505095905	0.07762354252963793	2.109789844352433	0.24178057179923204
['A40V' 'V271M']	2.0355822863879505	0.07921185593034251	2.064705786636553	0.06649103222006181	1.9858429031744345	0.07250181707824824	2.072464573024503	0.10341941541905289
['Q131H' 'M223V']	1.9731903971332876	0.0664404665851217	2.031402473595649	0.08092302093081677	1.8903816944837577	0.08300177466394726	1.9767693707289369	0.10470372923930686
['L189I' 'L296M']	2.0062228437872665	0.04989387311519919	2.1626772684008944	0.07519097857451619	2.0548162827404446	0.11814585519069756	2.141076612188161	0.09023902611081831
['F226S' 'R355*']	1.6161950540057133	0.057561948406234756	1.9363934279811779	0.06089968205689532	1.4388545401286692	0.178622910380748	1.5247649819868916	0.08379826477292338
['E11G' 'R263C']	2.1098039042734853	0.07810399972331879	2.0092648354175338	0.05926279787714321	2.0053551613036054	0.10353706867684248	2.0912452396910193	0.09804240911466482
['F226L' 'P332S']	1.9044010561212705	0.08493106217372565	2.057427402134583	0.06433057569122243	1.8482421949539367	0.10792305783319553	1.9340049582558536	0.1065443958672691
['D129E' 'R207H']	2.275303407653165	0.05364673867560645	2.032269406381283	0.09952582403452268	2.1940282751391096	0.12284408649215829	2.2797493140344485	0.11306353178757322
['I79F' 'A133V']	1.7293860588462318	0.13387393650747242	1.9950164791998934	0.09203054205486025	1.61092625253454	0.3108614347311984	1.6965790380461256	0.16245569102656318
['L319S' 'N333I']	2.9377191094687882	0.2259492999693524	2.038425124453411	0.06103462697648708	2.8628374643339463	0.19987610716656715	2.948320733922199	0.23404767003069976
['Y12H' 'V192I']	2.0964066648460986	0.11883574458105806	2.0805068584212023	0.05356912610859782	2.063636939754878	0.12353994328344146	2.1490900232673007	0.13035177583053223
['M242T' 'K290N']	1.92598616830556	0.1319307039226729	2.594450713984314	0.1872860855578965	2.407167304637592	0.30683455787866365	2.4926133822898744	0.22908904050855794
['V104I' 'I160T']	2.1620608623317743	0.16872265389697882	1.7420229943005459	0.10685056210956394	1.791280262773321	0.06606922227438808	1.8762603566323204	0.19971073221329264
['T141S' 'R294C']	2.0287699260933656	0.06297077901459266	1.5898548288116976	0.05625499103121017	1.5059956831350767	0.1034167962923804	1.5908012549050636	0.08443898996095466
['A27T' 'A176T']	1.7315253488064037	0.04536838729880466	2.05322724512553	0.04365741237121015	1.6722221309343557	0.05413008829932042	1.7569290939319337	0.06296237146934852
['E217G' 'S338T']	2.034111410019885	0.10289450477206118	2.107615965060791	0.14523480157094654	2.0292149710890555	0.08741728099921861	2.1139038750806756	0.17798996235642034
['S70C' 'L122M']	1.3813581711446925	0.17106620235119027	2.057051115323409	0.06424600091617871	1.3259734597675579	0.3419272879101478	1.410585786468102	0.18273257569623433
['K37Q' 'P339S']	1.6680653729355082	0.12758267785378935	2.081796267011709	0.06418768615964245	1.6380947310693446	0.08787764244733869	1.7220381399472173	0.14281946205917645
['V104A' 'R294S']	1.8824286625172877	0.055793571098745214	1.7078286381165935	0.07085055584105134	1.4786709528472257	0.0825432738572347	1.5624338006338814	0.09018161585898021
['N142K' 'L304S']	1.7348319386058701	0.05541573659000632	2.3739427006960705	0.2559059792078824	1.9972426096199756	0.0757589172824026	2.080951139301941	0.26183730455410303
['A138V' 'Q181H']	2.030350961790705	0.1323929995710681	2.0023373814847463	0.12687911987323222	1.9213663892699697	0.11112366126370907	2.0048648432754512	0.1833745276619162
['T141N' 'R255S']	2.128569708049083	0.10033340056089247	0.9201585159736946	0.1538771044102075	0.937676332694993	0.09465920744333174	1.020904724022778	0.18369799816487495
['F293C' 'E357*']	3.0697347191738777	0.14148013083606636	2.1166367838860807	0.12847920964166315	3.075358715049128	0.15786232164520675	3.1585480030599586	0.19111131502749093
['V66I' 'A145T']	1.8284287867352227	0.09521392787104914	2.0300604755954588	0.06185432334702264	1.7476818122325743	0.05469285039728388	1.8306657623306815	0.11354139939841933
['L262P' 'E357*']	2.0527831596880617	0.05943028220159927	2.1166367838860807	0.12847920964166315	2.058941603740594	0.0998120058647961	2.141596443574143	0.1415587007312096
['Q60H' 'I83T']	2.1553532320080206	0.11097018540852738	1.9909180546249923	0.08613194793818288	2.0358124237309987	0.08124503374279085	2.118447786633013	0.1404745332977789
['S279I' 'K314N']	1.6825249754245835	0.08318806061631664	2.1145307104170343	0.11680750392922047	1.6868834210218753	0.11452235547922221	1.7692321858416178	0.14340239329690013
['S221C' 'E357*']	1.5409784936593858	0.10038844121888939	2.1166367838860807	0.12847920964166315	1.5475526862621432	0.12375888722742173	1.6297917775454667	0.16304829481017225
['H29R' 'L177S']	1.577549734520508	0.06310399109974431	1.9854513862463905	0.05874014724827075	1.4529749008298947	0.0699569811302276	1.5351776207668988	0.08621205595196729
['I124F' 'G359R']	2.097829663752086	0.11199900175688521	2.000687956402303	0.06634780598204552	1.9885893995720527	0.07684125523371602	2.0706941201543896	0.13017606444031843
['A116V' 'G236D']	1.484685196231459	0.042774145490780846	2.087212559151673	0.048093465324458066	1.4619755317336232	0.06350728770909068	1.5440742553831321	0.06436310223553039
['G121R' 'F147Y']	2.0374382232498176	0.08429458583076897	2.0751243692513324	0.06918089967144761	2.002771034408423	0.15985603473721738	2.08473909250115	0.10904849416535643
['I213M' 'V321A']	2.0421739015141966	0.043472374565179966	2.1272398598037716	0.13625241065266502	2.059735787729391	0.11123173130366806	2.1415902613179685	0.1430194628678131
['E100K' 'M242K']	2.0389041321507673	0.12309658143523843	1.607317139154301	0.0684195373452541	1.5365649835498112	0.1988713437704711	1.6183977713050686	0.14083323986751461
['M230I' 'R263C']	2.0036071482198436	0.11577529503655754	2.0092648354175338	0.05926279787714321	1.9037298853208653	0.11786686610997392	1.9850484836373776	0.13006151680273867
['T334M' 'A343V']	2.0226824739876585	0.056157610767440184	1.969486426812364	0.051084413297920225	1.8832165087564545	0.1602235636383481	1.9643454008000227	0.07591636535754358
['S61T' 'S190R']	2.267289348261159	0.13923103435653178	2.2030551452575846	0.10856960532022308	2.362251064030249	0.11517107572214623	2.4425209935187433	0.1765577529517714
['V324M' 'M347I']	1.796193682869896	0.08622138683089824	2.0416220925408233	0.042231877089962185	1.7297503317714986	0.032584351898021585	1.8099922754107194	0.09600864018193918
['R86H' 'A183S']	1.9583509288701533	0.07434187537894132	1.9673116681559848	0.09319519608882072	1.817598899124347	0.04623008238149697	1.897839097026138	0.11921434061761105
['L146I' 'D267N']	1.936145727353552	0.08493047705940061	2.1423607571627437	0.06890668166771635	1.9705876897488277	0.1264916064720273	2.0506829845162957	0.10936780473244112
['M98I' 'Q181R']	1.6359542968276066	0.051737757746862505	2.1280756191942296	0.13163689579953475	1.6563841958092889	0.12268878911911492	1.7362064160218362	0.14143927287854177
['I134V' 'A176T']	2.0897674026612	0.08037511800953023	2.05322724512553	0.04365741237121015	2.035365555380654	0.11646683884587772	2.11517114778673	0.09146654716340727
['V143L' 'K327I']	2.212880712283369	0.07716769099897343	2.1274651262985897	0.05522521466628944	2.2329026666717384	0.0969444896735764	2.312522338581959	0.09489297586782067
['H173Y' 'S190C']	2.0253839071454367	0.07044106510012713	2.071241987782051	0.060196061356718976	1.9892033425788456	0.12417296039207623	2.0688023949274883	0.09265802423590859
['G91S' 'T328A']	2.0569118568480196	0.04675760655605352	2.56490357629317	0.1778030192928781	2.5145113506153396	0.23801684134290957	2.5939919331411896	0.18384827287879066
['S93C' 'L189V']	1.9168553667896153	0.07841242141774268	1.9980007692143544	0.09513418581686886	1.807573607000765	0.14493827409708568	1.88703263600397	0.12328431020868877
['V66A' 'G359E']	1.967461438889829	0.08848376764686416	2.0378527737352914	0.07501520432948226	1.8980638114959325	0.08046303124346346	1.9774907126251207	0.11600283624799103
['M98T' 'Q348H']	2.0542606751513106	0.060274265482091326	2.042327006548024	0.10310431991074523	1.9894260674903828	0.07173303838767853	2.068764181699335	0.11942984494531893
['G178S' 'P239L']	2.0334226993000755	0.08530006973325564	1.9471969493450736	0.0706318980668838	1.8737611675060772	0.1228175085707432	1.9527961486451493	0.11074731112324551
['A110T' 'Q231L']	0.9479778432134847	0.07192745691707923	2.133891836599759	0.2351353652527095	0.9750791778117791	0.1578757853892566	1.0540461798132439	0.24589062416262114
['A27V' 'K37R']	1.7379728408356057	0.06170544360550216	1.9904285270338944	0.05605319112857119	1.6217895680166197	0.11629210366666479	1.7005778678695003	0.08336379313735634
['A214S' 'M242I']	2.0463798821827552	0.09117240376660149	1.913495911771515	0.06783794459338224	1.853605820936778	0.14641302594328295	1.9320522939542704	0.11364151501645431
['T328A' 'N333S']	2.56490357629317	0.1778030192928781	2.0512721815359027	0.07557375060257035	2.5099583169886515	0.22617558961182702	2.5883522578290727	0.19319758137669085
['V175I' 'F293L']	2.031578022113013	0.17244447455794554	2.575221087638202	0.14658806510361225	2.5005964988841254	0.20386353356360445	2.578975609751215	0.22632975420034102
['H163L' 'V175A']	2.13147275149987	0.09495800037470493	2.023220053355736	0.05881828815259604	2.04911196132668	0.10276750520741579	2.126869304855606	0.11169875942177819
['G103S' 'F226L']	1.6508596548858585	0.04987470835808398	1.9044010561212705	0.08493106217372565	1.4496837856059928	0.06294920891272218	1.5274372110071295	0.09849249644394838
['D8E' 'V66I']	1.9777041955331323	0.054998923060150105	1.8284287867352227	0.09521392787104914	1.700777239259882	0.12865175326335973	1.7783094822683552	0.10995714437183997
['V24M' 'S97T']	2.337321447830859	0.2231210569394044	1.5606924334429224	0.0744274550934635	1.7927423806590013	0.07764882398942315	1.8701903812737815	0.23520725354768815
['A13V' 'L295P']	2.235454632507603	0.11212105051146341	1.9246625131810313	0.05808772220099378	2.0550537230958925	0.1255668520018152	2.1322936456886343	0.12627475376453504
['M98T' 'K108R']	2.0542606751513106	0.060274265482091326	2.0439219117883503	0.07418135127529613	1.993337114073795	0.07342332038561285	2.070359086939661	0.09558169257987904
['Q55H' 'E357*']	1.739910817626945	0.06009492510314834	2.1166367838860807	0.12847920964166315	1.7517692098860895	0.08300649188345063	1.8287241015130262	0.14183901907902297
['G58S' 'I123T']	1.1136643992220778	0.1069643617154169	1.9070670164870875	0.06862352590332747	0.9161360807752875	0.15615599642214165	0.9929079157091656	0.12708486528533286
['L63M' 'S358N']	1.9290112015690288	0.06395185292966302	2.1517348653303174	0.13772375801097475	1.9764086327089114	0.1397135864018265	2.0529225668993463	0.15184753212944482
['A138V' 'S191F']	2.030350961790705	0.1323929995710681	3.0420740345227357	0.11137120448103982	2.968227539093536	0.30953434470832303	3.0446014963134407	0.17300708518145266
['P239H' 'R340C']	2.0106024032482526	0.07506969230421519	2.1841014185981895	0.2773721342637056	2.090541075661885	0.1662414698753904	2.1668803218464423	0.2873512825248091
['V66I' 'Q306H']	1.8284287867352227	0.09521392787104914	2.0620687514508194	0.1229890107023212	1.7863964353575637	0.13582894910921517	1.8626740381860425	0.155537740803218
['I156F' 'Q181H']	2.3617514174004395	0.12488146830920589	2.0023373814847463	0.12687911987323222	2.260316084443665	0.09227703279914905	2.3362652988851864	0.17802722316227151
['N208Y' 'A250G']	1.981359419627147	0.09699224151774219	2.2122510484034703	0.19385700832635017	2.089869199981658	0.1444921285336011	2.1657869680306177	0.21676723597416336
['S16T' 'R326K']	1.4537047687274838	0.07312066863585015	2.4540611297425476	0.18335585394650422	1.8040605754572987	0.17873916025776615	1.8799423984700314	0.19739807840555487
['L71M' 'K108I']	1.5576213440235025	0.06127479256003802	2.0369232247768223	0.07756154006750238	1.49094627857699	0.11465601705315938	1.5667210688003252	0.0988452968072759
['T206S' 'N208D']	2.0255800586995933	0.04850763617447582	1.9926728949224197	0.13606318355088418	1.9148507461629753	0.08262366060227379	1.990429453622013	0.14445130904646353
['S61T' 'R101G']	2.267289348261159	0.13923103435653178	1.65194990524812	0.09552967992519654	1.8160678694096322	0.05374384951185414	1.8914157535092788	0.16885260043777894
['A32E' 'A92T']	1.904616823929966	0.07901186794395772	1.8181201728698804	0.07666211321705871	1.6195983227137247	0.04526878907783452	1.6949134967998467	0.11009066662936753
['R216W' 'F226S']	2.0748509955876044	0.07053544753852087	1.6161950540057133	0.057561948406234756	1.5879197758061874	0.09710168490557877	1.6632225495933182	0.09104189839728444
['N208K' 'M232I']	2.0732876029081635	0.07713297963282124	2.007278325846976	0.054630659936589374	1.9775452541609753	0.13125602307224946	2.0527424287551397	0.0945198685575921
['L148H' 'L198M']	1.412508921235012	0.0701835903853387	2.194746596984568	0.08774961294057872	1.5044363655641706	0.16514196341236842	1.5794320182195798	0.11236427782261757
['H173Q' 'Q352L']	2.363650675131283	0.08896823804321075	2.0867209797619606	0.2350696904920249	2.3476224367446266	0.16650629636584172	2.4225481548932444	0.2513426083427356
['Y17F' 'Q211P']	1.1697396533727245	0.3173208580111329	1.940459748300828	0.11319776232611806	1.007827628310153	0.1130866254409493	1.0823759016735526	0.3369069015686112
['N46Y' 'V136A']	1.8604190720350737	0.06360088431376026	2.004047622180482	0.06772463716899582	1.7622293161722187	0.1265283741059191	1.836643194215556	0.09290693712077934
['V111A' 'R351Q']	1.8210356852936904	0.06359843845947535	2.022732483563488	0.09135707809322242	1.7415948405336732	0.035737549794520714	1.8159446688571785	0.11131431665430469
['F147L' 'I159N']	1.6317721196535986	0.06619254269899244	2.216987259459565	0.11049502949876908	1.7467539605793534	0.06897941282110988	1.8209358791131636	0.12880451953596886
['Q209L' 'K314N']	1.988913404113605	0.1509803265992674	2.1145307104170343	0.11680750392922047	2.001470276592259	0.1003360023720111	2.075620614530639	0.19089015688137592
['G225C' 'S358C']	2.2855285540356745	0.12276628843610123	2.1162377879770564	0.20207872863596202	2.2998088581834217	0.06946099850733962	2.3739428420127315	0.2364474024883817
['C107Y' 'F293V']	2.336181543334347	0.3021905919747914	2.837020637611552	0.15972389593659872	3.0714850345269786	0.21170308083759534	3.1453786809458992	0.3418053200452566
['R263H' 'T334R']	2.036992548828622	0.06630336665941368	2.0630660062694215	0.1106202212952533	1.9983448830867216	0.07066067871428565	2.072235055098043	0.1289688713984249
['V150I' 'E235A']	2.1491304024959046	0.08110128447967269	2.0655454523166665	0.056375844838075416	2.113109511131372	0.09903010307885697	2.186852354812571	0.09877071542445945
['A110V' 'G310D']	1.4477374578510565	0.11639321871038484	2.062760718415417	0.039763729512465755	1.4090208094726069	0.08262863987133133	1.4826746762664738	0.12299811196316804
['A92V' 'K325I']	1.70049958281087	0.0332265492404606	1.9409033069978523	0.08659679893082901	1.5399579624307964	0.07685233306106984	1.6135793898087223	0.09275240783664422
['A27V' 'S358N']	1.7379728408356057	0.06170544360550216	2.1517348653303174	0.13772375801097475	1.7890097659891364	0.14756392789117412	1.8618842061659233	0.1509151923804139
['A67V' 'K325R']	2.05194292914272	0.06066407147154912	1.9881547567113471	0.060139059366350944	1.9394300919356435	0.05422758356741962	2.0122741858540674	0.08542151970653943
['A183T' 'L296M']	2.1184916175693496	0.06581987494042037	2.1626772684008944	0.07519097857451619	2.180645997673193	0.20748441074186003	2.253345385970244	0.09992967125016439
['A176T' 'A214T']	2.05322724512553	0.04365741237121015	1.976609221725574	0.08571007506567334	1.9296028477752643	0.050937716869029384	2.002012966851104	0.09618828734681396
['V271L' 'D344N']	1.9357837811792638	0.08615144215967852	2.134961414588558	0.08159924710689007	1.9711620718826057	0.06043674829633698	2.0429216957678222	0.11866131684168914
['S93G' 'I156T']	2.0871776493003327	0.10314431953219927	2.1180799710525426	0.1261980915020064	2.1058164075123873	0.06150858627174843	2.1774341203528755	0.16298683673999323
['L189F' 'A253T']	2.015068526802504	0.0918329088255236	1.8980418704958666	0.04667448442607817	1.8140560703503072	0.053436260760106186	1.885286897298371	0.10301354590439621
['S85A' 'R263C']	1.4387045131135814	0.10844940429825749	2.0092648354175338	0.05926279787714321	1.3490828656117604	0.07274929572983094	1.4201458485311154	0.12358540571149183
['A32V' 'M223I']	1.9985589878739909	0.06189744912841524	2.085139387514057	0.10334239105454607	1.9850743924359489	0.11426599298689263	2.055874875388048	0.12046137969272756
['E172D' 'A350S']	1.9492561593793036	0.06547222956381396	2.1337085820769515	0.07826000613829369	1.984401072580372	0.05819668465077395	2.0551412414562553	0.10203549090793125
['L169Q' 'K290I']	2.196150497577069	0.09923566322718826	1.965632302524516	0.06607916513801566	2.0636230913491183	0.04808832407083302	2.1339593001015857	0.11922320630429745
['A13T' 'A245P']	1.8916289876866401	0.0726917404780002	2.537292596531693	0.19587111697951198	2.330833708115504	0.266226924174206	2.4010980842183334	0.2089248276307117
['A186V' 'P332S']	2.180967668543229	0.06928891802013751	2.057427402134583	0.06433057569122243	2.14092853651827	0.08735061876271953	2.210571570677813	0.09454827935592183
['V119I' 'G236D']	1.747188192198095	0.05019457241551461	2.087212559151673	0.048093465324458066	1.736974101248583	0.078119819535445	1.806577251349768	0.06951601618973278
['V104A' 'P285T']	1.8824286625172877	0.055793571098745214	1.6540546617898273	0.10015757052205097	1.4391120850833872	0.073258103019915	1.5086598243071152	0.11464929789942174
['A92V' 'R294H']	1.70049958281087	0.0332265492404606	1.7830149778533562	0.07616010462897502	1.3862351523679948	0.09692179555095298	1.4556910606642264	0.08309250935869715
['S190G' 'P339S']	2.2325836631573837	0.06789519182793954	2.081796267011709	0.06418768615964245	2.2171136793835133	0.0744175984486927	2.286556430169093	0.09343348504621597
['Q231L' 'M347I']	2.133891836599759	0.2351353652527095	2.0416220925408233	0.042231877089962185	2.0783959948049135	0.07304375600849014	2.147690429140582	0.23889782635065307
['L304S' 'M347L']	2.3739427006960705	0.2559059792078824	1.95483764405467	0.06315015691001717	2.2317243861725937	0.22111819653400644	2.3009568447507402	0.263582648351717
['E105K' 'M254L']	1.843644335500816	0.04882943007084762	1.9450595950765142	0.07501504908524936	1.6923169254192958	0.056267651866959714	1.7608804305773305	0.08950737863609999
['R263C' 'Q335R']	2.0092648354175338	0.05926279787714321	2.1739233034350423	0.1366892883148444	2.086991078822715	0.16407413052610564	2.1553646388525762	0.14898335729955137
['D132N' 'A176T']	1.988022618407603	0.052070815456698984	2.05322724512553	0.04365741237121015	1.9452616164846726	0.07479959395085134	2.013426363533133	0.06795100791949664
['I123F' 'T206S']	1.3491789728791854	0.06611399572463791	2.0255800586995933	0.04850763617447582	1.2791979703722365	0.10454835197218354	1.346935531578779	0.0820003121818006
['L122M' 'R207C']	2.057051115323409	0.06424600091617871	2.0307908244230104	0.1019819635990354	1.992430318182429	0.1438136074104613	2.0600184397464196	0.12053161217388829
['V244I' 'G265S']	1.8373691794883753	0.09238601648239413	1.9296574092598704	0.06387217648417096	1.6716743942332535	0.06118892515409407	1.739203088748246	0.11231576456718033
['P284L' 'A343V']	1.7670198256587055	0.07793846676483572	1.969486426812364	0.051084413297920225	1.6411961462611266	0.05239914164856024	1.7086827524710695	0.09318809947437565
['G265S' 'Q348H']	1.9296574092598704	0.06387217648417096	2.042327006548024	0.10310431991074523	1.8766963980302458	0.11711662519209023	1.944160915807895	0.12128543075358382
['A72T' 'F293L']	1.7140012158772564	0.08012388279811902	2.575221087638202	0.14658806510361225	2.1940457173516257	0.1863656168267817	2.261398803515459	0.16705656953699122
['N113I' 'P332S']	1.0451671155461566	0.0773102166208837	2.057427402134583	0.06433057569122243	1.0076377047409568	0.15418049620871552	1.0747710176807401	0.10057481077651631
['T141I' 'I213L']	2.227858346012157	0.1352926087794512	2.054234141259154	0.09245409397772733	2.187175885197822	0.08975148020595419	2.254268987271311	0.163865339482125
['A176E' 'G265D']	2.117977502950908	0.09771805413359684	2.0378781327093303	0.07936341516752635	2.0610268938688168	0.14453736708310555	2.1280321356602383	0.12588633671177232
['A133T' 'Q291H']	2.1735977931493333	0.2557057746679554	2.187315570498418	0.09153178703539246	2.266404514447081	0.14585482445466422	2.333089863647752	0.2715943873433905
['V94L' 'Q298H']	1.1963082021464002	0.053340984357409416	2.3198001480797954	0.11019260357765401	1.421697527278219	0.1332128878210946	1.4882848502261958	0.12242414179988931
['A241G' 'L296M']	1.983551646032936	0.054420891344670146	2.1626772684008944	0.07519097857451619	2.05197472980507	0.07661830111968314	2.118405414433831	0.09281873018815624
['A176V' 'P320S']	2.132525486485279	0.1019132273810429	2.1136971759527827	0.06273549456514843	2.152340587210322	0.10614456627388655	2.2183991624380615	0.1196747600522095
['D267N' 'S345T']	2.1423607571627437	0.06890668166771635	2.0652248577519323	0.060620432690003764	2.1138403138074278	0.11250360760197099	2.1797621149146758	0.09177672710431155
['M42L' 'L356V']	2.4508378128502795	0.15234206431288722	2.004493630788734	0.1035448528805499	2.3616022028961403	0.1178787751782284	2.427507943639014	0.18420000303248257
['C140S' 'L305M']	2.1671889157323037	0.06323700559171708	1.8733710556031222	0.08732827788844047	1.9473333614101733	0.11784741577333493	2.0127364713354265	0.107819974935851
['S190R' 'L349Q']	2.2030551452575846	0.10856960532022308	2.022844322444961	0.09451467833910396	2.1327670266209484	0.11207015826253627	2.1980759677025454	0.1439457662487275
['V192I' 'K203I']	2.0805068584212023	0.05356912610859782	2.0899895924294376	0.1027709877831605	2.0776855685885627	0.15158711274491388	2.1426729508506406	0.11589446579524572
['S162T' 'G225S']	2.052192192522541	0.07810961532927908	2.6001947105920045	0.19563638234160777	2.5597463389488118	0.22628153016132638	2.624563403114545	0.21065304674416577
['E36K' 'P320S']	2.2418374943172186	0.13111169859344327	2.1136971759527827	0.06273549456514843	2.2629244969008773	0.21879554273937804	2.327711170270002	0.14534792666698648
['A183T' 'K327N']	2.1184916175693496	0.06581987494042037	2.0210897800412257	0.0717287414740153	2.0470763619101158	0.08321222946266359	2.1117578976105755	0.09735126239869055
['G91D' 'T287S']	1.9486327957245768	0.03468985176194251	1.937214224993202	0.05964864494860984	1.7934703780244607	0.10960255104977644	1.8580235207177789	0.06900251197942625
['L90Q' 'A186T']	1.675173823158219	0.04427889480056767	2.202877692307554	0.18972007675359628	1.7857305132725028	0.11090688961633802	1.850228015465773	0.19481870559099349
['A92V' 'H163N']	1.70049958281087	0.0332265492404606	2.2920828100175172	0.1695046892345425	1.9007125186202973	0.05736447000683047	1.9647588928283874	0.17273055099468532
['A116T' 'T334M']	1.9271635476615132	0.06262120440440985	2.0226824739876585	0.056157610767440184	1.8580224139580137	0.05868063469686346	1.922022521649172	0.08411356898958808
['S193T' 'E259V']	2.0862592951672174	0.09819112345814897	1.802950112461586	0.09754723924257266	1.797687626112894	0.11342194891376269	1.861385907628804	0.1384086724516248
['F147L' 'T240S']	1.6317721196535986	0.06619254269899244	2.0462039587370136	0.04520473779763396	1.5870289940344207	0.11615864088198331	1.6501525783906126	0.0801556050960304
['Q209L' 'S354F']	1.988913404113605	0.1509803265992674	2.1411813701732623	0.1429219299233102	2.039171187933041	0.056621621601733146	2.1022712742868674	0.20789838160270765
['A92V' 'P239H']	1.70049958281087	0.0332265492404606	2.0106024032482526	0.07506969230421519	1.620205609099476	0.10825468581860885	1.6832784860591228	0.08209422803753195
['S85Y' 'R263C']	1.0290429292471373	0.11357782330222514	2.0092648354175338	0.05926279787714321	0.9474434039605582	0.07280801009982327	1.010484264664671	0.12810933283058892
['G121R' 'K290R']	2.0374382232498176	0.08429458583076897	2.3245866002387294	0.07501356443427191	2.271229241131172	0.1605970215714775	2.334201323488547	0.11283887649881819
['S93C' 'A256S']	1.9168553667896153	0.07841242141774268	1.9921443272893455	0.13078910322334641	1.8193002495629758	0.04380572014124203	1.8811761940789613	0.15249359774941648
['A40V' 'F226L']	2.0355822863879505	0.07921185593034251	1.9044010561212705	0.08493106217372565	1.8503557521437137	0.1175062816549771	1.912159842509221	0.1161370028969518
['L196Q' 'A214V']	2.102563591391853	0.12376915578661549	1.9682953227881994	0.035212891396361135	1.9812887297621429	0.06340905002751485	2.043035414180052	0.1286808130399533
['A138T' 'A343T']	2.068280058608767	0.06902374463224689	2.047513088308776	0.10494952360863903	2.0266458929655338	0.0837110244029342	2.0879696469175433	0.12561321518350654
['Q78L' 'A214V']	1.6931248879562075	0.14515405483688998	1.9682953227881994	0.035212891396361135	1.5723011845988184	0.14259407341671887	1.6335967107444072	0.14936414347520888
['S85F' 'V313A']	1.1141154459416136	0.05165683649542449	2.0865146342822682	0.0784773576818877	1.1119222692401922	0.04879347744324316	1.1728065802238823	0.09395277763560776
['K108N' 'S338T']	1.9966476488473377	0.1501160957244255	2.107615965060791	0.14523480157094654	2.015689518129155	0.15699276632294162	2.0764401139081285	0.20887314279939653
['V264I' 'Q298H']	1.888248544209721	0.10112703970679333	2.3198001480797954	0.11019260357765401	2.1196826340984933	0.13893823326761728	2.1802251922895164	0.1495629902184406
['A40T' 'E105V']	2.0998445624248627	0.10333992590159295	1.942168177289573	0.08182908339324287	1.9537226842238598	0.12194421127917163	2.0141892397144354	0.13181479118188905
['P76S' 'R303G']	2.4222260728535363	0.1609053535440412	2.0682604686355064	0.1146199253721838	2.402560252377906	0.18022572319250496	2.462663041489043	0.19755571389220278
['A109T' 'A183T']	1.954706412329902	0.06290170596680844	2.1184916175693496	0.06581987494042037	1.9852832808604914	0.10537499594542474	2.045374529899252	0.09104328943259575
['M249T' 'R351*']	2.770891722834525	0.19774792942208233	1.880313457082058	0.05246484809211353	2.5637959262064483	0.23789604294803235	2.623381679916583	0.20458935425884067
['G121R' 'S151Y']	2.0374382232498176	0.08429458583076897	1.981483707473655	0.1223005330429659	1.931517003201945	0.1039876461332062	1.9910984307234725	0.14853618274001276
['L198M' 'A245V']	2.194746596984568	0.08774961294057872	2.7354585069244948	0.18048171707579835	2.8428277700499196	0.15586964553212923	2.902381603909063	0.20068294588691363
['V99E' 'Q227H']	0.6281217410939213	0.08254731445391039	2.0811225867878487	0.05042964873420962	0.6220253959356328	0.2049420196435051	0.6814208278817699	0.09673266560479211
['M254K' 'L295Q']	1.8028978758136196	0.04783521983969905	2.2348592629658115	0.12108614995841177	1.9506028466636582	0.11004573966088363	2.0099336387794318	0.13019241133362314
['M98I' 'T141S']	1.6359542968276066	0.051737757746862505	2.0287699260933656	0.06297077901459266	1.5775893221761979	0.06707213720392541	1.6369007229209722	0.0814991692373468
['Q228R' 'R263C']	2.093979611308209	0.1616234957716198	2.0092648354175338	0.05926279787714321	2.0167570800366637	0.10036795506081578	2.075420946725743	0.1721459659639631
['E11K' 'K108I']	2.09548664397777	0.09298613804004234	2.0369232247768223	0.07756154006750238	2.0459317133710146	0.06909990811022819	2.104586368754593	0.12108763093414862
['I213M' 'G261V']	2.0421739015141966	0.043472374565179966	1.996342699543549	0.13843383864113504	1.9522558187190275	0.09577586857876903	2.0106931010577456	0.1450991903190887
['A32T' 'P284L']	2.010773067506189	0.06549521190920057	1.7670198256587055	0.07793846676483572	1.692287157642655	0.10865403539064733	1.749969393164895	0.10180386723835441
['P144L' 'S260F']	2.550083944791649	0.16991253016036686	1.9857271221291057	0.05160196855730457	2.450428406676274	0.22342144232824587	2.5079875669207543	0.17757542359371306
['K108E' 'A183T']	1.8131827541607377	0.059499048070361375	2.1184916175693496	0.06581987494042037	1.8464167515411094	0.10395731471568712	1.9038508717300875	0.08872650482494929
['V271M' 'P285S']	2.064705786636553	0.06649103222006181	1.5363555368957216	0.15930413841424212	1.515811676791842	0.09118836159231222	1.5732378235322746	0.17262348009929968
['E137G' 'L304F']	2.0424836943800253	0.098616240756075	2.1851856587110134	0.15377611266932967	2.142634365701741	0.10298136784684311	2.199845853091039	0.18268074821543326
['E235A' 'Q352*']	2.0655454523166665	0.056375844838075416	1.9470367774275792	0.1441641839933055	1.927598701800328	0.09256752627705837	1.9847587297442462	0.1547951802468746
['S300C' 'Q335L']	1.6942759802976912	0.055857487578554015	1.9438826472579014	0.053403929843025284	1.5535027707428366	0.16368877538284146	1.6103351275555928	0.07727896635739302
['T141I' 'Q311L']	2.227858346012157	0.1352926087794512	2.05013345111248	0.119554074514232	2.193454319161972	0.09629300423103229	2.250168297124637	0.18054713158426022
['P155S' 'F293L']	2.061580897783258	0.05622926088204338	2.575221087638202	0.14658806510361225	2.5522941106648824	0.17630932927176762	2.6089784854214604	0.15700251784656752
['E100G' 'L177M']	0.778589477193895	0.21590942738857422	1.9762405528371214	0.056680735780567905	0.6703398528917217	0.08993266536336762	0.7270065300310167	0.22322541666192172
['L114H' 'M223I']	1.2816490779824992	0.13831511695937168	2.085139387514057	0.10334239105454607	1.2824871885356437	0.08216035649770516	1.3389649654965567	0.17265781583338588
['S77T' 'A92V']	1.286084464838751	0.27648255918130216	1.70049958281087	0.0332265492404606	0.9025213759110948	0.1599301313544981	0.958760547649621	0.27847191798432924
['M1V' 'D132E']	1.9071789237489498	0.0838704168675425	2.170429135350244	0.08443870986981596	1.993619820784179	0.1351219517138038	2.049784559099194	0.11901320325919437
['I79M' 'A133V']	1.956148932471342	0.13661472778573416	1.9950164791998934	0.09203054205486025	1.86728320124063	0.14169090980687027	1.9233419116712356	0.16472159700197678
['I124F' 'S300C']	2.097829663752086	0.11199900175688521	1.6942759802976912	0.055857487578554015	1.7083351229423454	0.1132715564854414	1.7642821440497776	0.12515524484865623
['A109T' 'G200D']	1.954706412329902	0.06290170596680844	2.3725527533264414	0.11098129892276394	2.243674114927823	0.16844799714027214	2.2994356656563437	0.12756752456686893
['E105K' 'D165N']	1.843644335500816	0.04882943007084762	2.0780181849314965	0.08223943457248732	1.838249276077459	0.05002475981942883	1.893839020432313	0.09564328434263547
['R263S' 'A343T']	2.159162248292575	0.14446595059643128	2.047513088308776	0.10494952360863903	2.1232924339520576	0.15726803130125555	2.178851836601352	0.17856319158049008
['A109S' 'N234I']	2.0313938922719177	0.06065934106852787	2.0249002945465797	0.05358902422927833	1.9729799567470951	0.07745996413248701	2.028470686818498	0.08094034331972019
['S280T' 'P284L']	2.061313646657827	0.11979713917974864	1.7670198256587055	0.07793846676483572	1.7450411342253953	0.11176750877573774	1.8005099723165325	0.1429187152100993
['V66I' 'L189I']	1.8284287867352227	0.09521392787104914	2.0062228437872665	0.04989387311519919	1.751372067492307	0.04152602261625378	1.8068281305224896	0.1074946074697189
['E11K' 'A312T']	2.09548664397777	0.09298613804004234	2.0208097387853545	0.06970143258551077	2.03319678439351	0.11498780632443042	2.0884728827631247	0.11620977399545321
['C140Y' 'L177S']	2.161455277271506	0.08294244915399118	1.9854513862463905	0.05874014724827075	2.0638119348308863	0.11858027417011323	2.1190831635178964	0.10163589312054547
['K37R' 'P127S']	1.9904285270338944	0.05605319112857119	2.405524039890488	0.07582157730217057	2.312879752512651	0.10545260605832737	2.3681290669243826	0.09429141965356741
['N125K' 'K325R']	2.5015740992530433	0.14667092056143624	1.9881547567113471	0.060139059366350944	2.4066668201624832	0.15999577570073353	2.4619053559643906	0.1585214982259776
['Q153R' 'A214V']	2.1405141866812127	0.07852138602255117	1.9682953227881994	0.035212891396361135	2.0258706308116246	0.11666503551296377	2.0809860094694126	0.08605553894662689
['L62M' 'L330M']	2.075703388217405	0.058320580540514054	2.1475571117433736	0.11862256797028409	2.1406205456671255	0.10726937401591781	2.1954369999607786	0.13218397688996672
['M230I' 'Q352*']	2.0036071482198436	0.11577529503655754	1.9470367774275792	0.1441641839933055	1.8680944711126337	0.0755377526768292	1.9228204256474233	0.18489789313904467
['K37E' 'E259V']	1.466002889873305	0.10621926209641046	1.802950112461586	0.09754723924257266	1.1864190212455261	0.16114149983372017	1.2411295023348914	0.14421510158146977
['P3Q' 'S85T']	2.0470413992097156	0.058529286199423214	1.7585530431649306	0.06518338209486652	1.7233735849016152	0.08631365559739645	1.7777709423746466	0.08760451269392096
['A176T' 'T258S']	2.05322724512553	0.04365741237121015	2.001029741789325	0.04798269058411176	1.9721209006659812	0.07563016850192784	2.0264334869148546	0.06487147486099341
['L189I' 'S338T']	2.0062228437872665	0.04989387311519919	2.107615965060791	0.14523480157094654	2.0317518674410584	0.17233984344757106	2.0860153088480575	0.15356609704549964
['M223V' 'S338T']	2.031402473595649	0.08092302093081677	2.107615965060791	0.14523480157094654	2.056980737326021	0.07480514109979051	2.1111949386564395	0.16625788072726547
['M98T' 'M232I']	2.0542606751513106	0.060274265482091326	2.007278325846976	0.054630659936589374	1.979887807962714	0.05887933439493057	2.033715500998287	0.08134799373379098
['A133T' 'V270I']	2.1735977931493333	0.2557057746679554	2.087654060470538	0.0944056169547848	2.179889421718594	0.18934450780906523	2.2334283536198716	0.27257634473877723
['R263C' 'N316D']	2.0092648354175338	0.05926279787714321	2.2460695218097486	0.19981025551734544	2.1740757885302155	0.1439489638051896	2.227510857227282	0.2084135730276078
['K37R' 'F147L']	1.9904285270338944	0.05605319112857119	1.6317721196535986	0.06619254269899244	1.540972363407365	0.07789966430965245	1.5943771466874934	0.08673760974717985
['V24M' 'N142D']	2.337321447830859	0.2231210569394044	2.0263462124301372	0.10663231042437477	2.282509693431464	0.22142489529626325	2.335844160260996	0.24729224750524867
['A109V' 'R255C']	1.9483314732681727	0.05856837804142076	1.0475246278322508	0.051637539443476425	0.9149673767131264	0.0701007138230056	0.9680326011004237	0.07808130625302935
['E105K' 'A133V']	1.843644335500816	0.04882943007084762	1.9950164791998934	0.09203054205486025	1.7579757148160025	0.17404714796778237	1.8108373147007097	0.10418221495032248
['G121V' 'G261V']	1.9521419698584113	0.06514479074097604	1.996342699543549	0.13843383864113504	1.8679788020443948	0.10732004864844691	1.9206611694019604	0.15299598505060638
['Q181L' 'P339L']	2.0438360426039375	0.10344851731070119	2.003098940591837	0.05066689835275147	1.9664558572851214	0.12594666334419566	2.019111483195774	0.11518997492173741
['A72V' 'Q181R']	1.2044258621888586	0.040079349052990085	2.1280756191942296	0.13163689579953475	1.2522172546912704	0.22188767380121788	1.3046779813830884	0.1376031487875513
['L114H' 'M347I']	1.2816490779824992	0.13831511695937168	2.0416220925408233	0.042231877089962185	1.2431466607476587	0.15726409955041362	1.2954476705233229	0.14461881973666615
['A109S' 'T154S']	2.0313938922719177	0.06065934106852787	2.025973934585164	0.05786457361050702	1.9773461827574301	0.13478719785530022	2.029544326857082	0.08383235973055857
['E277Q' 'Q352*']	2.122107883943799	0.05747824215963791	1.9470367774275792	0.1441641839933055	1.9894151632433736	0.09335017302998466	2.041321161371378	0.1552000652970791
['Q153H' 'V313M']	2.0135340437250333	0.0575225493089874	2.079142459410943	0.0788877120952146	2.013013989672644	0.1289501716996203	2.0648530031359766	0.0976325498930677
['Q60E' 'S70N']	1.7816280036962082	0.05334531710769289	1.6306130304037554	0.04701773608668813	1.3326708647710621	0.09547314300981577	1.3844175340999638	0.07110830024714251
['L174M' 'G236D']	1.9347461695303672	0.07868540322725054	2.087212559151673	0.048093465324458066	1.9424474434191974	0.09052229586124816	1.9941352286820409	0.09221916334444734
['K37N' 'Q78L']	1.8868287770519867	0.11176802214130976	1.6931248879562075	0.14515405483688998	1.5006559750662702	0.12068214621929141	1.5521301650081942	0.18319877294613948
['A41V' 'A145T']	2.0941798619709164	0.18320801840233003	2.0300604755954588	0.06185432334702264	2.0449601937655504	0.07874119886495323	2.0964168375663754	0.19336787562474417
['L122M' 'I156V']	2.057051115323409	0.06424600091617871	2.0016056894126746	0.059786334889608515	1.9793951519054602	0.07068746645925729	2.0308333047360834	0.08776077981224903
['G91S' 'K325R']	2.0569118568480196	0.04675760655605352	1.9881547567113471	0.060139059366350944	1.9658732550143823	0.09624222487912021	2.0172431135593674	0.07617729472959894
['A43T' 'T240I']	1.9859381307854045	0.09167477720690059	1.9434871530420286	0.04912439584975866	1.8503990949292193	0.1527901521148341	1.901601783827433	0.10400707208425129
['P212S' 'V264I']	2.0847144862021527	0.11063657689413384	1.888248544209721	0.10112703970679333	1.8939673731923286	0.07244554568455104	1.9451395304118742	0.14989039431101295
['G121E' 'E164V']	1.7691640163106468	0.04187137131656142	1.9899192134933752	0.0932475379595034	1.6801517234329328	0.14668087155607928	1.7312597298040222	0.10221699991409643
['F147L' 'G359R']	1.6317721196535986	0.06619254269899244	2.000687956402303	0.06634780598204552	1.5539099777735081	0.15773926366766303	1.6046365760559014	0.09372024363812279
['K108E' 'M242I']	1.8131827541607377	0.059499048070361375	1.913495911771515	0.06783794459338224	1.6485158292016853	0.10191875378152443	1.6988551659322528	0.09023371569393544
['M232L' 'P239S']	2.078744107603735	0.10183649904742581	2.1528132990350595	0.1107803401759671	2.153751748115145	0.23889580547345304	2.2037339066387944	0.15047576651321418
['D8E' 'E105G']	1.9777041955331323	0.054998923060150105	2.0032296661215327	0.11536784561278371	1.9031299481224053	0.11305997913547984	1.9531103616546655	0.1278069690553352
['D219E' 'L342S']	1.9902311496687926	0.051004215791272546	2.0015295080490585	0.08246786725849926	1.9139694184209082	0.156669479758654	1.9639371577178513	0.09696586594595105
['Q180E' 'L295P']	2.0149245705907237	0.10844402161361674	1.9246625131810313	0.05808772220099378	1.8619066840069076	0.1035375707079189	1.9117635837717555	0.12302149931712912
['G178D' 'I210N']	2.063418163067539	0.08189448947211699	2.0004752796602356	0.05648595872383718	1.9862581695473853	0.15645462312407493	2.036069942727775	0.09948553130405303
['G218V' 'S280T']	2.8344205224051455	0.27764296353102047	2.061313646657827	0.11979713917974864	2.818863116810507	0.26156802079162833	2.8679106690629728	0.30238546551370427
['N113S' 'D129V']	1.8189516325981043	0.07548860273242884	2.4819243062847356	0.15236481815570774	2.2241392872877066	0.10328838178602893	2.2730524388828397	0.17003989812428244
['N234Y' 'A250V']	2.0188179564646163	0.06519321366646229	1.4188009998760753	0.07020100112537687	1.361232457317966	0.06500823711701793	1.4097954563406918	0.0958036307619193
['S162C' 'S190G']	2.2052758877583414	0.13977621938386792	2.2325836631573837	0.06789519182793954	2.361507377950823	0.12096087122150083	2.4100360509157253	0.1553935281104071
['E137D' 'G261W']	1.8764545731824316	0.11539465688036112	2.0213316776632935	0.11607532934218605	1.821690563389692	0.14138192691825968	1.8699627508457253	0.1636747045771986
['M98I' 'E259K']	1.6359542968276066	0.051737757746862505	1.5096509381417378	0.05004275154154258	1.0696061631246645	0.10056112543657929	1.1177817349693444	0.07197966767443147
['T154S' 'T329S']	2.025973934585164	0.05786457361050702	2.0928930765409244	0.08554259821867628	2.043249685276256	0.12146471188733265	2.0910435111260885	0.10327557789297363
['E172D' 'P239T']	1.9492561593793036	0.06547222956381396	2.1281577478492646	0.16063788489500877	2.0018450972436477	0.20653604952896457	2.049590407228568	0.17346798813498368
['T229A' 'V271M']	2.1310151906489163	0.0984892995823252	2.064705786636553	0.06649103222006181	2.120575637732227	0.12452629865557842	2.1678974772854693	0.11883265333192851
['I210N' 'L346F']	2.0004752796602356	0.05648595872383718	2.056864328659538	0.10775374991063037	1.9823240213416544	0.08214567041871801	2.029516108319774	0.12166155577154894
['S28C' 'S338Y']	2.076435096024369	0.13050908819357457	2.0432824861292005	0.07667611316846018	2.0448506672480153	0.12088612848396627	2.0918940821535696	0.15136660276210448
['D267N' 'K327R']	2.1423607571627437	0.06890668166771635	1.9613929421122351	0.10195372198868372	2.0290609479455437	0.08270104013626395	2.075930199274979	0.12305564678551653
['A82T' 'G91D']	1.6983357206398975	0.09476954555219136	1.9486327957245768	0.03468985176194251	1.5723316339337334	0.059831601265603655	1.6191450163644743	0.1009190397270724
['A199T' 'M230L']	2.012151650247518	0.06177124449489887	2.100716449915225	0.09778892817885541	2.038318209382701	0.09487795280190793	2.085044600162743	0.11566486554186589
['L169V' 'Q209H']	2.2344510103396025	0.10954326574651951	2.008635115789951	0.1521027667025649	2.168969623945633	0.06750110731754218	2.215262626129553	0.18744326797457272
['T68S' 'L198M']	1.9023469095420402	0.0552315160851178	2.194746596984568	0.08774961294057872	2.0232896779893825	0.19450226650827043	2.0692700065266085	0.10368468999944981
['S93G' 'K325T']	2.0871776493003327	0.10314431953219927	2.0257714446412214	0.06393890460904454	2.039200288596599	0.0926249932566189	2.085125593941554	0.12135458036005449
['G14C' 'S300I']	1.8548628376557537	0.07275988695020981	1.3498515672880806	0.09162538787593444	1.1310535332077147	0.07669505767901756	1.1768909049438343	0.11700090962220228
['V94A' 'L122M']	2.668786556809164	0.16981018173984064	2.057051115323409	0.06424600091617871	2.6522355497039714	0.2400496349004667	2.698014172132573	0.18155728147402778
['Q26R' 'M242I']	2.0962047525247804	0.062486704154087254	1.913495911771515	0.06783794459338224	1.936125161705039	0.09433983052165973	1.9818771642962951	0.09223109520489944
['N50S' 'N316D']	1.7008776183161198	0.13084198885845422	2.2460695218097486	0.19981025551734544	1.8736340399515206	0.07614814734845217	1.9191236401258687	0.2388383642933914
['T141S' 'Y204H']	2.0287699260933656	0.06297077901459266	2.2351601637516074	0.20509345450063562	2.1907092244573887	0.06677422801808117	2.236106589844973	0.21454287237917963
['N46S' 'M232I']	1.8935509867885907	0.06293178474305572	2.007278325846976	0.054630659936589374	1.8276447388843802	0.06195564744244215	1.8730058126355669	0.08333617783444097
['S28C' 'A245T']	2.076435096024369	0.13050908819357457	2.912377676589263	0.17074702581532597	2.9157135617654806	0.21186973499404957	2.960989272613632	0.21491200274972502
['M42L' 'V104A']	2.4508378128502795	0.15234206431288722	1.8824286625172877	0.055793571098745214	2.2602952982481903	0.15574138295097548	2.305442975367568	0.16223756388414676
['A133V' 'L342S']	1.9950164791998934	0.09203054205486025	2.0015295080490585	0.08246786725849926	1.9236893506701735	0.05053992704816361	1.9687224872489524	0.12357414697693388
['A92T' 'M249T']	1.8181201728698804	0.07666211321705871	2.770891722834525	0.19774792942208233	2.5168278910905206	0.23487690414596052	2.5611883957044053	0.21208800813253442
['S85P' 'F226L']	1.2760480724726613	0.04523583576260873	1.9044010561212705	0.08493106217372565	1.108425911498539	0.11031784870082134	1.152625628593932	0.0962266395500693
['A32V' 'E39G']	1.9985589878739909	0.06189744912841524	1.8457723940767987	0.09664008744567792	1.7726080108481947	0.11875691596406308	1.8165078819507898	0.11476323762474214
['G121V' 'A331V']	1.9521419698584113	0.06514479074097604	2.121926474102606	0.11014001484308449	2.002563669437633	0.08973270440651508	2.046244943961017	0.12796353633094246
['D165E' 'S190C']	2.185068550870914	0.08606390881402495	2.071241987782051	0.060196061356718976	2.1850268338178895	0.1346930903216739	2.228487038652965	0.1050264833421108
['N113I' 'G236D']	1.0451671155461566	0.0773102166208837	2.087212559151673	0.048093465324458066	1.0612449270095585	0.09507836133608988	1.1045561746978296	0.09104861888509246
['I210F' 'P339S']	2.0171335195194207	0.103058245754436	2.081796267011709	0.06418768615964245	2.0280220718157187	0.1385301784962571	2.0711062865311303	0.12141277145552061
['E235K' 'T328S']	2.0267172512084346	0.15115773125563708	2.2731724932772925	0.12316889436003561	2.2290859231083573	0.08145066926669726	2.272066244485727	0.19498522060972984
['S70T' 'A145V']	1.8674090475831593	0.07330395667756628	1.9880564599006438	0.14709822596734048	1.7848024375084672	0.08702545797485448	1.8276420074838033	0.16435132535919897
['V94M' 'K108R']	0.8159265604344131	0.10329277853108025	2.0439219117883503	0.07418135127529613	0.7893865683535457	0.12561476727791557	0.8320249722227637	0.12717024405771843
['K37I' 'Q306R']	1.7113064530018411	0.07984727733433261	1.9894967408091786	0.07836650801270945	1.6305577212833453	0.12865841293154953	1.67297969381102	0.11187894026943533
['H202Y' 'A350T']	1.9841026537455457	0.08910838660238868	2.0101063974056124	0.1531679518193204	1.9239955318916342	0.07207621070124288	1.9663855511511583	0.1772025000596956
['E164G' 'L346F']	2.2828672233430702	0.10583222275260536	2.056864328659538	0.10775374991063037	2.2697024250610207	0.15973611197315676	2.311908052002608	0.15103420140007942
['V150I' 'N333S']	2.1491304024959046	0.08110128447967269	2.0512721815359027	0.07557375060257035	2.130376404587266	0.09261492583323033	2.1725790840318076	0.11085490572993285
['T167M' 'G236S']	2.3812027880096163	0.03981136210232605	1.9407105331671168	0.0734251073323577	2.251982490745788	0.08878665987193199	2.2940898211767338	0.08352359510468148
['Q131H' 'S190I']	1.9731903971332876	0.0664404665851217	2.1972039766982467	0.15424388156682659	2.100596802066967	0.11094189801630193	2.1425708738315348	0.1679449630112493
['H74L' 'S93G']	1.4493397504484824	0.07293980882688275	2.0871776493003327	0.10314431953219927	1.466802646367699	0.06307746920730446	1.5086938997488155	0.1263288025885729
['C140S' 'T240N']	2.1671889157323037	0.06323700559171708	2.0582564707862225	0.0898407367355762	2.1557854761553066	0.12337843212533178	2.1976218865185264	0.10986481171602656
['M98I' 'G178S']	1.6359542968276066	0.051737757746862505	2.0334226993000755	0.08530006973325564	1.5999750678002662	0.062329538746806704	1.6415534961276825	0.0997642093797736
['S93C' 'A183T']	1.9168553667896153	0.07841242141774268	2.1184916175693496	0.06581987494042037	1.9661866489109516	0.10317527780095004	2.007523484358965	0.10237560143787311
['E164K' 'R255H']	2.055335748824899	0.08580833721610721	1.3457944322169069	0.08140752278396038	1.3321675447682988	0.16866902325198724	1.373306681041806	0.1182804104728006
['M98I' 'Q298H']	1.6359542968276066	0.051737757746862505	2.3198001480797954	0.11019260357765401	1.8869473080568084	0.1726503553540788	1.9279309449074025	0.12173415896902166
['R255C' 'M347I']	1.0475246278322508	0.051637539443476425	2.0416220925408233	0.042231877089962185	1.0205208519379094	0.15485673119605417	1.0613232203730742	0.06670807239246429
['S280L' 'S358I']	1.7623274476233377	0.0885076984914049	2.030060397648618	0.08705453050380711	1.723872050805352	0.14125592149114408	1.7645643452719555	0.12414549517998517
['I64F' 'V353I']	1.9817545153630647	0.12401621082932124	2.0326470199180213	0.05182418903146041	1.9459698622607895	0.12108951719923673	1.9865780352810867	0.13440895475090636
['Q228R' 'R255H']	2.093979611308209	0.1616234957716198	1.3457944322169069	0.08140752278396038	1.371556156648723	0.1006615817252319	1.411950543525116	0.1809677848437667
['F293S' 'G315D']	2.4380533542832707	0.13736742446217579	2.217334110627041	0.14941232762245485	2.5872885588922054	0.16749727332123054	2.6275639649103124	0.2029626885635174
['K108I' 'T329S']	2.0369232247768223	0.07756154006750238	2.0928930765409244	0.08554259821867628	2.0617484258041325	0.14541733778289873	2.101992801317747	0.11547003337509111
['M232I' 'G359W']	2.007278325846976	0.054630659936589374	2.0856076525981475	0.07170366015837203	2.0249988236125147	0.1656654532330846	2.0650624784451233	0.09014390653402247
['S28C' 'D129Y']	2.076435096024369	0.13050908819357457	2.1744814067868017	0.08770627621132035	2.183087682597408	0.09163340021405753	2.223093002811171	0.1572418932345151
['N113D' 'T329I']	2.037711898705869	0.1213317175205525	2.110825451344575	0.09687044126613102	2.0807184045388567	0.2336745991904508	2.120713850050445	0.15525871333867894
['E172V' 'A222V']	2.0703694131488093	0.09763611717107147	1.8791230235312124	0.06162369934716103	1.882009911586043	0.16780999113392536	1.921668936680022	0.11545688241708457
['S31T' 'Q228R']	1.6543748857306988	0.06997518815124025	2.093979611308209	0.1616234957716198	1.6810117206774622	0.11416618113746765	1.720530997038908	0.1761212120735043
['D165N' 'E217D']	2.0780181849314965	0.08223943457248732	2.0870548304178786	0.06131412387665898	2.0978522429204935	0.09542495209819579	2.137249515349375	0.10258043861070543
['I123F' 'Q352H']	1.3491789728791854	0.06611399572463791	2.00157553985867	0.05262743053529738	1.2835640706403153	0.10825281359753063	1.3229310127378557	0.08450270336163804
['S69F' 'R207H']	1.0575187750194621	0.06747056043539242	2.032269406381283	0.09952582403452268	1.0226569485862602	0.06841466208382974	1.0619646814007457	0.12024003565874684
['R86H' 'L148H']	1.9583509288701533	0.07434187537894132	1.412508921235012	0.0701835903853387	1.303959492112861	0.19757576742968302	1.3430363501051654	0.1022372280249961
['A27T' 'M254V']	1.7315253488064037	0.04536838729880466	1.9353314481807689	0.07721362699285736	1.6000100333982175	0.11123451210121241	1.6390332969871726	0.0895557634074237
['S85P' 'P212S']	1.2760480724726613	0.04523583576260873	2.0847144862021527	0.11063657689413384	1.2940862967007434	0.08471892161439812	1.3329390586748144	0.11952712237811676
['A43E' 'Q360H']	2.1324761003177697	0.0911238180788274	2.0235276542022853	0.0752646488153101	2.089390199547104	0.13038580075793008	2.1281802545200557	0.11818763718153939
['I123F' 'Q153K']	1.3491789728791854	0.06611399572463791	2.0354192789898398	0.06003777031705404	1.3180380380063164	0.09489519014649016	1.3567747518690254	0.08930618285046549
['V119I' 'G178A']	1.747188192198095	0.05019457241551461	1.9696014372142454	0.07386579342534455	1.6503412565701288	0.17893464022452837	1.6889661294123406	0.08930649773858572
['R168*' 'M223I']	1.5173555974527115	0.057010976269705124	2.085139387514057	0.10334239105454607	1.5360649572959533	0.3253500083904379	1.574671484966769	0.11802500245327514
['A139G' 'R355L']	2.121615900195742	0.22325230642417562	1.9476014806716826	0.10003918525475713	2.003020451125015	0.0973917645041676	2.041393880867425	0.24464143334715327
['A139V' 'S358N']	1.8204924430375846	0.07035592253200462	2.1517348653303174	0.13772375801097475	1.9063288094875461	0.1307912919191464	1.9444038083679023	0.1546537725242904
['V175L' 'A343V']	2.0559366803516257	0.09268160412149624	1.969486426812364	0.051084413297920225	1.959548129376774	0.06167913809907724	1.9975996071639899	0.10582767608015627
['A116V' 'G178A']	1.484685196231459	0.042774145490780846	1.9696014372142454	0.07386579342534455	1.3886698751758122	0.09698179137701375	1.4264631334457047	0.08535679797662375
['I213L' 'Q228L']	2.054234141259154	0.09245409397772733	2.0841780481650676	0.09686804673904043	2.0728015751422735	0.14635135992930023	2.110588689424221	0.13390734846258198
['N46Y' 'A133P']	1.8604190720350737	0.06360088431376026	2.213385898784373	0.10911003126982534	2.0082850435399795	0.12697246925627195	2.0459814708194473	0.12629359211454308
['Q153L' 'S358N']	1.9095939735021963	0.05166339979571902	2.1517348653303174	0.13772375801097475	1.9958136893827991	0.08387500338935029	2.0335053388325144	0.14709500467085151
['A199T' 'G200C']	2.012151650247518	0.06177124449489887	2.8065655536988663	0.11268212173326365	2.753370603995628	0.161761523182195	2.790893703946385	0.12850271283034698
['G103S' 'R255H']	1.6508596548858585	0.04987470835808398	1.3457944322169069	0.08140752278396038	0.9313435541693991	0.10122628243769496	0.9688305871027656	0.0954707876767808
['L233Q' 'S322T']	1.868719798857794	0.06393120937634209	2.0559703667938396	0.053483297929145336	1.8593893844460716	0.07558719719116272	1.896866665651634	0.08335264056824722
['A27T' 'S358I']	1.7315253488064037	0.04536838729880466	2.030060397648618	0.08705453050380711	1.6969661897750703	0.0814405689928855	1.7337622464550217	0.09816711184165816
['E11K' 'A199T']	2.09548664397777	0.09298613804004234	2.012151650247518	0.06177124449489887	2.0432345326281633	0.13309133014978214	2.0798147942252876	0.11163381438457787
['A81S' 'G103D']	1.6333571195954655	0.08909265404235964	1.745565716728106	0.04384228063803959	1.3148191807555754	0.14540381973170738	1.3510993363235717	0.09929575306052218
['L90V' 'L296M']	1.7050845425051615	0.06787016531429085	2.1626772684008944	0.07519097857451619	1.8042495971447745	0.10758276653089255	1.839938310906056	0.10129186837442836
['A176T' 'P284S']	2.05322724512553	0.04365741237121015	1.959718849256443	0.07798643009355705	1.949472222965536	0.10073576537410246	1.985122594381973	0.08937478913925981
['A176T' 'A341V']	2.05322724512553	0.04365741237121015	2.00697137200046	0.05275712013998439	1.9967296204544762	0.10144038213465818	2.0323751171259894	0.06847834241871396
['A266V' 'V270I']	2.1159267669312976	0.06317903278419666	2.087654060470538	0.0944056169547848	2.140175059792255	0.12073597669705112	2.175757327401836	0.11359582164921449
['S70T' 'Q348*']	1.8674090475831593	0.07330395667756628	1.8435272171955512	0.0891285172064321	1.6475714819849732	0.07418938685578319	1.6831127647787105	0.1154008780036087
['D132N' 'R294G']	1.988022618407603	0.052070815456698984	1.7148138576537342	0.21053576380005826	1.6395051275911823	0.10961583523087573	1.6750129760613377	0.21687940810782272
['L196Q' 'R351G']	2.102563591391853	0.12376915578661549	2.0430846078740004	0.09551461759115111	2.0824630393114374	0.11101438377429751	2.1178246992658534	0.156338882232525
['A40T' 'R216Q']	2.0998445624248627	0.10333992590159295	2.022609140533612	0.1203472533628877	2.05931889530463	0.190946138537492	2.094630202958475	0.1586272412838911
['L304S' 'Q352*']	2.3739427006960705	0.2559059792078824	1.9470367774275792	0.1441641839933055	2.258309913044574	0.24090227969315764	2.2931559781236497	0.29371956376925384
['A222V' 'P239L']	1.8791230235312124	0.06162369934716103	1.9471969493450736	0.0706318980668838	1.763766764145707	0.08607778762019713	1.7984964728762862	0.09373550739052923
['S69T' 'D152Y']	1.7534180476988193	0.047048443506454894	2.3075059050762836	0.07470848920724497	1.9983740381490398	0.054792123906502024	2.0331004527751033	0.0882888124057013
['A40V' 'A110V']	2.0355822863879505	0.07921185593034251	1.4477374578510565	0.11639321871038484	1.4207763706279726	0.07191433689049855	1.4554962442390074	0.14079026770942946
['C107Y' 'R340H']	2.336181543334347	0.3021905919747914	2.020386093776909	0.10175967816938179	2.294109870965584	0.19036017966811072	2.3287441371112565	0.3188638988333597
['S260F' 'A341V']	1.9857271221291057	0.05160196855730457	2.00697137200046	0.05275712013998439	1.930479809209695	0.08706633775007129	1.9648749941295658	0.07379753982656737
['V96A' 'K108R']	1.9149220391821544	0.1627263734796508	2.0439219117883503	0.07418135127529613	1.8966866210014741	0.07118885349020837	1.9310204509705051	0.17883720391145597
['R216Q' 'N234I']	2.022609140533612	0.1203472533628877	2.0249002945465797	0.05358902422927833	1.9857568717636211	0.07457540120027761	2.0196859350801923	0.1317393066242466
['Q60H' 'L174Q']	2.1553532320080206	0.11097018540852738	1.8793114941694389	0.12274542891840129	1.9730130567148592	0.09288713237479221	2.00684122617746	0.16547151528273754
['E164D' 'A222V']	2.160445293254547	0.07433391807420633	1.8791230235312124	0.06162369934716103	1.9779484215969958	0.10602498999070482	2.0117448167857597	0.09655574399015376
['A27T' 'A350V']	1.7315253488064037	0.04536838729880466	2.0642004740494655	0.050995415881408476	1.7341327931199633	0.048190186445710624	1.7679023228558695	0.06825557125255159
['V175I' 'T229S']	2.031578022113013	0.17244447455794554	1.9884313473412965	0.07031658393636016	1.958649096249903	0.07701156602179357	1.992185869454309	0.18622974730704303
['V94L' 'L196Q']	1.1963082021464002	0.053340984357409416	2.102563591391853	0.12376915578661549	1.2381513871551657	0.06351803622862895	1.2710482935382532	0.13477412413497217
['D165G' 'S338T']	1.9863806320593858	0.0868342058020028	2.107615965060791	0.14523480157094654	2.0332906159017283	0.12981338583243932	2.0661730971201764	0.16921384956503055
['V96A' 'I134F']	1.9149220391821544	0.1627263734796508	1.7265116770956315	0.05113910899619081	1.5807601462775938	0.10762666877746156	1.613610216277786	0.17057280291641774
['R294S' 'S300I']	1.7078286381165935	0.07085055584105134	1.3498515672880806	0.09162538787593444	0.997285186337557	0.19044646936916268	1.0298567054046743	0.11582319701338487
['A72T' 'V175F']	1.7140012158772564	0.08012388279811902	2.109232870119669	0.20561834143826754	1.762865461237346	0.13673668145602985	1.7954105859969256	0.22067790766288928
['A183T' 'L189F']	2.1184916175693496	0.06581987494042037	2.015068526802504	0.0918329088255236	2.07325562637348	0.11534894577954355	2.1057366443718544	0.11298468515922637
['S158C' 'Q181H']	2.516362477095022	0.23903975398340135	2.0023373814847463	0.12687911987323222	2.458454003599479	0.2275388027592825	2.490876358579769	0.27062578414528626
['D165E' 'T240I']	2.185068550870914	0.08606390881402495	1.9434871530420286	0.04912439584975866	2.0683395406590965	0.12450174045936643	2.100732203912943	0.09909693571424188
['F161Y' 'T167M']	1.888269434532563	0.08256320977881018	2.3812027880096163	0.03981136210232605	2.209333022560064	0.14598903347698086	2.241648722542179	0.09166039581750855
['G14S' 'A135T']	1.872690752901441	0.09356463794910423	2.1505996734484714	0.07770637914550457	1.9631779048718176	0.13811858747200761	1.9954669263499123	0.12162492686308947
['N125S' 'Q335H']	2.8837361211017027	0.2840340450586216	2.0173617675932514	0.055561009404000807	2.841107274926667	0.157699574539751	2.8732743886949543	0.28941728441534825
['L62M' 'A135V']	2.075703388217405	0.058320580540514054	2.1069388877890387	0.08543092925484187	2.1227269328689173	0.16659478962350593	2.154818776006444	0.10343951753526494
['S85P' 'K290I']	1.2760480724726613	0.04523583576260873	1.965632302524516	0.06607916513801566	1.1817968208646337	0.07939270925202742	1.2138568749971772	0.08007956607324278
['S120I' 'Q291H']	1.8788984974604004	0.060474076518156124	2.187315570498418	0.09153178703539246	2.006556196341091	0.1996049395286866	2.038390567958819	0.10970497695463155
['L114I' 'L318V']	1.9005015269982524	0.14818923780797222	1.7513880235510162	0.05639034371345447	1.5926781965890295	0.057358868079878896	1.6240660505492688	0.15855573488912117
['V143I' 'H163L']	1.9361333411748989	0.08176012370915459	2.13147275149987	0.09495800037470493	2.0084002200606994	0.07914620678498359	2.039782592674769	0.12530658268462486
['M232T' 'L342S']	2.059428041389156	0.18437193347606035	2.0015295080490585	0.08246786725849926	2.0020541364072995	0.13210573332063658	2.0331340494382144	0.20197514447046766
['T258S' 'A312E']	2.001029741789325	0.04798269058411176	1.992022931538924	0.11792709487242296	1.9342667367965571	0.10964324202085597	1.965229173328249	0.12731511418814365
['T229S' 'Q311R']	1.9884313473412965	0.07031658393636016	1.9454109973277613	0.17872448161161225	1.8753520336786569	0.06690603714962765	1.9060188446690582	0.19205952802144108
['E164D' 'S358C']	2.160445293254547	0.07433391807420633	2.1162377879770564	0.20207872863596202	2.21821948293804	0.1298269258900402	2.2488595812316032	0.21531684547055205
['F147I' 'L189I']	1.624497434372891	0.10343668870052722	2.0062228437872665	0.04989387311519919	1.5724586740137347	0.17449492026369856	1.6028967781601575	0.1148413999556143
['Q180L' 'R195H']	2.036229099455529	0.08230614477693027	2.5726506386787613	0.1710511910211064	2.5510446223007204	0.21634049467088307	2.5810562381342907	0.18982310559513044
['Q227H' 'T258S']	2.0811225867878487	0.05042964873420962	2.001029741789325	0.04798269058411176	2.0243590870982944	0.14317347228032493	2.0543288285771735	0.06960954005843148
['M232I' 'V238A']	2.007278325846976	0.054630659936589374	2.0927855545882714	0.0783019035796193	2.0423480600483255	0.09953158356654157	2.072240380435247	0.0954761599002561
['M98I' 'E215K']	1.6359542968276066	0.051737757746862505	2.141823136147452	0.11543106323811635	1.7204171790325196	0.07264300545777776	1.749953932975059	0.1264955569850382
['V313A' 'Q348L']	2.0865146342822682	0.0784773576818877	2.0509830205776405	0.1331338076537765	2.0801712247642694	0.11089589991681593	2.1096741548599085	0.15454224797486188
['M223I' 'Q228H']	2.085139387514057	0.10334239105454607	1.990644531952328	0.0931669130584132	2.0184618150728335	0.12048206901212032	2.0479604194663854	0.13913922336172732
['Q153H' 'T258S']	2.0135340437250333	0.0575225493089874	2.001029741789325	0.04798269058411176	1.957307205033783	0.0591524928274918	1.9867402855143586	0.0749078251899993
['D8E' 'G91S']	1.9777041955331323	0.054998923060150105	2.0569118568480196	0.04675760655605352	1.9773596426750588	0.1443605798392326	2.006792552381152	0.0721883322194592
['K327R' 'L330M']	1.9613929421122351	0.10195372198868372	2.1475571117433736	0.11862256797028409	2.0521982361714852	0.12393359301709789	2.081126553855609	0.15641571231564455
['V9I' 'M254T']	1.8233021253106316	0.1321912368087903	1.9475999355182725	0.10793095765005424	1.7143134968915195	0.045186617065928025	1.7430785608289043	0.1706564229916222
['P212S' 'F226L']	2.0847144862021527	0.11063657689413384	1.9044010561212705	0.08493106217372565	1.9327632664075685	0.0546301692454739	1.9612920423234237	0.1394766556410385
['A253T' 'R263H']	1.8980418704958666	0.04667448442607817	2.036992548828622	0.06630336665941368	1.8791340151870102	0.08891043558608176	1.9072109193244886	0.08108417803007478
['S221N' 'D292E']	1.719243434414599	0.060443317957033754	2.474241974940018	0.11047339539118162	2.1376308066803524	0.1463390007892172	2.165661909354617	0.12592762117546502
['N157Y' 'R195C']	2.141842388867261	0.14998133042563622	2.4323496322440583	0.09516468370762125	2.518378029764724	0.19043848310015377	2.546368521111319	0.17762521358584052
['A41V' 'A214S']	2.0941798619709164	0.18320801840233003	2.0463798821827552	0.09117240376660149	2.0848293276422676	0.09238594452420115	2.112736244153672	0.20464013588611768
['L114H' 'Q317H']	1.2816490779824992	0.13831511695937168	2.250943366013358	0.10454886192080518	1.4768827394531827	0.09851889513975737	1.5047689439958574	0.17338262920033326
['Q78H' 'A145T']	2.4452736794024705	0.18513895601564806	2.0300604755954588	0.06185432334702264	2.4198172951720798	0.1724891575874442	2.4475106549979295	0.19519833593369104
['R255C' 'L323Q']	1.0475246278322508	0.051637539443476425	2.1498768367872847	0.10534217034889833	1.1420071405480132	0.13557374963595634	1.1695779646195357	0.11731755339075604
['S16T' 'A341T']	1.4537047687274838	0.07312066863585015	2.0644268167704856	0.054241640553367304	1.4630158447390749	0.06637982267370718	1.4903080854979698	0.09104277978881412
['A106V' 'Q335H']	2.082460513814328	0.07163596070661916	2.0173617675932514	0.055561009404000807	2.0448288210741277	0.13418430587096367	2.0719987814075798	0.0906572480960665
['Q211L' 'K314E']	1.963369085134488	0.08644956059319678	2.1250176769746583	0.05147432150504648	2.033446835934523	0.05272104580926259	2.0605632621091465	0.10061377788932137
['K59I' 'F293L']	1.0331796660032866	0.10945512882343217	2.575221087638202	0.14658806510361225	1.5537277346228446	0.2893535908036656	1.5805772536414886	0.18294394238830372
['S69P' 'Q78H']	1.697839214051417	0.04929841313282282	2.4452736794024705	0.18513895601564806	2.088729531569268	0.08024078100671524	2.1152893934538874	0.1915901004018176
['E137V' 'Q335H']	2.0667239527095487	0.07436840581102531	2.0173617675932514	0.055561009404000807	2.0297544475199927	0.10189065540132923	2.0562622203028007	0.09283149007133737
['T229S' 'P339S']	1.9884313473412965	0.07031658393636016	2.081796267011709	0.06418768615964245	2.0162221952509913	0.09287503341384871	2.042404114353005	0.09520756813934457
['E36G' 'I283N']	2.002382148050955	0.12432544880749671	1.4544281986554493	0.057449477702257244	1.40330910701572	0.0988185952482807	1.4289868467064042	0.13695714552168367
['G103C' 'E215G']	1.7723189469661327	0.04427643540904654	2.1220019274762367	0.0968013364155269	1.84105379787892	0.09781100549514571	1.8664973744423698	0.10644670715603882
['K37I' 'V95L']	1.7113064530018411	0.07984727733433261	1.425260727901658	0.04806887287060219	1.0833667566988525	0.18451499432744634	1.1087436809034994	0.0931998081369052
['N208K' 'P320S']	2.0732876029081635	0.07713297963282124	2.1136971759527827	0.06273549456514843	2.133792468440259	0.10144942786780102	2.1591612788609464	0.09942453834628041
['G103D' 'R195C']	1.745565716728106	0.04384228063803959	2.4323496322440583	0.09516468370762125	2.124771658137168	0.16907139449152978	2.1500918489721648	0.10477815896796533
['P339S' 'Q352E']	2.081796267011709	0.06418768615964245	2.0169480541890223	0.06410235872680668	2.045639423628472	0.08895338164918558	2.070920821200732	0.09071478076294383
['K37N' 'T258S']	1.8868287770519867	0.11176802214130976	2.001029741789325	0.04798269058411176	1.8348147459277535	0.15907116107833105	1.860035018841312	0.12163235329907465
['M42V' 'D302V']	2.387467729149963	0.203423033448202	2.5082461105794036	0.17470989423668198	2.8426988033953244	0.3002817342604284	2.867890339729367	0.2681501028928777
['A214T' 'G265D']	1.976609221725574	0.08571007506567334	2.0378781327093303	0.07936341516752635	1.961473912013094	0.09533938467029686	1.9866638544349047	0.11681082413379554
['I79F' 'T334M']	1.7293860588462318	0.13387393650747242	2.0226824739876585	0.056157610767440184	1.6992935990557756	0.20385575313220247	1.7242450328338905	0.14517543911803427
['T68S' 'A341V']	1.9023469095420402	0.0552315160851178	2.00697137200046	0.05275712013998439	1.8569740577209275	0.11182102327833202	1.8814947815425005	0.07637953976377033
['I134V' 'E215G']	2.0897674026612	0.08037511800953023	2.1220019274762367	0.0968013364155269	2.1595311640384023	0.09583788239143032	2.183945830137437	0.1258199440743713
['T167M' 'N234Y']	2.3812027880096163	0.03981136210232605	2.0188179564646163	0.06519321366646229	2.3482512400345006	0.0985691487261292	2.372197244474233	0.07638782403370009
['P3S' 'P239S']	1.9835170317059476	0.14068665737743774	2.1528132990350595	0.1107803401759671	2.0849716192351218	0.19488121626465063	2.1085068307410073	0.1790670805411747
['E137G' 'K327E']	2.0424836943800253	0.098616240756075	1.8757381939307052	0.13246082324950192	1.8668687670031816	0.09155101604968184	1.890398388310731	0.1651394339241719
['Q228L' 'I237T']	2.0841780481650676	0.09686804673904043	2.0713294698497156	0.1100754099726722	2.1042217449844585	0.1003136339678699	2.1276840180147834	0.14662883195227597
['R86C' 'A253T']	1.579396801659797	0.06893155019401234	1.8980418704958666	0.04667448442607817	1.4268016765479112	0.08460419116567094	1.449615172155664	0.08324701861682408
['Q55H' 'R216W']	1.739910817626945	0.06009492510314834	2.0748509955876044	0.07053544753852087	1.764188480279185	0.07258899555280462	1.78693831321455	0.09266417529235577
['M254V' 'A341V']	1.9353314481807689	0.07721362699285736	2.00697137200046	0.05275712013998439	1.8918362531944326	0.0741931652390891	1.9144793201812287	0.09351608374422475
['S93N' 'H179L']	1.9111349984656287	0.044014253963647165	1.8605773636392835	0.16666653391437317	1.721367544217402	0.11630102435996156	1.7438888621049125	0.1723803587390609
['A87S' 'R255L']	2.063889541249747	0.08859794466558552	1.6387412832451012	0.0519356927423121	1.6523060859774796	0.07154838450359133	1.6748073244948483	0.10269815957255515
['M232L' 'R294H']	2.078744107603735	0.10183649904742581	1.7830149778533562	0.07616010462897502	1.8115185260443685	0.12576903152724972	1.8339355854570916	0.12716538080520493
['A72V' 'N333K']	1.2044258621888586	0.040079349052990085	2.0724319059738563	0.10022066356539355	1.2266933227111718	0.07106875492988789	1.2490342681627151	0.10793764693562306
['K108I' 'L198M']	2.0369232247768223	0.07756154006750238	2.194746596984568	0.08774961294057872	2.181721616761788	0.17423398941299664	2.20384632176139	0.11711441870608486
['C140S' 'Q181R']	2.1671889157323037	0.06323700559171708	2.1280756191942296	0.13163689579953475	2.245381075699518	0.1826404384444168	2.267441034926533	0.14603832103918624
['F293S' 'A331V']	2.4380533542832707	0.13736742446217579	2.121926474102606	0.11014001484308449	2.5102081787423214	0.2316350883438746	2.532156328385877	0.1760699638581392
['L198Q' 'M242T']	2.043481480978175	0.0415238393867295	1.92598616830556	0.1319307039226729	1.9196968608892995	0.10281312608908967	1.9416441492837353	0.1383110258618122
['A82V' 'T336S']	2.1230636584846767	0.18867678776749205	2.061940906855138	0.05862342542909381	2.1352577203187164	0.19664879621718642	2.1571810653398154	0.19757438156628446
['A67V' 'R340C']	2.05194292914272	0.06066407147154912	2.1841014185981895	0.2773721342637056	2.1864297767375205	0.231587188857041	2.2082208477409098	0.2839285657229796
['D130E' 'T240A']	1.8649768003469243	0.06681789522938396	2.0719923701475933	0.13701755504452187	1.8873698369275451	0.11625812197947706	1.9091456704945178	0.15244160033686183
['L62M' 'G265S']	2.075703388217405	0.058320580540514054	1.9296574092598704	0.06387217648417096	1.9560695291661243	0.07410911274160258	1.977537297477276	0.08649245656938914
['A214V' 'T334M']	1.9682953227881994	0.035212891396361135	2.0226824739876585	0.056157610767440184	1.9418139597116353	0.05774935058377054	1.963154296775858	0.0662844247738429
['A109V' 'T258I']	1.9483314732681727	0.05856837804142076	1.8662307003434089	0.05140798083322983	1.7655846892312796	0.09398670152274187	1.7867386736115818	0.07792968240505349
['A139V' 'Q298H']	1.8204924430375846	0.07035592253200462	2.3198001480797954	0.11019260357765401	2.0913203285122477	0.047194910728812094	2.11246909111738	0.13073777464279956
['K33I' 'P284L']	1.9220455867873523	0.12389709396793368	1.7670198256587055	0.07793846676483572	1.640109232612196	0.1369374200029076	1.6612419124460582	0.1463724512855899
['S61P' 'D219Y']	1.815101789103431	0.09803303195757179	2.244913321593931	0.07985642860927443	2.0112638420587086	0.12286580275243461	2.0321916106973625	0.12644178322462254
['E36G' 'L196P']	2.002382148050955	0.12432544880749671	2.562156427848808	0.10364194573991901	2.5160504838300235	0.12062871483797319	2.5367150758997625	0.16185941473371823
['R207H' 'Q352E']	2.032269406381283	0.09952582403452268	2.0169480541890223	0.06410235872680668	2.000993769272291	0.15525101260571353	2.021393960570306	0.11838286212155448
['V150I' 'E215K']	2.1491304024959046	0.08110128447967269	2.141823136147452	0.11543106323811635	2.2429605096415113	0.10390947424080602	2.263130038643357	0.14107355777938974
['A72T' 'L233Q']	1.7140012158772564	0.08012388279811902	1.868719798857794	0.06393120937634209	1.5347983618279657	0.04231954844762671	1.5548975147350506	0.10250383469396841
['K37I' 'R86H']	1.7113064530018411	0.07984727733433261	1.9583509288701533	0.07434187537894132	1.6218836473267402	0.10526092286695977	1.6418338818719946	0.10909767244338382
['P339S' 'S358R']	2.081796267011709	0.06418768615964245	2.0171184074953263	0.039488251102689165	2.0514061198587026	0.1120355370217263	2.071091174507036	0.07536166817207397
['P332S' 'S345T']	2.057427402134583	0.06433057569122243	2.0652248577519323	0.060620432690003764	2.0751905660975285	0.11175857849419668	2.0948287598865156	0.08839264578169032
['V94M' 'S300G']	0.8159265604344131	0.10329277853108025	2.1587846247099045	0.1412125626571381	0.9273284377028169	0.06975891520706551	0.946887685144318	0.1749582405857665
['S93C' 'P320S']	1.9168553667896153	0.07841242141774268	2.1136971759527827	0.06273549456514843	1.983253245387928	0.08069020558375335	2.002729042742398	0.10042036701251117
['A92V' 'E235G']	1.70049958281087	0.0332265492404606	2.000450220871274	0.0779827094415749	1.653652843466937	0.056032297662237995	1.6731263036821442	0.08476618751765262
['A109T' 'A331V']	1.954706412329902	0.06290170596680844	2.121926474102606	0.11014001484308449	2.0293431707947716	0.06555125118118052	2.048809386432508	0.1268363019138042
['Q131H' 'A241V']	1.9731903971332876	0.0664404665851217	2.0181409504062855	0.07623866597669683	1.9440462145757031	0.19105664600550135	1.963507847539573	0.10112699832366738
['L189F' 'K327N']	2.015068526802504	0.0918329088255236	2.0210897800412257	0.0717287414740153	1.9888835052110825	0.12459063630631532	2.0083348068437297	0.11652594344952995
['Y12C' 'S93R']	1.8096070481808475	0.09926131334406807	2.04549900050881	0.13852838818850208	1.8079408553966467	0.1523141644066551	1.8272825486896576	0.17041984233326116
['L115I' 'A312G']	1.6092446251231827	0.126821057067469	2.0531638466087623	0.19807850083001263	1.6153298522664632	0.06103883824654663	1.6345849717319454	0.235199219826035
['R51C' 'T334R']	0.8876617450094675	0.19640995844059522	2.0630660062694215	0.1106202212952533	0.9038493230153231	0.245699800100362	0.9229042512788892	0.22541895469114204
['S70T' 'P339L']	1.8674090475831593	0.07330395667756628	2.003098940591837	0.05066689835275147	1.8236303881130542	0.13657744408937844	1.8426844881749962	0.08911007043692966
['I123F' 'R263H']	1.3491789728791854	0.06611399572463791	2.036992548828622	0.06630336665941368	1.3394580132086837	0.15624495815187153	1.3583480217078074	0.09363331063809552
['K325R' 'L346*']	1.9881547567113471	0.060139059366350944	1.978167375318207	0.11242802808460617	1.9196611250382898	0.09348993625028651	1.9384986320295545	0.1275020312013204
['S70N' 'S358N']	1.6306130304037554	0.04701773608668813	2.1517348653303174	0.13772375801097475	1.735802736847193	0.13996685395248287	1.754524395734073	0.1455283512838065
['P212S' 'Q311R']	2.0847144862021527	0.11063657689413384	1.9454109973277613	0.17872448161161225	1.9836583903654779	0.12041279239322404	2.002301983529914	0.21019727037759345
['T167M' 'S338Y']	2.3812027880096163	0.03981136210232605	2.0432824861292005	0.07667611316846018	2.378056768523772	0.09380399332638503	2.3966617741388174	0.08639543323037992
['A214S' 'D292G']	2.0463798821827552	0.09117240376660149	2.198336232941798	0.09474041961182496	2.198442838214817	0.09921762149743928	2.216892615124554	0.13148442613786956
['Y126N' 'V264I']	1.6847891821071794	0.07793846145689104	1.888248544209721	0.10112703970679333	1.527095410953372	0.15511929577565264	1.5452142263169004	0.12767569045878172
['G310D' 'A331V']	2.062760718415417	0.039763729512465755	2.121926474102606	0.11014001484308449	2.138858913409219	0.1300032290203098	2.1568636925180233	0.11709815137044398
['T68I' 'S120C']	1.3413312736157597	0.0658156243329843	1.8560022773461469	0.05097785869713456	1.1516420856464307	0.10529731783775743	1.169510050961907	0.08324925515393836
['Y204C' 'A214T']	2.122749361932423	0.12250861453454771	1.976609221725574	0.08571007506567334	2.0537618542026226	0.1049964970472007	2.0715350836579973	0.14951447288787048
['A81T' 'A341T']	0.8239142749785634	0.08050066342323804	2.0644268167704856	0.054241640553367304	0.843598714390805	0.10662156084052744	0.8605175917490491	0.09706962646215424
['A92V' 'T287S']	1.70049958281087	0.0332265492404606	1.937214224993202	0.05964864494860984	1.5936025054772065	0.05228528849441736	1.6098903078040725	0.06827857950070483
['S190R' 'Q348H']	2.2030551452575846	0.10856960532022308	2.042327006548024	0.10310431991074523	2.2017978904070827	0.08663532624924508	2.2175586518056094	0.14972594960008204
['R86H' 'G200D']	1.9583509288701533	0.07434187537894132	2.3725527533264414	0.11098129892276394	2.28781163523953	0.14447198237656098	2.3030801821965947	0.13357980066402977
['V175I' 'K327I']	2.031578022113013	0.17244447455794554	2.1274651262985897	0.05522521466628944	2.116024425228155	0.0971158567283044	2.131219648411603	0.18107159120221944
['K290R' 'A341T']	2.3245866002387294	0.07501356443427191	2.0644268167704856	0.054241640553367304	2.3460203756704745	0.11961270393499698	2.361189917009215	0.09256992178378118
['A72T' 'N157I']	1.7140012158772564	0.08012388279811902	2.1152723688536845	0.07811690720892871	1.7865158098062666	0.13779599458960762	1.801450084730941	0.11190213486138274
['Q131H' 'T229S']	1.9731903971332876	0.0664404665851217	1.9884313473412965	0.07031658393636016	1.9188843664692343	0.0913380701350233	1.9337982444745845	0.09674067178042468
['C107Y' 'G236D']	2.336181543334347	0.3021905919747914	2.087212559151673	0.048093465324458066	2.380834508305198	0.3111072967706282	2.39557060248602	0.3059936850410311
['Q231H' 'Q311H']	1.9840575833138123	0.12445793266417059	2.041519394832616	0.07447287698708555	1.9832879664701588	0.21193196803073006	1.997753478146429	0.14503787922392133
['A214S' 'L319M']	2.0463798821827552	0.09117240376660149	2.627820359284499	0.11548674661439244	2.6319655132012634	0.21463596455848874	2.6463767414672543	0.14713801633893633
['L90M' 'K203N']	1.8829585515258742	0.09841916988954569	2.118394046261146	0.10680687006327434	1.9592978545569293	0.08404765297944733	1.9735290977870208	0.14523787555063047
['V95L' 'T258S']	1.425260727901658	0.04806887287060219	2.001029741789325	0.04798269058411176	1.3844892517141094	0.0972040410567255	1.398466969690983	0.06791873920164244
['V192D' 'Q291H']	2.8539365240408987	0.08483840375863687	2.187315570498418	0.09153178703539246	2.999597829251593	0.19707529569971863	3.013428594539317	0.12480233487481686
['M232I' 'T334M']	2.007278325846976	0.054630659936589374	2.0226824739876585	0.056157610767440184	1.9884627521217184	0.10359327924710103	2.002137299834635	0.07834657779516974
['M232I' 'G359R']	2.007278325846976	0.054630659936589374	2.000687956402303	0.06634780598204552	1.9664761783600717	0.06807241059848354	1.980142782249279	0.0859449845176461
['E100K' 'L319M']	2.0389041321507673	0.12309658143523843	2.627820359284499	0.11548674661439244	2.625457776760533	0.24786772320685196	2.6389009914352664	0.16878968275525363
['M42L' 'D267Y']	2.4508378128502795	0.15234206431288722	2.201838106897941	0.20686645093816083	2.611453396252807	0.20061975590700493	2.6248524197482213	0.25690821918121337
['L122M' 'Q348L']	2.057051115323409	0.06424600091617871	2.0509830205776405	0.1331338076537765	2.066851041437755	0.11240312165006866	2.0802106359010497	0.14782475900238903
['A116V' 'Q227H']	1.484685196231459	0.042774145490780846	2.0811225867878487	0.05042964873420962	1.5246838195321415	0.1101465464523199	1.5379842830193078	0.06612697629502091
['A72V' 'Q298R']	1.2044258621888586	0.040079349052990085	2.0453709011833148	0.05527329627679144	1.2087594327555957	0.09887025070865119	1.2219732633721736	0.06827511627096201
['R86H' 'M242I']	1.9583509288701533	0.07434187537894132	1.913495911771515	0.06783794459338224	1.8308104137312857	0.09771143997419669	1.8440233406416682	0.10064144852650345
['A186V' 'T329I']	2.180967668543229	0.06928891802013751	2.110825451344575	0.09687044126613102	2.2509027612009973	0.1474948474003378	2.263969619887805	0.1191001114671866
['P155S' 'V192I']	2.061580897783258	0.05622926088204338	2.0805068584212023	0.05356912610859782	2.101370304628587	0.1900173070571457	2.114264256204461	0.07766196656909835
['E44K' 'Q153H']	1.9787278644308905	0.15450264996493215	2.0135340437250333	0.0575225493089874	1.951564092726046	0.11997049213229137	1.964438408155924	0.16486331467367515
['A13V' 'V94A']	2.235454632507603	0.11212105051146341	2.668786556809164	0.16981018173984064	2.863680763551162	0.3127672997904246	2.8764176893167677	0.2034861857481039
['Q153K' 'R195H']	2.0354192789898398	0.06003777031705404	2.5726506386787613	0.1710511910211064	2.5675325054851013	0.18426231478391655	2.5802464176686013	0.18128166982456437
['N113S' 'L349Q']	1.8189516325981043	0.07548860273242884	2.022844322444961	0.09451467833910396	1.8014830572732614	0.21885565054259856	1.8139724550430656	0.12096095884225931
['G14C' 'T258N']	1.8548628376557537	0.07275988695020981	1.8032873105301672	0.06961944410157149	1.617919306977903	0.04930479392378797	1.630326648185921	0.10070187756948303
['V192D' 'A312V']	2.8539365240408987	0.08483840375863687	2.108003859796717	0.13742279664150184	2.921813633737252	0.11465122079598696	2.9341168838376164	0.16150102101561173
['L122M' 'Q348*']	2.057051115323409	0.06424600091617871	1.8435272171955512	0.0891285172064321	1.8604667150125345	0.0979000300412933	1.8727548325189605	0.10987011064497432
['I79N' 'A214T']	2.539772703699288	0.10520490021806596	1.976609221725574	0.08571007506567334	2.476316258181706	0.18801609164365454	2.4885584254248623	0.1356992557004517
['V238I' 'P284S']	2.0054794613569653	0.054248459300178874	1.959718849256443	0.07798643009355705	1.9251683684012295	0.14210417978704448	1.9373748106134085	0.09499883480959345
['V175L' 'E217D']	2.0559366803516257	0.09268160412149624	2.0870548304178786	0.06131412387665898	2.1034428503965805	0.1736047411558154	2.1151680107695046	0.11112741124176354
['L62M' 'K203R']	2.075703388217405	0.058320580540514054	1.9913517945586825	0.04263041290362665	2.0279910803713337	0.06844702351433946	2.0392316827760877	0.07224017039650643
['A250V' 'L318M']	1.4188009998760753	0.07020100112537687	1.7614287856844888	0.04741531668559795	1.1412590290597908	0.08782180045933649	1.1524062855605641	0.08471359286089045
['Q153L' 'T328S']	1.9095939735021963	0.05166339979571902	2.2731724932772925	0.12316889436003561	2.14391171661556	0.08452513329296141	2.154942966779489	0.13356527773461901
['G121E' 'V271L']	1.7691640163106468	0.04187137131656142	1.9357837811792638	0.08615144215967852	1.666123480839443	0.11084463065792509	1.6771242974899105	0.09578769608943413
['Q26H' 'A343P']	1.988306652899732	0.051212130245663054	2.075324308529369	0.13959681418833791	2.0250223920009507	0.07965204146664728	2.035807461429101	0.14869415864731236
['Q55R' 'R86H']	2.3492689006698972	0.09759831619734226	1.9583509288701533	0.07434187537894132	2.269041747991664	0.1080512567201475	2.279796329540051	0.1226871866146357
['R255L' 'N333I']	1.6387412832451012	0.0519356927423121	2.038425124453411	0.06103462697648708	1.6385978244861426	0.08318006656016366	1.6493429076985122	0.0801407628537611
['M98I' 'A109V']	1.6359542968276066	0.051737757746862505	1.9483314732681727	0.05856837804142076	1.5458244215870993	0.05780329604299377	1.5564622700957798	0.07814761981708597
['A176T' 'F293S']	2.05322724512553	0.04365741237121015	2.4380533542832707	0.13736742446217579	2.4532098631146733	0.16080840853957304	2.4634570994088008	0.1441380552051451
['S221C' 'L304S']	1.5409784936593858	0.10038844121888939	2.3739427006960705	0.2559059792078824	1.8769185850413388	0.1518850714364786	1.8870976943554565	0.2748921776346201
['Q181H' 'G261R']	2.0023373814847463	0.12687911987323222	2.0357343099791323	0.09989531324803244	2.000317630668196	0.12887576098386996	2.010248191463879	0.16148493635236866
['N125S' 'T240N']	2.8837361211017027	0.2840340450586216	2.0582564707862225	0.0898407367355762	2.904563208936316	0.2865820752648339	2.9141690918879255	0.297903838057777
['A92T' 'S308T']	1.8181201728698804	0.07666211321705871	2.1649017073650114	0.1273504363616503	1.9456425262647494	0.14896101977724446	1.9551983802348922	0.14864458700002456
['A183T' 'A350V']	2.1184916175693496	0.06581987494042037	2.0642004740494655	0.050995415881408476	2.1453983383942266	0.14116419853669382	2.1548685916188153	0.08326336756395566
['K108I' 'E235A']	2.0369232247768223	0.07756154006750238	2.0655454523166665	0.056375844838075416	2.065237662923833	0.12688825554500502	2.074645177093489	0.09588549618607359
['Q60L' 'A350T']	1.8760638760933321	0.08408266411614745	2.0101063974056124	0.1531679518193204	1.8489868427286082	0.08017771992446188	1.8583467734989445	0.1747292644905098
['Q180L' 'I283N']	2.036229099455529	0.08230614477693027	1.4544281986554493	0.057449477702257244	1.45349638017305	0.09571434727660195	1.4628337981109785	0.10037302404681826
['A13V' 'L174Q']	2.235454632507603	0.11212105051146341	1.8793114941694389	0.12274542891840129	2.0777053939632935	0.2417010391811073	2.086942626677042	0.16624551208425578
['I156N' 'M347I']	2.1624392872340565	0.059741190020924664	2.0416220925408233	0.042231877089962185	2.167040846071986	0.0917201173549944	2.1762378797748796	0.07316106360392734
['D165E' 'G200D']	2.185068550870914	0.08606390881402495	2.3725527533264414	0.11098129892276394	2.520704583767905	0.15686069671872124	2.5297978041973557	0.1404416074777439
['A92V' 'A253S']	1.70049958281087	0.0332265492404606	2.0065478104822865	0.09061921017110042	1.6702619016625404	0.06589234925646564	1.6792238932931567	0.09651862424663347
['V9I' 'I268T']	1.8233021253106316	0.1321912368087903	2.048337239096678	0.097922975177938	1.835042497198427	0.16793312078393777	1.84381586440731	0.1645096719245915
['V301M' 'A341T']	1.7896756470970894	0.037569408857266895	2.0644268167704856	0.054241640553367304	1.8175305173252712	0.07608074744774383	1.826278963867575	0.0659819373147317
['S61T' 'A343V']	2.267289348261159	0.13923103435653178	1.969486426812364	0.051084413297920225	2.2002201716153293	0.1547313951826358	2.2089522750735235	0.14830677061409725
['G103S' 'Q180L']	1.6508596548858585	0.04987470835808398	2.036229099455529	0.08230614477693027	1.6505794165198358	0.07673678728769485	1.659265254341388	0.09623818369984409
['S28R' 'S61P']	2.3603576452920416	0.16739456982714576	1.815101789103431	0.09803303195757179	2.1391774537394883	0.10854140155197478	2.1476359343954727	0.19398818871882245
['S28N' 'A186S']	2.1982717818081667	0.06742411474358535	1.9812047534230501	0.07224343186105782	2.1433052619738087	0.14774038573727802	2.151653035231217	0.09881864548767842
['N316D' 'N333D']	2.2460695218097486	0.19981025551734544	2.0977465509467885	0.051647791491550646	2.307734504193314	0.23349836020222786	2.3159925727565374	0.20637740325883927
['K108E' 'D267N']	1.8131827541607377	0.059499048070361375	2.1423607571627437	0.06890668166771635	1.9198427904671413	0.13745688283934018	1.9277200113234816	0.09103992256002402
['N113I' 'I182V']	1.0451671155461566	0.0773102166208837	2.117179387214149	0.1270515392788715	1.126974122129512	0.06618057152746865	1.134523002760306	0.14872445403193985
['K59I' 'I210F']	1.0331796660032866	0.10945512882343217	2.0171335195194207	0.103058245754436	1.0150382377181986	0.1548847895681104	1.0224896855227077	0.15033771065084056
['Q131H' 'Q153H']	1.9731903971332876	0.0664404665851217	2.0135340437250333	0.0575225493089874	1.951569095907036	0.09963869290079636	1.9589009408583213	0.08788162082627721
['V313E' 'K327N']	2.0830787778633097	0.08080517034888492	2.0210897800412257	0.0717287414740153	2.0691470185580467	0.08031652281462978	2.0763450579045357	0.10804854422230052
['A116T' 'H179L']	1.9271635476615132	0.06262120440440985	1.8605773636392835	0.16666653391437317	1.7532076932432754	0.20349926336931207	1.7599174113007972	0.17804254763423766
['D132E' 'Q153L']	2.170429135350244	0.08443870986981596	1.9095939735021963	0.05166339979571902	2.045599052832452	0.10015650854673448	2.052199608852441	0.09898991162199941
['Q181H' 'A222V']	2.0023373814847463	0.12687911987323222	1.8791230235312124	0.06162369934716103	1.8471496335631197	0.09462602448115327	1.853636905015959	0.14105244195346398
['T141A' 'G359E']	1.9177018512764892	0.0615939880142283	2.0378527737352914	0.07501520432948226	1.9213158639591539	0.05860572331654749	1.9277311250117806	0.09706235233132811
['S70N' 'V238I']	1.6306130304037554	0.04701773608668813	2.0054794613569653	0.054248459300178874	1.601863417898816	0.053901523664771	1.608268991760721	0.07178831968475526
['Q153R' 'I257F']	2.1405141866812127	0.07852138602255117	1.8374699143875421	0.05289825650357656	1.9438927539315312	0.1205509016893954	1.950160601068755	0.09467752428121826
['I160T' 'Q317L']	1.7420229943005459	0.10685056210956394	2.0248878350872825	0.09298212244654555	1.7333126650198012	0.05925343980353973	1.7390873293878286	0.14164292328879044
['S85F' 'S269T']	1.1141154459416136	0.05165683649542449	1.991679435064844	0.04996058544500136	1.0725500775489596	0.1413301703972509	1.0779713810064577	0.07186437820452009
['A176T' 'A266V']	2.05322724512553	0.04365741237121015	2.1159267669312976	0.06317903278419666	2.1360806878318646	0.055865534822409676	2.1413305120568276	0.07679557173754545
['V104I' 'E235G']	2.1620608623317743	0.16872265389697882	2.000450220871274	0.0779827094415749	2.129459806624082	0.16570621300631744	2.1346875832030485	0.18587263625904915
['A214T' 'S345L']	1.976609221725574	0.08571007506567334	1.9861030762613903	0.05801129469902029	1.9299514111192533	0.08257390034266035	1.9348887979869644	0.10349650854217227
['Q348*' 'G359R']	1.8435272171955512	0.0891285172064321	2.000687956402303	0.06634780598204552	1.8117322963783928	0.10412983635266022	1.8163916735978543	0.11111221327130703
['A214T' 'Q306H']	1.976609221725574	0.08571007506567334	2.0620687514508194	0.1229890107023212	2.0063357956283583	0.13874447492211087	2.0108544731763938	0.14990835107257713
['K327N' 'Q348L']	2.0210897800412257	0.0717287414740153	2.0509830205776405	0.1331338076537765	2.039780096354143	0.061166421573322416	2.044249300618866	0.15122705807440306
['R351*' 'G359E']	1.880313457082058	0.05246484809211353	2.0378527737352914	0.07501520432948226	1.8859559805491362	0.07704515722783817	1.8903427308173497	0.0915414723823171
['S70C' 'N157S']	1.3813581711446925	0.17106620235119027	2.045341088046332	0.1012193765660995	1.3945226922203706	0.07343874404738919	1.3988757591910246	0.19876872937987058
['M232I' 'D344N']	2.007278325846976	0.054630659936589374	2.134961414588558	0.08159924710689007	2.1102162822132726	0.160151658373484	2.1144162404355336	0.09819850372342023
['S190I' 'A350V']	2.1972039766982467	0.15424388156682659	2.0642004740494655	0.050995415881408476	2.229757981605583	0.13037868980348555	2.233580950747712	0.16245524750440976
['R195C' 'Q298H']	2.4323496322440583	0.09516468370762125	2.3198001480797954	0.11019260357765401	2.720598841736747	0.21325779145244625	2.724326280323854	0.14559782590544956
['V119I' 'A253T']	1.747188192198095	0.05019457241551461	1.8980418704958666	0.04667448442607817	1.61378813851082	0.07368531502989334	1.617406562693962	0.06854197689311677
['V136A' 'G261R']	2.004047622180482	0.06772463716899582	2.0357343099791323	0.09989531324803244	2.0086952060128715	0.09703705983085877	2.011958432159615	0.12068844223286111
['D219E' 'M232V']	1.9902311496687926	0.051004215791272546	1.983516898133448	0.06424218752668687	1.9426743019715342	0.09094393263068246	1.9459245478022407	0.08202736547455793
['L71M' 'E215V']	1.5576213440235025	0.06127479256003802	2.0937466851662134	0.10038124480049296	1.6208453192726486	0.0936005581071789	1.6235445291897164	0.11760524865401283
['A145V' 'Y282F']	1.9880564599006438	0.14709822596734048	2.2222708157697126	0.06252953744896651	2.1801972058228882	0.08491710608995183	2.1825037756703565	0.15983688915991975
['E164K' 'Q181H']	2.055335748824899	0.08580833721610721	2.0023373814847463	0.12687911987323222	2.0276057031122336	0.09589210986227198	2.0298496303096454	0.15317108668283058
['S193T' 'T334R']	2.0862592951672174	0.09819112345814897	2.0630660062694215	0.1106202212952533	2.119268450676314	0.12038472036267901	2.1215018014366387	0.14791325189239896
['L56M' 'Q317L']	0.9009602856403073	0.119295877579927	2.0248878350872825	0.09298212244654555	0.8958491095223483	0.23100613249171256	0.8980246207275902	0.15125204627451927
['L295M' 'R351Q']	2.1160070227872674	0.06492059010797135	2.022732483563488	0.09135707809322242	2.108830341066572	0.1795833872450005	2.1109160063507555	0.11207496927368917
['M254V' 'P284L']	1.9353314481807689	0.07721362699285736	1.7670198256587055	0.07793846676483572	1.672527901702364	0.11853888215872983	1.6745277738394746	0.109710294845313
['Q298R' 'Q352L']	2.0453709011833148	0.05527329627679144	2.0867209797619606	0.2350696904920249	2.1023212469829784	0.10201555178083822	2.104268380945275	0.24148063414965257
['S70T' 'N316K']	1.8674090475831593	0.07330395667756628	2.2252201346780374	0.1650616229013495	2.062907777910634	0.16256013466651276	2.064805682261197	0.18060678121104373
['L184P' 'Y282F']	1.922027472876317	0.08824706348861013	2.2222708157697126	0.06252953744896651	2.1147376085008727	0.10185840817722698	2.11647478864603	0.10815492253219218
['Y204H' 'A341V']	2.2351601637516074	0.20509345450063562	2.00697137200046	0.05275712013998439	2.212682710221436	0.16980234712795886	2.2143080357520675	0.2117702500458198
['S102I' 'V175I']	2.1943983685784163	0.09273076877150126	2.031578022113013	0.17244447455794554	2.1967959538640365	0.09249657394333602	2.198152890691429	0.19579604766828046
['S61T' 'V96A']	2.267289348261159	0.13923103435653178	1.9149220391821544	0.1627263734796508	2.1531719688855104	0.09189840377261624	2.1543878874433138	0.2141615127744211
['P332S' 'Q352H']	2.057427402134583	0.06433057569122243	2.00157553985867	0.05262743053529738	2.0299638971223355	0.08792718153252496	2.031179441993253	0.08311479659790817
['S85P' 'D132N']	1.2760480724726613	0.04523583576260873	1.988022618407603	0.052070815456698984	1.235519812970328	0.05674906553602442	1.2362471908802646	0.06897572514636807
['L196Q' 'Q211L']	2.102563591391853	0.12376915578661549	1.963369085134488	0.08644956059319678	2.037397087471096	0.08094053058547752	2.038109176526341	0.1509712901544141
['A67V' 'Q298H']	2.05194292914272	0.06066407147154912	2.3198001480797954	0.11019260357765401	2.343396267431526	0.22591777098173962	2.343919577222515	0.125787676068553
['F226Y' 'A266V']	1.915353069867615	0.041992609522616325	2.1159267669312976	0.06317903278419666	2.003182493623789	0.07819345051280419	2.0034563367989127	0.0758615148679851
['Q78L' 'I124V']	1.6931248879562075	0.14515405483688998	2.0431907666762856	0.12297830079482935	1.70825064572055	0.1053963415939733	1.7084921546324936	0.19024553109593503
['H74L' 'P285T']	1.4493397504484824	0.07293980882688275	1.6540546617898273	0.10015757052205097	1.0754730045675716	0.20734289570322678	1.0755709122383101	0.12390219790052885
['G58S' 'S61T']	1.1136643992220778	0.1069643617154169	2.267289348261159	0.13923103435653178	1.3530352117212012	0.08704056607574033	1.3531302474832372	0.17557521352735495
['H173Y' 'Q335H']	2.0253839071454367	0.07044106510012713	2.0173617675932514	0.055561009404000807	2.0148822723239137	0.08079011219720375	2.0149221747386883	0.08971604883426273
['N125S' 'Q306H']	2.8837361211017027	0.2840340450586216	2.0620687514508194	0.1229890107023212	2.9183993986509034	0.25090163620042455	2.917981372552522	0.309518392839422
['L90Q' 'T299S']	1.675173823158219	0.04427889480056767	2.318773266064913	0.14466143812234383	1.9665425602162223	0.09261402906038281	1.9661235892231321	0.1512863252392114
['L342S' 'Q352E']	2.0015295080490585	0.08246786725849926	2.0169480541890223	0.06410235872680668	1.9910824364399424	0.12361445688277703	1.990654062238081	0.10445123993761712
['A92V' 'A241V']	1.70049958281087	0.0332265492404606	2.0181409504062855	0.07623866597669683	1.6913946619036586	0.08758988423222884	1.6908170332171557	0.08316452226962591
['L63P' 'S69P']	1.6146713203742742	0.14488478467915245	1.697839214051417	0.04929841313282282	1.285309489584534	0.1409847869705833	1.284687034425691	0.15304226334231613
['D165E' 'M254T']	2.185068550870914	0.08606390881402495	1.9475999355182725	0.10793095765005424	2.1056119803989484	0.16006738589196345	2.1048449863891867	0.13804379022472038
['E39G' 'M347L']	1.8457723940767987	0.09664008744567792	1.95483764405467	0.06315015691001717	1.7737289921766652	0.06103230556774447	1.7727865381314687	0.11544370411273222
['A27T' 'S69P']	1.7315253488064037	0.04536838729880466	1.697839214051417	0.04929841313282282	1.4027625975567601	0.06871046101308846	1.4015410628578207	0.06699719474357727
['G103C' 'T240N']	1.7723189469661327	0.04427643540904654	2.0582564707862225	0.0898407367355762	1.8040416283116223	0.07227270493389687	1.8027519177523552	0.10015867765562093
['F293V' 'A312T']	2.837020637611552	0.15972389593659872	2.0208097387853545	0.06970143258551077	2.8313218003722658	0.20725136428744753	2.8300068763969066	0.17426994186502134
['H202Y' 'A331V']	1.9841026537455457	0.08910838660238868	2.121926474102606	0.11014001484308449	2.0796140771257274	0.15045659750528848	2.0782056278481513	0.1416726065000416
['Q231L' 'G236A']	2.133891836599759	0.2351353652527095	1.9959639461564738	0.0658246747684137	2.1034822487614586	0.0762885545130207	2.1020322827562326	0.2441751989881293
['Q231L' 'K327N']	2.133891836599759	0.2351353652527095	2.0210897800412257	0.0717287414740153	2.1289653686339265	0.13091504063772846	2.127158116640985	0.24583256974203244
['D302V' 'G359W']	2.5082461105794036	0.17470989423668198	2.0856076525981475	0.07170366015837203	2.5678446344555925	0.23038726318625793	2.566030263177551	0.18885169319945191
['K37N' 'V111A']	1.8868287770519867	0.11176802214130976	1.8210356852936904	0.06359843845947535	1.681889379626512	0.08043150656410346	1.6800409623456773	0.12859569257118988
['A87S' 'M98T']	2.063889541249747	0.08859794466558552	2.0542606751513106	0.060274265482091326	2.092178028682541	0.08108100563237412	2.0903267164010573	0.10715681442806976
['A145T' 'D278E']	2.0300604755954588	0.06185432334702264	2.957564049951513	0.21977467423377564	2.9616530390096316	0.2203446775336502	2.9598010255469718	0.22831308493224878
['E235D' 'T287S']	2.0628172996468987	0.10448741671703159	1.937214224993202	0.05964864494860984	1.9741408441868487	0.13695707109018793	1.9722080246401013	0.12031450908516367
['F226L' 'V271L']	1.9044010561212705	0.08493106217372565	1.9357837811792638	0.08615144215967852	1.8144403793840025	0.07734817400314209	1.8123613373005347	0.12097667671146238
['E100V' 'V244I']	1.2269471703091872	0.08273856463004164	1.8373691794883753	0.09238601648239413	1.0386006395922638	0.07624564898041611	1.0364928497975625	0.12401953926105667
['C107Y' 'E217D']	2.336181543334347	0.3021905919747914	2.0870548304178786	0.06131412387665898	2.3975960364826907	0.21270062770456208	2.395412873752226	0.30834814036221647
['S93R' 'F147L']	2.04549900050881	0.13852838818850208	1.6317721196535986	0.06619254269899244	1.651639245430275	0.12444328356139321	1.6494476201624084	0.15353034567492596
['E44D' 'V66I']	1.9611897251978183	0.052577304807376914	1.8284287867352227	0.09521392787104914	1.7642231320865218	0.06388918533770063	1.761795011933041	0.1087661024466776
['R86H' 'P339S']	1.9583509288701533	0.07434187537894132	2.081796267011709	0.06418768615964245	2.014952753778876	0.18723076088212257	2.012323695881862	0.09821798964236031
['A245T' 'K325I']	2.912377676589263	0.17074702581532597	1.9409033069978523	0.08659679893082901	2.828361774558596	0.16963692419433707	2.825457483587116	0.19145117500252126
['I134F' 'K325I']	1.7265116770956315	0.05113910899619081	1.9409033069978523	0.08659679893082901	1.6429395295935632	0.07852535263249362	1.6395914840934842	0.10056944890965006
['Q131H' 'M254K']	1.9731903971332876	0.0664404665851217	1.8028978758136196	0.04783521983969905	1.7519276638246664	0.047232111034849346	1.7482647729469076	0.08186906532482835
['V175A' 'A214T']	2.023220053355736	0.05881828815259604	1.976609221725574	0.08571007506567334	1.9757800311529023	0.1525021100261169	1.97200577508131	0.10395098839821186
['K59R' 'M242T']	1.6692146295520616	0.06764666159410229	1.92598616830556	0.1319307039226729	1.5711539499281697	0.04574492465662344	1.5673772978576217	0.1482625423441773
['Q131H' 'I134T']	1.9731903971332876	0.0664404665851217	1.9801797520340367	0.04478262330765784	1.9294797998896511	0.07104540834828736	1.9255466491673245	0.08012377269178139
['Q89L' 'G265D']	1.9518388402824578	0.0496817492568344	2.0378781327093303	0.07936341516752635	1.9659895896978505	0.06608989024977026	1.9618934729917883	0.09363134024605284
['T154I' 'Q311H']	2.205721009497338	0.13978132771010118	2.041519394832616	0.07447287698708555	2.223727641978043	0.11213215905959713	2.2194169043299543	0.15838254001982757
['K37I' 'A92T']	1.7113064530018411	0.07984727733433261	1.8181201728698804	0.07666211321705871	1.5060898025890967	0.10340717482439825	1.5016031258717217	0.1106917670859534
['T34M' 'A176T']	1.7715555669019944	0.07772480308497666	2.05322724512553	0.04365741237121015	1.801577716363648	0.19185069110207034	1.7969593120275245	0.08914659090255941
['T68I' 'L198M']	1.3413312736157597	0.0658156243329843	2.194746596984568	0.08774961294057872	1.5131784064888043	0.07551272644731549	1.5082543706003277	0.10968906498626878
['T141A' 'R340H']	1.9177018512764892	0.0615939880142283	2.020386093776909	0.10175967816938179	1.915280639485551	0.08845305651423273	1.9102644450533988	0.11894894476468909
['A176T' 'L349P']	2.05322724512553	0.04365741237121015	1.9166517355821442	0.0648387548332228	1.9475221614271128	0.22137195734004494	1.942055480707674	0.07816670508133668
['D219E' 'K325I']	1.9902311496687926	0.051004215791272546	1.9409033069978523	0.08659679893082901	1.9088400167316109	0.12210402835279369	1.9033109566666453	0.1005009234462506
['A82V' 'A116T']	2.1230636584846767	0.18867678776749205	1.9271635476615132	0.06262120440440985	2.0280365355439214	0.14375046493252935	2.0224037061461897	0.19879724717238445
['L189I' 'S322T']	2.0062228437872665	0.04989387311519919	2.0559703667938396	0.053483297929145336	2.0403326747432113	0.10295452069890591	2.0343697105811063	0.07314274900366624
['L189I' 'Q311H']	2.0062228437872665	0.04989387311519919	2.041519394832616	0.07447287698708555	2.0262282320143004	0.08371843823874371	2.0199187386198827	0.08964155275969495
['S85Y' 'L198Q']	1.0290429292471373	0.11357782330222514	2.043481480978175	0.0415238393867295	1.0511384933340748	0.10528558500820988	1.0447009102253122	0.12093035674919009
['E215G' 'L349P']	2.1220019274762367	0.0968013364155269	1.9166517355821442	0.0648387548332228	2.017323734713815	0.09457676980246506	2.010830163058381	0.11650992601557511
['Q89L' 'T287S']	1.9518388402824578	0.0496817492568344	1.937214224993202	0.05964864494860984	1.8677973698473622	0.11140744374415293	1.8612295652756603	0.07762884163392034
['T141I' 'Q228H']	2.227858346012157	0.1352926087794512	1.990644531952328	0.0931669130584132	2.1973397452758627	0.18703508470740396	2.1906793779644853	0.1642685717938266
['T34M' 'T141I']	1.7715555669019944	0.07772480308497666	2.227858346012157	0.1352926087794512	1.9782698688202156	0.18852924322955164	1.9715904129141517	0.1560295965672796
['F161C' 'R303S']	1.7167654242337718	0.04118526581360155	2.000223157094777	0.07963733413720027	1.6959724855734926	0.05503105430680731	1.6891650813285488	0.08965674045277969
['T206S' 'A214V']	2.0255800586995933	0.04850763617447582	1.9682953227881994	0.035212891396361135	1.97287202908028	0.04837864813575969	1.9660518814877928	0.05994112517902245
['A109V' 'N113S']	1.9483314732681727	0.05856837804142076	1.8189516325981043	0.07548860273242884	1.7463499974562438	0.0851114159835845	1.7394596058662772	0.09554467043690737
['N113S' 'V143L']	1.8189516325981043	0.07548860273242884	2.212880712283369	0.07716769099897343	2.010987013775343	0.08942108570920232	2.0040088448814735	0.10795082990235651
['A27T' 'E259K']	1.7315253488064037	0.04536838729880466	1.5096509381417378	0.05004275154154258	1.2204833926605714	0.08991589742081758	1.2133527869481417	0.06754678044098698
['S69F' 'P284L']	1.0575187750194621	0.06747056043539242	1.7670198256587055	0.07793846676483572	0.8038927588300454	0.08974624091683465	0.7967151006781679	0.10308579498223479
['A72V' 'I160T']	1.2044258621888586	0.040079349052990085	1.7420229943005459	0.10685056210956394	0.9258633770527334	0.09124201112180583	0.9186253564894047	0.11412009833347148
['Q153L' 'T258I']	1.9095939735021963	0.05166339979571902	1.8662307003434089	0.05140798083322983	1.7553249230153896	0.06771208598502144	1.7480011738456054	0.07288269596963345
['Q306L' 'A341V']	1.9775517202725506	0.07393494538950932	2.00697137200046	0.05275712013998439	1.964267904045853	0.06314933235208357	1.9566995922730106	0.09082780342612316
['S85P' 'Q209H']	1.2760480724726613	0.04523583576260873	2.008635115789951	0.1521027667025649	1.26454857750629	0.06705589335336792	1.2568596882626122	0.15868690076914538
['M223V' 'F226S']	2.031402473595649	0.08092302093081677	1.6161950540057133	0.057561948406234756	1.627507919216165	0.05256880978432127	1.6197740276013621	0.09930716600976709
['N208S' 'M230I']	1.9746024313455122	0.07681497797051508	2.0036071482198436	0.11577529503655754	1.9586484937865158	0.1056187906816104	1.950386079565356	0.1389404900718745
['H173Y' 'L198Q']	2.0253839071454367	0.07044106510012713	2.043481480978175	0.0415238393867295	2.0493443410427727	0.0683752770215035	2.0410418881236123	0.08176902157819461
['Q60H' 'V143I']	2.1553532320080206	0.11097018540852738	1.9361333411748989	0.08176012370915459	2.071971894793234	0.05105890399896317	2.0636630731829197	0.1378372223985205
['A82T' 'K325I']	1.6983357206398975	0.09476954555219136	1.9409033069978523	0.08659679893082901	1.6197545486725269	0.056130136387451866	1.61141552763775	0.12837551304370823
['I64V' 'P239H']	2.374970815756092	0.14749708530288377	2.0106024032482526	0.07506969230421519	2.366474245016823	0.20710225074937452	2.3577497190043446	0.16550180928163813
['A116T' 'Y204F']	1.9271635476615132	0.06262120440440985	2.1050019423521404	0.08007635615985088	2.013249827167521	0.16930643246686788	2.004341990013654	0.10165450337736233
['A331V' 'N333I']	2.121926474102606	0.11014001484308449	2.038425124453411	0.06103462697648708	2.141531419458463	0.06932755188389828	2.132528098556017	0.1259208027285158
['R168*' 'K327N']	1.5173555974527115	0.057010976269705124	2.0210897800412257	0.0717287414740153	1.5197808487239601	0.11702080797137086	1.5106218774939375	0.09162567199574038
['Q89L' 'S358N']	1.9518388402824578	0.0496817492568344	2.1517348653303174	0.13772375801097475	2.0849170252656877	0.09689113358109042	2.0757502056127755	0.14641075687900973
['F161Y' 'E164D']	1.888269434532563	0.08256320977881018	2.160445293254547	0.07433391807420633	2.030063863732662	0.09860380749121775	2.0208912277871103	0.11109552189554103
['H173Y' 'V192D']	2.0253839071454367	0.07044106510012713	2.8539365240408987	0.08483840375863687	2.860800409316198	0.14476995123800068	2.8514969311863356	0.1102701156467782
['V52M' 'S358C']	1.9599551130932942	0.06255004308370753	2.1162377879770564	0.20207872863596202	2.058047281081172	0.12842092464167087	2.048369401070351	0.2115379882122841
['V175A' 'N208Y']	2.023220053355736	0.05881828815259604	1.981359419627147	0.09699224151774219	1.9865429662699967	0.11156878235985301	1.976755972982883	0.11343317828500554
['D132G' 'S345L']	1.9626863785849704	0.13128950849270427	1.9861030762613903	0.05801129469902029	1.930958733895463	0.11605430472905331	1.920965954846361	0.14353482278845245
['S70R' 'E100G']	1.4518040616594294	0.10152149100052198	0.778589477193895	0.21590942738857422	0.21295129418549397	0.3240427231338319	0.2025700388533247	0.2385864496785831
['E44K' 'Q180L']	1.9787278644308905	0.15450264996493215	2.036229099455529	0.08230614477693027	1.9976741420270039	0.14943640977260578	1.9871334638864195	0.17505819122288266
['L115I' 'P155H']	1.6092446251231827	0.126821057067469	2.2382758020634888	0.06437091495965966	1.8302917466610844	0.11371265243203611	1.8196969271866714	0.1422223442657797
['Q180K' 'A266V']	1.993389071642066	0.13846067814050625	2.1159267669312976	0.06317903278419666	2.0921875660771017	0.12711422782267118	2.0814923385733635	0.15219378954042592
['P212S' 'L295P']	2.0847144862021527	0.11063657689413384	1.9246625131810313	0.05808772220099378	1.992428283842164	0.27837362800399246	1.981553499383184	0.1249585355922172
['V271M' 'T329S']	2.064705786636553	0.06649103222006181	2.0928930765409244	0.08554259821867628	2.1407594950081887	0.17754369532852204	2.1297753631774774	0.10834478979485436
['R303S' 'L319M']	2.000223157094777	0.07963733413720027	2.627820359284499	0.11548674661439244	2.6112440692212497	0.18301643187640992	2.6002200163792755	0.14028290570150367
['Q231R' 'L330M']	1.9513370674133348	0.09281024641596176	2.1475571117433736	0.11862256797028409	2.0821970548791966	0.10952854423504475	2.071070679156709	0.15061558840855818
['A110V' 'S358R']	1.4477374578510565	0.11639321871038484	2.0171184074953263	0.039488251102689165	1.4484462120643926	0.08667798919949156	1.4370323653463832	0.12290932973909063
['A145T' 'I283T']	2.0300604755954588	0.06185432334702264	1.5075290874003386	0.1062455794555687	1.5212207667203146	0.050773491981289	1.5097660629957974	0.12293933654680096
['I134V' 'Q291H']	2.0897674026612	0.08037511800953023	2.187315570498418	0.09153178703539246	2.260720658259219	0.11236583809019991	2.249259473159619	0.12181226388561354
['L122M' 'D219E']	2.057051115323409	0.06424600091617871	1.9902311496687926	0.051004215791272546	2.0310408142970515	0.14348366838441007	2.019458764992202	0.08203035207899775
['Q228H' 'D344Y']	1.990644531952328	0.0931669130584132	2.0953256988701296	0.1055909201212345	2.0697313338822476	0.1016792368914348	2.058146730822458	0.14081731463453934
['K108R' 'I213M']	2.0439219117883503	0.07418135127529613	2.0421739015141966	0.043472374565179966	2.0700396368518277	0.0973780779105479	2.0582723133025476	0.08598092943998793
['I257F' 'S354F']	1.8374699143875421	0.05289825650357656	2.1411813701732623	0.1429219299233102	1.9628277980074929	0.10739301798169266	1.9508277845608046	0.15239719024352705
['G103C' 'R263H']	1.7723189469661327	0.04427643540904654	2.036992548828622	0.06630336665941368	1.7934994041760979	0.1213047698802468	1.781487995794755	0.0797279070520738
['G14D' 'R340L']	1.7746269527373937	0.055717366677865435	2.0634844697319497	0.0604855969884308	1.8231998088044747	0.10496858428683353	1.8102879224693438	0.08223704999914928
['N208S' 'P285S']	1.9746024313455122	0.07681497797051508	1.5363555368957216	0.15930413841424212	1.4962501527627823	0.05092956714165438	1.483134468241234	0.17685686120847766
['E235G' 'P285S']	2.000450220871274	0.0779827094415749	1.5363555368957216	0.15930413841424212	1.52241635177109	0.053275315221179176	1.5089822577669958	0.17736716575441214
['L174M' 'M347I']	1.9347461695303672	0.07868540322725054	2.0416220925408233	0.042231877089962185	1.962257005550626	0.1122514083348729	1.9485447620711907	0.08930243067003653
['F226L' 'A266V']	1.9044010561212705	0.08493106217372565	2.1159267669312976	0.06317903278419666	2.0063035083503626	0.17798818659342902	1.9925043230525685	0.10585308453466932
['Y126C' 'H179Q']	1.7296679998604436	0.0706249586816011	2.135109141227318	0.14878292163823817	1.8509095794262151	0.12216039564570971	1.8369536410877623	0.16469439140416403
['L62M' 'N208T']	2.075703388217405	0.058320580540514054	2.304432880178246	0.25763113010726724	2.3674870024270813	0.23171796894544858	2.352312768395651	0.2641497478986687
['V94M' 'H173Y']	0.8159265604344131	0.10329277853108025	2.0253839071454367	0.07044106510012713	0.8287623821995773	0.1405681749662001	0.8134869675798502	0.12502536442302875
['V9I' 'L174M']	1.8233021253106316	0.1321912368087903	1.9347461695303672	0.07868540322725054	1.7456141739598148	0.17078864441716696	1.730224794840999	0.1538373029212118
['A67V' 'A341V']	2.05194292914272	0.06066407147154912	2.00697137200046	0.05275712013998439	2.0465727688114983	0.16221715552666557	2.0310908011431796	0.08039554274317678
['Q60H' 'V313G']	2.1553532320080206	0.11097018540852738	2.023481746413132	0.07236979594096991	2.1665958164332126	0.12317271574243481	2.1510114784211525	0.13248309104991687
['R195H' 'Y282F']	2.5726506386787613	0.1710511910211064	2.2222708157697126	0.06252953744896651	2.7826890077776456	0.25125508753550774	2.767097954448474	0.18212208268993835
['E164D' 'N208S']	2.160445293254547	0.07433391807420633	1.9746024313455122	0.07681497797051508	2.122829829167852	0.09304924921087983	2.1072242246000594	0.1068928071334715
['V244L' 'R355L']	1.838249766551297	0.05768741993155532	1.9476014806716826	0.10003918525475713	1.7739066176044815	0.07655837865226923	1.7580277472229797	0.11548020178712551
['E36K' 'S93I']	2.2418374943172186	0.13111169859344327	1.4424678109853604	0.11257291030137415	1.6727433574719348	0.16934621957340987	1.6564818053025792	0.1728089628514075
['A72V' 'L198Q']	1.2044258621888586	0.040079349052990085	2.043481480978175	0.0415238393867295	1.2365226394143085	0.0857306280196865	1.2200838431670338	0.05771120738579575
['M223I' 'Q231H']	2.085139387514057	0.10334239105454607	1.9840575833138123	0.12445793266417059	2.0579357034768875	0.11012127068441671	2.0413734708278697	0.1617696720399406
['R216Q' 'Q348K']	2.022609140533612	0.1203472533628877	2.182781522562719	0.14490969763029488	2.194268137004048	0.2021524087776123	2.1775671630963314	0.18836741188245532
['V66A' 'V271M']	1.967461438889829	0.08848376764686416	2.064705786636553	0.06649103222006181	2.0210727479187334	0.09840313782981527	2.004343725526382	0.11068168097148481
['S85Y' 'A92V']	1.0290429292471373	0.11357782330222514	1.70049958281087	0.0332265492404606	0.7186117853643632	0.2369797484011815	0.7017190120580072	0.11833818285109937
['K290N' 'Q298H']	2.594450713984314	0.1872860855578965	2.3198001480797954	0.11019260357765401	2.9034282306204555	0.3044282930043038	2.88642736206411	0.21729815398852734
['A106T' 'D292N']	1.6822832952974023	0.11839487304308505	2.334610984020184	0.17278072357249022	2.006179747922775	0.15600468816286395	1.9890707793175868	0.20945291690764659
['A40T' 'E217D']	2.0998445624248627	0.10333992590159295	2.0870548304178786	0.06131412387665898	2.176482590778276	0.0937923475648535	2.159075892842742	0.1201605678752768
['A135D' 'V324M']	2.0361976953344145	0.06842495741655977	1.796193682869896	0.08622138683089824	1.8222856613286869	0.1507161059954273	1.8045678782043106	0.11007316814056643
['S191T' 'P332H']	2.5858831318881177	0.1849394215847012	2.0313834962680084	0.07511369664808515	2.6073089523272874	0.14560570338407253	2.5894431281561263	0.19961126491314163
['L185S' 'N316I']	1.8995177153641474	0.08293204235212201	1.9782306494513742	0.05058759948782003	1.8678116992798521	0.1331595792672572	1.8499248648155215	0.0971433418749543
['Q55H' 'Q131H']	1.739910817626945	0.06009492510314834	1.9731903971332876	0.0664404665851217	1.7034865330131785	0.1457501118050468	1.685277714760233	0.08958647009008493
['A106T' 'D219E']	1.6822832952974023	0.11839487304308505	1.9902311496687926	0.051004215791272546	1.6630972613123636	0.0668579627555599	1.6446909449661953	0.12891383165266215
['N208Y' 'L356V']	1.981359419627147	0.09699224151774219	2.004493630788734	0.1035448528805499	1.9764984716173988	0.11358233833101988	1.9580295504158811	0.14187681795378257
['D132N' 'V301M']	1.988022618407603	0.052070815456698984	1.7896756470970894	0.037569408857266895	1.768619288385498	0.08566336262048242	1.7498747655046927	0.06420926961280658
['R207C' 'M232I']	2.0307908244230104	0.1019819635990354	2.007278325846976	0.054630659936589374	2.0290248240609636	0.11970402870118126	2.010245650269987	0.11569282564023689
['A72T' 'S97T']	1.7140012158772564	0.08012388279811902	1.5606924334429224	0.0744274550934635	1.2662642132868651	0.15483494492158104	1.2468701493201793	0.10935850523089752
['E39D' 'R303G']	1.703648998919369	0.0776656334529466	2.0682604686355064	0.1146199253721838	1.763554793276806	0.13655245438327432	1.7440859675548759	0.13845460596156575
['A27V' 'A214T']	1.7379728408356057	0.06170544360550216	1.976609221725574	0.08571007506567334	1.70696981142863	0.06397016208852876	1.6867585625611796	0.10561145173850782
['V52M' 'A81S']	1.9599551130932942	0.06255004308370753	1.6333571195954655	0.08909265404235964	1.585851844807546	0.0623639721230588	1.56548873268876	0.10885774613726508
['A32V' 'L198Q']	1.9985589878739909	0.06189744912841524	2.043481480978175	0.0415238393867295	2.0348416929071944	0.13703308499049	2.0142169688521663	0.07453538385236678
['A13V' 'A186T']	2.235454632507603	0.11212105051146341	2.202877692307554	0.18972007675359628	2.4319036605630564	0.2621697542155494	2.410508824815157	0.22037431223076928
['Q291H' 'Q348*']	2.187315570498418	0.09153178703539246	1.8435272171955512	0.0891285172064321	2.0244157296604874	0.07401227778874339	2.0030192876939696	0.12775742881456914
['T141A' 'P339S']	1.9177018512764892	0.0615939880142283	2.081796267011709	0.06418768615964245	1.993466310047999	0.16063514250549388	1.9716746182881981	0.08895998209321793
['Q78H' 'A266T']	2.4452736794024705	0.18513895601564806	1.9244705353575258	0.0854517793727976	2.3640113815497914	0.11579793239127892	2.3419207147599965	0.20390791949441628
['A250S' 'A266G']	1.7632176172559009	0.08470072073034714	2.0667316389231054	0.045393798157729856	1.8246051015175515	0.11683845252706958	1.8021257561790063	0.09609791362680553
['V175L' 'G359R']	2.0559366803516257	0.09268160412149624	2.000687956402303	0.06634780598204552	2.0513849143172864	0.09737228269634449	2.028801136753929	0.11398206482234345
['H173L' 'E235D']	2.331881955309337	0.15637042016587788	2.0628172996468987	0.10448741671703159	2.3898216777253185	0.1550097263777072	2.366875754956236	0.18806735111404052
['G121R' 'L205I']	2.0374382232498176	0.08429458583076897	2.079367442785489	0.04912075465063859	2.1119713171586794	0.2152138642123132	2.0889821660353065	0.09756241970056456
['Q54R' 'A109V']	1.5180745004592953	0.0676901068836176	1.9483314732681727	0.05856837804142076	1.4616497561794675	0.05529697969454923	1.4385824737274682	0.08951092378206334
['K37R' 'A331V']	1.9904285270338944	0.05605319112857119	2.121926474102606	0.11014001484308449	2.107644307619477	0.11685788452545356	2.0845315011365	0.12358310202180152
['P332S' 'Q335H']	2.057427402134583	0.06433057569122243	2.0173617675932514	0.055561009404000807	2.0702507000279384	0.08262145549863757	2.0469656697278347	0.08500263957522475
['S190C' 'I213L']	2.071241987782051	0.060196061356718976	2.054234141259154	0.09245409397772733	2.120968589722114	0.09929107284003444	2.0976526290412054	0.11032372952408884
['N125D' 'A135D']	2.760737384203854	0.15208900652246382	2.0361976953344145	0.06842495741655977	2.7924519295105568	0.16012448020661954	2.769111579538269	0.1667724218881769
['A139T' 'A253T']	1.9897598331982655	0.042259226188156154	1.8980418704958666	0.04667448442607817	1.883409552710974	0.09815306743979997	1.8599782036941321	0.06296308199621391
['Q298H' 'E357V']	2.3198001480797954	0.11019260357765401	1.9473661017288226	0.052159704300024305	2.262909408289958	0.13105878936134718	2.239342749808618	0.12191408711009562
['M223V' 'L296M']	2.031402473595649	0.08092302093081677	2.1626772684008944	0.07519097857451619	2.189839154232159	0.09641087137494439	2.166256241996543	0.1104636527350185
['N246S' 'A350T']	2.9195610810828674	0.19236191057942645	2.0101063974056124	0.1531679518193204	2.925470343860744	0.17026322354572912	2.9018439784884795	0.24589332261428515
['G103D' 'M223I']	1.745565716728106	0.04384228063803959	2.085139387514057	0.10334239105454607	1.8265887677522261	0.18282711038619126	1.8028816042421636	0.11225771848926623
['G166S' 'A341T']	2.242446524231157	0.08436662140890654	2.0644268167704856	0.054241640553367304	2.3032038946900233	0.1624871630458155	2.2790498410016427	0.10029896498904894
['S85T' 'R294H']	1.7585530431649306	0.06518338209486652	1.7830149778533562	0.07616010462897502	1.5384928948391645	0.06811635986798559	1.5137445210182867	0.1002458719270863
['G91D' 'R195C']	1.9486327957245768	0.03468985176194251	2.4323496322440583	0.09516468370762125	2.378023385369858	0.19648369561071025	2.3531589279686353	0.10129019123507044
['T154S' 'Q311L']	2.025973934585164	0.05786457361050702	2.05013345111248	0.119554074514232	2.0732001498564068	0.1833640126176742	2.048283885697644	0.1328212543687204
['A27V' 'Q181K']	1.7379728408356057	0.06170544360550216	2.02350845492101	0.07775898780852039	1.758666307972762	0.08630935388651931	1.7336577957566157	0.09926742645781358
['A222V' 'A331G']	1.8791230235312124	0.06162369934716103	2.131369483852806	0.15899024819855317	2.0077876585966026	0.12435206029500497	1.9826690073840187	0.17051504139948134
['S70C' 'L307F']	1.3813581711446925	0.17106620235119027	1.9521554909280148	0.05815078595610931	1.331169417217001	0.11280490157010584	1.3056901620727075	0.18067971522606407
['P3T' 'V96A']	1.813540290258447	0.09946521402798068	1.9149220391821544	0.1627263734796508	1.7262782236908352	0.16154194865981528	1.7006388294406016	0.19071759600904895
['I124V' 'R216W']	2.0431907666762856	0.12297830079482935	2.0748509955876044	0.07053544753852087	2.115978786431198	0.22536386086496718	2.0902182622638903	0.14177063104128074
['A253T' 'R255H']	1.8980418704958666	0.04667448442607817	1.3457944322169069	0.08140752278396038	1.241941311301859	0.1952328868140278	1.2160128027127737	0.09383865015152999
['M232I' 'Q311L']	2.007278325846976	0.054630659936589374	2.05013345111248	0.119554074514232	2.055555300577036	0.08368848238216318	2.029588276959456	0.131444610912969
['C140S' 'S193T']	2.1671889157323037	0.06323700559171708	2.0862592951672174	0.09819112345814897	2.251635350397219	0.1892562014976421	2.225624710899521	0.11679218981670096
['S151F' 'R168*']	2.024113377455389	0.15021165660772343	1.5173555974527115	0.057010976269705124	1.5396931976100439	0.07914411925454017	1.5136454749081008	0.16066671464887025
['I124F' 'S322L']	2.097829663752086	0.11199900175688521	2.1254616498493544	0.081373044225189	2.221541018518994	0.12291347496123477	2.1954678136014407	0.13843897110645303
['A106T' 'D267N']	1.6822832952974023	0.11839487304308505	2.1423607571627437	0.06890668166771635	1.8229360258249658	0.12015671129028054	1.796820552460146	0.13698714078826604
['V94L' 'A176P']	1.1963082021464002	0.053340984357409416	1.9450069621530715	0.09653781351963432	1.1397025322801342	0.1162568739360358	1.1134916642994717	0.1102941977230402
['R51H' 'A106T']	0.9824048946397766	0.11951958189500418	1.6822832952974023	0.11839487304308505	0.6632023403527615	0.15087233830563515	0.636864689937179	0.16823280423046166
['V175A' 'N208D']	2.023220053355736	0.05881828815259604	1.9926728949224197	0.13606318355088418	2.014641662482662	0.11978026197466723	1.9880694482781558	0.1482321859084707
['V52M' 'L177V']	1.9599551130932942	0.06255004308370753	2.040142146395003	0.1332873864926916	1.9991469628571508	0.16675360619098809	1.972273759488298	0.1472346266603947
['H173L' 'Q311H']	2.331881955309337	0.15637042016587788	2.041519394832616	0.07447287698708555	2.3727733154893444	0.13151815319156016	2.3455778501419533	0.1731990695979247
['Q153H' 'G310D']	2.0135340437250333	0.0575225493089874	2.062760718415417	0.039763729512465755	2.075992525277304	0.06513793118497734	2.0484712621404504	0.0699285196736312
['N113D' 'T334R']	2.037711898705869	0.1213317175205525	2.0630660062694215	0.1106202212952533	2.1008212284517667	0.17251870518296272	2.0729544049752904	0.1641895826046767
['M230I' 'T240S']	2.0036071482198436	0.11577529503655754	2.0462039587370136	0.04520473779763396	2.0502254699043134	0.09021068104849221	2.021987606956858	0.12428751852118852
['E164D' 'I213L']	2.160445293254547	0.07433391807420633	2.054234141259154	0.09245409397772733	2.215412143091764	0.11115839167232942	2.186855934513701	0.11863090183213333
['M254L' 'A312T']	1.9450595950765142	0.07501504908524936	2.0208097387853545	0.06970143258551077	1.9668605261820278	0.12180795108063099	1.9380458338618687	0.10239896138992267
['M230L' 'V313E']	2.100716449915225	0.09778892817885541	2.0830787778633097	0.08080517034888492	2.1848380392316136	0.17760214106937433	2.155971727778535	0.1268548384157327
['G166A' 'P212Q']	1.898665290804596	0.08225692852320309	2.022115861251754	0.12776394852982595	1.9221058546167398	0.07946241136829166	1.8929576520563498	0.1519533771720897
['S300C' 'K325I']	1.6942759802976912	0.055857487578554015	1.9409033069978523	0.08659679893082901	1.6365558999879757	0.09255404738036026	1.607355787295544	0.10304884523202938
['F161Y' 'M232I']	1.888269434532563	0.08256320977881018	2.007278325846976	0.054630659936589374	1.8971630761160794	0.08362682189825801	1.8677242603795392	0.0990009727936402
['G236A' 'F293L']	1.9959639461564738	0.0658246747684137	2.575221087638202	0.14658806510361225	2.573075680994948	0.22802218912463557	2.5433615337946756	0.16068898107582955
['L184M' 'R355*']	1.9785971252332244	0.07236345571957097	1.9363934279811779	0.06089968205689532	1.9169829626403674	0.14444495273315883	1.8871670532144025	0.09457928419220166
['G14C' 'S354F']	1.8548628376557537	0.07275988695020981	2.1411813701732623	0.1429219299233102	1.998064606940813	0.15768544955437494	1.968220707829016	0.16037667910893688
['G14D' 'K325I']	1.7746269527373937	0.055717366677865435	1.9409033069978523	0.08659679893082901	1.7176996997395508	0.11994782110849297	1.6877067597352462	0.10297296021083467
['F147Y' 'V270I']	2.0751243692513324	0.06918089967144761	2.087654060470538	0.0944056169547848	2.165118835073019	0.11835874158293974	2.13495492972187	0.1170402383454701
['H173Y' 'Q228H']	2.0253839071454367	0.07044106510012713	1.990644531952328	0.0931669130584132	2.0184290193353966	0.09673071233677402	1.988204939097765	0.11679904683375747
['E11D' 'R195H']	2.05527043294019	0.047100455118399574	2.5726506386787613	0.1710511910211064	2.630332178543673	0.16535899732364975	2.6000975716189516	0.1774174817262927
['Q180K' 'G236A']	1.993389071642066	0.13846067814050625	1.9959639461564738	0.0658246747684137	1.9918635789626795	0.1463857008218134	1.9615295177985401	0.15331094937901957
['S85P' 'V150I']	1.2760480724726613	0.04523583576260873	2.1491304024959046	0.08110128447967269	1.4277634513586823	0.07926676237621098	1.3973549749685659	0.09286387446900171
['A199T' 'P239L']	2.012151650247518	0.06177124449489887	1.9471969493450736	0.0706318980668838	1.9621886017901635	0.1473616386760274	1.9315250995925917	0.09383257254801894
['A183T' 'Q335R']	2.1184916175693496	0.06581987494042037	2.1739233034350423	0.1366892883148444	2.2953520024842406	0.26481273651949666	2.264591421004392	0.1517109668982148
['G14D' 'Q231R']	1.7746269527373937	0.055717366677865435	1.9513370674133348	0.09281024641596176	1.7289374310191865	0.09187637164640672	1.6981405201507287	0.1082504817047354
['L90Q' 'G225C']	1.675173823158219	0.04427889480056767	2.2855285540356745	0.12276628843610123	1.9637572303889284	0.08934472218153082	1.9328788771938936	0.13050740247639495
['A32V' 'R195H']	1.9985589878739909	0.06189744912841524	2.5726506386787613	0.1710511910211064	2.574474843403389	0.17426528640275515	2.5433861265527526	0.18190603112141113
['V24A' 'Q117R']	1.8214300237568672	0.1088929014333994	2.1397130766898624	0.08281178433496661	1.9644762634518838	0.10804859373883835	1.9333196004467301	0.13680444293708102
['E105V' 'A214V']	1.942168177289573	0.08182908339324287	1.9682953227881994	0.035212891396361135	1.9139874700910926	0.10935232694535099	1.8826400000777723	0.08908393014158177
['G121E' 'Q352H']	1.7691640163106468	0.04187137131656142	2.00157553985867	0.05262743053529738	1.7750035849144712	0.09533050541639482	1.7429160561693169	0.06725219833341445
['V111L' 'M347I']	1.9477594457708727	0.1860931791377069	2.0416220925408233	0.042231877089962185	1.9940850094461027	0.08673317185452066	1.9615580383116962	0.19082505800895316
['P339S' 'A341V']	2.081796267011709	0.06418768615964245	2.00697137200046	0.05275712013998439	2.0936777034998206	0.060589738574264036	2.0609441390121686	0.08308653789870836
['N234D' 'G310C']	2.0889489162135497	0.06817664042138671	2.013272070257915	0.06035305281206775	2.1076064645710573	0.0625505118773265	2.0743974864714656	0.09105243150450898
['M98I' 'R207H']	1.6359542968276066	0.051737757746862505	2.032269406381283	0.09952582403452268	1.6742394786887775	0.08419883294284317	1.6404002032088898	0.11217034022603213
['L342M' 'R355L']	2.0618021508139988	0.11766098196634056	1.9476014806716826	0.10003918525475713	2.0157212024898	0.09501600171713843	1.9815801314856816	0.15444075001021956
['S85P' 'T141S']	1.2760480724726613	0.04523583576260873	2.0287699260933656	0.06297077901459266	1.3111731269534947	0.06441529535659396	1.2769944985660273	0.07753450745859146
['E39D' 'L90V']	1.703648998919369	0.0776656334529466	1.7050845425051615	0.06787016531429085	1.415220574194028	0.2483501555364593	1.380910041424531	0.10314218322023548
['S93N' 'D219E']	1.9111349984656287	0.044014253963647165	1.9902311496687926	0.051004215791272546	1.907933319463055	0.11052488748906675	1.8735426481344217	0.06736976013360242
['N234D' 'T334M']	2.0889489162135497	0.06817664042138671	2.0226824739876585	0.056157610767440184	2.1183038132231022	0.10585192189633406	2.0838078902012085	0.08832741106957893
['G236S' 'S322T']	1.9407105331671168	0.0734251073323577	2.0559703667938396	0.053483297929145336	2.004344290773641	0.10752975632619263	1.9688573999609567	0.09083892086625628
['V80A' 'H202Y']	1.2915505188319927	0.09950509184287684	1.9841026537455457	0.08910838660238868	1.2835200605185264	0.0854657436259734	1.2478296725775384	0.13357233196115173
['V244I' 'R263C']	1.8373691794883753	0.09238601648239413	2.0092648354175338	0.05926279787714321	1.8547045551092087	0.10304111308877457	1.8188105149059095	0.10975998931173567
['M98T' 'L198Q']	2.0542606751513106	0.060274265482091326	2.043481480978175	0.0415238393867295	2.1063350404260905	0.11154074494976896	2.069918656129486	0.07319300729455332
['S93G' 'L174Q']	2.0871776493003327	0.10314431953219927	1.8793114941694389	0.12274542891840129	1.9752678627913398	0.21897022691517856	1.9386656434697715	0.1603283847985837
['T229S' 'K290R']	1.9884313473412965	0.07031658393636016	2.3245866002387294	0.07501356443427191	2.322073489865053	0.10426009818057023	2.2851944475800257	0.10281759005935633
['K33E' 'N234Y']	1.6537198477031998	0.06530882416763392	2.0188179564646163	0.06519321366646229	1.68205458046012	0.07292710964803738	1.6447143041678163	0.09227891212145888
['S69F' 'N157I']	1.0575187750194621	0.06747056043539242	2.1152723688536845	0.07811690720892871	1.1830659691397125	0.17537785830777342	1.1449676438731466	0.10322077173396021
['Q26H' 'Q228L']	1.988306652899732	0.051212130245663054	2.0841780481650676	0.09686804673904043	2.0828968741177216	0.11232318067686178	2.0446612010647995	0.10957235401019583
['A109T' 'R263C']	1.954706412329902	0.06290170596680844	2.0092648354175338	0.05926279787714321	1.9748655960823254	0.08211637996106484	1.936147747747436	0.08642166294258606
['S69P' 'A199T']	1.697839214051417	0.04929841313282282	2.012151650247518	0.06177124449489887	1.720942617845504	0.06250633746309871	1.6821673642989352	0.07903176692864111
['I134T' 'P212S']	1.9801797520340367	0.04478262330765784	2.0847144862021527	0.11063657689413384	2.076171405125186	0.20411014133272734	2.03707073823619	0.11935633832003714
['A41V' 'S260F']	2.0941798619709164	0.18320801840233003	1.9857271221291057	0.05160196855730457	2.0913725959308795	0.11166211512921384	2.0520834841000224	0.19033638949475098
['R294C' 'V321A']	1.5898548288116976	0.05625499103121017	2.1272398598037716	0.13625241065266502	1.72873956525091	0.14378116029894625	1.6892711886154692	0.1474087630522148
['F161Y' 'Q348L']	1.888269434532563	0.08256320977881018	2.0509830205776405	0.1331338076537765	1.9509311262791498	0.1080974129434643	1.9114289551102037	0.1566566128491631
['A109V' 'A139T']	1.9483314732681727	0.05856837804142076	1.9897598331982655	0.042259226188156154	1.949906778325024	0.08961252656544565	1.9102678064664382	0.0722225526025252
['A266V' 'Q311R']	2.1159267669312976	0.06317903278419666	1.9454109973277613	0.17872448161161225	2.0732077060664094	0.08129382273157212	2.033514264259059	0.1895627350269196
['Q231R' 'S269T']	1.9513370674133348	0.09281024641596176	1.991679435064844	0.04996058544500136	1.954896728629379	0.09022449135356249	1.915193002478179	0.1054030452017342
['L189S' 'Q231L']	1.9052653788858804	0.07156660565993947	2.133891836599759	0.2351353652527095	2.0510925454810325	0.14735867241499737	2.0113337154856397	0.24578531086745276
['S300N' 'L349Q']	1.6134719530460513	0.11958423518094329	2.022844322444961	0.09451467833910396	1.6483761488829929	0.19143468436531327	1.6084927754910123	0.15242510857911645
['L177M' 'N234I']	1.9762405528371214	0.056680735780567905	2.0249002945465797	0.05358902422927833	2.0135326794212385	0.06774471920478135	1.9733173473837016	0.07800313664509095
['A67V' 'Q352E']	2.05194292914272	0.06066407147154912	2.0169480541890223	0.06410235872680668	2.081288038523236	0.18781272915213518	2.041067483331743	0.08825668225038504
['R263H' 'N316S']	2.036992548828622	0.06630336665941368	2.102917306450577	0.1000067590364457	2.1524620115098885	0.07792358532540275	2.112086355279199	0.11998953405754338
['A214T' 'R351Q']	1.976609221725574	0.08571007506567334	2.022732483563488	0.09135707809322242	2.0120811095157016	0.09869094001007969	1.9715182052890623	0.1252690412092888
['V143I' 'L185F']	1.9361333411748989	0.08176012370915459	2.3416999080435996	0.1682157198107413	2.290601400902395	0.12697391989112872	2.2500097492184987	0.18703274103852
['A87V' 'F161Y']	1.6558133114608884	0.0812981530911116	1.888269434532563	0.08256320977881018	1.5570004020728567	0.07154536472727141	1.5162592459934516	0.1158709338229637
['N208Y' 'A256S']	1.981359419627147	0.09699224151774219	1.9921443272893455	0.13078910322334641	1.9865210276396383	0.07544344556312778	1.9456802469164924	0.16282900367134595
['I134V' 'M230I']	2.0897674026612	0.08037511800953023	2.0036071482198436	0.11577529503655754	2.1066583043025244	0.13694491201472067	2.065551050881044	0.14093998203436758
['A32V' 'T154I']	1.9985589878739909	0.06189744912841524	2.205721009497338	0.13978132771010118	2.217678477511311	0.10968090706554956	2.1764564973713294	0.15287286804728775
['A87V' 'S221T']	1.6558133114608884	0.0812981530911116	1.5115344907557897	0.13515155906600992	1.1809439660298713	0.0684479031359367	1.1395243022166786	0.15771916057980714
['S85P' 'S102R']	1.2760480724726613	0.04523583576260873	2.122010438560944	0.07811162588424915	1.412093398533896	0.05745301168757778	1.3702350110336057	0.090264649422809
['N125D' 'A133V']	2.760737384203854	0.15208900652246382	1.9950164791998934	0.09203054205486025	2.770129392778151	0.21793911195528437	2.7279303634037473	0.17776581948142178
['I160N' 'P284S']	2.4251726902694193	0.09516937017395413	1.959718849256443	0.07798643009355705	2.39930497186051	0.1470382590322783	2.357068039525862	0.12304101876221754
['K59R' 'A253S']	1.6692146295520616	0.06764666159410229	2.0065478104822865	0.09061921017110042	1.6906377572932174	0.11968661346107796	1.6479389400343485	0.11308365079383077
['S300G' 'A343V']	2.1587846247099045	0.1412125626571381	1.969486426812364	0.051084413297920225	2.1432123637287233	0.1657357921306171	2.100447551522269	0.15016858903974856
['A92V' 'G178S']	1.70049958281087	0.0332265492404606	2.0334226993000755	0.08530006973325564	1.748880846203643	0.14441941922927193	1.7060987821109457	0.09154291600624828
['N50S' 'A331V']	1.7008776183161198	0.13084198885845422	2.121926474102606	0.11014001484308449	1.8378468590946275	0.12923163163245793	1.7949805924187259	0.1710276261838149
['S102G' 'A176P']	1.7700841159442593	0.1185626317541044	1.9450069621530715	0.09653781351963432	1.7303519478648937	0.09958251671216514	1.6872675780973307	0.15289423497179694
['V104A' 'L174Q']	1.8824286625172877	0.055793571098745214	1.8793114941694389	0.12274542891840129	1.777439533013711	0.07206027485525096	1.7339166566867266	0.1348308677429358
['T167M' 'A312V']	2.3812027880096163	0.03981136210232605	2.108003859796717	0.13742279664150184	2.505197562294219	0.29374364205294307	2.4613831478063335	0.14307330145493286
['P155L' 'P212S']	1.9150490842060144	0.05075472457119918	2.0847144862021527	0.11063657689413384	2.0159484697111294	0.15306548063963435	1.9719400704081673	0.12172302252716977
['R263C' 'S338P']	2.0092648354175338	0.05926279787714321	1.8535133891273718	0.1394478658167053	1.878992706202319	0.1289304396498468	1.834954724544906	0.15151827115256092
['A81T' 'M254I']	0.8239142749785634	0.08050066342323804	1.936481527953698	0.06826046754423333	0.7768673424884497	0.16846463668032488	0.7325723029322617	0.1055454794907806
['T141S' 'Q291H']	2.0287699260933656	0.06297077901459266	2.187315570498418	0.09153178703539246	2.232818707259966	0.11123653133296636	2.1882619965917844	0.11110079679100912
['K33E' 'A67V']	1.6537198477031998	0.06530882416763392	2.05194292914272	0.06066407147154912	1.7228498464553232	0.06308704770267495	1.67783927684592	0.0891368166453354
['A32V' 'Q55H']	1.9985589878739909	0.06189744912841524	1.739910817626945	0.06009492510314834	1.7558065304489896	0.08072491367196427	1.7106463055009362	0.08627105094849466
['A92V' 'P212L']	1.70049958281087	0.0332265492404606	2.0161560011458532	0.06895396670653679	1.734206438791675	0.04396880852903022	1.6888320839567235	0.07654183887910544
['D129Y' 'T258S']	2.1744814067868017	0.08770627621132035	2.001029741789325	0.04798269058411176	2.1931215586928854	0.13733406076045254	2.147687648576127	0.0999736439395255
['F293S' 'P339L']	2.4380533542832707	0.13736742446217579	2.003098940591837	0.05066689835275147	2.458884120898695	0.13654896339026132	2.4133287948751083	0.14641360555651792
['L304F' 'A341P']	2.1851856587110134	0.15377611266932967	2.0908053253721572	0.08205783467778922	2.29380284031939	0.06534472314692347	2.248167484083171	0.174300261215231
['R195C' 'K325R']	2.4323496322440583	0.09516468370762125	1.9881547567113471	0.060139059366350944	2.4383661872758275	0.26181622215533845	2.392680888955406	0.11257452414574567
['S280L' 'A341V']	1.7623274476233377	0.0885076984914049	2.00697137200046	0.05275712013998439	1.787448514791541	0.12068772879458811	1.7414753196237975	0.1030384705714821
['A27T' 'G225C']	1.7315253488064037	0.04536838729880466	2.2855285540356745	0.12276628843610123	2.035513431854658	0.11305864808636273	1.9892304028420784	0.13088106105342492
['P3T' 'A176V']	1.813540290258447	0.09946521402798068	2.132525486485279	0.1019132273810429	1.9646999986785125	0.17213663423506187	1.9182422767437264	0.1424065824210811
['A266V' 'V271L']	2.1159267669312976	0.06317903278419666	1.9357837811792638	0.08615144215967852	2.0704837417320157	0.17564094887051337	2.0238870481105615	0.10683473765465533
['K108E' 'S221N']	1.8131827541607377	0.059499048070361375	1.719243434414599	0.060443317957033754	1.5512611816206527	0.07569856064735753	1.504602688575337	0.08481468862723163
['A106D' 'L196Q']	1.6436710087281665	0.18832024893469534	2.102563591391853	0.12376915578661549	1.7651311825869367	0.1485082265650841	1.7184111001200195	0.22535154777138122
['T240N' 'R255C']	2.0582564707862225	0.0898407367355762	1.0475246278322508	0.051637539443476425	1.124697071170647	0.12216798086932021	1.0779575986184735	0.10362332486929617
['K108I' 'D132G']	2.0369232247768223	0.07756154006750238	1.9626863785849704	0.13128950849270427	2.0185466140631783	0.11486073312030193	1.9717861033617932	0.1524884505065831
['I134T' 'G200D']	1.9801797520340367	0.04478262330765784	2.3725527533264414	0.11098129892276394	2.3718859543943647	0.13016929899067428	2.3249090053604786	0.1196759460413807
['Y12H' 'A87T']	2.0964066648460986	0.11883574458105806	1.428525486064866	0.033976003352831456	1.5441093246704756	0.12338163762998733	1.4971086509109646	0.12359734218002459
['A186S' 'T240I']	1.9812047534230501	0.07224343186105782	1.9434871530420286	0.04912439584975866	1.9440992113639401	0.08160971013099301	1.896868406465079	0.08736314849332692
['Q348*' 'S358R']	1.8435272171955512	0.0891285172064321	2.0171184074953263	0.039488251102689165	1.8801705858058289	0.11190202298627061	1.8328221246908778	0.09748443237033436
['T240N' 'L304S']	2.0582564707862225	0.0898407367355762	2.3739427006960705	0.2559059792078824	2.4520801852249967	0.2565722208687388	2.4043756714822933	0.27121804543860323
['S93N' 'Q352E']	1.9111349984656287	0.044014253963647165	2.0169480541890223	0.06410235872680668	1.948382073873049	0.1415896057190363	1.9002595526546515	0.07775838826979786
['H74L' 'M254T']	1.4493397504484824	0.07293980882688275	1.9475999355182725	0.10793095765005424	1.4172650142314385	0.11571533529608977	1.3691161859667553	0.13026629391734457
['P155L' 'V324M']	1.9150490842060144	0.05075472457119918	1.796193682869896	0.08622138683089824	1.7317043066780315	0.04137968855339953	1.6834192670759105	0.10005083514564825
['Q209L' 'K327N']	1.988913404113605	0.1509803265992674	2.0210897800412257	0.0717287414740153	2.0305944591996252	0.148022351486628	1.9821796841548314	0.16715283836497535
['Q231R' 'A312G']	1.9513370674133348	0.09281024641596176	2.0531638466087623	0.19807850083001263	2.0251519516388203	0.09866620795854433	1.9766774140220975	0.21874376409593224
['A41T' 'Q291L']	1.7618555677749466	0.14649823938600628	2.303246678510981	0.14070499549838297	2.08591656787148	0.1522827031387938	2.0372787462859274	0.20312466591086267
['G315D' 'V321L']	2.217334110627041	0.14941232762245485	2.4660516832725667	0.11847881918717987	2.704521584485634	0.1625312568618178	2.655562293899608	0.19068632421216852
['A186S' 'E235D']	1.9812047534230501	0.07224343186105782	2.0628172996468987	0.10448741671703159	2.0654213222701037	0.09900025214934763	2.0161985530699487	0.1270304439859277
['V94M' 'V104I']	0.8159265604344131	0.10329277853108025	2.1620608623317743	0.16872265389697882	0.9994235097899029	0.10656509804938535	0.9501639227661878	0.19783005847118
['Q181H' 'K327E']	2.0023373814847463	0.12687911987323222	1.8757381939307052	0.13246082324950192	1.8995357939803568	0.0704706911301443	1.8502520754154514	0.1834235010998913
['A13V' 'G218C']	2.235454632507603	0.11212105051146341	2.4148437989350002	0.09782788155448091	2.6717976060737967	0.3068974349211627	2.622474931442604	0.14879994750412945
['Q54R' 'I79N']	1.5180745004592953	0.0676901068836176	2.539772703699288	0.10520490021806596	2.079532429253114	0.2336959080088368	2.0300237041585834	0.12510004636213684
['L198M' 'Q311H']	2.194746596984568	0.08774961294057872	2.041519394832616	0.07447287698708555	2.257983986617378	0.14987736026614323	2.2084424918171845	0.11509215428496833
['L189I' 'L295P']	2.0062228437872665	0.04989387311519919	1.9246625131810313	0.05808772220099378	1.9526377812609876	0.1407472983722268	1.9030618569682978	0.07657402983345869
['K108N' 'A176T']	1.9966476488473377	0.1501160957244255	2.05322724512553	0.04365741237121015	2.0716958284404257	0.12436009150908893	2.0220513939728675	0.15633557448800567
['E217G' 'Q228L']	2.034111410019885	0.10289450477206118	2.0841780481650676	0.09686804673904043	2.140211709061354	0.09688095332917353	2.0904659581849523	0.1413177186035942
['R263C' 'Q298R']	2.0092648354175338	0.05926279787714321	2.0453709011833148	0.05527329627679144	2.0765686776021863	0.09073063414354851	2.026812236600849	0.0810383643315257
['G236D' 'N333K']	2.087212559151673	0.048093465324458066	2.0724319059738563	0.10022066356539355	2.181962613235574	0.09798647407769766	2.1318209651255295	0.11116277619960134
['A145V' 'T240S']	1.9880564599006438	0.14709822596734048	2.0462039587370136	0.04520473779763396	2.0568219586152643	0.13768863678124676	2.006436918637658	0.153887479679445
['A92T' 'T206S']	1.8181201728698804	0.07666211321705871	2.0255800586995933	0.04850763617447582	1.8663211660608512	0.16949953640687782	1.8158767315694742	0.09071973528477936
['S93N' 'L330P']	1.9111349984656287	0.044014253963647165	2.305969599798685	0.08673404279528563	2.240022828401662	0.2087065545817542	2.189281098264314	0.09726278184172438
['D219E' 'S358I']	1.9902311496687926	0.051004215791272546	2.030060397648618	0.08705453050380711	2.0438024111002444	0.14998335420581024	1.9924680473174106	0.10089559608685099
['A109T' 'A186S']	1.954706412329902	0.06290170596680844	1.9812047534230501	0.07224343186105782	1.9594534902227885	0.11899333954204543	1.9080876657529524	0.09579007287082586
['A82T' 'A133V']	1.6983357206398975	0.09476954555219136	1.9950164791998934	0.09203054205486025	1.7169870079721616	0.05539879255644843	1.6655286998397911	0.13210180708483996
['P76S' 'G121V']	2.4222260728535363	0.1609053535440412	1.9521419698584113	0.06514479074097604	2.3980745176927303	0.1915312307750436	2.3465445427119476	0.17359255905659796
['Q60E' 'G200D']	1.7816280036962082	0.05334531710769289	2.3725527533264414	0.11098129892276394	2.178109549651659	0.07579245185967907	2.1263572570226494	0.12313639416478053
['V150I' 'S280L']	2.1491304024959046	0.08110128447967269	1.7623274476233377	0.0885076984914049	1.9355945260954113	0.11694173698474902	1.8836343501192423	0.12004595385309008
['S85T' 'Y204F']	1.7585530431649306	0.06518338209486652	2.1050019423521404	0.08007635615985088	1.8876930249625854	0.1124581805601224	1.8357314855170714	0.10325258407015611
['S28N' 'R216W']	2.1982717818081667	0.06742411474358535	2.0748509955876044	0.07053544753852087	2.2974211144990635	0.13366341954625463	2.245299277395772	0.09757694711567683
['I79N' 'M230L']	2.539772703699288	0.10520490021806596	2.100716449915225	0.09778892817885541	2.6650955766056064	0.1963059093335751	2.612665653614513	0.1436340680488531
['M98I' 'I124V']	1.6359542968276066	0.051737757746862505	2.0431907666762856	0.12297830079482935	1.704038081151714	0.211777879496517	1.6513215635038923	0.1334183572191494
['T68S' 'A337T']	1.9023469095420402	0.0552315160851178	1.9983383781219122	0.14410914090743918	1.9258920832288424	0.19260063343509265	1.8728617876639526	0.15433069967488902
['L304F' 'M347I']	2.1851856587110134	0.15377611266932967	2.0416220925408233	0.042231877089962185	2.252073167397456	0.09798344348001035	2.198984251251837	0.15946982244372143
['G103C' 'E137V']	1.7723189469661327	0.04427643540904654	2.0667239527095487	0.07436840581102531	1.8644297889429258	0.11666554236551231	1.8112193996756818	0.08655092440525874
['A222V' 'A331V']	1.8791230235312124	0.06162369934716103	2.121926474102606	0.11014001484308449	2.0265483521453977	0.1931556457393752	1.973225997633819	0.12620738168135875
['S85P' 'Q335H']	1.2760480724726613	0.04523583576260873	2.0173617675932514	0.055561009404000807	1.3189510083437106	0.19467446830321447	1.2655863400659126	0.07164709766022052
['G14C' 'L90Q']	1.8548628376557537	0.07275988695020981	1.675173823158219	0.04427889480056767	1.555589930541348	0.07945495242975888	1.5022131608139726	0.08517406690869615
['E39D' 'E44D']	1.703648998919369	0.0776656334529466	1.9611897251978183	0.052577304807376914	1.690508054461033	0.06282731591841544	1.6370152241171874	0.09378871787403471
['T141N' 'Q348*']	2.128569708049083	0.10033340056089247	1.8435272171955512	0.0891285172064321	1.9979257904518715	0.12569383486871394	1.9442734252446345	0.13420388909241698
['E44V' 'H179L']	1.887660689176114	0.1130336921076307	1.8605773636392835	0.16666653391437317	1.7740833551148678	0.0452646156199952	1.7204145528153978	0.2013811040751181
['A67T' 'L330V']	2.1310296139396563	0.19362421806308464	2.0514256046030064	0.14152987573221476	2.2083764768304937	0.1655327448693968	2.1546317185426624	0.23983545097695025
['E36V' 'E164D']	1.9711061483315198	0.07943791641790135	2.160445293254547	0.07433391807420633	2.1577192201274507	0.05020709224660666	2.1037279415860675	0.10879298663553777
['G265S' 'S308Y']	1.9296574092598704	0.06387217648417096	1.9124166984764495	0.13403490082034855	1.8685781956945215	0.08036054326908433	1.8142506077363199	0.14847561943546744
['D8E' 'T229S']	1.9777041955331323	0.054998923060150105	1.9884313473412965	0.07031658393636016	1.9926833359479117	0.11344067569965881	1.9383120428744287	0.08927095560290309
['A27T' 'L198Q']	1.7315253488064037	0.04536838729880466	2.043481480978175	0.0415238393867295	1.8016141769518907	0.3106520120645294	1.747183329784579	0.061502193485348536
['S85A' 'G261R']	1.4387045131135814	0.10844940429825749	2.0357343099791323	0.09989531324803244	1.5020600800592145	0.06011768699944809	1.446615323092714	0.14744608133677015
['A72V' 'A87V']	1.2044258621888586	0.040079349052990085	1.6558133114608884	0.0812981530911116	0.8885400759340388	0.11078457308201684	0.8324156736497472	0.09064074093109145
['S85T' 'E137Q']	1.7585530431649306	0.06518338209486652	1.980989011965435	0.13498052181549514	1.7682430677540526	0.04636426943003781	1.7117185551303655	0.1498953453944075
['E217G' 'Q311K']	2.034111410019885	0.10289450477206118	1.9915284285866197	0.1041822836077992	2.054434594151607	0.13228569131742982	1.9978163386065053	0.1464282326944624
['N125D' 'Q348L']	2.760737384203854	0.15208900652246382	2.0509830205776405	0.1331338076537765	2.8412012345162534	0.255916681294808	2.783896904781495	0.2021278720151746
['E137D' 'V175L']	1.8764545731824316	0.11539465688036112	2.0559366803516257	0.09268160412149624	1.9620438887982397	0.11001120958750807	1.9045677535340575	0.14800610318182836
['S31T' 'F161L']	1.6543748857306988	0.06997518815124025	3.089898115113519	0.13491885484393035	2.774254503493623	0.13292798614886517	2.716449500844218	0.1519856057302764
['V192D' 'S354T']	2.8539365240408987	0.08483840375863687	2.0171367182377606	0.06503041326721273	2.9011218532476253	0.134457461731506	2.8432497422786596	0.10689485208380228
['G14S' 'P76S']	1.872690752901441	0.09356463794910423	2.4222260728535363	0.1609053535440412	2.3250211312000073	0.2223276876102628	2.2670933257549772	0.18613133608739785
['E11K' 'R86C']	2.09548664397777	0.09298613804004234	1.579396801659797	0.06893155019401234	1.7050750156149925	0.12287662391517117	1.6470599456375674	0.11574964570032796
['A245V' 'R355L']	2.7354585069244948	0.18048171707579835	1.9476014806716826	0.10003918525475713	2.7135183164355934	0.2047443243432642	2.6552364875961776	0.20635282596820462
['A266V' 'P320S']	2.1159267669312976	0.06317903278419666	2.1136971759527827	0.06273549456514843	2.2604103961566495	0.17038141071395818	2.2018004428840805	0.08903556852112736
['E100K' 'L189S']	2.0389041321507673	0.12309658143523843	1.9052653788858804	0.07156660565993947	1.9751936169057194	0.1279478711289489	1.916346011036648	0.14238871938017972
['V143A' 'A337T']	2.1689238685544705	0.15494053846899103	1.9983383781219122	0.14410914090743918	2.1984818938629407	0.13656474694897117	2.1394387466763827	0.21159871208053477
['G261R' 'Q348H']	2.0357343099791323	0.09989531324803244	2.042327006548024	0.10310431991074523	2.109772421402923	0.1297804175099217	2.0502378165271566	0.14356035104853923
['V175L' 'Q181H']	2.0559366803516257	0.09268160412149624	2.0023373814847463	0.12687911987323222	2.090111273831478	0.15809266853566817	2.0304505618363717	0.15712476190066219
['S158G' 'Q348*']	1.9074158431393076	0.2550097535832653	1.8435272171955512	0.0891285172064321	1.7829567061806628	0.10961764226021316	1.723119560334859	0.2701367561107058
['D129E' 'V238A']	2.275303407653165	0.05364673867560645	2.0927855545882714	0.0783019035796193	2.4002567738825475	0.17303821337463232	2.340265462241437	0.09491659852060022
['E39D' 'A343V']	1.703648998919369	0.0776656334529466	1.969486426812364	0.051084413297920225	1.7054838114787914	0.07027463837393726	1.645311925731733	0.09296003389435799
['S69T' 'G121E']	1.7534180476988193	0.047048443506454894	1.7691640163106468	0.04187137131656142	1.555072245111352	0.14691724182449786	1.4947585640094663	0.06298228141556513
['N50S' 'P320L']	1.7008776183161198	0.13084198885845422	2.1786340824323993	0.13466991993214436	1.912059850560705	0.14985415784113376	1.8516882007485194	0.1877647820624678
['V52M' 'G91D']	1.9599551130932942	0.06255004308370753	1.9486327957245768	0.03468985176194251	1.9411574950037516	0.07065357663447688	1.8807644088178712	0.07152547591620215
['K37E' 'E217D']	1.466002889873305	0.10621926209641046	2.0870548304178786	0.06131412387665898	1.585704667587575	0.12914491772401615	1.5252342202911842	0.12264564169618186
['I64F' 'P155S']	1.9817545153630647	0.12401621082932124	2.061580897783258	0.05622926088204338	2.0761620608619653	0.09236926605174006	2.0155119131463235	0.1361680958514275
['A109V' 'R207S']	1.9483314732681727	0.05856837804142076	2.0783036033601565	0.098462033697402	2.0597694866604024	0.10170568940336927	1.9988115766283294	0.1145645101514038
['E11D' 'L63Q']	2.05527043294019	0.047100455118399574	1.8333774808314682	0.10706485937985924	1.9219542927490396	0.06526725801425115	1.8608244137716583	0.11696724749428536
['P239H' 'Q348*']	2.0106024032482526	0.07506969230421519	1.8435272171955512	0.0891285172064321	1.8877762465907804	0.1687894917131674	1.826306120443804	0.11653047361985107
['N113I' 'N316I']	1.0451671155461566	0.0773102166208837	1.9782306494513742	0.05058759948782003	1.0571083948640716	0.13206601923225064	0.995574264997531	0.09239033940790592
['S69T' 'M242I']	1.7534180476988193	0.047048443506454894	1.913495911771515	0.06783794459338224	1.700745627693853	0.15620912496740644	1.6390904594703346	0.08255630056534073
['Q180K' 'M347I']	1.993389071642066	0.13846067814050625	2.0416220925408233	0.042231877089962185	2.069090552837029	0.20065643243160836	2.0071876641828896	0.1447580423799332
['R216Q' 'Q231H']	2.022609140533612	0.1203472533628877	1.9840575833138123	0.12445793266417059	2.0413114891727515	0.13518464675351863	1.978843223847424	0.1731278094213356
['V104L' 'I156V']	2.092416512994776	0.12106202767924049	2.0016056894126746	0.059786334889608515	2.1290813665861195	0.07493192792829674	2.066198702407451	0.1350200740087992
['E11D' 'G178S']	2.05527043294019	0.047100455118399574	2.0334226993000755	0.08530006973325564	2.1240096527622017	0.1530241601444719	2.060869632240266	0.0974400059978377
['N113S' 'I160N']	1.8189516325981043	0.07548860273242884	2.4251726902694193	0.09516937017395413	2.2795167090448385	0.0996795894864035	2.2163008228675243	0.12147319935607843
['I156N' 'E235K']	2.1624392872340565	0.059741190020924664	2.0267172512084346	0.15115773125563708	2.224785704982837	0.15217654654874213	2.1613330384424914	0.16253513313578585
['R294C' 'T334M']	1.5898548288116976	0.05625499103121017	2.0226824739876585	0.056157610767440184	1.64843483193717	0.10532736713881936	1.5847138027993561	0.07948774284774257
['A72T' 'M232I']	1.7140012158772564	0.08012388279811902	2.007278325846976	0.054630659936589374	1.7572619293142242	0.15519413018888956	1.6934560417242328	0.09697600527838825
['E39D' 'E44K']	1.703648998919369	0.0776656334529466	1.9787278644308905	0.15450264996493215	1.7185101582341042	0.1694603675221432	1.6545533633502596	0.17292489544838188
['K2E' 'L146F']	1.3222452105406286	0.1303876788701539	2.1365085986056265	0.1402952069157179	1.4951769634904593	0.1706016848087076	1.4309303091462553	0.19152987204264113
['A92T' 'V353I']	1.8181201728698804	0.07666211321705871	2.0326470199180213	0.05182418903146041	1.8875266748732726	0.09585726527486932	1.8229436927879017	0.09253554004637174
['K37E' 'R255H']	1.466002889873305	0.10621926209641046	1.3457944322169069	0.08140752278396038	0.8486461499696129	0.24441792900856324	0.7839738220902119	0.1338271885908352
['Q117R' 'P285S']	2.1397130766898624	0.08281178433496661	1.5363555368957216	0.15930413841424212	1.7130289761992747	0.1078276533644251	1.6482451135855842	0.17954275296052757
['E105K' 'S279N']	1.843644335500816	0.04882943007084762	1.996674695706585	0.1033311512855497	1.8773118613090576	0.2418495499947129	1.8124955312074014	0.11428753242169926
['E137D' 'S221G']	1.8764545731824316	0.11539465688036112	2.0638816422801405	0.14639559765321222	1.9776258773457855	0.1342699942124856	1.9125127154625723	0.186407075640324
['A92V' 'A245T']	1.70049958281087	0.0332265492404606	2.912377676589263	0.17074702581532597	2.6502395267521712	0.1746665208627835	2.585053759400133	0.1739498502419831
['K290I' 'T334M']	1.965632302524516	0.06607916513801566	2.0226824739876585	0.056157610767440184	2.025987704220297	0.13860734054015353	1.9604912765121747	0.0867187022068738
['A72V' 'A139V']	1.2044258621888586	0.040079349052990085	1.8204924430375846	0.07035592253200462	1.0626589372546849	0.05661238817563317	0.9970948052264434	0.08097104455199311
['V171L' 'P284L']	2.0513246762750454	0.08626952599905566	1.7670198256587055	0.07793846676483572	1.8566441947870915	0.10899076259947413	1.7905210019337514	0.11626192720643823
['I210N' 'Q360L']	2.0004752796602356	0.05648595872383718	1.9389967582584948	0.17417133032546175	1.9778038294324012	0.1095629086178855	1.911648537918731	0.1831019274619799
['N50S' 'Q153L']	1.7008776183161198	0.13084198885845422	1.9095939735021963	0.05166339979571902	1.649126611888659	0.07044252209000898	1.5826480918183163	0.14067243129656984
['E259K' 'S354T']	1.5096509381417378	0.05004275154154258	2.0171367182377606	0.06503041326721273	1.5656661120605402	0.053020098673906606	1.4989641563794986	0.08205627112873848
['G265D' 'T287S']	2.0378781327093303	0.07936341516752635	1.937214224993202	0.05964864494860984	2.014047385585636	0.24802593962321162	1.9472688577025328	0.09927997034275579
['A106S' 'A183S']	1.954362401365141	0.11501324070587524	1.9673116681559848	0.09319519608882072	1.9607514306139726	0.08441857350770726	1.8938505695211263	0.14803171995116904
['I283N' 'L346I']	1.4544281986554493	0.057449477702257244	1.9925595010305919	0.0874507057732955	1.4860837816170094	0.11181420488829516	1.4191641996860413	0.10463301786964596
['N46I' 'I134T']	1.5392158794077198	0.1433446536675611	1.9801797520340367	0.04478262330765784	1.5586632897648511	0.32455624219521634	1.4915721314417567	0.1501771390238495
['N316I' 'A341V']	1.9782306494513742	0.05058759948782003	2.00697137200046	0.05275712013998439	2.0249950553051383	0.05519274798850732	1.9573785214518344	0.07309185281141008
['G261R' 'Q309R']	2.0357343099791323	0.09989531324803244	2.094229972079878	0.09574144999523876	2.169846285466952	0.2306748065755137	2.1021407820590103	0.13836726078127487
['A87T' 'N113S']	1.428525486064866	0.033976003352831456	1.8189516325981043	0.07548860273242884	1.2874087995874668	0.07723070750539285	1.2196536186629703	0.08278223206900184
['L196P' 'Q317H']	2.562156427848808	0.10364194573991901	2.250943366013358	0.10454886192080518	2.854185925004588	0.1977858355208047	2.7852762938621667	0.14721452865017062
['P239H' 'I283T']	2.0106024032482526	0.07506969230421519	1.5075290874003386	0.1062455794555687	1.5593499418209096	0.06024279933572263	1.4903079906485917	0.130090667830168
['L184M' 'V271M']	1.9785971252332244	0.07236345571957097	2.064705786636553	0.06649103222006181	2.084680030099151	0.08426085015618319	2.015479411869777	0.09827271793009291
['K108R' 'Q360H']	2.0439219117883503	0.07418135127529613	2.0235276542022853	0.0752646488153101	2.1089733312380123	0.16560863758090974	2.039626065990636	0.10567705634772781
['A139V' 'R351*']	1.8204924430375846	0.07035592253200462	1.880313457082058	0.05246484809211353	1.7423913411508827	0.1669672550232008	1.672982400119643	0.08776397963092822
['E235A' 'R255C']	2.0655454523166665	0.056375844838075416	1.0475246278322508	0.051637539443476425	1.1547413309835608	0.09080436409999182	1.0852465801489175	0.07645045036481693
['Q89L' 'L356V']	1.9518388402824578	0.0496817492568344	2.004493630788734	0.1035448528805499	1.9981210441959483	0.15527894467952574	1.9285089710711922	0.11484691013376759
['E137G' 'N316I']	2.0424836943800253	0.098616240756075	1.9782306494513742	0.05058759948782003	2.0626571186714338	0.1206633052361602	1.9928908438314	0.11083441777173837
['L198Q' 'R355*']	2.043481480978175	0.0415238393867295	1.9363934279811779	0.06089968205689532	2.021827406998727	0.12661045969083623	1.952051408959353	0.07370889031891503
['A81T' 'T141I']	0.8239142749785634	0.08050066342323804	2.227858346012157	0.1352926087794512	1.0938972413076227	0.08902584535157435	1.0239491209907206	0.15743076828222333
['Q26H' 'S85T']	1.988306652899732	0.051212130245663054	1.7585530431649306	0.06518338209486652	1.7893063923910606	0.05298122565047659	1.7190361960646627	0.0828948465564906
['R168*' 'Q335H']	1.5173555974527115	0.057010976269705124	2.0173617675932514	0.055561009404000807	1.5773515430230967	0.09387954997245784	1.5068938650459631	0.07960701716065204
['V99A' 'D292E']	0.951152595092734	0.07275891937896059	2.474241974940018	0.11047339539118162	1.4681971620129337	0.05521022161741526	1.3975710700327526	0.13228088084999448
['V111A' 'K325I']	1.8210356852936904	0.06359843845947535	1.9409033069978523	0.08659679893082901	1.8050458051103553	0.11913491195920123	1.7341154922915432	0.10744192365901731
['S70N' 'A139T']	1.6306130304037554	0.04701773608668813	1.9897598331982655	0.042259226188156154	1.663570738647773	0.12242723096791712	1.592549363602021	0.06321795397463602
['S28N' 'L174M']	2.1982717818081667	0.06742411474358535	1.9347461695303672	0.07868540322725054	2.1765511335735095	0.16627199918601532	2.105194451338534	0.10362144531896461
['S85F' 'A183S']	1.1141154459416136	0.05165683649542449	1.9673116681559848	0.09319519608882072	1.1250733506461594	0.10006401066896069	1.0536036140975988	0.10655408641037079
['N50S' 'E164G']	1.7008776183161198	0.13084198885845422	2.2828672233430702	0.10583222275260536	2.0277702003881557	0.15607888540860979	1.9559213416591903	0.1682857255419869
['A116T' 'V271M']	1.9271635476615132	0.06262120440440985	2.064705786636553	0.06649103222006181	2.0362769022044307	0.1521963194216711	1.9640458342980662	0.09133713706235912
['A139V' 'A250G']	1.8204924430375846	0.07035592253200462	2.2122510484034703	0.19385700832635017	2.0774127672029046	0.15820355863803442	2.004919991441055	0.20622923049987854
['L90Q' 'Q211L']	1.675173823158219	0.04427889480056767	1.963369085134488	0.08644956059319678	1.683236965170089	0.11121708047504492	1.6107194082927072	0.09712953748225377
['I64F' 'E357*']	1.9817545153630647	0.12401621082932124	2.1166367838860807	0.12847920964166315	2.1434378583415916	0.11210068348435136	2.070567799249146	0.17856911227479708
['L146F' 'A341T']	2.1365085986056265	0.1402952069157179	2.0644268167704856	0.054241640553367304	2.2460192886694714	0.11203443450823056	2.173111915376112	0.15041575932542706
['P155L' 'V264I']	1.9150490842060144	0.05075472457119918	1.888248544209721	0.10112703970679333	1.8484022190466174	0.10949400633461473	1.7754741284157354	0.11314910616596865
['A32T' 'K325I']	2.010773067506189	0.06549521190920057	1.9409033069978523	0.08659679893082901	1.9968346822394805	0.12502337045841963	1.9238528745040413	0.1085754501169464
['S31T' 'H202Y']	1.6543748857306988	0.06997518815124025	1.9841026537455457	0.08910838660238868	1.6836916327794635	0.08802418401695425	1.6106540394762447	0.11329974192239907
['H202Y' 'R294C']	1.9841026537455457	0.08910838660238868	1.5898548288116976	0.05625499103121017	1.619353179092341	0.08342572612113339	1.5461339825572433	0.10537992493260895
['A81T' 'A256S']	0.8239142749785634	0.08050066342323804	1.9921443272893455	0.13078910322334641	0.8627646318204623	0.08997743423967282	0.788235102267909	0.15357781849456195
['V104L' 'E105G']	2.092416512994776	0.12106202767924049	2.0032296661215327	0.11536784561278371	2.1423974290067394	0.09293594666256245	2.067822679116309	0.16722964553913366
['T258I' 'S300C']	1.8662307003434089	0.05140798083322983	1.6942759802976912	0.055857487578554015	1.6074767538728598	0.06201811992817816	1.5326831806411003	0.07591336780790352
['P155L' 'T240S']	1.9150490842060144	0.05075472457119918	2.0462039587370136	0.04520473779763396	2.0082491064319576	0.1279848030316669	1.9334295429430282	0.06796698011278068
['A199T' 'Q360L']	2.012151650247518	0.06177124449489887	1.9389967582584948	0.17417133032546175	1.9982112015572644	0.13899807375476264	1.9233249085060131	0.18480080885588593
['A194T' 'Q348*']	2.9502628294433033	0.1771902161730846	1.8435272171955512	0.0891285172064321	2.8410999483276242	0.1768134423029963	2.7659665466388543	0.19834380576887625
['D267Y' 'A341V']	2.201838106897941	0.20686645093816083	2.00697137200046	0.05275712013998439	2.256349852278628	0.17670215772256193	2.1809859788984007	0.21348780351396013
['R216Q' 'Q298L']	2.022609140533612	0.1203472533628877	2.2274516290448396	0.1258876126925231	2.2976424626684877	0.14223527970317038	2.2222372695784522	0.1741584118594729
['E137D' 'V301M']	1.8764545731824316	0.11539465688036112	1.7896756470970894	0.037569408857266895	1.7139059881777197	0.08278467550364431	1.638306720279521	0.1213564473706311
['V104I' 'A250S']	2.1620608623317743	0.16872265389697882	1.7632176172559009	0.08470072073034714	1.973107258159773	0.17882103530158794	1.8974549795876752	0.18878968729853854
['I156V' 'T336S']	2.0016056894126746	0.059786334889608515	2.061940906855138	0.05862342542909381	2.1115404694572444	0.0851933515908568	2.035723096267813	0.08373238231755348
['V80A' 'D344N']	1.2915505188319927	0.09950509184287684	2.134961414588558	0.08159924710689007	1.4745836097907359	0.11336513105223747	1.3986884334205505	0.12868449957578676
['P284L' 'L318M']	1.7670198256587055	0.07793846676483572	1.7614287856844888	0.04741531668559795	1.576625641872508	0.15235449679587257	1.5006251113431945	0.09122837748227766
['A32V' 'Q352*']	1.9985589878739909	0.06189744912841524	1.9470367774275792	0.1441641839933055	1.993799150703327	0.10017335372105445	1.9177722653015703	0.15689042722569274
['A32V' 'S300C']	1.9985589878739909	0.06189744912841524	1.6942759802976912	0.055857487578554015	1.7412642748399862	0.13778219047129506	1.665011468171682	0.08337477512529234
['Q231E' 'G315S']	2.088975207769445	0.1756589157670389	2.011745454217722	0.20705107916697518	2.1494534049125167	0.1358074693088128	2.0728971619871666	0.2715256968919529
['V94L' 'P212S']	1.1963082021464002	0.053340984357409416	2.0847144862021527	0.11063657689413384	1.3298724270115492	0.07096095846683044	1.2531991883485532	0.12282390955782585
['Q153K' 'E164D']	2.0354192789898398	0.06003777031705404	2.160445293254547	0.07433391807420633	2.2447671948678267	0.13838357622090167	2.1680410722443875	0.09555137487711077
['Q55H' 'F161L']	1.739910817626945	0.06009492510314834	3.089898115113519	0.13491885484393035	2.8787968986322534	0.19001617825547892	2.8019854327404645	0.14769731688676865
['E44K' 'Q311H']	1.9787278644308905	0.15450264996493215	2.041519394832616	0.07447287698708555	2.0692407640244617	0.0858565989976602	1.9924237592635063	0.1715146590030133
['I156F' 'Q209H']	2.3617514174004395	0.12488146830920589	2.008635115789951	0.1521027667025649	2.419430119026124	0.15802876351820128	2.3425630331903906	0.19680099787764818
['Y12C' 'A176V']	1.8096070481808475	0.09926131334406807	2.132525486485279	0.1019132273810429	1.9914018538579286	0.18060471858021837	1.9143090346661267	0.1422642409110927
['A106T' 'K203R']	1.6822832952974023	0.11839487304308505	1.9913517945586825	0.04263041290362665	1.7229801592306817	0.16061325201996998	1.645811589856085	0.1258359967069118
['P212A' 'V271L']	1.9972357044570457	0.0731611976325346	1.9357837811792638	0.08615144215967852	1.9823649966489127	0.07941131791788533	1.9051959856363099	0.11302491683349836
['Q60L' 'G91D']	1.8760638760933321	0.08408266411614745	1.9486327957245768	0.03468985176194251	1.8740449633810738	0.0921786565242922	1.7968731718179094	0.0909575737370694
['N234D' 'Q335R']	2.0889489162135497	0.06817664042138671	2.1739233034350423	0.1366892883148444	2.312550708710756	0.21334789711484223	2.2350487196485926	0.15274821059235266
['A138T' 'T258I']	2.068280058608767	0.06902374463224689	1.8662307003434089	0.05140798083322983	1.9849289094337499	0.16240069642373547	1.906687258952176	0.08606426561824226
['A92V' 'Y204F']	1.70049958281087	0.0332265492404606	2.1050019423521404	0.08007635615985088	1.8560890461634354	0.05306008453228638	1.7776780251630107	0.08669617286978729
['S61P' 'M254L']	1.815101789103431	0.09803303195757179	1.9450595950765142	0.07501504908524936	1.811134584615997	0.14915499535094187	1.732337884179945	0.12344121250237566
['E11K' 'S93G']	2.09548664397777	0.09298613804004234	2.0871776493003327	0.10314431953219927	2.2336699233009507	0.1800458712093452	2.1548407932781033	0.13887106437038002
['M232I' 'L346I']	2.007278325846976	0.054630659936589374	1.9925595010305919	0.0874507057732955	2.051188179428004	0.10694695265080911	1.9720143268775678	0.10311224440072464
['N157Y' 'E235G']	2.141842388867261	0.14998133042563622	2.000450220871274	0.0779827094415749	2.193764307300248	0.14526586065206173	2.114469109738535	0.16904349277062683
['V94M' 'H202Y']	0.8159265604344131	0.10329277853108025	1.9841026537455457	0.08910838660238868	0.8516526158466993	0.12104101810326678	0.7722057141799592	0.13641738400787326
['D149G' 'D302Y']	2.800190807566849	0.16180743135905212	2.0674432400107916	0.09466132717782935	2.919516755396133	0.14615986666035624	2.8398105475776405	0.1874630942507949
['E44V' 'A253T']	1.887660689176114	0.1130336921076307	1.8980418704958666	0.04667448442607817	1.8376968761042674	0.20076510056279506	1.7578790596719807	0.12229114051280603
['I283N' 'L349P']	1.4544281986554493	0.057449477702257244	1.9166517355821442	0.0648387548332228	1.423113144061649	0.19697445075982428	1.3432564342375937	0.08662855543401912
['D219G' 'D302V']	2.197835274289141	0.10651645684234635	2.5082461105794036	0.17470989423668198	2.7582796909746183	0.2594861964635054	2.6782578848685454	0.20461989815861026
['S97T' 'L307F']	1.5606924334429224	0.0744274550934635	1.9521554909280148	0.05815078595610931	1.5660521795913784	0.204210451523643	1.4850244243709372	0.09445083365964943
['G178S' 'P320S']	2.0334226993000755	0.08530006973325564	2.1136971759527827	0.06273549456514843	2.20054516469244	0.11621879117639271	2.119296375252859	0.10588599612239592
['R101G' 'T328S']	1.65194990524812	0.09552967992519654	2.2731724932772925	0.12316889436003561	1.9790201205815408	0.1925955300833974	1.897298898525413	0.15587333410331644
['P3S' 'S97L']	1.9835170317059476	0.14068665737743774	1.5524223678911568	0.08946802202055794	1.5904738561920146	0.11045468772748877	1.508115899597105	0.16672511067115114
['C140S' 'Q153L']	2.1671889157323037	0.06323700559171708	1.9095939735021963	0.05166339979571902	2.1314567535989215	0.16965749522864104	2.0489593892345	0.08165798034888663
['A40V' 'L185F']	2.0355822863879505	0.07921185593034251	2.3416999080435996	0.1682157198107413	2.432082053125319	0.19889630053722734	2.3494586944315503	0.1859329086293633
['L90Q' 'H173L']	1.675173823158219	0.04427889480056767	2.331881955309337	0.15637042016587788	2.0620246236511086	0.15324280349504876	1.9792322784675567	0.16251870300864737
['A43T' 'Q348*']	1.9859381307854045	0.09167477720690059	1.8435272171955512	0.0891285172064321	1.8845123214252582	0.1275331063026366	1.8016418479809562	0.12785991301167118
['T258S' 'A341T']	2.001029741789325	0.04798269058411176	2.0644268167704856	0.054241640553367304	2.120584128145297	0.2032845084104076	2.0376330585598112	0.07241887989751919
['L349V' 'L356P']	2.108427103158384	0.19126893270958528	1.8394237679696133	0.16443584815456538	2.003106839609198	0.14215636803496912	1.9200273711279974	0.25223590699615933
['A245V' 'Q317R']	2.7354585069244948	0.18048171707579835	1.8978843036129747	0.06627799122181119	2.6887123702384748	0.19989648179526306	2.605519310537469	0.192266539780137
['Y204F' 'S358C']	2.1050019423521404	0.08007635615985088	2.1162377879770564	0.20207872863596202	2.2766260385448445	0.25956168955444664	2.193416230329197	0.21736613209735794
['V143I' 'V313A']	1.9361333411748989	0.08176012370915459	2.0865146342822682	0.0784773576818877	2.0782533255754743	0.11427677876232098	1.994824475457167	0.11332878494745807
['S221C' 'Q228H']	1.5409784936593858	0.10038844121888939	1.990644531952328	0.0931669130584132	1.5874655406081601	0.06970071769969516	1.503799525611714	0.13695952985897816
['F226Y' 'A350V']	1.915353069867615	0.041992609522616325	2.0642004740494655	0.050995415881408476	2.0358418284588926	0.17181511948603231	1.9517300439170806	0.06605990989576609
['Y12C' 'A343T']	1.8096070481808475	0.09926131334406807	2.047513088308776	0.10494952360863903	1.913714943181546	0.17124902015525528	1.829296636489624	0.14445487472726404
['G14S' 'S358I']	1.872690752901441	0.09356463794910423	2.030060397648618	0.08705453050380711	1.9596973556286572	0.15334566182216555	1.8749276505500592	0.12779997165799858
['K37N' 'S85Y']	1.8868287770519867	0.11176802214130976	1.0290429292471373	0.11357782330222514	0.9729920401479062	0.14466271593297508	0.8880482062991244	0.15934871420708668
['V192I' 'A312E']	2.0805068584212023	0.05356912610859782	1.992022931538924	0.11792709487242296	2.1298485354282395	0.15256943704223833	2.0447062899601263	0.1295239397836875
['Q153L' 'F226Y']	1.9095939735021963	0.05166339979571902	1.915353069867615	0.041992609522616325	1.882465799893116	0.07231463789899537	1.7971235433698118	0.06657691892068322
['D132N' 'G261R']	1.988022618407603	0.052070815456698984	2.0357343099791323	0.09989531324803244	2.0814099257360414	0.09735657270257102	1.9959334283867354	0.11265186829896842
['V192I' 'R207H']	2.0805068584212023	0.05356912610859782	2.032269406381283	0.09952582403452268	2.1704963292535626	0.12558834847512815	2.084952764802486	0.1130267265817675
['K33E' 'Q131R']	1.6537198477031998	0.06530882416763392	2.0914887075913353	0.1108390905756896	1.8030470068883069	0.11896141972104482	1.7173850552945353	0.12864892737137315
['V52M' 'T240N']	1.9599551130932942	0.06255004308370753	2.0582564707862225	0.0898407367355762	2.0761596730561585	0.14029006015004364	1.9903880838795165	0.10947084482621287
['M223V' 'E235K']	2.031402473595649	0.08092302093081677	2.0267172512084346	0.15115773125563708	2.116095621934126	0.21467867575324193	2.0302962248040832	0.17145610235544492
['Q317R' 'V321I']	1.8978843036129747	0.06627799122181119	2.177145506717415	0.13152689407794912	2.1333064092676937	0.21775525339379423	2.0472063103303904	0.14728236821218801
['V175I' 'S322L']	2.031578022113013	0.17244447455794554	2.1254616498493544	0.081373044225189	2.216223328713889	0.18006056303558024	2.129216171962368	0.19067949321319397
['I64F' 'S69F']	1.9817545153630647	0.12401621082932124	1.0575187750194621	0.06747056043539242	1.0985282652749464	0.11482279138404033	1.0114497903825268	0.14118178733083314
['D132E' 'F147Y']	2.170429135350244	0.08443870986981596	2.0751243692513324	0.06918089967144761	2.3049126829164406	0.18156505044332696	2.217730004601576	0.10915994047190505
['I64F' 'V264A']	1.9817545153630647	0.12401621082932124	2.1868102494418222	0.09099996046553101	2.228237777364626	0.07638653135265099	2.140741264804887	0.15382136832440044
['A81T' 'A176T']	0.8239142749785634	0.08050066342323804	2.05322724512553	0.04365741237121015	0.9370007227117193	0.13921909147294043	0.8493180201040933	0.09157688827718131
['A145T' 'P212S']	2.0300604755954588	0.06185432334702264	2.0847144862021527	0.11063657689413384	2.1748910130715773	0.14466871981976065	2.0869514617976113	0.1267533410351365
['A92T' 'P339S']	1.8181201728698804	0.07666211321705871	2.081796267011709	0.06418768615964245	1.9601242846337112	0.1783924647195452	1.8720929398815893	0.0999856922636128
['A87V' 'R355*']	1.6558133114608884	0.0812981530911116	1.9363934279811779	0.06089968205689532	1.6524619400097658	0.0570431670446493	1.5643832394420665	0.10157834892661308
['F226Y' 'V270I']	1.915353069867615	0.041992609522616325	2.087654060470538	0.0944056169547848	2.06335825247732	0.1692254944967591	1.9751836303381531	0.10332376187079369
['A222V' 'P332H']	1.8791230235312124	0.06162369934716103	2.0313834962680084	0.07511369664808515	1.9709637116781387	0.15891659392803828	1.882683019799221	0.09715733500549432
['N208H' 'D292E']	2.1766969015699833	0.22385902404658486	2.474241974940018	0.11047339539118162	2.711525525634289	0.2288734033194805	2.6231153765100017	0.2496341998531968
['I210F' 'E215K']	2.0171335195194207	0.103058245754436	2.141823136147452	0.11543106323811635	2.2196004542868097	0.11182321472337069	2.131133155666873	0.15474279426927684
['Q117R' 'S120T']	2.1397130766898624	0.08281178433496661	1.9933235622979215	0.09429578556435327	2.19412730790746	0.24043719610348493	2.1052131389877844	0.12549695932547336
['Q317K' 'R340L']	2.037653451053415	0.08647649384374304	2.0634844697319497	0.0604855969884308	2.1623060712862294	0.14188289909293092	2.073314420785365	0.10553052369127046
['S31T' 'R263C']	1.6543748857306988	0.06997518815124025	2.0092648354175338	0.05926279787714321	1.7256841390026822	0.17140594263110034	1.6358162211482328	0.09169845238077143
['A139T' 'E172K']	1.9897598331982655	0.042259226188156154	1.9985298416334218	0.07754634750643012	2.0509131951750517	0.07520889256344788	1.9604661748316876	0.08831352223532794
['S97L' 'V271L']	1.5524223678911568	0.08946802202055794	1.9357837811792638	0.08615144215967852	1.5509766945745322	0.12751472726938357	1.460382649070421	0.12420385642347613
['V95L' 'A253S']	1.425260727901658	0.04806887287060219	2.0065478104822865	0.09061921017110042	1.4948477323209155	0.10745572694020988	1.403985038383945	0.10257903192701803
['A106T' 'G310C']	1.6822832952974023	0.11839487304308505	2.013272070257915	0.06035305281206775	1.7589017513806908	0.06247572913681918	1.6677318655553175	0.132890319235919
['A43T' 'L251Q']	1.9859381307854045	0.09167477720690059	1.5787490612438004	0.05523703951257261	1.628145474137991	0.15245292796050763	1.5368636920292054	0.10702988045423749
['V271L' 'S358C']	1.9357837811792638	0.08615144215967852	2.1162377879770564	0.20207872863596202	2.1158110225024367	0.16581350158445546	2.0241980691563204	0.2196767706274817
['V143L' 'M347L']	2.212880712283369	0.07716769099897343	1.95483764405467	0.06315015691001717	2.2317333818971683	0.1507359926939741	2.139894856338039	0.09971356403154405
['Q209H' 'G261R']	2.008635115789951	0.1521027667025649	2.0357343099791323	0.09989531324803244	2.108443376480222	0.14963556011574414	2.016545925769084	0.18197341906854805
['A139V' 'N333D']	1.8204924430375846	0.07035592253200462	2.0977465509467885	0.051647791491550646	1.98254826565983	0.07953827083668094	1.8904154939843734	0.08727800525495599
['Q54R' 'L169Q']	1.5180745004592953	0.0676901068836176	2.196150497577069	0.09923566322718826	1.7792366553372867	0.16422156079864858	1.6864014980363646	0.12012355067202891
['M242T' 'A253T']	1.92598616830556	0.1319307039226729	1.8980418704958666	0.04667448442607817	1.8890744159401043	0.28343019367480266	1.7962045388014265	0.13994362484219203
['A92V' 'A266T']	1.70049958281087	0.0332265492404606	1.9244705353575258	0.0854517793727976	1.6900635896358656	0.120320811297733	1.597146618168396	0.0916842962148155
['G200C' 'P212L']	2.8065655536988663	0.11268212173326365	2.0161560011458532	0.06895396670653679	2.8879464421998917	0.13258040885046543	2.7948980548447193	0.132105677708705
['E44K' 'P284A']	1.9787278644308905	0.15450264996493215	1.8244807766303752	0.09900126061770802	1.868694795150001	0.08004697695119663	1.7753851410612662	0.1835001865123894
['K37R' 'R255H']	1.9904285270338944	0.05605319112857119	1.3457944322169069	0.08140752278396038	1.401915324728594	0.15466462308138265	1.3083994592508015	0.09883898523111799
['T167M' 'R351L']	2.3812027880096163	0.03981136210232605	1.9335639489202576	0.13789689086516874	2.3806040342435493	0.11571156849740008	2.2869432369298743	0.1435287325336735
['A41T' 'L174M']	1.7618555677749466	0.14649823938600628	1.9347461695303672	0.07868540322725054	1.7628807389223153	0.08219945225557534	1.6687782373053142	0.16629229333987375
['L189S' 'V271L']	1.9052653788858804	0.07156660565993947	1.9357837811792638	0.08615144215967852	1.9075264471100153	0.14151282397890147	1.8132256600651444	0.11199933049745303
['P155L' 'A241V']	1.9150490842060144	0.05075472457119918	2.0181409504062855	0.07623866597669683	2.001171959229418	0.18960299363637395	1.9053665346123	0.09158807922543545
['E39D' 'L318M']	1.703648998919369	0.0776656334529466	1.7614287856844888	0.04741531668559795	1.5331224411327724	0.11148859592397686	1.437254284603858	0.09099540030157019
['C140R' 'N208K']	2.438476746444384	0.09516837308398661	2.0732876029081635	0.07713297963282124	2.5802248721193863	0.1692147778296513	2.4839408493525483	0.12250108482168671
['E36G' 'S69P']	2.002382148050955	0.12432544880749671	1.697839214051417	0.04929841313282282	1.7693987051462305	0.13927469548396393	1.6723978621023723	0.13374285311223164
['G236C' 'Q291H']	2.049500296481905	0.10027297832355793	2.187315570498418	0.09153178703539246	2.3059953048352697	0.16241529739495184	2.2089923669803233	0.13576722071166206
['E100D' 'F226Y']	0.9463766619703315	0.07660113262254367	1.915353069867615	0.041992609522616325	0.9310134266520363	0.09802601552527919	0.8339062318379469	0.08735624061036196
['Q131H' 'L251Q']	1.9731903971332876	0.0664404665851217	1.5787490612438004	0.05523703951257261	1.6217048564633632	0.14601384264228037	1.5241159583770885	0.08640292896749613
['C140Y' 'Q228H']	2.161455277271506	0.08294244915399118	1.990644531952328	0.0931669130584132	2.2233361969593886	0.15069093590706797	2.1242763092238346	0.12473781928708043
['L71M' 'G236S']	1.5576213440235025	0.06127479256003802	1.9407105331671168	0.0734251073323577	1.5697339693123393	0.14374373659191428	1.4705083771906193	0.09563391966265912
['P212L' 'P284A']	2.0161560011458532	0.06895396670653679	1.8244807766303752	0.09900126061770802	1.9128665071288689	0.1466994061710023	1.8128132777762285	0.12064783101432669
['E44K' 'A145V']	1.9787278644308905	0.15450264996493215	1.9880564599006438	0.14709822596734048	2.0392876030355236	0.19975058061534934	1.9389608243315348	0.21332828440908885
['Q211H' 'A341V']	2.087786939122542	0.06850092345616396	2.00697137200046	0.05275712013998439	2.1675097225157374	0.20541895424018955	2.066934811123002	0.08646207399670668
['A87T' 'A337T']	1.428525486064866	0.033976003352831456	1.9983383781219122	0.14410914090743918	1.4997249792156597	0.046338733963178426	1.3990403641867784	0.14806016782683915
['H202Y' 'G315A']	1.9841026537455457	0.08910838660238868	2.168179092076641	0.1621945090144216	2.2251716112413833	0.19162598770418104	2.124458245822187	0.18506043152794724
['T68S' 'A312S']	1.9023469095420402	0.0552315160851178	1.9772860914956547	0.12618791588274716	1.953752041876854	0.10241896526709215	1.8518095010376951	0.13774581838985858
['G103V' 'A341V']	1.81881095126218	0.0849345005188442	2.00697137200046	0.05275712013998439	1.9002995754577434	0.06844729389004889	1.7979588232626402	0.09998591452724875
['S31T' 'A241S']	1.6543748857306988	0.06997518815124025	1.9427194122050397	0.14933078777917122	1.6716263334063124	0.12329137042588592	1.5692707979357388	0.16491273794206845
['R195C' 'K290R']	2.4323496322440583	0.09516468370762125	2.3245866002387294	0.07501356443427191	2.831500934268533	0.20056613617914912	2.7291127324827884	0.1211748813669989
['T167M' 'H173L']	2.3812027880096163	0.03981136210232605	2.331881955309337	0.15637042016587788	2.7881899646948916	0.16648747067494823	2.6852612433189536	0.16135877061782453
['V94M' 'L346I']	0.8159265604344131	0.10329277853108025	1.9925595010305919	0.0874507057732955	0.8838506759690211	0.1635631484660356	0.7806625614650051	0.1353404006086811
['A13V' 'I123F']	2.235454632507603	0.11212105051146341	1.3491789728791854	0.06611399572463791	1.6606128803784226	0.19369657311232394	1.5568101053867887	0.1301621696134156
['Y126F' 'D219E']	2.1841529670489557	0.16060659714202183	1.9902311496687926	0.051004215791272546	2.2504454188513936	0.11933388794665195	2.1465606167177484	0.16851085743661265
['V24M' 'K325E']	2.337321447830859	0.2231210569394044	2.1132511428155754	0.07926921849329624	2.5271097018537345	0.3195466375180755	2.4227490906464344	0.23678389947438336
['M98I' 'E357G']	1.6359542968276066	0.051737757746862505	2.017431977971589	0.0347092063850689	1.7299286853686138	0.1639011488691119	1.6255627747991954	0.06230188267263148
['G200D' 'M232I']	2.3725527533264414	0.11098129892276394	2.007278325846976	0.054630659936589374	2.456397118509264	0.10326483686160065	2.3520075791734176	0.12369865688717545
['N46I' 'M347I']	1.5392158794077198	0.1433446536675611	2.0416220925408233	0.042231877089962185	1.6574498247679326	0.22268301230056484	1.553014471948543	0.14943634490181668
['L63Q' 'P239L']	1.8333774808314682	0.10706485937985924	1.9471969493450736	0.0706318980668838	1.8572765981689623	0.19744476367761296	1.7527509301765423	0.12826437205459548
['S308Y' 'A341T']	1.9124166984764495	0.13403490082034855	2.0644268167704856	0.054241640553367304	2.053792061071729	0.14046767819115102	1.9490200152469352	0.14459429521195286
['R255L' 'R351*']	1.6387412832451012	0.0519356927423121	1.880313457082058	0.05246484809211353	1.5962900527913098	0.14738053563147596	1.4912312403271595	0.07382327861828136
['V104I' 'Q211P']	2.1620608623317743	0.16872265389697882	1.940459748300828	0.11319776232611806	2.180080914219234	0.10526644699218096	2.0746971106326026	0.20317742820913945
['S190N' 'H202Y']	2.163248162844781	0.08577819040379597	1.9841026537455457	0.08910838660238868	2.225119160641557	0.09090731984110605	2.1195273165903274	0.12368590263983457
['G103S' 'Q231H']	1.6508596548858585	0.04987470835808398	1.9840575833138123	0.12445793266417059	1.7127833597743642	0.1434571923036398	1.607093738199671	0.13407931808016907
['S151Y' 'T154R']	1.981483707473655	0.1223005330429659	2.182986136076664	0.06517304562498825	2.242535357116389	0.07859303009504791	2.136646343550319	0.1385819117295991
['D292E' 'P332S']	2.474241974940018	0.11047339539118162	2.057427402134583	0.06433057569122243	2.6100423233970274	0.20384214238425358	2.503845877074602	0.12783893795718285
['A110T' 'A214V']	0.9479778432134847	0.07192745691707923	1.9682953227881994	0.035212891396361135	0.994650379874207	0.1101432607638847	0.8884496660016841	0.08008437287667435
['G170S' 'Q360H']	2.304959145470705	0.10927383956176785	2.0235276542022853	0.0752646488153101	2.4070142849015834	0.15167329017280728	2.300663299672991	0.1326858672725281
['P212L' 'L346*']	2.0161560011458532	0.06895396670653679	1.978167375318207	0.11242802808460617	2.0734185285481033	0.09866859615019695	1.9664998764640607	0.1318890102455818
['S158N' 'M223V']	2.0419855051854054	0.06428256570247035	2.031402473595649	0.08092302093081677	2.152596006203431	0.15204097574448536	2.045564478781055	0.10334787646517864
['E105D' 'M249K']	2.257792230522379	0.09191550860743376	2.570000842079867	0.18192180526016893	2.9071551671846354	0.2561219954446841	2.799969572602246	0.2038234627114407
['A199T' 'M223V']	2.012151650247518	0.06177124449489887	2.031402473595649	0.08092302093081677	2.123404333851923	0.09755389870989593	2.0157306238431674	0.10180482288682587
['P144S' 'K325I']	1.924637127786091	0.1012069619793294	1.9409033069978523	0.08659679893082901	1.9454282751780219	0.05555386028989925	1.8377169347839435	0.13319855381404053
['A186S' 'P320L']	1.9812047534230501	0.07224343186105782	2.1786340824323993	0.13466991993214436	2.239809233257258	0.15568190963742418	2.1320153358554497	0.1528237572551908
['K37Q' 'L115I']	1.6680653729355082	0.12758267785378935	1.6092446251231827	0.126821057067469	1.3575652154116844	0.07674295444859443	1.2494864980586908	0.17989141225765617
['A139T' 'P155S']	1.9897598331982655	0.042259226188156154	2.061580897783258	0.05622926088204338	2.13186377785361	0.22689988158814556	2.023517230981524	0.07033897907535079
['S158N' 'R351*']	2.0419855051854054	0.06428256570247035	1.880313457082058	0.05246484809211353	2.003035189805203	0.15671421293796553	1.8944754622674638	0.0829747463908204
['V99A' 'M223K']	0.951152595092734	0.07275891937896059	2.0255928113810397	0.09156868326134955	1.0574977456282582	0.11361433072348748	0.9489219064737742	0.11695590666320127
['V104A' 'N157I']	1.8824286625172877	0.055793571098745214	2.1152723688536845	0.07811690720892871	2.0791424223345127	0.24883286845513958	1.9698775313709724	0.09599569661104146
['Q54R' 'V270I']	1.5180745004592953	0.0676901068836176	2.087654060470538	0.0944056169547848	1.6880783104023587	0.12068571661574982	1.5779050609298335	0.1161652748566848
['A110V' 'Q348*']	1.4477374578510565	0.11639321871038484	1.8435272171955512	0.0891285172064321	1.3738220780285815	0.13431541178520315	1.2634411750466081	0.1465990243527587
['V52M' 'A92T']	1.9599551130932942	0.06255004308370753	1.8181201728698804	0.07666211321705871	1.8607902802373424	0.1313561681125544	1.7502517859631745	0.09894234428534021
['D149G' 'G236D']	2.800190807566849	0.16180743135905212	2.087212559151673	0.048093465324458066	2.9701929105461575	0.14541511073529473	2.8595798667185224	0.16880351373691607
['G91D' 'Q117R']	1.9486327957245768	0.03468985176194251	2.1397130766898624	0.08281178433496661	2.1713681256067145	0.13405577002699398	2.06052237241444	0.08978406005526018
['T19S' 'Q181H']	1.538375737336216	0.06696930237793698	2.0023373814847463	0.12687911987323222	1.6240449727906425	0.1625129748266812	1.5128896188209624	0.14346845827844387
['D219E' 'A337T']	1.9902311496687926	0.051004215791272546	1.9983383781219122	0.14410914090743918	2.0720529057175954	0.10995377715502147	1.9607460277907047	0.15286881474507105
['F161L' 'A341V']	3.089898115113519	0.13491885484393035	2.00697137200046	0.05275712013998439	3.181758837142686	0.253437753570804	3.0690459871139795	0.14486687377679652
['A92V' 'L318M']	1.70049958281087	0.0332265492404606	1.7614287856844888	0.04741531668559795	1.546882411524315	0.1584360384571204	1.4341048684953592	0.05789832321254473
['T141I' 'K325R']	2.227858346012157	0.1352926087794512	1.9881547567113471	0.060139059366350944	2.3011900027820205	0.2330581782003397	2.188189602723505	0.1480567338955548
['N46Y' 'S102I']	1.8604190720350737	0.06360088431376026	2.1943983685784163	0.09273076877150126	2.140134869865611	0.11960038918844375	2.0269939406134907	0.11244584457616008
['S221N' 'T258S']	1.719243434414599	0.060443317957033754	2.001029741789325	0.04798269058411176	1.8056617715460823	0.1555877358112012	1.6924496762039243	0.07717339749774974
['F147L' 'A214T']	1.6317721196535986	0.06619254269899244	1.976609221725574	0.08571007506567334	1.6945122056347561	0.17731789463622483	1.5805578413791728	0.10829436585862302
['I160N' 'Q348*']	2.4251726902694193	0.09516937017395413	1.8435272171955512	0.0891285172064321	2.3549971035021104	0.1483355893145523	2.2408764074649707	0.13038827247388612
['N125D' 'P320S']	2.760737384203854	0.15208900652246382	2.1136971759527827	0.06273549456514843	2.9608141420120093	0.12008777288199737	2.846611060156637	0.16451993248030408
['Q317L' 'K327E']	2.0248878350872825	0.09298212244654555	1.8757381939307052	0.13246082324950192	1.9870981808236008	0.1446331955600266	1.8728025290179882	0.16183802022578062
['S70N' 'L304F']	1.6306130304037554	0.04701773608668813	2.1851856587110134	0.15377611266932967	1.9023906164947357	0.15076863277977393	1.787975189114769	0.16080348358915558
['L56M' 'R86L']	0.9009602856403073	0.119295877579927	2.1740332776018167	0.0965707731958322	1.1617791769316983	0.24560076731036617	1.0471700632421244	0.15348426838997473
['L174M' 'S193T']	1.9347461695303672	0.07868540322725054	2.0862592951672174	0.09819112345814897	2.107893136263788	0.09486873378148393	1.9931819646975844	0.12582880992447024
['P155L' 'M232V']	1.9150490842060144	0.05075472457119918	1.983516898133448	0.06424218752668687	1.9855374432277941	0.08149540746891033	1.8707424823394625	0.08187246621735716
['A41V' 'K59R']	2.0941798619709164	0.18320801840233003	1.6692146295520616	0.06764666159410229	1.8507648892370219	0.14298514064817786	1.735570991522978	0.19529784645954368
['V66I' 'I123T']	1.8284287867352227	0.09521392787104914	1.9070670164870875	0.06862352590332747	1.8229641449085694	0.15590502786594548	1.7076723032223105	0.11736643629265568
['S308T' 'D344Y']	2.1649017073650114	0.1273504363616503	2.0953256988701296	0.1055909201212345	2.3479665122371514	0.0914818410084293	2.2324039062351413	0.16543148446880257
['K203R' 'F226S']	1.9913517945586825	0.04263041290362665	1.6161950540057133	0.057561948406234756	1.6960800421765039	0.1660255787658838	1.579723348564396	0.07162911425290508
['E36G' 'V143I']	2.002382148050955	0.12432544880749671	1.9361333411748989	0.08176012370915459	2.0272445098838134	0.16583881105645007	1.910691989225854	0.14880031938850719
['A27V' 'S345L']	1.7379728408356057	0.06170544360550216	1.9861030762613903	0.05801129469902029	1.8135682319079742	0.11021642096574677	1.696252417096996	0.0846928101033871
['D132N' 'A350T']	1.988022618407603	0.052070815456698984	2.0101063974056124	0.1531679518193204	2.0876942056454144	0.13587972564664164	1.9703055158132154	0.16177698008941588
['Q291H' 'A312G']	2.187315570498418	0.09153178703539246	2.0531638466087623	0.19807850083001263	2.3303924461143697	0.1932146938242474	2.2126559171071807	0.2182044008010786
['I83F' 'Q209H']	1.3001977189385403	0.09272414611257183	2.008635115789951	0.1521027667025649	1.3992535498305236	0.10424041041023437	1.2810093347284917	0.17813764035397026
['S69T' 'N208Y']	1.7534180476988193	0.047048443506454894	1.981359419627147	0.09699224151774219	1.8253645600086614	0.06126049566056455	1.7069539673259664	0.10780097843255464
['Q153L' 'V192I']	1.9095939735021963	0.05166339979571902	2.0805068584212023	0.05356912610859782	2.080772923124095	0.05099208034782724	1.9622773319233988	0.07442283352903971
['E44K' 'M242I']	1.9787278644308905	0.15450264996493215	1.913495911771515	0.06783794459338224	1.9830898935866208	0.15712177785645934	1.8644002762024057	0.16873960878478161
['P144S' 'T229S']	1.924637127786091	0.1012069619793294	1.9884313473412965	0.07031658393636016	2.00395294494248	0.23335032205118703	1.8852449751273874	0.1232366468610884
['Q231R' 'Q306L']	1.9513370674133348	0.09281024641596176	1.9775517202725506	0.07393494538950932	2.0198914236812513	0.10795483323830357	1.9010652876858853	0.11865967297081713
['G103C' 'K290R']	1.7723189469661327	0.04427643540904654	2.3245866002387294	0.07501356443427191	2.188410200151606	0.17743830589987405	2.0690820472048626	0.08710589866172172
['S93R' 'P155L']	2.04549900050881	0.13852838818850208	1.9150490842060144	0.05075472457119918	2.0527065800832682	0.1348073748521329	1.9327245847148244	0.14753357719652369
['S70N' 'A92V']	1.6306130304037554	0.04701773608668813	1.70049958281087	0.0332265492404606	1.424410968885882	0.1600851421929477	1.3032891132146256	0.05757318022435628
['S70N' 'N316I']	1.6306130304037554	0.04701773608668813	1.9782306494513742	0.05058759948782003	1.7025309012179808	0.07303477644861289	1.58102017985513	0.06906354124035015
['M232V' 'Q291H']	1.983516898133448	0.06424218752668687	2.187315570498418	0.09153178703539246	2.264640945243133	0.1025818539883618	2.1430089686318667	0.11182632380663526
['I237T' 'S308Y']	2.0713294698497156	0.1100754099726722	1.9124166984764495	0.13403490082034855	2.0775695014518694	0.13952453805019963	1.9559226683261652	0.1734414901878225
['N113S' 'R207C']	1.8189516325981043	0.07548860273242884	2.0307908244230104	0.1019819635990354	1.944894262423288	0.12744720233372306	1.821918957021115	0.1268812438542807
['L114H' 'L356P']	1.2816490779824992	0.13831511695937168	1.8394237679696133	0.16443584815456538	1.2163190678876825	0.14719651971340794	1.0932493459521129	0.21487256627544604
['H74L' 'V324E']	1.4493397504484824	0.07293980882688275	1.7403517594242068	0.06296417461629034	1.2849735732071037	0.09815023377820348	1.1618680098726895	0.09635716370261685
['F226Y' 'L304M']	1.915353069867615	0.041992609522616325	2.43763191708784	0.1295565100995123	2.4484102955062816	0.17578631849773485	2.3251614869554555	0.13619202826775126
['Q78L' 'A87S']	1.6931248879562075	0.14515405483688998	2.063889541249747	0.08859794466558552	1.8525947114761283	0.23398801077616802	1.7291909292059544	0.1700567418086005
['T68S' 'S70R']	1.9023469095420402	0.0552315160851178	1.4518040616594294	0.10152149100052198	1.4497855005441018	0.04117109703970877	1.3263274712014699	0.1155730656512567
['G261R' 'N333S']	2.0357343099791323	0.09989531324803244	2.0512721815359027	0.07557375060257035	2.182672084496802	0.14276906449195778	2.0591829915150357	0.12526158784344874
['A32T' 'N333I']	2.010773067506189	0.06549521190920057	2.038425124453411	0.06103462697648708	2.144886522739426	0.13470140544936274	2.0213746919596	0.08952568610845724
['A186S' 'Q306H']	1.9812047534230501	0.07224343186105782	2.0620687514508194	0.1229890107023212	2.139242030620159	0.15082118778415685	2.01545000487387	0.14263733803110243
['G121E' 'K314Q']	1.7691640163106468	0.04187137131656142	2.098128144805435	0.10887210042549729	1.9641078634860276	0.16823365211750882	1.8394686611160824	0.1166462429184452
['G121V' 'P320S']	1.9521419698584113	0.06514479074097604	2.1136971759527827	0.06273549456514843	2.16271142178444	0.18187205011617263	2.038015645811194	0.09044106389809513
['S69P' 'M254I']	1.697839214051417	0.04929841313282282	1.936481527953698	0.06826046754423333	1.7314817307780745	0.14183260083377827	1.6064972420051151	0.08420109837034082
['Q291H' 'N333I']	2.187315570498418	0.09153178703539246	2.038425124453411	0.06103462697648708	2.323011260420645	0.14456556751229	2.1979171949518297	0.11001497047243781
['E105K' 'I123T']	1.843644335500816	0.04882943007084762	1.9070670164870875	0.06862352590332747	1.8482333636706785	0.04403294327282564	1.7228878519879038	0.08422292768865527
['Q55L' 'A222V']	1.4757252950221222	0.113745335665545	1.8791230235312124	0.06162369934716103	1.4527193051279141	0.15152913833347437	1.3270248185533347	0.12936568983658997
['Y7F' 'A109T']	1.3443819388988019	0.08345010714520033	1.954706412329902	0.06290170596680844	1.3976500751200398	0.10463285852128229	1.2712648512287044	0.10450141145496668
['A32V' 'H173Y']	1.9985589878739909	0.06189744912841524	2.0253839071454367	0.07044106510012713	2.1225311084156098	0.13323706224852241	1.9961193950194276	0.09377226594812083
['L174M' 'A241V']	1.9347461695303672	0.07868540322725054	2.0181409504062855	0.07623866597669683	2.0520653999680025	0.06604585548534754	1.9250636199366529	0.1095615209411651
['Q55H' 'S85T']	1.739910817626945	0.06009492510314834	1.7585530431649306	0.06518338209486652	1.5978098315738964	0.2261539258304411	1.4706403607918759	0.08865818250155127
['K327R' 'E357V']	1.9613929421122351	0.10195372198868372	1.9473661017288226	0.052159704300024305	2.008176229167856	0.07018690427960435	1.880935543841058	0.11452159700253828
['S93G' 'A186S']	2.0871776493003327	0.10314431953219927	1.9812047534230501	0.07224343186105782	2.1680445349203286	0.1681350683228901	2.0405589027233835	0.12592801157337363
['Q60L' 'G178S']	1.8760638760933321	0.08408266411614745	2.0334226993000755	0.08530006973325564	2.0095532239357436	0.17831637997230246	1.881663075393408	0.11977477322611446
['N50S' 'L305M']	1.7008776183161198	0.13084198885845422	1.8733710556031222	0.08732827788844047	1.67444706461663	0.10784277148607303	1.5464251739192423	0.1573081503527282
['R86C' 'S93I']	1.579396801659797	0.06893155019401234	1.4424678109853604	0.11257291030137415	1.1222148731685546	0.07504547226911201	0.9940411126451578	0.13200082858024365
['E44D' 'G261R']	1.9611897251978183	0.052577304807376914	2.0357343099791323	0.09989531324803244	2.0973145827958573	0.22551776607861704	1.9691005351769508	0.11288687518808528
['E235A' 'S338P']	2.0655454523166665	0.056375844838075416	1.8535133891273718	0.1394478658167053	2.0196379224963197	0.07813642394095803	1.8912353414440388	0.15041257647564116
['N50S' 'A194T']	1.7008776183161198	0.13084198885845422	2.9502628294433033	0.1771902161730846	2.7519840623648473	0.16806507608146978	2.6233169477594234	0.22026347576459496
['H173L' 'R195C']	2.331881955309337	0.15637042016587788	2.4323496322440583	0.09516468370762125	2.865389603188805	0.2541518651665686	2.736408087553395	0.18305197438985676
['H173Y' 'Q360H']	2.0253839071454367	0.07044106510012713	2.0235276542022853	0.0752646488153101	2.150385347502677	0.17424457790185682	2.0210880613477227	0.10308593994203238
['L71M' 'Q335H']	1.5576213440235025	0.06127479256003802	2.0173617675932514	0.055561009404000807	1.676867097903932	0.07462149455880385	1.5471596116167539	0.08271412194581501
['A43T' 'Q291H']	1.9859381307854045	0.09167477720690059	2.187315570498418	0.09153178703539246	2.2752830168796327	0.14757974789790468	2.145430201283823	0.12954664339081617
['Q54R' 'V119I']	1.5180745004592953	0.0676901068836176	1.747188192198095	0.05019457241551461	1.3673756952994114	0.12758441209160495	1.2374391926573902	0.08427007576768822
['Q335H' 'G359R']	2.0173617675932514	0.055561009404000807	2.000687956402303	0.06634780598204552	2.120364643508746	0.1273662427042946	1.9902262239955548	0.08653933859593925
['H173L' 'A241S']	2.331881955309337	0.15637042016587788	1.9427194122050397	0.14933078777917122	2.377008512536626	0.1038360962268191	2.246777867514377	0.21622070317525346
['E235D' 'M254V']	2.0628172996468987	0.10448741671703159	1.9353314481807689	0.07721362699285736	2.1008979942381414	0.17060507358741903	1.970325247827668	0.12992137793908562
['G14S' 'P212L']	1.872690752901441	0.09356463794910423	2.0161560011458532	0.06895396670653679	1.9917646311571953	0.1296287825472743	1.8610232540472942	0.11622818504611152
['P155H' 'L319M']	2.2382758020634888	0.06437091495965966	2.627820359284499	0.11548674661439244	2.9695521623182266	0.19404445242770982	2.8382726613479883	0.13221498907582535
['Q153K' 'V301M']	2.0354192789898398	0.06003777031705404	1.7896756470970894	0.037569408857266895	1.9288996818238617	0.19505670522312257	1.7972714260869291	0.07082368492621532
['T141S' 'L174M']	2.0287699260933656	0.06297077901459266	1.9347461695303672	0.07868540322725054	2.067507463427862	0.2016199370862667	1.935692595623733	0.10078051245523448
['G103S' 'Q298H']	1.6508596548858585	0.04987470835808398	2.3198001480797954	0.11019260357765401	2.074652586026216	0.1320594393220888	1.9428363029656541	0.12095410872320932
['E39D' 'N125S']	1.703648998919369	0.0776656334529466	2.8837361211017027	0.2840340450586216	2.6917223208633048	0.23517387914924034	2.559561620021072	0.2944610150291725
['V104I' 'Q153L']	2.1620608623317743	0.16872265389697882	1.9095939735021963	0.05166339979571902	2.176732563887668	0.16893326273688267	2.043831335833971	0.17645520909424012
['E100V' 'G121V']	1.2269471703091872	0.08273856463004164	1.9521419698584113	0.06514479074097604	1.2842619414461223	0.19876318537392018	1.151265640167599	0.10530676064586326
['R195C' 'V264A']	2.4323496322440583	0.09516468370762125	2.1868102494418222	0.09099996046553101	2.7250004280728155	0.26786959869585636	2.5913363816858808	0.13167121868464574
['S102I' 'S280L']	2.1943983685784163	0.09273076877150126	1.7623274476233377	0.0885076984914049	2.0627583852170037	0.08914325284080621	1.928902316201754	0.12818973503833708
['H112Q' 'D149G']	1.5897274180379828	0.1097256181957002	2.800190807566849	0.16180743135905212	2.496639257075103	0.14443304156634224	2.3620947256048326	0.1955028289602044
['Q180K' 'G261R']	1.993389071642066	0.13846067814050625	2.0357343099791323	0.09989531324803244	2.136113291996634	0.09167237041556095	2.001299881621198	0.17073497884162867
['R207H' 'G310D']	2.032269406381283	0.09952582403452268	2.062760718415417	0.039763729512465755	2.2022306355992516	0.12343877849695245	2.0672066247967007	0.10717529488875369
['A92V' 'S162A']	1.70049958281087	0.0332265492404606	2.1998516950209894	0.10522530024729433	2.0081683300626083	0.1211124206950519	1.8725277778318596	0.11034657849957104
['Q55H' 'K203N']	1.739910817626945	0.06009492510314834	2.118394046261146	0.10680687006327434	1.966267806278568	0.14864162736962558	1.8304813638880915	0.1225524684201268
['L90M' 'M232I']	1.8829585515258742	0.09841916988954569	2.007278325846976	0.054630659936589374	1.9984114211403632	0.24044966408819557	1.8624133773728504	0.11256483468141606
['L71V' 'S358I']	1.402583174005462	0.1191778417571883	2.030060397648618	0.08705453050380711	1.5410255073928294	0.14496335285433828	1.40482007165408	0.14758675159762716
['G103V' 'Q348*']	1.81881095126218	0.0849345005188442	1.8435272171955512	0.0891285172064321	1.7719239873417414	0.15857754910074465	1.6345146684577316	0.12311686301154204
['R168*' 'P332S']	1.5173555974527115	0.057010976269705124	2.057427402134583	0.06433057569122243	1.684534819586591	0.15900652152688538	1.5469594995872948	0.08595739865764307
['S93R' 'S358R']	2.04549900050881	0.13852838818850208	2.0171184074953263	0.039488251102689165	2.1727647392044576	0.09604361266925776	2.034793908004137	0.14404664629644578
['E44K' 'V111L']	1.9787278644308905	0.15450264996493215	1.9477594457708727	0.1860931791377069	2.036750876267688	0.1434371700105783	1.8986638102017634	0.24187132977631934
['E137D' 'V313A']	1.8764545731824316	0.11539465688036112	2.0865146342822682	0.0784773576818877	2.073305114821123	0.15093189424247247	1.9351457074647	0.1395515048477343
['A43T' 'A331V']	1.9859381307854045	0.09167477720690059	2.121926474102606	0.11014001484308449	2.218812813074845	0.12914584391212838	2.0800411048880103	0.14330068962000753
['I283T' 'M347I']	1.5075290874003386	0.1062455794555687	2.0416220925408233	0.042231877089962185	1.6602188300700083	0.09930259480158475	1.521327679941162	0.11433133689584511
['G91S' 'L319M']	2.0569118568480196	0.04675760655605352	2.627820359284499	0.11548674661439244	2.7958347179085625	0.14015000537839054	2.6569087161325187	0.12459318767263154
['A87V' 'E215G']	1.6558133114608884	0.0812981530911116	2.1220019274762367	0.0968013364155269	1.8891372771771748	0.169957821834242	1.7499917389371253	0.1264115834401968
['Q54R' 'G315S']	1.5180745004592953	0.0676901068836176	2.011745454217722	0.20705107916697518	1.641175393153092	0.122575673769273	1.5019964546770175	0.21783502921735198
['A40V' 'D132G']	2.0355822863879505	0.07921185593034251	1.9626863785849704	0.13128950849270427	2.109755603638166	0.13079896928503282	1.9704451649729209	0.15333444870669213
['I134V' 'A145T']	2.0897674026612	0.08037511800953023	2.0300604755954588	0.06185432334702264	2.2316511877191547	0.1811306297146677	2.0920043782566595	0.10142049552119109
['A256V' 'S345L']	2.0216856399623437	0.08302165708261575	1.9861030762613903	0.05801129469902029	2.1196414366082217	0.19970991682738248	1.9799652162237344	0.10128132037745173
['K108N' 'E172D']	1.9966476488473377	0.1501160957244255	1.9492561593793036	0.06547222956381396	2.057808360366806	0.1511617563667467	1.9180803082266418	0.1637725710844207
['R168Q' 'M230L']	1.9494321132217591	0.07719855571843703	2.100716449915225	0.09778892817885541	2.164683280621433	0.16220143146346572	2.0223250631369845	0.1245884885508367
['G14S' 'T68I']	1.872690752901441	0.09356463794910423	1.3413312736157597	0.0658156243329843	1.3289710932908085	0.28487790928894496	1.186198526517201	0.11439422136142835
['Y47F' 'E137D']	1.1302652302939782	0.05715776099621174	1.8764545731824316	0.11539465688036112	1.1219010245502918	0.16218998911625618	0.97889630347641	0.12877475093602914
['F161L' 'A214T']	3.089898115113519	0.13491885484393035	1.976609221725574	0.08571007506567334	3.1818504760508817	0.22182269430047172	3.0386838368390934	0.15984152889709516
['A139T' 'I156T']	1.9897598331982655	0.042259226188156154	2.1180799710525426	0.1261980915020064	2.223881309520627	0.13605202182329754	2.0800163042508086	0.13308568854978556
['L185F' 'M230V']	2.3416999080435996	0.1682157198107413	1.8956167232315884	0.09123932576589018	2.3546313901473788	0.15595657241814853	2.2094931312751886	0.1913665147241284
['C140S' 'R263L']	2.1671889157323037	0.06323700559171708	1.8555303367105085	0.17718729472925773	2.1400772871575042	0.15563382064260253	1.9948957524428121	0.18813361286511165
['A40E' 'A350V']	2.112788337462904	0.10648756264765499	2.0642004740494655	0.050995415881408476	2.294591760817614	0.16673386520346836	2.14916531151237	0.11806834224107686
['T68I' 'Y126F']	1.3413312736157597	0.0658156243329843	2.1841529670489557	0.16060659714202183	1.6431561597887203	0.2607931630306917	1.4976607406647156	0.1735689357341348
['M249K' 'Q306R']	2.570000842079867	0.18192180526016893	1.9894967408091786	0.07836650801270945	2.6774393413186917	0.22915098536775672	2.531674082889046	0.198082944261299
['M242I' 'S354T']	1.913495911771515	0.06783794459338224	2.0171367182377606	0.06503041326721273	2.0486544278899976	0.10627053635588939	1.9028091300092758	0.09397308857518347
['K108E' 'Q211P']	1.8131827541607377	0.059499048070361375	1.940459748300828	0.11319776232611806	1.8720929818620837	0.1533270748491312	1.725819002461566	0.12788225098472222
['I156F' 'L330V']	2.3617514174004395	0.12488146830920589	2.0514256046030064	0.14152987573221476	2.5317904666775473	0.1679373744311705	2.3853535220034456	0.18874874000066688
['N125D' 'Q360L']	2.760737384203854	0.15208900652246382	1.9389967582584948	0.17417133032546175	2.819915344689771	0.19335231262422167	2.671910642462349	0.23122871407403353
['L184M' 'R216G']	1.9785971252332244	0.07236345571957097	2.1515050110358467	0.1418368675479089	2.2506059799430864	0.1582606613950753	2.1022786362690717	0.15922991779022358
['I134F' 'L349P']	1.7265116770956315	0.05113910899619081	1.9166517355821442	0.0648387548332228	1.7637842387049096	0.0662632685006833	1.615339912677776	0.08257888711557608
['Q231R' 'D292G']	1.9513370674133348	0.09281024641596176	2.198336232941798	0.09474041961182496	2.270483122526349	0.16748289492570276	2.121849800355133	0.1326253706800332
['L319M' 'Q360L']	2.627820359284499	0.11548674661439244	1.9389967582584948	0.17417133032546175	2.6879256566584835	0.19348554588861402	2.5389936175429937	0.2089804798322513
['S279I' 'A312E']	1.6825249754245835	0.08318806061631664	1.992022931538924	0.11792709487242296	1.7964959101562712	0.11001916424759368	1.6467244069635076	0.14431581040950925
['L233Q' 'Q352H']	1.868719798857794	0.06393120937634209	2.00157553985867	0.05262743053529738	1.9924058692331557	0.1050308875322908	1.8424718387164645	0.0828060745179316
['M347L' 'E357V']	1.95483764405467	0.06315015691001717	1.9473661017288226	0.052159704300024305	2.024765712975281	0.1432720031396973	1.874380245783493	0.08190590375806718
['T141A' 'A312E']	1.9177018512764892	0.0615939880142283	1.992022931538924	0.11792709487242296	2.032451642010606	0.10545342223442937	1.8819012828154134	0.13304367352319443
['D152Y' 'R351*']	2.3075059050762836	0.07470848920724497	1.880313457082058	0.05246484809211353	2.311162550506466	0.18738344337553753	2.159995862158342	0.09129029874503417
['E137D' 'A253T']	1.8764545731824316	0.11539465688036112	1.8980418704958666	0.04667448442607817	1.8987550009268024	0.18081651852157418	1.7466729436782984	0.12447664171633362
['Q55R' 'A133G']	2.3492689006698972	0.09759831619734226	1.9993470795320538	0.12019108318463176	2.4729396600421096	0.21872853977177062	2.3207924802019515	0.15482676707097992
['A222V' 'N333D']	1.8791230235312124	0.06162369934716103	2.0977465509467885	0.051647791491550646	2.101590684475646	0.19303261006325223	1.9490460744780012	0.08040506630296369
['S70T' 'I156N']	1.8674090475831593	0.07330395667756628	2.1624392872340565	0.059741190020924664	2.154757289233451	0.18527980941318867	2.0020248348172163	0.09456468606040389
['L63M' 'P320S']	1.9290112015690288	0.06395185292966302	2.1136971759527827	0.06273549456514843	2.1678745682852996	0.07420786944966094	2.0148848775218116	0.08958561140870232
['S93N' 'L115I']	1.9111349984656287	0.044014253963647165	1.6092446251231827	0.126821057067469	1.6457398226489863	0.13739544505597784	1.4925561235888116	0.13424170390637424
['V150I' 'T167M']	2.1491304024959046	0.08110128447967269	2.3812027880096163	0.03981136210232605	2.6572834950350535	0.15308291449464076	2.5025096905055215	0.09034579623145353
['K33E' 'S221T']	1.6537198477031998	0.06530882416763392	1.5115344907557897	0.13515155906600992	1.293026220500606	0.1188375370064168	1.13743083845899	0.15010391877673313
['Q181H' 'Q352E']	2.0023373814847463	0.12687911987323222	2.0169480541890223	0.06410235872680668	2.1471699923811203	0.14054631648243368	1.9914619356737693	0.14215281725715548
['H173Y' 'G225S']	2.0253839071454367	0.07044106510012713	2.6001947105920045	0.19563638234160777	2.7537326528934143	0.21369482283430258	2.597755117737441	0.20793156986891645
['E164D' 'L349M']	2.160445293254547	0.07433391807420633	1.956283978967361	0.059175439236265705	2.2450011157276086	0.13799699589131498	2.0889057722219087	0.09501191496369175
['S308T' 'L323V']	2.1649017073650114	0.1273504363616503	1.8012585025823453	0.07331853825440866	2.0946886221210086	0.11449501687955635	1.938336709947357	0.1469480918326806
['R255S' 'K327I']	0.9201585159736946	0.1538771044102075	2.1274651262985897	0.05522521466628944	1.1761948429228348	0.09604908353312215	1.0198001422722847	0.16348696460760304
['Q153K' 'D292E']	2.0354192789898398	0.06003777031705404	2.474241974940018	0.11047339539118162	2.6389009059778084	0.2772317884842918	2.481837753929858	0.12573346791487017
['A253T' 'L307F']	1.8980418704958666	0.04667448442607817	1.9521554909280148	0.05815078595610931	1.9797304240034594	0.26322221475920365	1.8223738614238818	0.07456555105243609
['Q180L' 'N316S']	2.036229099455529	0.08230614477693027	2.102917306450577	0.1000067590364457	2.269164898413991	0.1878527759952549	2.1113229059061065	0.12952086056313367
['S85F' 'V192D']	1.1141154459416136	0.05165683649542449	2.8539365240408987	0.08483840375863687	2.098495167921239	0.15422895059565067	1.9402284699825123	0.09932765732175762
['N157S' 'P239L']	2.045341088046332	0.1012193765660995	1.9471969493450736	0.0706318980668838	2.123007930566075	0.18124728322085895	1.964714537391406	0.12342701169906252
['A41T' 'R355*']	1.7618555677749466	0.14649823938600628	1.9363934279811779	0.06089968205689532	1.8287450919444885	0.13280529966555032	1.6704254957561244	0.1586521522634677
['P3T' 'E217D']	1.813540290258447	0.09946521402798068	2.0870548304178786	0.06131412387665898	2.0313954887228265	0.08384035078119334	1.872771620676326	0.1168449852941678
['A133V' 'N234I']	1.9950164791998934	0.09203054205486025	2.0249002945465797	0.05358902422927833	2.1514776232554547	0.21295847252421218	1.9920932737464736	0.10649602898116708
['E137D' 'A199T']	1.8764545731824316	0.11539465688036112	2.012151650247518	0.06177124449489887	2.021513492043091	0.21776505585215433	1.8607827234299497	0.13088778966345505
['K290R' 'L323V']	2.3245866002387294	0.07501356443427191	1.8012585025823453	0.07331853825440866	2.2588678211099205	0.2548534389582141	2.0980216028210745	0.10489348359596914
['A116T' 'L304M']	1.9271635476615132	0.06262120440440985	2.43763191708784	0.1295565100995123	2.499546612313747	0.16578860360858125	2.336971964749353	0.1438968538579767
['L205I' 'A337T']	2.079367442785489	0.04912075465063859	1.9983383781219122	0.14410914090743918	2.212466594662754	0.11669502588889455	2.0498823209074017	0.15225075707702868
['A41T' 'Q360L']	1.7618555677749466	0.14649823938600628	1.9389967582584948	0.17417133032546175	1.8367899002939214	0.07299016597209824	1.6730288260334416	0.2275903918238657
['L342S' 'A343V']	2.0015295080490585	0.08246786725849926	1.969486426812364	0.051084413297920225	2.107199023428428	0.11503192263484792	1.9431924348614227	0.09700807395345082
['S69P' 'A72V']	1.697839214051417	0.04929841313282282	1.2044258621888586	0.040079349052990085	1.0387491950800738	0.1726220905271753	0.8744415762402755	0.06353493336681715
['Y126F' 'G359R']	2.1841529670489557	0.16060659714202183	2.000687956402303	0.06634780598204552	2.3213262434565336	0.1210316268309079	2.1570174234512582	0.17377143149600527
['I182V' 'T329I']	2.117179387214149	0.1270515392788715	2.110825451344575	0.09687044126613102	2.365376893946053	0.17208955645239218	2.2001813385587243	0.15976850761093553
['N208Y' 'L304F']	1.981359419627147	0.09699224151774219	2.1851856587110134	0.15377611266932967	2.3042080999048253	0.1543641069443004	2.1387215783381603	0.18180920697898223
['A41T' 'A82T']	1.7618555677749466	0.14649823938600628	1.6983357206398975	0.09476954555219136	1.5979251270840702	0.1516634655028335	1.4323677884148442	0.17447922772458754
['Q228L' 'L233Q']	2.0841780481650676	0.09686804673904043	1.868719798857794	0.06393120937634209	2.090637728861401	0.176128703596322	1.925074347022862	0.11606299156647054
['K37R' 'F161L']	1.9904285270338944	0.05605319112857119	3.089898115113519	0.13491885484393035	3.2181969695863697	0.30419620361083755	3.052503142147414	0.1460994785346398
['I83F' 'H202Y']	1.3001977189385403	0.09272414611257183	1.9841026537455457	0.08910838660238868	1.423308733692181	0.3162802435849809	1.2564768726840865	0.1286004348172522
['P155S' 'Q209L']	2.061580897783258	0.05622926088204338	1.988913404113605	0.1509803265992674	2.189962988046938	0.09320590817038968	2.0226708018968638	0.16111110700185244
['Q317R' 'A343T']	1.8978843036129747	0.06627799122181119	2.047513088308776	0.10494952360863903	2.084877311020789	0.1211630343983972	1.917573891921751	0.1241256404860767
['D219G' 'K290R']	2.197835274289141	0.10651645684234635	2.3245866002387294	0.07501356443427191	2.6623667889003735	0.312218636415198	2.4945983745278704	0.13027966237054078
['G103C' 'M347I']	1.7723189469661327	0.04427643540904654	2.0416220925408233	0.042231877089962185	1.954402920655172	0.09851180197374589	1.786117539506956	0.06118769627198873
['S279I' 'Q335H']	1.6825249754245835	0.08318806061631664	2.0173617675932514	0.055561009404000807	1.840715774234443	0.1906014619337946	1.6720632430178353	0.10003638935455157
['L115I' 'A139V']	1.6092446251231827	0.126821057067469	1.8204924430375846	0.07035592253200462	1.5722397020374974	0.055676384519689155	1.4019135681607673	0.14502943270605337
['E39D' 'A106T']	1.703648998919369	0.0776656334529466	1.6822832952974023	0.11839487304308505	1.5286614170689048	0.11219841392321665	1.3581087942167716	0.14159553870986077
['Q211H' 'V324A']	2.087786939122542	0.06850092345616396	1.550048209754097	0.08455222467725866	1.7806752278366555	0.18774118145630653	1.6100116488766392	0.10881845069757638
['A109T' 'M347L']	1.954706412329902	0.06290170596680844	1.95483764405467	0.06315015691001717	2.052445039306791	0.15365588694329488	1.8817205563845723	0.08913230015709576
['L342S' 'A350V']	2.0015295080490585	0.08246786725849926	2.0642004740494655	0.050995415881408476	2.2088318089515933	0.18578118056914938	2.0379064820985247	0.09696123746674885
['Y12C' 'Q89L']	1.8096070481808475	0.09926131334406807	1.9518388402824578	0.0496817492568344	1.9058287973083314	0.17436514504619224	1.7336223884633055	0.1110003807921767
['G225S' 'Q360E']	2.6001947105920045	0.19563638234160777	2.0216248040779736	0.04774820784985215	2.766239178989273	0.16766741176322386	2.5939960146699783	0.20137895979616247
['I83T' 'F226Y']	1.9909180546249923	0.08613194793818288	1.915353069867615	0.041992609522616325	2.0510095738379	0.18328636580308066	1.8784476244926078	0.09582323157848921
['V119L' 'N234D']	1.0097400679370916	0.14629189897129133	2.0889489162135497	0.06817664042138671	1.2443641820798994	0.11667177204606956	1.0708654841506413	0.16139818463592945
['S69F' 'E215V']	1.0575187750194621	0.06747056043539242	2.0937466851662134	0.10038124480049296	1.2976983134471434	0.11418776755123851	1.123441960185676	0.12094904229948426
['E235G' 'Q291H']	2.000450220871274	0.0779827094415749	2.187315570498418	0.09153178703539246	2.3348202878411244	0.16759822257787083	2.1599422913696924	0.1202471247462555
['E39D' 'S300G']	1.703648998919369	0.0776656334529466	2.1587846247099045	0.1412125626571381	2.0104594048786395	0.14409957265833628	1.834610123629274	0.16116121888296706
['A139V' 'V324A']	1.8204924430375846	0.07035592253200462	1.550048209754097	0.08455222467725866	1.5197628618857224	0.12286728203355474	1.342717152791682	0.10999561142701586
['E100V' 'D132Y']	1.2269471703091872	0.08273856463004164	1.9121493511749632	0.10274908350352194	1.2883454176989464	0.06147709843245954	1.1112730214841506	0.1319205982318656
['G14C' 'N333D']	1.8548628376557537	0.07275988695020981	2.0977465509467885	0.051647791491550646	2.1039736301341825	0.20279669399883157	1.9247858886025422	0.08922721286111095
['A81T' 'Q131R']	0.8239142749785634	0.08050066342323804	2.0914887075913353	0.1108390905756896	1.0673018162232981	0.18050240211614652	0.8875794825698988	0.1369878126375751
['L198Q' 'Q209H']	2.043481480978175	0.0415238393867295	2.008635115789951	0.1521027667025649	2.20508953661003	0.1174264262752465	2.0242930967681265	0.15766889634924763
['N46D' 'L146F']	1.6719662011678198	0.0961732980418531	2.1365085986056265	0.1402952069157179	1.9615827408819697	0.1257713965759098	1.7806512997734463	0.1700942337052353
['V94L' 'L115I']	1.1963082021464002	0.053340984357409416	1.6092446251231827	0.126821057067469	0.9592735535899347	0.12167418054328752	0.7777293272695833	0.13758212503057082
['M223V' 'Q291H']	2.031402473595649	0.08092302093081677	2.187315570498418	0.09153178703539246	2.372539059089431	0.1654892717039939	2.1908945440940673	0.12217447914544939
['S158N' 'L295M']	2.0419855051854054	0.06428256570247035	2.1160070227872674	0.06492059010797135	2.312225572065578	0.1745320683925874	2.130169027972673	0.09136154154380083
['Q228H' 'A350V']	1.990644531952328	0.0931669130584132	2.0642004740494655	0.050995415881408476	2.20919480465561	0.13381397644270876	2.0270215060017933	0.10621019786137173
['K59I' 'A350T']	1.0331796660032866	0.10945512882343217	2.0101063974056124	0.1531679518193204	1.198312066378915	0.18939508342129274	1.015462563408899	0.18825739478246212
['G200D' 'G310D']	2.3725527533264414	0.11098129892276394	2.062760718415417	0.039763729512465755	2.590610427395913	0.19382454325434617	2.407489971741859	0.11788979131088674
['D132G' 'R263L']	1.9626863785849704	0.13128950849270427	1.8555303367105085	0.17718729472925773	1.974249089618665	0.0995685177426247	1.7903932152954791	0.22052726011477292
['T206N' 'P339H']	2.0059840407018417	0.10926415210559888	2.020246453439516	0.12462042601019332	2.182522578450515	0.10971082731034275	1.9984069941413574	0.16573745959896186
['G14S' 'S93G']	1.872690752901441	0.09356463794910423	2.0871776493003327	0.10314431953219927	2.1170768217483733	0.18967534030203448	1.9320449022017736	0.13925908274258947
['T154R' 'R351*']	2.182986136076664	0.06517304562498825	1.880313457082058	0.05246484809211353	2.220745178713522	0.20452523862822125	2.035476093158722	0.0836665175644675
['L189S' 'L307F']	1.9052653788858804	0.07156660565993947	1.9521554909280148	0.05815078595610931	2.0149937905848994	0.14517498368861848	1.8295973698138952	0.0922133013886745
['Q291H' 'Q348P']	2.187315570498418	0.09153178703539246	2.0005747887894816	0.07636897423037844	2.3467106338521986	0.16522963521606593	2.1600668592879004	0.11920691365391793
['A109V' 'P144R']	1.9483314732681727	0.05856837804142076	1.9428938465961807	0.07176961735363753	2.051101451412991	0.27757444794393016	1.8634018198643534	0.09263440441590978
['Q55H' 'I123T']	1.739910817626945	0.06009492510314834	1.9070670164870875	0.06862352590332747	1.806921681405232	0.0669068129032034	1.6191543341140329	0.09121725895113086
['G236D' 'T334R']	2.087212559151673	0.048093465324458066	2.0630660062694215	0.1106202212952533	2.3129759877909954	0.18265278478945032	2.122455065421095	0.12062261299742126
['R168Q' 'Q360L']	1.9494321132217591	0.07719855571843703	1.9389967582584948	0.17417133032546175	2.0515584273276013	0.13456854417021513	1.8606053714802542	0.19051317359267766
['H173Y' 'N208D']	2.0253839071454367	0.07044106510012713	1.9926728949224197	0.13606318355088418	2.182001197150167	0.16879086744133015	1.9902333020678564	0.15321597035048906
['M230V' 'L346I']	1.8956167232315884	0.09123932576589018	1.9925595010305919	0.0874507057732955	2.0526672860150312	0.19819992178290122	1.8603527242621802	0.12638132973846147
['A133V' 'M347L']	1.9950164791998934	0.09203054205486025	1.95483764405467	0.06315015691001717	2.115686835949675	0.1653962664752808	1.9220306232545634	0.1116134534394093
['L90M' 'T329I']	1.8829585515258742	0.09841916988954569	2.110825451344575	0.09687044126613102	2.159842332885528	0.2056303721201055	1.9659605028704497	0.13809495064209334
['Q153L' 'R216W']	1.9095939735021963	0.05166339979571902	2.0748509955876044	0.07053544753852087	2.150842483264105	0.10921984099358426	1.956621469089801	0.0874320092295249
['E100K' 'T141P']	2.0389041321507673	0.12309658143523843	1.9373744528301577	0.06736021687754189	2.1431984122532803	0.23160377573224916	1.948455084980925	0.14032165612916547
['V271M' 'E357G']	2.064705786636553	0.06649103222006181	2.017431977971589	0.0347092063850689	2.249384249581948	0.20100512009651259	2.054314264608142	0.0750052423072588
['L174M' 'A337G']	1.9347461695303672	0.07868540322725054	2.0686323132109634	0.12737545515470755	2.1720810275924824	0.1547354439294486	1.9755549827413312	0.14971940173839837
['L177M' 'R351L']	1.9762405528371214	0.056680735780567905	1.9335639489202576	0.13789689086516874	2.079256210076785	0.15083631842087364	1.8819810017573793	0.14909144280912573
['E100K' 'I156V']	2.0389041321507673	0.12309658143523843	2.0016056894126746	0.059786334889608515	2.2100393403267287	0.20302541981119474	2.0126863215634416	0.13684726595944366
['S28R' 'H179Y']	2.3603576452920416	0.16739456982714576	2.1948546093219568	0.14825649120001266	2.72538483287797	0.22459585278136324	2.5273887546139986	0.22360887547357017
['A214T' 'R263L']	1.976609221725574	0.08571007506567334	1.8555303367105085	0.17718729472925773	2.0028241081607043	0.13445252480415382	1.8043160584360827	0.19682874378818813
['V104I' 'F147Y']	2.1620608623317743	0.16872265389697882	2.0751243692513324	0.06918089967144761	2.409104698247495	0.15111235668660494	2.209361731583107	0.18235495830218218
['M230V' 'G261W']	1.8956167232315884	0.09123932576589018	2.0213316776632935	0.11607532934218605	2.088930632118937	0.15953376937437103	1.889124900894882	0.14764178489882596
['S61P' 'E172D']	1.815101789103431	0.09803303195757179	1.9492561593793036	0.06547222956381396	1.9364276163475536	0.1814541061804232	1.7365344484827347	0.11788591179123589
['N50S' 'P239L']	1.7008776183161198	0.13084198885845422	1.9471969493450736	0.0706318980668838	1.820927947785704	0.2157619717981949	1.6202510676611936	0.14868924329946173
['F147Y' 'A253T']	2.0751243692513324	0.06918089967144761	1.8980418704958666	0.04667448442607817	2.146354432603835	0.10543240957501283	1.9453427397471992	0.08345360612814232
['T141I' 'G225S']	2.227858346012157	0.1352926087794512	2.6001947105920045	0.19563638234160777	3.002106062850518	0.16557174720764423	2.800229556604162	0.2378606400522402
['S61T' 'A87V']	2.267289348261159	0.13923103435653178	1.6558133114608884	0.0812981530911116	2.0972544153912382	0.16939561708445602	1.8952791597220475	0.16122862842564764
['L90M' 'A350V']	1.8829585515258742	0.09841916988954569	2.0642004740494655	0.050995415881408476	2.1215256283096684	0.30593560126925573	1.91933552557534	0.11084613408985027
['Q54R' 'A341V']	1.5180745004592953	0.0676901068836176	2.00697137200046	0.05275712013998439	1.7001243288421641	0.12441645030703279	1.4972223724597553	0.08582111800355621
['V244I' 'S279I']	1.8373691794883753	0.09238601648239413	1.6825249754245835	0.08318806061631664	1.6951683736764438	0.17859422553355933	1.492070654912959	0.12431986756182284
['S151Y' 'A186S']	1.981483707473655	0.1223005330429659	1.9812047534230501	0.07224343186105782	2.1394465951609023	0.21864701157377162	1.9348649608967055	0.14204412634690988
['S85P' 'L90Q']	1.2760480724726613	0.04523583576260873	1.675173823158219	0.04427889480056767	1.1299503439123437	0.08231600126091294	0.9233983956308802	0.06330008974639333
['Q55H' 'V271A']	1.739910817626945	0.06009492510314834	2.1533014467093134	0.17404876535549466	2.073233308149624	0.18587635597182728	1.865388764336259	0.18413140075751622
['H173Y' 'V353D']	2.0253839071454367	0.07044106510012713	1.9259093837099297	0.05889807433304454	2.1315028007367878	0.15049182289439228	1.9234697908553664	0.09182007848276535
[truncated: 102 more rows]
