# Supplementary material for: The genotype‐phenotype landscape of an allosteric protein
Source: Mol Syst Biol. 2021 Mar 30;17(3):e10179. doi: 10.15252/msb.202010179 (PMC8009258; doi:10.15252/msb.202010179)
Supplement: Supplementary file 8 — Source Data for Figure 5 [file MSB-17-e10179-s006.zip]

Archive with 2 entries (2 files):
- Figure 5C.source.csv
- Figure 5D.source.csv
