# Supplementary material for: The genotype‐phenotype landscape of an allosteric protein
Source: Mol Syst Biol. 2021 Mar 30;17(3):e10179. doi: 10.15252/msb.202010179 (PMC8009258; doi:10.15252/msb.202010179)
Supplement: Supplementary file 8 — Source Data for Figure 5 [file MSB-17-e10179-s006.zip › Figure 5C.source.csv]

substitutions	G0/Ginf
Q55H, D130E, V192A, T258I, D267N, Y273H, N333I	18.822643358314718
V96E, T154I, S158R, V238D, M254I, V264I	9.956889016658932
S70I, K84N, A135T, A214S, V238L, T299I, T336I	6.113252253654253
E44V, A75T, D129N, A138V, D267V, Q348R	6.896663090442175
C140S, Q248R, T334R, A343V, M347F, G359R	2.175351856250755
A75S, P127S, A199D, G265D	9.423996075385329
S151Y, V171L, Q248H, V270I, S354T	2.5314250404237386
T141S, A256T, D275Y, K327N	13.299795394849953
A106S, D165G, A222S, Y273S, K325N	14.145143350689414
V80D, Q117R, L177M, R216W, R263C, Q306R, K314N	8.251715222373603
A145V, G166S, N246D	2.285866092704978
L146I, Q153H, H173R, H202Y, Q248L, R351L	16.977757430109214
V52M, H74Y, V119I, G200V, R207H, L262M, K290R, Q306H, A337V, Q352*	2.6484623134768186
E39D, V96E, K108R, T206I, M223T, A241T, A341P, R355L	8.825488818013481
D88A, L114F, L148V, N157I, V192A, L318P	21.992251131509995
M98I, E100K, Q117K, A176T, G218S, P332H, P339S, R351L	8.161520288302402
L63R, A75G, V96L, E105D, S191Y, L198R, A222V, A253T, Q291H, G315D, A343G	3.812161557059525
A87P, V301M, E357G	7.16114414793123
G91D, V94A, R101G, S158C, T167M, E172D, A176S, F226Y, T276S, T299A	10.808923364207732
P3S, D247E, R263H	4.833682469123076
P3A, V9I, D88G, C107R, R216Q, P284T, A350S	14.263410479547654
S70R, D88Y, L148I, S162C, G166S, F226Y	13.62822494113807
V52L, R86H, D88Y, V111L, D274E, C281S, T299N, G310D	9.594927916536657
D88Y, A241V, N246S, L305M, L319F, P339T, A341T, L346S	3.2657109630378303
P76Q, A82S, A92S, S193T	11.54517831928427
K84E, D88Y, L90P, Q153L, A199V, L342M, R351P, S358R	5.171222770043965
A32V, N113K, S120I, I160F, K203N, Y204S, E217D, M232V, A343G, S358R	11.004242867048616
V66F, V111L, N125S, A135T, L319M	14.52047208714345
S70R, Q228E, Q231H, E277G, I283V, G315D	11.15095433680372
S70I, K84N, A135T	3.1466984373127915
V99I, P144S, N157K, T206A, S322P, A337V	12.241858998279149
K108E, A110V, D149G, S191F, A266E, D275E, D278E	4.0489744423111205
M42L, L169P, S191Y, K325E, V353A, S358N	11.448090029579287
I79N, D88Y, Q211L, R351*	2.144940587524524
D88N, G121W, Q180R, F226C, R326K	4.382913066691082
K33E, V96E, A250V, V270L, V353A	4.702818076906457
L73M, G200S, S279N, Q309L	4.9271270346167935
G14S, G91D, L128M, D219Y, T276S, K327T	19.846574264011593
S61L, L90M, V96M, C140R, G200S	6.066681933946628
A72V, K84N, I210F, M254T, T336S	2.310271492798435
S162P, I182L, N234T, Q248H, K325E, A343V, R351*	16.432960806102372
M42I, D88G, E137D, L305M, Q309H, A312V, K327*, P332A, A343D, A350P, L356H	9.040022340483194
Q117R, S158T, A199D, Q248H, R255C, Y273H	4.965933610287181
