# Supplementary material for: The genotype‐phenotype landscape of an allosteric protein
Source: Mol Syst Biol. 2021 Mar 30;17(3):e10179. doi: 10.15252/msb.202010179 (PMC8009258; doi:10.15252/msb.202010179)
Supplement: Supplementary file 8 — Source Data for Figure 5 [file MSB-17-e10179-s006.zip › Figure 5D.source.csv]

substitutions	G0/Ginf
V4A, H179L, A222V, Q360H	1.7099527770999323
Y126C, G178D, A222S, L304M, L319S, P339S	1.5219198543771022
V171M, S280P, L319F, Q335R, E357G	2.7146714191278365
A27S, H173L, G178D, A199D, D219V	1.5416183357153481
R195H, Q231R, D292G, L342S, L356P, *361C	2.1131030309624537
P3S, L177S, G178S, R216W, L304M	2.0257304203677147
S102C, M254L, A341V, R351G, Q352*	1.7954395397389575
R195H, G265D, A337D	1.5474457337890324
M42K, D88Y, H179N, K325N, Q352H	3.761122824337973
L148I, H179Q, T288S	1.5167034097908203
S102I, D129V, Q131H, R195H, Q231R, D292G, L342S, L356P	2.0773519968973946
L73M, L189I, A194G, T288A, T299N, K325I, A331V, P332S	3.0064589737175096
H112Y, G166C, N208K, R216W, V238I, N333D	2.6529582792966537
A176S, L262P, K290E	2.196072072327848
Q89H, V104I, L198Q, A266V, V271M, L323R	2.779235532725771
C140Y, I159N, M232I, R303C	2.146770267463343
L122M, R216Q, D302V, M347L, Q348*, L349P	2.497167499510388
I160S, A186V, F226L, M254T, T334M	1.3452403810531048
K33N, A92V, N142I, F161I, L177V, Q209H	1.5398727563588666
S28I, I64V, H112Y, Y126H, T141I, L198R, A245T, L295M, A350V, R351G, R355Q	1.6847021580330441
D149G, M254K	1.5807393808322077
E36G, A67T, S158I, L177F, Q209H	1.9199434782596745
H74Y, A92V, H112L, S151T, D165N, H179Q	18.765236631616183
D88V, A92V, A199S, I237V, D278E, V313E	3.2233797968928064
S61T, R168L, G170C, T206S, G236C, F293L, L296M	1.3164147678340716
A87S, H163Q, G225S, T258A, Q317H	2.451890068365444
V4A, Q26H, A32V, K33I, Q60R, S102R, V104I, I156M, I289V, K327I, L346F	2.188358796984414
G200C, M230L, L323P	1.9394302581323808
V66F, T167S, W201L, L342M	1.6186460044252744
S61P, A139S, S269T, L304S	3.068021794784073
D130E, C140R, G265D, G359E	6.019627428641316
