# Supplementary material for: The genotype‐phenotype landscape of an allosteric protein
Source: Mol Syst Biol. 2021 Mar 30;17(3):e10179. doi: 10.15252/msb.202010179 (PMC8009258; doi:10.15252/msb.202010179)
Supplement: Supplementary file 9 — Source Data for Figure 6 [file MSB-17-e10179-s002.zip]

Archive with 3 entries (3 files):
- Figure 6A.source.csv
- Figure 6C-D.band-stop.source.csv
- Figure 6C-D.inverted.source.csv
