# Supplementary material for: The genotype‐phenotype landscape of an allosteric protein
Source: Mol Syst Biol. 2021 Mar 30;17(3):e10179. doi: 10.15252/msb.202010179 (PMC8009258; doi:10.15252/msb.202010179)
Supplement: Supplementary file 9 — Source Data for Figure 6 [file MSB-17-e10179-s002.zip › Figure 6C-D.band-stop.source.csv]

position	substitution	g0	g0_err	ginf	ginf_err	ec50	ec50_err	associated substitution
3	P3S	2.947262583089012	0.482892424866344	4.410894686809981	0.05945099399642481	1.983517031705948	0.14068665737743774	False
4	V4A			4.243431243999998	0.16378172319989426	2.410724877	0.16378172319989426	True
26	Q26H	2.8323363176267256	0.3244191937900242	4.392026847359881	0.03814331847357759	1.988306652899732	0.051212130245663054	False
27	A27S			4.386211345	0.1950369134540937	2.005247819	0.1950369134540937	False
28	S28I	2.801071758204845	0.4477429477248433	4.333399644628623	0.054111116860553934	2.155813073066897	0.12216205328305013	False
32	A32V	2.8110680700742328	0.26544763716905484	4.425779200429126	0.031439685735983186	1.9985589878739909	0.06189744912841524	False
33	K33I	2.8763322060775667	0.5036495780164244	4.403035309211324	0.06229664318863583	1.9220455867873525	0.12389709396793368	False
33	K33N	2.926805852466036	0.4886098914887602	4.454765507086699	0.06239356053699069	2.006494059812455	0.1231901776516542	False
36	E36G	2.930101023568505	0.4799912120803215	4.407295338856222	0.060085626557420564	2.002382148050955	0.12432544880749673	False
42	M42K	2.981445014501216	0.5264081575423171	4.442248687722257	0.06352089752451025	1.5147963013500358	0.13129729498236226	False
60	Q60R	2.8807849790772133	0.3295314531816764	4.397654300555379	0.04886239647955742	2.309640147852388	0.10372000378192897	False
61	S61P	2.840545995112759	0.4606048831738484	4.420797187452203	0.06180164548630233	1.815101789103431	0.0980330319575718	False
61	S61T	2.8624004934311107	0.3896333768011671	4.390968133298298	0.060558708889250135	2.267289348261159	0.13923103435653178	False
64	I64V	3.027419003291259	0.5581022151205255	4.451801999748341	0.0803579551274369	2.374970815756092	0.14749708530288375	False
66	V66F	2.9493839801162656	0.4734708095165502	3.7449542129999984	0.2969122543924701	2.109738481999999	0.2969122543924701	False
67	A67T	2.8807921541750785	0.4825588171833868	4.376129340588338	0.06781357361514632	2.1310296139396563	0.19362421806308466	False
73	L73M	3.0003033772809995	0.4207749268047636	4.029546705999998	0.10725236507512534	2.988026329999999	0.10725236507512534	False
74	H74Y	3.065325681970985	0.36118097157659584	3.241296009	0.11585220095403265	2.462526804000001	0.11585220095403265	False
87	A87S	2.7182032463137857	0.4350782429627672	4.372817403073034	0.0493292428568832	2.063889541249747	0.08859794466558553	False
88	D88V	2.8979119184426736	0.3949530161442278	3.960109751000001	0.11947309134492355	2.6593640469999995	0.11947309134492355	False
88	D88Y			3.819589391000002	0.27315022300541364	2.850345163	0.27315022300541364	False
89	Q89H			4.392409669	0.11767293949565842	2.0877932880000003	0.11767293949565842	False
92	A92V	2.8805780564136625	0.16349142839596134	4.390847682460486	0.017484775706338128	1.7004995828108702	0.0332265492404606	True
102	S102C			4.391276138	0.2602415897940724	2.1277279950000003	0.2602415897940724	False
102	S102I	2.823686001542917	0.4632862555065193	4.3489778181734655	0.0454665011421812	2.1943983685784163	0.09273076877150126	False
102	S102R	2.817115935049576	0.3694955641800472	4.349606101377069	0.038147580493410806	2.1220104385609444	0.07811162588424915	False
104	V104I	2.9114760243681617	0.4865588231432327	4.398070424619606	0.06970465189756557	2.1620608623317743	0.16872265389697882	False
112	H112L			4.4024234400000015	0.12829239855392482	1.947143578	0.12829239855392482	False
112	H112Y	2.7711455112613868	0.44629919764502857	4.272072218826627	0.039136515317356985	2.2179142446108164	0.08007965985293791	False
122	L122M	2.7916718428234732	0.4473897742008591	4.406334630727597	0.03531452287760843	2.057051115323409	0.06424600091617871	False
126	Y126C	2.9255653758515043	0.5015385250372264	4.382766250010407	0.03818287517918706	1.7296679998604436	0.0706249586816011	False
126	Y126H			4.414224022000002	0.2041184935183932	1.839033399000001	0.2041184935183932	False
129	D129V	3.1946219968027125	0.4727596564471221	4.378410652833339	0.06428886078118418	2.481924306284736	0.15236481815570774	False
130	D130E	2.773644645121095	0.4417829721817426	4.398090529459244	0.04263552458128635	1.8649768003469245	0.06681789522938396	False
131	Q131H	2.888382227224028	0.329064491949084	4.399157992174381	0.034307390176724316	1.973190397133288	0.0664404665851217	False
139	A139S	2.9668786686820456	0.4838189876955432	4.3665304468267605	0.04372623494683627	2.11793029430621	0.09632661992749028	False
140	C140R	2.86421786198783	0.2729836075129331	4.412171416140741	0.04178544761914303	2.438476746444384	0.0951683730839866	False
140	C140Y	2.8295457007750926	0.32109986919261163	4.371528746222662	0.037434132871873964	2.161455277271506	0.08294244915399117	False
141	T141I	2.927107095567591	0.3338673213579091	4.402117735689441	0.05558995386039858	2.2278583460121566	0.1352926087794512	False
142	N142I	2.8517948274406333	0.4705354426805386	4.1709242267095945	0.06318306002444886	2.174564500586338	0.21293107678780596	False
148	L148I			4.356616759	0.15460130036129496	2.177100601	0.15460130036129496	False
149	D149G	2.95286391502438	0.40623787500403097	4.376255905458672	0.07169804733555317	2.800190807566849	0.16180743135905212	False
151	S151T			4.396844443999998	0.19360697027750776	2.06197125	0.19360697027750776	False
156	I156M			4.344427272000002	0.2229153870135659	2.186526022	0.2229153870135659	False
158	S158I			4.310048066	0.1635375949025246	2.474687358	0.1635375949025246	False
159	I159N	2.8692452302647435	0.3334998702973166	4.404017080348553	0.0505217860214287	2.216987259459565	0.11049502949876908	False
160	I160S			4.365389362999999	0.19340414419619253	2.2061796850000004	0.19340414419619253	False
161	F161I	2.939100509848438	0.33840338403270104	4.264505178944478	0.11236277624853414	3.0557198525887164	0.2722266726280673	False
163	H163Q			4.392192712999998	0.17042304875680422	2.282935326000001	0.17042304875680422	False
165	D165N	2.8403888275290674	0.4553936236961597	4.421669334946543	0.04734827718741246	2.0780181849314965	0.08223943457248732	False
166	G166C	2.971159598560136	0.4939860221749965	4.452227087149785	0.08738803244472675	2.8986390356131464	0.1555593948082028	False
167	T167S			4.365452156999999	0.3202026374101508	2.5569910760000005	0.3202026374101508	False
168	R168L			4.413971766	0.21783278253463087	1.979851625000001	0.21783278253463087	False
170	G170C			4.380275678999999	0.07417307910175623	2.366051849	0.07417307910175623	False
171	V171M			4.420387219	0.16933510498363244	1.919820878	0.16933510498363244	False
173	H173L	2.847679497592356	0.3845568281718486	4.39456451723887	0.06578755965684903	2.3318819553093366	0.15637042016587788	False
176	A176S			4.384371824000001	0.1868916367560757	2.051503678	0.1868916367560757	False
177	L177F			4.387550013999999	0.17488508187640342	2.115519664	0.17488508187640342	False
177	L177S	2.806941224958238	0.3782559051701734	4.409383478436052	0.03507408259726542	1.9854513862463905	0.05874014724827075	False
177	L177V	2.773864457929379	0.4705994652056056	4.428393769916816	0.05891402766960225	2.040142146395003	0.1332873864926916	False
178	G178D	2.9033846189794503	0.3333080340481204	4.351778341312792	0.056622266434599375	2.063418163067539	0.08189448947211699	True
178	G178S	2.827357532353258	0.3936052823148711	4.378980574599386	0.04714455511759884	2.0334226993000755	0.08530006973325564	False
179	H179L	2.9692896168037777	0.5191703585396815	4.4442550196203605	0.07480702842426347	1.8605773636392835	0.16666653391437314	False
179	H179N	2.826044326055584	0.4613776190881035	4.464225552647953	0.06583927185584397	2.196987868777285	0.17405753060562534	False
179	H179Q	2.8624228146318056	0.4655459438223048	4.424646349159257	0.0708219013238218	2.135109141227318	0.14878292163823814	True
186	A186V	2.884029841556176	0.3201370072270988	4.406121535583427	0.04172147226428082	2.180967668543229	0.06928891802013751	False
189	L189I	2.8700629748421473	0.2754091187072835	4.391831718557254	0.027484992262298502	2.0062228437872665	0.04989387311519919	False
194	A194G			4.381335931999999	0.11289506694461915	2.417521646	0.11289506694461915	False
195	R195H	3.016283179076789	0.4122145393750851	4.4081025206792805	0.07014519363990722	2.5726506386787613	0.1710511910211064	True
198	L198Q	2.8105053236132527	0.3072898550949721	4.364035198360575	0.03211439747571227	2.043481480978175	0.0415238393867295	False
198	L198R	2.9552577958313284	0.4926995608791592	4.4205637701771465	0.07223159057103896	2.1589822512333066	0.15074711104878238	False
199	A199D			4.392293718000002	0.16526931335569334	2.101882648	0.16526931335569334	False
199	A199S			4.3829813720000015	0.14143799228642953	2.013931701	0.14143799228642953	False
200	G200C	3.1122538114681677	0.3736131933860706	4.449777429178171	0.059888059844356835	2.8065655536988663	0.11268212173326365	False
201	W201L			4.420650030999999	0.4746442325605598	1.8116441149999991	0.4746442325605598	False
206	T206S	2.936445915497832	0.2896588962429004	4.3844331544320925	0.027333012964435542	2.0255800586995933	0.048507636174475816	False
208	N208K	2.8945028886665143	0.3366967563294899	4.42685443612313	0.04536372749889807	2.0732876029081635	0.07713297963282124	False
209	Q209H	2.8107371137182366	0.4784879842201361	4.375251708979357	0.0653210969848659	2.008635115789951	0.1521027667025649	False
216	R216Q	2.8999229290999304	0.4711441994593459	4.403177362511624	0.056029670295187434	2.022609140533612	0.1203472533628877	False
216	R216W	2.933488590166053	0.25095473591107004	4.403817492465883	0.03302000770358393	2.0748509955876044	0.07053544753852088	False
219	D219V			4.390276235000002	0.23050674129454546	2.13113868	0.23050674129454546	False
222	A222S			4.373241792000002	0.23385898100169775	1.9685828920000008	0.23385898100169775	False
222	A222V	2.839796832513412	0.23503698417035815	4.417066932744635	0.030868062597964895	1.8791230235312124	0.061623699347161026	False
225	G225S	2.9459126708103613	0.4020866973061352	4.380421236897349	0.0699360022278261	2.6001947105920045	0.19563638234160774	False
226	F226L	3.1031748285853147	0.4455450289843729	4.428771464419773	0.05255047105837463	1.9044010561212703	0.08493106217372565	False
230	M230L	2.8387294985305047	0.4093282827710832	4.420272997199858	0.05081096057123138	2.1007164499152253	0.0977889281788554	False
231	Q231R	2.8593564941114735	0.39669111032263377	4.345121362208865	0.044507741736680914	1.9513370674133348	0.09281024641596176	False
232	M232I	2.8704567526144444	0.31995373931163684	4.385326669922228	0.03206272856339371	2.007278325846976	0.054630659936589374	False
236	G236C	2.869089659026423	0.5058536322163095	4.393724789558517	0.04718317452869688	2.049500296481905	0.10027297832355793	False
237	I237V			4.376753116000001	0.1332819231089928	2.0288595160000003	0.1332819231089928	False
238	V238I	2.816964085121212	0.3021144602587584	4.370682417238154	0.03090503004816996	2.0054794613569653	0.05424845930017888	False
245	A245T	2.836684862492969	0.4729596122835869	4.3880589324101855	0.09380102191885696	2.912377676589263	0.17074702581532594	False
254	M254K	2.8825716412554097	0.3904055831937561	4.380446070336822	0.031173709679403007	1.80289787581362	0.04783521983969905	False
254	M254L	3.0083103972074787	0.32354134104408344	4.414883557113863	0.03693024871202343	1.9450595950765144	0.07501504908524936	False
254	M254T	2.860524379266585	0.32711846659225485	4.39180634162702	0.04610493074120968	1.9475999355182725	0.10793095765005424	False
258	T258A	3.0646591480028187	0.4203677662924297	4.410804689724436	0.0545883041789396	2.0951259416345183	0.13785931846987048	False
262	L262P	2.794531443282445	0.31451361025221874	4.400552741398286	0.03342690550892028	2.0527831596880617	0.05943028220159927	False
265	G265D	3.0073070713008017	0.35372407259654914	4.415809571087512	0.04015995307670323	2.0378781327093303	0.07936341516752635	True
266	A266V	2.992209603709428	0.2302831657723578	4.413080926067599	0.029771660780762058	2.1159267669312976	0.06317903278419666	False
269	S269T	2.8148915807879704	0.3602277630291297	4.3989062962325916	0.032883547232118226	1.991679435064844	0.049960585445001364	False
271	V271M	2.8319082808146048	0.3657036547941813	4.380221434890422	0.033945171348143184	2.0647057866365532	0.06649103222006181	False
278	D278E	2.9590767316165985	0.487727984266548	4.3705213691168	0.098723698621638	2.9575640499515132	0.21977467423377564	False
280	S280P			4.354654153000001	0.15564142510631165	2.254263333	0.15564142510631165	False
288	T288A			4.4632653840000005	0.2381709063557286	1.489724382	0.2381709063557286	False
288	T288S	3.008149123723792	0.4985732181854222	4.4565656049540525	0.0844945620446839	2.4456374501826392	0.2081517795108648	False
289	I289V	3.4587835371992983	0.5764848429631604	4.41464682445705	0.07900482938262318	2.188357184973129	0.23274714188472184	False
290	K290E	2.8442661685200976	0.4880630926409952	4.270803646366687	0.05830990349536739	2.1698465379534086	0.15801417401673531	False
292	D292G	2.821283334203139	0.4511956866890245	4.382444809177722	0.0525637824676281	2.198336232941798	0.09474041961182496	True
293	F293L	2.9264492418197032	0.33516360862412664	4.382994778306135	0.059868882277147414	2.5752210876382016	0.14658806510361225	False
295	L295M	2.7672312488265414	0.3022410638946305	4.396010913128759	0.03656717220484211	2.116007022787268	0.06492059010797135	False
296	L296M	2.910832402985305	0.3240343187774589	4.407203512362659	0.033282339096166395	2.1626772684008944	0.07519097857451619	False
299	T299N	3.091355068493693	0.5432743362928711	4.469020064877503	0.08804608212192531	2.213817614306366	0.15670453539049548	False
302	D302V	2.957871355780679	0.4094813957585078	4.4040097175740405	0.05936599339825052	2.508246110579404	0.17470989423668198	False
303	R303C			4.384082202000002	0.1258368341832726	2.1345657250000003	0.1258368341832726	False
304	L304M	2.8776672236355822	0.32443264268715083	4.385989743708336	0.05227621143578315	2.43763191708784	0.1295565100995123	False
304	L304S	2.873422935519661	0.4812374888175652	4.328852052965655	0.0826181880656961	2.3739427006960705	0.2559059792078824	False
313	V313E	2.864762912489463	0.2741813141921309	4.369259807675201	0.04105172845660638	2.0830787778633097	0.08080517034888493	False
317	Q317H	2.8503215363334125	0.4761708836830525	4.395975986452367	0.055480533001805436	2.2509433660133578	0.10454886192080518	False
319	L319F			4.273313496000001	0.30473412796975835	2.6904635759999995	0.30473412796975835	False
319	L319S	2.9052562217468343	0.486555596808071	4.385556272971903	0.10688564772526003	2.937719109468788	0.2259492999693524	False
323	L323P	2.9793968349158675	0.4961021085840376	4.49986625842975	0.08369679839524398	2.3797078544445465	0.18304414043880704	False
323	L323R			4.385360815999999	0.19001788308086587	2.0752935370000003	0.19001788308086587	False
325	K325I	2.8223564908802516	0.3796536406757925	4.372572282704819	0.04339336544195972	1.9409033069978523	0.08659679893082901	False
325	K325N	2.815213783420734	0.4814044789558658	4.443621673527661	0.08559560036898772	2.074487953169017	0.1853271563748788	False
327	K327I	2.8954598293864064	0.2517197987129381	4.434173516853142	0.030154056576240595	2.1274651262985897	0.055225214666289435	False
331	A331V	2.7874761102391017	0.4611465057467005	4.3869369949152865	0.05828710322500213	2.121926474102606	0.11014001484308447	False
332	P332S	2.8385978344891263	0.3112247641912829	4.415277255589376	0.03418205120510201	2.057427402134583	0.06433057569122243	False
333	N333D	2.832936478019268	0.2736852157338344	4.413787699500801	0.03390634449451375	2.0977465509467885	0.05164779149155065	False
334	T334M	2.7654803504575707	0.2616645239352703	4.392025880331142	0.02753676961328818	2.0226824739876585	0.05615761076744018	False
335	Q335R	2.9194943109252454	0.5024707654616728	4.4028299600542535	0.06525950857696115	2.1739233034350423	0.1366892883148444	False
337	A337D			4.378994751999997	0.1635306009120239	2.022590918	0.1635306009120239	False
339	P339S	2.8777166683831537	0.3134078292358474	4.37628516949114	0.03542336004734263	2.081796267011709	0.06418768615964245	False
341	A341V	2.8408324519750736	0.3174572500826272	4.383328843118574	0.03007219350409045	2.00697137200046	0.05275712013998439	False
342	L342M	2.7458383220046447	0.4506573309949133	4.397622135847908	0.062377746263109726	2.0618021508139988	0.11766098196634055	False
342	L342S	2.921527758063879	0.33581784061393644	4.397081196722359	0.037853975741912085	2.0015295080490585	0.08246786725849926	False
346	L346F	2.815217046268608	0.3874206068041017	4.454314295884581	0.05283636261728631	2.056864328659538	0.10775374991063036	False
347	M347L	2.799279023077168	0.4407252618584238	4.380344509720573	0.039685351946548056	1.95483764405467	0.06315015691001717	False
348	Q348*	2.8712590521717964	0.39048151522601626	4.390948366560858	0.04702934353426203	1.8435272171955512	0.0891285172064321	False
349	L349P	2.7871356906399254	0.32223133848792845	4.393644555249583	0.03328623157910916	1.916651735582144	0.0648387548332228	False
350	A350V	2.826758344640153	0.23477165216162804	4.37620464864846	0.026660436003734838	2.064200474049465	0.05099541588140848	False
351	R351G	2.8190673603188223	0.4744201761865299	4.417088591769604	0.044378070202648924	2.0430846078740004	0.09551461759115112	True
352	Q352*	3.050078478642292	0.4970282650957654	4.435570494138375	0.057044063341247814	1.9470367774275792	0.1441641839933055	False
352	Q352H	2.775721518295572	0.456582245596036	4.372583090238162	0.03693413331022067	2.00157553985867	0.05262743053529738	False
355	R355Q			4.395146597999998	0.1236115612712342	2.0255178350000005	0.1236115612712342	False
356	L356P	2.974979824506472	0.5207642571982879	4.3615789269760805	0.06371879962551856	1.8394237679696133	0.16443584815456538	False
357	E357G	2.7225013953036012	0.33711085765873805	4.334557494606852	0.02450292544841788	2.017431977971589	0.0347092063850689	False
359	G359E	2.8391047460716066	0.2778845070184562	4.408841350126115	0.038350122161036664	2.0378527737352914	0.07501520432948226	False
360	Q360H	2.8514205262184	0.32222450732144525	4.367023256947299	0.039089097053191454	2.0235276542022853	0.0752646488153101	False
