# Supplementary material for: The genotype‐phenotype landscape of an allosteric protein
Source: Mol Syst Biol. 2021 Mar 30;17(3):e10179. doi: 10.15252/msb.202010179 (PMC8009258; doi:10.15252/msb.202010179)
Supplement: Supplementary file 9 — Source Data for Figure 6 [file MSB-17-e10179-s002.zip › Figure 6C-D.inverted.source.csv]

position	substitution	g0	g0_err	ginf	ginf_err	ec50	ec50_err	associated substitution
3	P3A			4.3826117380000005	0.2550646473757798	2.0740789779999997	0.2550646473757798	False
3	P3S	2.947262583089012	0.482892424866344	4.410894686809981	0.05945099399642481	1.983517031705948	0.14068665737743774	False
9	V9I	2.940001045289705	0.5191740128792844	4.486023066118488	0.06891269448981416	1.823302125310632	0.1321912368087903	False
14	G14S	2.8352983103180773	0.4786794024139061	4.4322436642773475	0.05781388413074753	1.872690752901441	0.09356463794910423	False
32	A32V	2.8110680700742328	0.26544763716905484	4.425779200429126	0.031439685735983186	1.9985589878739909	0.06189744912841524	False
33	K33E	2.8599194723099686	0.3323159338556024	4.418058930543041	0.03392757967518977	1.6537198477031998	0.06530882416763392	False
39	E39D	2.8615360386425204	0.39362859855360977	4.436163317769242	0.046238547579228274	1.7036489989193693	0.0776656334529466	False
42	M42I	2.9879137975334795	0.3981701309395589	4.299737759809261	0.09997307070854272	2.7829955703190183	0.3100461068489416	False
42	M42L	3.0089455491304142	0.3518848067554674	4.3821326054914485	0.05983644426860998	2.4508378128502795	0.15234206431288722	False
44	E44V	2.9007128673185174	0.5286753542855092	4.365716112795094	0.05483371254077223	1.8876606891761138	0.1130336921076307	False
52	V52L			4.361129168999998	0.17897652057398936	1.9332345539999995	0.17897652057398936	False
52	V52M	2.8702564704827696	0.32476931641817325	4.34413895460515	0.02864465520881201	1.9599551130932944	0.06255004308370753	False
55	Q55H	3.0173891224275486	0.3197665125966541	4.396180754556281	0.031381151874728216	1.739910817626945	0.06009492510314834	False
61	S61L			3.8960850519999997	0.21351307236432807	2.399760455999999	0.21351307236432807	False
63	L63R			4.333358837	0.16655828939885933	2.3643676339999997	0.16655828939885933	False
66	V66F	2.9493839801162656	0.4734708095165502	3.7449542129999984	0.2969122543924701	2.109738481999999	0.2969122543924701	False
70	S70I			4.390750975000001	0.2467618816468441	0.9810271291	0.2467618816468441	True
70	S70R	2.8837342204946803	0.4027330199481837	4.255890972243969	0.027064812804164333	1.4518040616594294	0.10152149100052198	False
72	A72V	2.9381401224652497	0.2900251002124139	4.341311834577535	0.019325359579936613	1.2044258621888586	0.040079349052990085	False
73	L73M	3.0003033772809995	0.4207749268047636	4.029546705999998	0.10725236507512534	2.988026329999999	0.10725236507512534	False
74	H74Y	3.065325681970985	0.36118097157659584	3.241296009	0.11585220095403265	2.462526804000001	0.11585220095403265	False
75	A75G			3.594510092000001	0.17300282181028964	2.582711882	0.17300282181028964	False
75	A75S	3.0441171680112173	0.5329089842520683	3.6615569649999986	0.16890852376955026	2.357841775	0.16890852376955026	False
75	A75T	2.8975166701699	0.40000029657368463	3.51639334	0.14428168030837632	3.009239935	0.14428168030837632	False
76	P76Q			4.1146422870000015	0.28188437415382084	2.274803131	0.28188437415382084	False
79	I79N	3.1515164823131436	0.3933331162524664	4.419198644665529	0.044762803010078255	2.539772703699288	0.10520490021806596	False
80	V80D			3.400169244	0.3335136850773552	1.7292297550000004	0.3335136850773552	False
82	A82S	2.7888265968871995	0.443944880630252	4.415604290994137	0.058753120543476374	2.058125789850715	0.12957877320761158	False
84	K84E	3.074266465540107	0.546203709351762	3.5831994330000003	0.16684398167838624	1.3953276940000003	0.16684398167838624	False
84	K84N			4.150621614000001	0.2201556796419305	0.9144205438999996	0.2201556796419305	True
86	R86H	3.2842477659145133	0.3283201256049966	4.416316278214647	0.033237219355359386	1.9583509288701533	0.07434187537894132	False
87	A87P			4.397649873999999	0.5389622799269446	1.7879148919999996	0.5389622799269446	False
88	D88A			3.7891676589999994	0.25558962380064165	2.565835983000001	0.25558962380064165	False
88	D88G	2.9148774550449037	0.3953591448289317	3.8998909229999983	0.2273033181046789	2.6676616860000006	0.2273033181046789	False
88	D88N	2.9187027553426717	0.3271467997964718	3.607154943	0.32204575517840583	2.7568654679999995	0.32204575517840583	False
88	D88Y			3.819589391000002	0.27315022300541364	2.850345163	0.27315022300541364	True
90	L90M	2.807742829009607	0.3803324019967321	4.38132285058715	0.04840145355565223	1.8829585515258744	0.09841916988954567	False
90	L90P	3.3916845313279156	0.5614309904592331	4.178240315	0.3055999021239913	1.4838028929999998	0.3055999021239913	False
91	G91D	2.855847865375876	0.18744016120239945	4.398970568459758	0.019209269144964212	1.9486327957245768	0.03468985176194251	False
92	A92S	3.9042960458261264	0.474778045606482	4.407303317423064	0.08436142633937391	1.945407819026064	0.29529346932833594	False
94	V94A	2.9480177361697413	0.39843752131231824	4.386778891642462	0.07310804004800635	2.668786556809164	0.16981018173984064	False
96	V96E	2.8991270281156707	0.4027203371362175	3.3346994360000006	0.15854409659163862	2.110252426	0.15854409659163862	True
96	V96L	3.0249022651784343	0.4229144805931759	3.7333220260000006	0.26088108904032165	2.3658840439999995	0.26088108904032165	False
96	V96M	2.992683889784135	0.20292186248870744	4.263557494535813	0.040693365447970725	2.5395361928772884	0.11459849113640745	False
98	M98I	2.9180211564002545	0.2573451628072491	4.311234245954208	0.02254990080659657	1.6359542968276066	0.051737757746862505	False
99	V99I			4.274939796	0.1938228844710214	2.563055421	0.1938228844710214	False
100	E100K	2.7942453330023183	0.4679453883197793	4.315973599339884	0.05677623470298086	2.0389041321507677	0.12309658143523845	False
101	R101G	2.8590239770780066	0.4784128048186426	4.364680043948614	0.05022394961676117	1.6519499052481201	0.09552967992519654	False
105	E105D	3.0374940458934416	0.3710876292992217	4.422880084975741	0.04474027217087302	2.2577922305223788	0.09191550860743376	False
106	A106S	3.0000709046319773	0.5228974187363246	4.4220501749595975	0.05907794242097344	1.954362401365141	0.11501324070587525	False
107	C107R	3.14288285057782	0.3704935972683741	4.214600930622758	0.05618390018751356	2.4013086965422485	0.20479272717216207	False
108	K108E	2.959195181829357	0.31414008541603816	4.4125233632281695	0.033998373670087526	1.8131827541607377	0.059499048070361375	False
108	K108R	2.9556876039930766	0.2869174233547095	4.371414644700688	0.03326089265954744	2.0439219117883503	0.07418135127529613	False
110	A110V	2.790855006512416	0.4518969381625706	4.428774758776932	0.05659497265643361	1.4477374578510565	0.11639321871038485	False
111	V111L	2.884502087065488	0.4728772798427186	4.3054180271899005	0.0641245570222761	1.947759445770873	0.1860931791377069	False
113	N113K	2.9316716094350763	0.4957469003856614	3.962265197	0.12281392988261068	2.5122253910000008	0.12281392988261068	False
114	L114F			4.1833247190000025	0.1892178582961828	1.3191868890000005	0.1892178582961828	False
117	Q117K			4.382427433999999	0.18956863715879468	2.443244693	0.18956863715879468	False
117	Q117R	2.888611890746484	0.3788790708317639	4.432896090822118	0.04883317025139451	2.1397130766898624	0.08281178433496661	False
119	V119I	2.898096713326604	0.33450579664294233	4.43279390144597	0.0401667990062036	1.747188192198095	0.050194572415514616	False
120	S120I	2.8568823128643355	0.3171213575323345	4.381027179369367	0.0316326296198947	1.8788984974604004	0.060474076518156124	False
121	G121W			4.408611327999999	0.2273387753092084	1.8099732340000003	0.2273387753092084	False
125	N125S	2.956319971331783	0.4186639394465342	4.3078204984807345	0.09503144734959232	2.8837361211017027	0.2840340450586216	False
127	P127S	2.8454288304004063	0.3207590335883301	4.371423470745166	0.037959827941878486	2.4055240398904885	0.07582157730217058	False
128	L128M	3.0014333423048347	0.4086754681309394	4.234458704570592	0.03907335107856616	2.0009334033086192	0.12132260265530012	False
129	D129N	2.8682431799976205	0.38776710535485415	4.403069828368207	0.04181023095768769	2.0777277781870107	0.08689101709775868	False
130	D130E	2.773644645121095	0.4417829721817426	4.398090529459244	0.04263552458128635	1.8649768003469245	0.06681789522938396	False
135	A135T	2.883705472363812	0.25049173301688993	4.416527230884707	0.03894389610933656	2.150599673448472	0.07770637914550457	True
137	E137D	2.8267880312843188	0.3855202389876258	4.3440834985387085	0.04819604450174657	1.876454573182432	0.11539465688036113	False
138	A138V	2.807427942944785	0.4547268868614629	4.4273615294868485	0.06825085889211183	2.030350961790705	0.1323929995710681	False
140	C140R	2.86421786198783	0.2729836075129331	4.412171416140741	0.04178544761914303	2.438476746444384	0.0951683730839866	False
140	C140S	2.8641385018188816	0.2417877923889005	4.389368465990275	0.02980187166840732	2.167188915732304	0.06323700559171708	False
141	T141S	2.9119489381224977	0.4723125878194962	4.4129031908435286	0.03887384663206655	2.0287699260933656	0.06297077901459266	False
144	P144S	2.8360984878571243	0.4604055610416248	4.391717714104029	0.05171467289989495	1.9246371277860908	0.1012069619793294	False
145	A145V	2.8468043879310843	0.505826363430342	4.377728419897965	0.05859032354236085	1.988056459900644	0.14709822596734048	False
146	L146I	2.911794021787985	0.3330453333556327	4.429843837812526	0.04433684625670136	1.9361457273535516	0.08493047705940061	False
148	L148I			4.356616759	0.15460130036129496	2.177100601	0.15460130036129496	False
148	L148V			4.421798156	0.3504709428999572	1.770423719000001	0.3504709428999572	False
149	D149G	2.95286391502438	0.40623787500403097	4.376255905458672	0.07169804733555317	2.800190807566849	0.16180743135905212	False
151	S151Y	2.978982239604628	0.529686949397025	4.372343966394052	0.05967487257853375	1.981483707473655	0.1223005330429659	False
153	Q153H	2.814394738506043	0.3100176486100491	4.390768193934119	0.030836237127773863	2.0135340437250333	0.0575225493089874	False
153	Q153L	2.7938258571304324	0.3143371673861988	4.373539770263712	0.028859671867987286	1.9095939735021965	0.05166339979571902	False
154	T154I	2.9032122580442588	0.3861026708470068	4.39146960495499	0.05497539104627477	2.205721009497338	0.13978132771010118	False
157	N157I	2.8448064423548503	0.3195123007224366	4.397577881188332	0.044290742237162534	2.1152723688536845	0.07811690720892871	False
157	N157K			4.387199853000001	0.22842504286723114	2.04890427	0.22842504286723114	False
158	S158C	3.4415661661930663	0.5798485425830777	4.433834148612943	0.09266826141130648	2.5163624770950217	0.2390397539834013	False
158	S158R			4.404892168000001	0.2939235187526525	2.0626074869999997	0.2939235187526525	False
158	S158T	3.030602884632287	0.3464090918928072	4.398789534613585	0.07122607030136376	2.585087352691237	0.16755767371461966	False
160	I160F			4.295494767999998	0.30813529313216576	3.1086594329999997	0.30813529313216576	False
162	S162C	2.830170576144967	0.4711409349967169	4.398211651162566	0.06492563139910175	2.2052758877583414	0.13977621938386792	False
162	S162P			4.3706344920000015	0.1933675801146865	2.1820141640000004	0.1933675801146865	False
165	D165G	2.737527106912319	0.4475956541233616	4.3934640928885536	0.049438302612019584	1.9863806320593855	0.0868342058020028	False
166	G166S	2.7722658044117194	0.4368371691132282	4.379964833842507	0.04708735610927118	2.242446524231157	0.08436662140890654	False
167	T167M	2.8132752443074978	0.1709966993801767	4.413623183114434	0.02521650597467197	2.3812027880096163	0.03981136210232605	False
169	L169P	2.852097035289312	0.4832663071349679	4.297228263244225	0.09858738618188133	2.5210362556386285	0.2943603455446346	False
171	V171L	2.8929678589856436	0.4110484800007497	4.429454500642508	0.047611822327360484	2.051324676275045	0.08626952599905566	False
172	E172D	2.8800029531613816	0.3994711965747813	4.352282635025487	0.03730660534236881	1.949256159379304	0.06547222956381396	False
173	H173R			4.348994444999998	0.33484102630090784	2.2831142570000003	0.33484102630090784	False
176	A176S			4.384371824000001	0.1868916367560757	2.051503678	0.1868916367560757	False
176	A176T	2.776364792674934	0.2672393898667958	4.401477662234696	0.026213195266811862	2.0532272451255302	0.04365741237121015	False
177	L177M	2.9395066949760515	0.2770159418688415	4.399284219761465	0.0317010798975754	1.9762405528371212	0.05668073578056791	False
180	Q180R	2.8995078436138133	0.4810823623525406	4.4236917477416835	0.07860443144771277	2.247517916879285	0.19324400986675014	False
182	I182L	3.0163715852972883	0.5213663777906242	4.44530400709272	0.07840879548429162	2.167703448364923	0.20491393688767215	False
191	S191F	2.9061989283729828	0.3891969942322871	4.432719553089778	0.07420422300819744	3.042074034522736	0.11137120448103982	False
191	S191Y			4.330715483999999	0.16241489983599527	2.9304544580000003	0.16241489983599527	False
192	V192A	2.928769657597265	0.480886063150113	4.183955634000002	0.16659742318829462	2.9763220230000003	0.16659742318829462	True
193	S193T	2.8357732543915315	0.3917301752218219	4.371569634074277	0.04726358088397906	2.0862592951672174	0.09819112345814897	False
198	L198R	2.9552577958313284	0.4926995608791592	4.4205637701771465	0.07223159057103896	2.1589822512333066	0.15074711104878238	False
199	A199D			4.392293718000002	0.16526931335569334	2.101882648	0.16526931335569334	False
199	A199V			4.388297937999997	0.07629413934516695	2.0400807110000003	0.07629413934516695	False
200	G200S			4.399350154999999	0.2435251225067347	2.5633610679999994	0.2435251225067347	True
200	G200V	2.9254977349254405	0.4131015712971133	4.447459612168416	0.07492934641588876	2.863978329599316	0.14025128321705213	False
202	H202Y	2.7939014794512045	0.4556735832197071	4.340438294995037	0.04682304359781416	1.9841026537455455	0.08910838660238868	False
203	K203N	2.764372410230145	0.4666509039773699	4.390187787287141	0.0546248100131731	2.118394046261146	0.10680687006327434	False
204	Y204S			4.381908705999998	0.4020335231312591	2.044383491	0.4020335231312591	False
206	T206A			4.384775035999999	0.21059054158451213	2.056533718999999	0.21059054158451213	False
206	T206I			4.381847104999999	0.1924764566964876	2.0968293810000005	0.1924764566964876	False
207	R207H	2.9090863026778595	0.3267233411962425	4.387441154473138	0.04505861030571176	2.032269406381283	0.09952582403452268	False
210	I210F	2.785658990849422	0.4590929388376149	4.36801734269878	0.0515792432703604	2.0171335195194207	0.10305824575443599	False
211	Q211L	2.84582724438883	0.3842832490866624	4.396400156608551	0.04619889708641075	1.963369085134488	0.08644956059319678	False
214	A214S	2.8351219524057027	0.3718913608193377	4.362820801777228	0.047319141797268566	2.0463798821827552	0.09117240376660148	False
216	R216Q	2.8999229290999304	0.4711441994593459	4.403177362511624	0.056029670295187434	2.022609140533612	0.1203472533628877	False
216	R216W	2.933488590166053	0.25095473591107004	4.403817492465883	0.03302000770358393	2.0748509955876044	0.07053544753852088	False
217	E217D	2.7760967989130405	0.37464469891938623	4.372245607389133	0.03339277896181385	2.087054830417878	0.06131412387665897	False
218	G218S			4.37640037	0.1227763259155086	2.3682654440000004	0.1227763259155086	False
219	D219Y	2.8490821385712386	0.3740670371925718	4.3937981276446765	0.04021886259957347	2.244913321593931	0.07985642860927443	False
222	A222S			4.373241792000002	0.23385898100169775	1.9685828920000008	0.23385898100169775	False
222	A222V	2.839796832513412	0.23503698417035815	4.417066932744635	0.030868062597964895	1.8791230235312124	0.061623699347161026	False
223	M223T			4.380269998000002	0.1404123187499239	2.182389253	0.1404123187499239	False
226	F226C			4.419870038999999	0.3604475624928129	1.8159722789999997	0.3604475624928129	False
226	F226Y	2.8507629410002457	0.3170944120732085	4.364313391790367	0.02678715833341176	1.915353069867615	0.041992609522616325	False
228	Q228E			4.397078399	0.15196315908235086	2.006090228	0.15196315908235086	False
231	Q231H	2.8184509451938338	0.4628822047931699	4.370159344387607	0.06000378472805705	1.9840575833138123	0.1244579326641706	False
232	M232V	2.792814414988974	0.4502497088057907	4.384073118993569	0.04140153506708123	1.9835168981334483	0.06424218752668688	False
234	N234T			4.390167730000002	0.19274046431018316	1.9424849150000003	0.19274046431018316	False
238	V238D	3.012470711003477	0.5302955494518877	4.444039573583137	0.09786535849731776	2.1158878935808407	0.2470873075527447	False
238	V238L	2.8629254993691498	0.4788335930072058	4.4610753338163915	0.06831480976597942	2.092566359012167	0.11576497480835493	False
241	A241T	3.0009873062216013	0.5310188907856087	4.4440763184967835	0.068431848202717	2.0932031435681684	0.1481376140860764	False
241	A241V	2.911751820492793	0.3367332682574816	4.442092774754858	0.042716432033981934	2.018140950406285	0.07623866597669683	False
246	N246D			4.147409444999999	0.32856674869875985	3.0904364310000014	0.32856674869875985	False
246	N246S	2.9442966026579604	0.4122951486750471	4.409240827096088	0.08126425785514824	2.9195610810828674	0.19236191057942645	False
247	D247E	2.992833637353436	0.4382544200480433	3.5720674809999986	0.41963846596087817	2.1472149879999995	0.41963846596087817	False
248	Q248H			3.4134142099999987	0.061112833144960965	2.6620905720000008	0.061112833144960965	True
248	Q248L	3.0094608045708227	0.5575756101509711	3.8251088099999992	0.14041627218787714	2.8997598730000003	0.14041627218787714	False
248	Q248R	2.9086537898309675	0.4956849847004976	3.3889114540000005	0.2688374863892783	2.899953234	0.2688374863892783	False
250	A250V	2.907757083575027	0.3329518442282729	4.4422601110015325	0.037442174519974315	1.418800999876075	0.07020100112537687	False
253	A253T	2.9143172856873436	0.22080511984569895	4.409550078904501	0.02543450413207978	1.8980418704958664	0.04667448442607817	False
254	M254I	2.8623631533562097	0.3880062210082838	4.435997955214055	0.04333428344726037	1.9364815279536984	0.06826046754423333	False
254	M254T	2.860524379266585	0.32711846659225485	4.39180634162702	0.04610493074120968	1.9475999355182725	0.10793095765005424	False
255	R255C	2.9655022952444967	0.2577542392732889	4.3727585724215166	0.025671384409733992	1.0475246278322508	0.051637539443476425	False
256	A256T			4.422304096	0.19526323056681755	1.8683656130000004	0.19526323056681755	False
258	T258I	2.798691856248868	0.2680197868972649	4.3993734578380135	0.02731753064264673	1.8662307003434089	0.05140798083322983	False
262	L262M	2.880234365423913	0.5021963727338328	4.3479838206943136	0.061531953411237024	1.9535382759312756	0.13659358076767453	False
263	R263C	2.8536243931089547	0.2733166453923199	4.394181250940863	0.03221224320602358	2.0092648354175338	0.05926279787714321	False
263	R263H	2.8406648503861294	0.2718032155810434	4.408067670757687	0.03235718013749807	2.036992548828622	0.06630336665941368	False
264	V264I	2.8540129215448924	0.3809616229400099	4.426489803005935	0.05072502267996919	1.888248544209721	0.10112703970679332	False
265	G265D	3.0073070713008017	0.35372407259654914	4.415809571087512	0.04015995307670323	2.0378781327093303	0.07936341516752635	False
266	A266E			4.393815149999999	0.14073191941983176	2.0439511459999995	0.14073191941983176	False
267	D267N	2.8948900605709698	0.29089259845521936	4.407674158047816	0.03365872308485724	2.142360757162744	0.06890668166771635	False
267	D267V			4.402503921000001	0.31312564049891395	2.024521303	0.31312564049891395	False
270	V270I	2.9715628814780453	0.4007102830843374	4.433172582570622	0.048028852336525485	2.087654060470538	0.0944056169547848	False
270	V270L			4.3946705260000005	0.17964405592793484	1.970165815	0.17964405592793484	False
273	Y273H	2.831884457312412	0.4675994426796117	4.4072219676479945	0.0963106187173824	2.9860273197669147	0.1647247170951383	True
273	Y273S			3.727163198	0.4566931016245518	3.092895167	0.4566931016245518	False
274	D274E			3.275490094	0.139522955077953	1.7366420220000005	0.139522955077953	False
275	D275E	2.8482536290970444	0.4735499729687385	3.8181180269999992	0.23546754487087224	2.8741766169999994	0.23546754487087224	False
275	D275Y	2.8690206218247236	0.4888419248962682	3.667740017	0.4432746560096836	2.767547302	0.4432746560096836	False
276	T276S			3.7272363400000015	0.1292573232886862	2.664954101000002	0.1292573232886862	False
277	E277G			4.242553021000002	0.3375971355386086	2.387383711	0.3375971355386086	False
278	D278E	2.9590767316165985	0.487727984266548	4.3705213691168	0.098723698621638	2.9575640499515132	0.21977467423377564	False
279	S279N	3.1276159895163467	0.3095328646281265	4.411321238472788	0.03660982332784333	1.996674695706585	0.1033311512855497	False
281	C281S			4.4110362799999985	0.13165800215434867	1.864377631	0.13165800215434867	False
283	I283V			4.402780398999999	0.18294007356675604	1.8182144219999998	0.18294007356675604	False
284	P284T	3.062872695448353	0.5711294083078944	4.372177698166338	0.06656530636619708	1.9344992908157577	0.14506387831665135	False
290	K290R	2.850777989517254	0.3784170656341661	4.3806515768093455	0.04197421553355746	2.324586600238729	0.07501356443427191	False
291	Q291H	2.831794709636463	0.31497405240345383	4.393683918708158	0.04485485281548952	2.187315570498418	0.09153178703539246	False
299	T299A			4.395386253000002	0.11166803230606634	1.995058141	0.11166803230606634	False
299	T299I			4.435169922	0.06871079221333856	1.7755699329999997	0.06871079221333856	False
299	T299N	3.091355068493693	0.5432743362928711	4.469020064877503	0.08804608212192531	2.213817614306366	0.15670453539049548	False
301	V301M	2.82343985002958	0.21049234651437967	4.410770279193684	0.02340023492006318	1.7896756470970894	0.037569408857266895	False
305	L305M	2.7915772782235657	0.37759109116292	4.406000824091035	0.041322215623228346	1.8733710556031224	0.08732827788844047	False
306	Q306H	2.869125806161652	0.4870570219325772	4.404203963002619	0.058714000172456975	2.06206875145082	0.1229890107023212	False
306	Q306R	2.9567885507985685	0.3432163601140689	4.4300401623673205	0.04047377729749669	1.9894967408091784	0.07836650801270945	False
309	Q309H	2.814182636993894	0.3851578550291914	4.445874069354239	0.0578548481817175	2.0582048292840613	0.1282938338513643	False
309	Q309L			4.3984270699999986	0.17012163114708045	2.0029099249999995	0.17012163114708045	False
310	G310D	2.807589095423264	0.3713250002388565	4.376358542761301	0.028459518404960887	2.062760718415417	0.03976372951246576	False
312	A312V	3.238884072577636	0.4640465813183565	4.4385652159700975	0.06277637384935028	2.108003859796717	0.13742279664150184	False
314	K314N	3.0521853380520834	0.5357566156338741	4.471318227693155	0.07023038106418564	2.1145307104170343	0.11680750392922047	False
315	G315D	2.9869779965190406	0.498064385351112	4.465030331703222	0.07432618863906103	2.217334110627041	0.14941232762245485	False
318	L318P			4.392431748999996	0.18381460236653188	2.1591732290000007	0.18381460236653188	False
319	L319F			4.273313496000001	0.30473412796975835	2.6904635759999995	0.30473412796975835	False
319	L319M	2.981153589882065	0.3328464228260973	4.399023177542602	0.049467234164271234	2.627820359284499	0.11548674661439245	False
322	S322P	3.6483924377941097	0.5952286861493011	4.080725115000003	0.32907458679029605	2.9446170400000007	0.32907458679029605	False
325	K325E	3.0307705671403675	0.43083034948008014	4.440243962008472	0.04699302639884443	2.113251142815576	0.07926921849329624	False
325	K325N	2.815213783420734	0.4814044789558658	4.443621673527661	0.08559560036898772	2.074487953169017	0.1853271563748788	False
326	R326K	2.8306650350968576	0.4791908442448757	4.413444323683222	0.08479086560933903	2.454061129742548	0.18335585394650425	False
327	K327*							False
327	K327N	2.9380109175901232	0.33992797265640834	4.425075344697663	0.043770834656762986	2.0210897800412257	0.0717287414740153	False
327	K327T			4.387038945999999	0.20052335901015253	2.0620652080000004	0.20052335901015253	False
332	P332A			4.38181187	0.1945032453719944	2.0024712270000005	0.1945032453719944	False
332	P332H	2.8265443179821506	0.2714097638198525	4.404447042994965	0.0379775383765978	2.0313834962680084	0.07511369664808515	False
333	N333I	2.8563801896685184	0.3823793309771356	4.354716455723553	0.033401535788171954	2.038425124453411	0.06103462697648707	False
334	T334R	2.7408130717092734	0.4371155855750437	4.357808405503412	0.0539856707772761	2.063066006269421	0.1106202212952533	False
336	T336I			4.3769713480000005	0.2403918465547517	2.061872312000001	0.2403918465547517	False
336	T336S	2.87034433949318	0.1927188998428784	4.3792186122756815	0.026340656751607485	2.0619409068551384	0.058623425429093816	False
337	A337V			4.3907826010000015	0.1380191395681743	2.0493142280000005	0.1380191395681743	False
339	P339S	2.8777166683831537	0.3134078292358474	4.37628516949114	0.03542336004734263	2.081796267011709	0.06418768615964245	False
339	P339T			4.381325492	0.2335560132042594	2.113351063000001	0.2335560132042594	False
341	A341P	2.8224835043807364	0.468611282779157	4.387580678829361	0.04895926659596783	2.090805325372157	0.08205783467778922	False
341	A341T	2.8470922898515183	0.2757582672917885	4.3932112722582035	0.03328078797396339	2.0644268167704856	0.0542416405533673	False
342	L342M	2.7458383220046447	0.4506573309949133	4.397622135847908	0.062377746263109726	2.0618021508139988	0.11766098196634055	False
343	A343D			4.3951057339999995	0.1936824831111105	2.003018819	0.1936824831111105	False
343	A343G			4.391430154000002	0.5371298057369787	2.016664896	0.5371298057369787	True
343	A343V	2.8685409221688647	0.2407085713518046	4.3751718161869455	0.02240245040921616	1.9694864268123642	0.05108441329792023	False
346	L346S			4.401720133	0.18271814961910945	1.9724226710000008	0.18271814961910945	False
348	Q348R			4.380985635000001	0.07806096209538903	2.0604956690000003	0.07806096209538903	False
350	A350P			4.391858074	0.19776508079864105	2.0171025890000003	0.19776508079864105	False
350	A350S	2.8294839856724927	0.4596074485433875	4.367993492432998	0.04325788369834156	2.1337085820769515	0.07826000613829369	False
351	R351*	3.484095405393949	0.2400060113601595	4.425131441743645	0.02511702791004357	1.880313457082058	0.052464848092113534	False
351	R351L	2.821397348291776	0.4709970069004825	4.363298382044558	0.06521567156616581	1.9335639489202576	0.13789689086516874	False
351	R351P			4.398006886000001	0.21548947118622572	2.0186687900000013	0.21548947118622572	False
352	Q352*	3.050078478642292	0.4970282650957654	4.435570494138375	0.057044063341247814	1.9470367774275792	0.1441641839933055	False
353	V353A			4.399278174	0.20037320492150493	2.0375031970000004	0.20037320492150493	False
354	S354T	2.8471436196883086	0.4018752242725274	4.3686636420949965	0.038910854925115215	2.0171367182377606	0.06503041326721272	False
355	R355L	2.7784136119463896	0.4517904288482629	4.389125179457172	0.050264090195897344	1.9476014806716824	0.10003918525475712	False
357	E357G	2.7225013953036012	0.33711085765873805	4.334557494606852	0.02450292544841788	2.017431977971589	0.0347092063850689	False
358	S358N	2.8741727103335792	0.4640764408684834	4.465544773493057	0.06768488419392713	2.151734865330317	0.13772375801097475	False
358	S358R	2.7606084037982885	0.3006213069137027	4.3645686798016134	0.025814445373326358	2.0171184074953263	0.03948825110268917	False
359	G359R	2.8544476276530526	0.4781873345141058	4.375600695626105	0.039016523203548086	2.0006879564023032	0.06634780598204552	False
